# Supplementary material for: GPRC5A suppresses protein synthesis at the endoplasmic reticulum to prevent radiation-induced lung tumorigenesis
Source: Nat Commun. 2016 Jun 8;7:11795. doi: 10.1038/ncomms11795 (PMC4899846; doi:10.1038/ncomms11795)
Supplement: Supplementary Data 1 — Raw data of quantitative global proteomics from mouse LBE cells. [file ncomms11795-s2.xlsx]

## Sheet: mTRQ data
Supplementary Data 1. Raw data of quantitative global proteomics from mouse LBE cells
# Proteins	# Unique Peptides	# Peptides	# PSMs	Gene	RefSeq ID	Master Protein Description	Light Found	Heavy Found	Significant 2SD	Top Area Log 2 Ratio H/L	Ratio Heavy / Light	Ratio Counts	Light Sum Area	Heavy Sum Area
1	2	2	2	1810009A15Rik	NP_079739.1	1810009A15Rik NP_079739.1 uncharacterized protein LOC66276 [Mus musculus]	High	High	1	6.62936				55000000
4	1	1	2	2410018M08Rik	NP_898911.2	2410018M08Rik NP_898911.2 SCAN domain containing 3 [Mus musculus]	High	High	1	6.62936				22000000
1	1	1	2	Cd9	NP_031683.1	Cd9 NP_031683.1 CD9 antigen [Mus musculus]	Not Found	High	1	6.62936				20000000
1	2	2	2	Ctsc	NP_034112.3	Ctsc NP_034112.3 dipeptidyl peptidase 1 preproprotein [Mus musculus]	Not Found	High	1	6.62936				26000000
1	3	3	3	Cyp4b1	NP_031849.1	Cyp4b1 NP_031849.1 cytochrome P450 4B1 [Mus musculus]	Not Found	High	1	6.62936				4000000
1	1	1	2	Dhx36	NP_082412.2	Dhx36 NP_082412.2 probable ATP-dependent RNA helicase DHX36 [Mus musculus]	Not Found	High	1	6.62936				2000000
1	2	2	3	Dimt1	NP_079723.1	Dimt1 NP_079723.1 probable dimethyladenosine transferase [Mus musculus]	High	High	1	6.62936				13000000
1	3	3	3	Dsc2	NP_038533.1	Dsc2 NP_038533.1 desmocollin-2 precursor [Mus musculus]	Not Found	High	1	6.62936				42000000
2	2	2	2	Egfr	NP_997538.1	Egfr NP_997538.1 epidermal growth factor receptor isoform 1 precursor [Mus musculus]	Not Found	High	1	6.62936				11000000
1	2	2	3	Fam129a	NP_071301.2	Fam129a NP_071301.2 protein Niban [Mus musculus]	Not Found	High	1	6.62936				59000000
1	2	2	2	Gsta3	NP_034486.2	Gsta3 NP_034486.2 glutathione S-transferase A3 [Mus musculus]	Not Found	High	1	6.62936				15000000
1	2	2	2	Hmgcl	NP_032280.2	Hmgcl NP_032280.2 hydroxymethylglutaryl-CoA lyase, mitochondrial precursor [Mus musculus]	High	Peak Found	1	6.62936				2400000
1	2	2	3	Idi1	NP_663335.2	Idi1 NP_663335.2 isopentenyl-diphosphate Delta-isomerase 1 [Mus musculus]	Not Found	High	1	6.62936				15000000
1	2	2	3	Lamc2	NP_032511.3	Lamc2 NP_032511.3 laminin subunit gamma-2 precursor [Mus musculus]	Not Found	High	1	6.62936				25000000
2	1	1	2	Lamtor3	NP_064304.1	Lamtor3 NP_064304.1 ragulator complex protein LAMTOR3 [Mus musculus]	High	High	1	6.62936				5400000
1	2	2	3	Lman1	NP_081676.1	Lman1 NP_081676.1 protein ERGIC-53 precursor [Mus musculus]	High	High	1	6.62936				12000000
1	1	1	2	Mars2	NP_780648.1	Mars2 NP_780648.1 methionine--tRNA ligase, mitochondrial precursor [Mus musculus]	Not Found	High	1	6.62936				11000000
2	2	2	2	Nip7	NP_079667.2	Nip7 NP_079667.2 60S ribosome subunit biogenesis protein NIP7 homolog isoform 1 [Mus musculus]	High	Peak Found	1	6.62936				10000000
1	2	2	2	Nol6	NP_631982.2	Nol6 NP_631982.2 nucleolar protein 6 [Mus musculus]	High	Peak Found	1	6.62936				12000000
1	2	2	2	Nsdhl	NP_035071.3	Nsdhl NP_035071.3 sterol-4-alpha-carboxylate 3-dehydrogenase, decarboxylating [Mus musculus]	Not Found	High	1	6.62936				29000000
1	4	4	4	Nt5dc2	NP_081565.1	Nt5dc2 NP_081565.1 5'-nucleotidase domain containing 2 [Mus musculus]	Not Found	High	1	6.62936				24000000
1	3	3	4	Nup50	NP_057923.2	Nup50 NP_057923.2 nuclear pore complex protein Nup50 [Mus musculus]	Not Found	High	1	6.62936				110000000
1	1	1	2	Parn	NP_083037.1	Parn NP_083037.1 poly(A)-specific ribonuclease PARN [Mus musculus]	High	High	1	6.62936				16000000
1	2	2	2	Pdcd6	NP_035181.1	Pdcd6 NP_035181.1 programmed cell death protein 6 [Mus musculus]	Not Found	High	1	6.62936				6900000
2	8	8	8	Pkp3	NP_001156396.1	Pkp3 NP_001156396.1 plakophilin-3 isoform 2 [Mus musculus]	Not Found	High	1	6.62936				33000000
1	2	2	2	Ppl	NP_032935.2	Ppl NP_032935.2 periplakin [Mus musculus]	High	High	1	6.62936				7200000
1	1	2	2	Rad23a	NP_033036.2	Rad23a NP_033036.2 UV excision repair protein RAD23 homolog A [Mus musculus]	Not Found	Not Found	1	6.62936				19000000
1	1	1	2	Rbm17	NP_690037.1	Rbm17 NP_690037.1 splicing factor 45 [Mus musculus]	High	High	1	6.62936				18000000
1	8	8	9	Serpinb5	NP_033283.1	Serpinb5 NP_033283.1 serpin B5 [Mus musculus]	Not Found	High	1	6.62936				140000000
1	2	2	4	Slc7a1	NP_031539.3	Slc7a1 NP_031539.3 high affinity cationic amino acid transporter 1 [Mus musculus]	High	High	1	6.62936				77000000
1	2	2	2	Smc6	NP_079971.2	Smc6 NP_079971.2 structural maintenance of chromosomes protein 6 [Mus musculus]	Not Found	High	1	6.62936				56000000
3	2	2	2	Sun2	NP_001192274.1	Sun2 NP_001192274.1 SUN domain-containing protein 2 isoform 1 [Mus musculus]	High	High	1	6.62936				7600000
2	2	2	2	Tfg	NP_062652.1	Tfg NP_062652.1 protein TFG isoform 1 [Mus musculus]	High	Peak Found	1	6.62936				11000000
1	3	3	3	Utp18	NP_001013393.1	Utp18 NP_001013393.1 U3 small nucleolar RNA-associated protein 18 homolog [Mus musculus]	Not Found	High	1	6.62936				17000000
1	3	4	17	Krt1	NP_032499.2	Krt1 NP_032499.2 keratin, type II cytoskeletal 1 [Mus musculus]	High	High	1	4.50635	0.49	4	440000000	10000000000
1	29	33	61	Jup	NP_034723.1	Jup NP_034723.1 junction plakoglobin [Mus musculus]	High	High	0	1.02647	4.31	18	540000000	1100000000
1	2	2	2	S100a16	NP_080692.1	S100a16 NP_080692.1 S100 calcium binding protein A16 [Mus musculus]	Peak Found	High	1	4.46328	22.39	1	6800000	150000000
1	2	2	2	Fads2	NP_062673.1	Fads2 NP_062673.1 fatty acid desaturase 2 [Mus musculus]	Peak Found	High	1	4.1964	17.95	2	4200000	77000000
6	18	19	28	Aldh2	NP_033786.1	Aldh2 NP_033786.1 aldehyde dehydrogenase, mitochondrial precursor [Mus musculus]	Peak Found	High	1	4.02647	38.1	5	27000000	440000000
1	11	11	14	Ftsj3	NP_079586.1	Ftsj3 NP_079586.1 pre-rRNA processing protein FTSJ3 [Mus musculus]	High	High	0	0.819428	4.2	5	68000000	120000000
1	5	9	23	Sfn	NP_061224.2	Sfn NP_061224.2 14-3-3 protein sigma [Mus musculus]	High	High	0	-0.758992	4.2	7	2200000000	1300000000
1	7	7	7	Dsg3	NP_085099.2	Dsg3 NP_085099.2 desmoglein-3 precursor [Mus musculus]	Peak Found	High	1	3.92459	4.48	2	5400000	82000000
2	1	1	1	Use1	NP_001139252.1	Use1 NP_001139252.1 vesicle transport protein USE1 isoform 3 [Mus musculus]	Peak Found	High	1	1.90689	3.68	1	4000000	15000000
2	13	13	13	Itgb4	NP_598424.2	Itgb4 NP_598424.2 integrin beta-4 isoform 2 precursor [Mus musculus]	Peak Found	High	1	3.86942	8.55	3	13000000	190000000
11	279	284	537	Plec	NP_958796.2	Plec NP_958796.2 plectin isoform 1a [Mus musculus]	High	High	0	0.938599	3.5	259	1200000000	2300000000
10	1	3	12	Krt10	NP_034790.2	Krt10 NP_034790.2 keratin, type I cytoskeletal 10 [Mus musculus]	High	Not Found	1	3.78136	7.08	4	1600000000	22000000000
2	3	3	3	S100a14	NP_001156997.1	S100a14 NP_001156997.1 protein S100-A14 isoform a [Mus musculus]	Peak Found	High	1	3.7625	11.05	1	1400000	19000000
1	9	9	12	Cat	NP_033934.2	Cat NP_033934.2 catalase [Mus musculus]	High	High	0	1.53766	3.34	4	62000000	180000000
1	1	5	17	Krt2	NP_034798.2	Krt2 NP_034798.2 keratin, type II cytoskeletal 2 epidermal [Mus musculus]	High	Not Found	1	3.6939	12.17	2	850000000	11000000000
3	2	2	5	Gm14535	XP_001477376.1	Gm14535 XP_001477376.1 PREDICTED: protein LLP homolog [Mus musculus]	High	High	0	1.45066	3.23	2	150000000	410000000
2	1	2	9	Krt27	NP_034796.1	Krt27 NP_034796.1 keratin, type I cytoskeletal 27 [Mus musculus]	Not Found	Not Found	1	3.40439	9.2	3	3400000000	36000000000
1	4	4	4	Ccdc86	NP_076220.2	Ccdc86 NP_076220.2 coiled-coil domain-containing protein 86 [Mus musculus]	High	High	0	1.63227	3.19	3	20000000	62000000
2	3	3	3	Acpp	NP_997551.1	Acpp NP_997551.1 prostatic acid phosphatase isoform 1 precursor [Mus musculus]	Peak Found	High	1	3.38205	14.72	1	4700000	49000000
1	1	1	2	Plcb3	NP_032900.2	Plcb3 NP_032900.2 1-phosphatidylinositol 4,5-bisphosphate phosphodiesterase beta-3 [Mus musculus]	High	High	1	3.32193	4.35	2	8700000	87000000
1	1	1	1	Myh3	NP_001093105.1	Myh3 NP_001093105.1 myosin-3 [Mus musculus]	High	Peak Found	0	1.60768	3.04	1	21000000	64000000
2	3	3	3	Ndufv2	NP_082664.1	Ndufv2 NP_082664.1 NADH dehydrogenase [ubiquinone] flavoprotein 2, mitochondrial isoform 1 precursor [Mus musculus]	Peak Found	High	0	1.02975	2.97	2	24000000	49000000
2	3	3	6	Dnaja3	NP_076135.3	Dnaja3 NP_076135.3 dnaJ homolog subfamily A member 3, mitochondrial isoform 1 [Mus musculus]	High	High	0	0.790547	2.92	3	37000000	64000000
6	1	2	7	Krt78	NP_997652.4	Krt78 NP_997652.4 keratin Kb40 [Mus musculus]	Not Found	Not Found	0	1.5502	2.88	1	14000000000	41000000000
1	1	1	1	Trpv4	NP_071300.2	Trpv4 NP_071300.2 transient receptor potential cation channel subfamily V member 4 [Mus musculus]	Peak Found	High	0	1.49881	2.84	1	46000000	130000000
1	9	9	14	Itga3	NP_038593.1	Itga3 NP_038593.1 integrin alpha-3 precursor [Mus musculus]	High	High	0	1.51937	2.83	6	150000000	430000000
4	1	1	1	Arvcf	NP_258435.2	Arvcf NP_258435.2 armadillo repeat protein deleted in velo-cardio-facial syndrome homolog isoform 1 [Mus musculus]	Peak Found	High	0	1.47393	2.82	1	2700000	7500000
1	2	2	2	Mphosph10	NP_080759.2	Mphosph10 NP_080759.2 U3 small nucleolar ribonucleoprotein protein MPP10 [Mus musculus]	Peak Found	High	0	1.47573	2.78	1	32000000	89000000
7	9	9	16	Sorbs2	NP_001192148.1	Sorbs2 NP_001192148.1 sorbin and SH3 domain-containing protein 2 isoform 1 [Mus musculus]	High	High	0	1.51457	2.71	6	77000000	220000000
11	9	20	45	Krt15	NP_032495.2	Krt15 NP_032495.2 keratin, type I cytoskeletal 15 [Mus musculus]	Peak Found	High	1	3.17754	7.99	13	2100000000	19000000000
1	2	2	2	Atp5e	NP_080259.1	Atp5e NP_080259.1 ATP synthase subunit epsilon, mitochondrial [Mus musculus]	Peak Found	High	0	1.35509	2.67	1	43000000	110000000
1	1	1	1	Cd151	NP_001104520.1	Cd151 NP_001104520.1 CD151 antigen [Mus musculus]	High	Peak Found	0	1.40136	2.6	1	53000000	140000000
1	2	2	2	Csnk2a2	NP_034104.1	Csnk2a2 NP_034104.1 casein kinase II subunit alpha' [Mus musculus]	High	Peak Found	0	0.984058	2.6	1	9100000	18000000
1	6	6	10	Erp29	NP_080405.1	Erp29 NP_080405.1 endoplasmic reticulum resident protein 29 precursor [Mus musculus]	High	High	0	1.26607	2.57	4	79000000	190000000
1	4	4	11	Rpl22l1	NP_080793.1	Rpl22l1 NP_080793.1 60S ribosomal protein L22-like 1 [Mus musculus]	High	High	0	1.29445	2.57	7	530000000	1300000000
1	3	3	4	Zc3h15	NP_081210.2	Zc3h15 NP_081210.2 zinc finger CCCH domain-containing protein 15 [Mus musculus]	High	High	0	1.27753	2.52	1	6600000	16000000
1	24	24	33	Pkp1	NP_062619.1	Pkp1 NP_062619.1 plakophilin-1 [Mus musculus]	High	High	1	3.11042	4.71	11	88000000	760000000
2	2	2	2	Rrp1b	NP_082520.2	Rrp1b NP_082520.2 ribosomal RNA processing protein 1 homolog B isoform 1 [Mus musculus]	Peak Found	High	0	1.25584	2.39	1	6700000	16000000
1	7	7	10	Suclg2	NP_035637.2	Suclg2 NP_035637.2 succinyl-CoA ligase [GDP-forming] subunit beta, mitochondrial precursor [Mus musculus]	High	High	0	0.241008	2.39	5	110000000	130000000
1	1	1	1	Alb	NP_033784.2	Alb NP_033784.2 serum albumin precursor [Mus musculus]	Peak Found	High	0	1.25584	2.37	1	67000000	160000000
1	2	2	3	Fat1	NP_001074755.2	Fat1 NP_001074755.2 FAT tumor suppressor homolog 1 precursor [Mus musculus]	Peak Found	High	1	3.06817	10.76	1	3100000	26000000
1	2	2	3	Nipsnap1	NP_032724.1	Nipsnap1 NP_032724.1 protein NipSnap homolog 1 [Mus musculus]	Peak Found	High	0	0.478654	2.36	1	61000000	85000000
1	3	3	6	Sgpl1	NP_033189.2	Sgpl1 NP_033189.2 sphingosine-1-phosphate lyase 1 [Mus musculus]	High	High	0	0.142958	2.36	3	48000000	53000000
1	35	39	62	Eppk1	NP_659097.2	Eppk1 NP_659097.2 epiplakin [Mus musculus]	Peak Found	High	0	1.22677	2.32	10	470000000	1100000000
3	49	49	71	Sptan1	NP_001171138.1	Sptan1 NP_001171138.1 spectrin alpha chain, non-erythrocytic 1 isoform 2 [Mus musculus]	High	High	0	1.3388	2.28	35	170000000	430000000
1	1	1	1	Acaca	NP_579938.2	Acaca NP_579938.2 acetyl-CoA carboxylase 1 [Mus musculus]	High	Peak Found	0	1.09954	2.2	1	7000000	15000000
1	5	5	8	Vsnl1	NP_036168.1	Vsnl1 NP_036168.1 visinin-like protein 1 [Mus musculus]	High	High	0	0.63743	2.19	2	45000000	70000000
1	2	2	6	Cox6a1	NP_031774.1	Cox6a1 NP_031774.1 cytochrome c oxidase subunit 6A1, mitochondrial [Mus musculus]	High	High	0	1.02647	2.18	2	270000000	550000000
1	6	6	9	Gnl3	NP_705775.2	Gnl3 NP_705775.2 guanine nucleotide-binding protein-like 3 [Mus musculus]	High	High	0	1.25154	2.16	6	63000000	150000000
5	9	9	23	Ogdh	NP_001239211.1	Ogdh NP_001239211.1 2-oxoglutarate dehydrogenase, mitochondrial isoform 1 [Mus musculus]	High	High	0	0.807355	2.14	9	120000000	210000000
3	26	26	63	Shmt2	NP_082506.1	Shmt2 NP_082506.1 serine hydroxymethyltransferase, mitochondrial isoform 1 [Mus musculus]	High	High	0	0.979536	2.13	29	710000000	1400000000
1	1	1	1	Sqrdl	NP_001155975.1	Sqrdl NP_001155975.1 sulfide:quinone oxidoreductase, mitochondrial [Mus musculus]	High	Peak Found	0	1.11548	2.12	1	24000000	52000000
1	3	3	3	Uqcrfs1	NP_079986.1	Uqcrfs1 NP_079986.1 cytochrome b-c1 complex subunit Rieske, mitochondrial [Mus musculus]	High	High	0	-0.0310269	2.11	2	47000000	46000000
1	1	1	1	Gpx1	NP_032186.2	Gpx1 NP_032186.2 glutathione peroxidase 1 [Mus musculus]	Peak Found	High	0	1.09954	2.06	1	14000000	30000000
1	15	16	29	Trap1	NP_080784.1	Trap1 NP_080784.1 heat shock protein 75 kDa, mitochondrial precursor [Mus musculus]	High	High	0	-1.09954	2.05	11	3000000000	1400000000
1	7	7	10	Sucla2	NP_035636.1	Sucla2 NP_035636.1 succinyl-CoA ligase [ADP-forming] subunit beta, mitochondrial precursor [Mus musculus]	High	High	0	0.630766	2.02	5	62000000	96000000
1	15	15	19	Acad9	NP_766266.3	Acad9 NP_766266.3 acyl-CoA dehydrogenase family member 9, mitochondrial [Mus musculus]	High	High	0	0.752072	2.01	9	95000000	160000000
1	1	1	1	Zfp598	NP_898972.1	Zfp598 NP_898972.1 zinc finger protein 598 [Mus musculus]	High	Peak Found	0	0.965235	1.99	1	21000000	41000000
1	2	2	2	Vamp8	NP_058074.2	Vamp8 NP_058074.2 vesicle-associated membrane protein 8 [Mus musculus]	Peak Found	High	0	0.476438	1.97	1	46000000	64000000
1	2	2	2	Fam83h	NP_001161725.1	Fam83h NP_001161725.1 protein FAM83H [Mus musculus]	Peak Found	High	0	0	1.96	1	170000000	170000000
2	3	3	3	Tmtc3	NP_001103483.1	Tmtc3 NP_001103483.1 transmembrane and TPR repeat-containing protein 3 isoform 1 [Mus musculus]	High	Peak Found	0	1.58496	1.96	1	13000000	39000000
1	1	1	1	Pon2	NP_899131.1	Pon2 NP_899131.1 serum paraoxonase/arylesterase 2 [Mus musculus]	Peak Found	High	0	0.954196	1.92	1	32000000	62000000
1	14	14	22	Tfrc	NP_035768.1	Tfrc NP_035768.1 transferrin receptor protein 1 [Mus musculus]	High	High	0	1.02915	1.92	8	98000000	200000000
1	9	9	11	Ndufs1	NP_001153511.1	Ndufs1 NP_001153511.1 NADH-ubiquinone oxidoreductase 75 kDa subunit, mitochondrial precursor [Mus musculus]	High	High	0	0.423808	1.91	7	82000000	110000000
1	13	13	24	Tkt	NP_033414.1	Tkt NP_033414.1 transketolase [Mus musculus]	High	High	0	0.713696	1.9	8	250000000	410000000
1	2	2	4	Rras2	NP_080122.2	Rras2 NP_080122.2 ras-related protein R-Ras2 precursor [Mus musculus]	High	High	0	1.04182	1.89	2	68000000	140000000
2	5	5	7	Pycr2	NP_598466.1	Pycr2 NP_598466.1 pyrroline-5-carboxylate reductase 2 [Mus musculus]	High	High	0	0.270089	1.88	2	34000000	41000000
3	1	1	2	Nup88	NP_001076800.1	Nup88 NP_001076800.1 nuclear pore complex protein Nup88 isoform 2 [Mus musculus]	High	High	0	0.884523	1.87	1	13000000	24000000
1	2	3	4	Snx1	NP_062701.2	Snx1 NP_062701.2 sorting nexin-1 [Mus musculus]	High	High	0	0.925038	1.85	1	79000000	150000000
1	16	16	30	Psip1	NP_598709.1	Psip1 NP_598709.1 PC4 and SFRS1-interacting protein [Mus musculus]	High	High	0	0.843881	1.83	12	390000000	700000000
1	2	2	2	Reep5	NP_031900.3	Reep5 NP_031900.3 receptor expression-enhancing protein 5 [Mus musculus]	Peak Found	High	0	-0.440573	1.83	1	380000000	280000000
1	3	3	7	Esyt1	NP_035973.1	Esyt1 NP_035973.1 extended synaptotagmin-1 [Mus musculus]	Peak Found	High	0	0.378512	1.82	1	10000000	13000000
2	6	6	12	Cbr2	NP_031647.1	Cbr2 NP_031647.1 carbonyl reductase [NADPH] 2 [Mus musculus]	High	High	0	0.713696	1.81	5	250000000	410000000
4	8	10	19	H2afy	NP_036145.1	H2afy NP_036145.1 core histone macro-H2A.1 isoform 1 [Mus musculus]	High	High	0	0.480626	1.81	9	430000000	600000000
1	6	6	8	Cast	NP_033947.1	Cast NP_033947.1 calpastatin [Mus musculus]	Peak Found	High	0	0.573735	1.79	2	43000000	64000000
3	62	62	127	Myof	NP_001093104.1	Myof NP_001093104.1 myoferlin [Mus musculus]	High	High	0	0.350497	1.79	57	400000000	510000000
1	1	1	1	Srbd1	NP_084409.3	Srbd1 NP_084409.3 S1 RNA-binding domain-containing protein 1 [Mus musculus]	High	Peak Found	0	0.827163	1.79	1	6200000	11000000
1	2	4	7	H2afy2	NP_996883.1	H2afy2 NP_996883.1 core histone macro-H2A.2 [Mus musculus]	Peak Found	High	0	0.584963	1.77	4	320000000	480000000
1	1	1	1	Ndufb3	NP_079873.1	Ndufb3 NP_079873.1 NADH dehydrogenase [ubiquinone] 1 beta subcomplex subunit 3 [Mus musculus]	Peak Found	High	0	0.832543	1.77	1	73000000	130000000
1	3	3	3	Ass1	NP_031520.1	Ass1 NP_031520.1 argininosuccinate synthase [Mus musculus]	Peak Found	High	1	2.96347	6.44	2	10000000	78000000
1	1	1	2	Krr1	NP_848725.2	Krr1 NP_848725.2 KRR1 small subunit processome component homolog [Mus musculus]	High	Peak Found	0	0.823122	1.76	1	52000000	92000000
1	9	9	12	Echs1	NP_444349.1	Echs1 NP_444349.1 enoyl-CoA hydratase, mitochondrial precursor [Mus musculus]	High	High	0	0.93587	1.75	8	230000000	440000000
1	3	3	3	Gfm1	NP_613057.2	Gfm1 NP_613057.2 elongation factor G, mitochondrial [Mus musculus]	High	High	0	-0.303781	1.75	2	79000000	64000000
1	16	16	27	Glud1	NP_032159.1	Glud1 NP_032159.1 glutamate dehydrogenase 1, mitochondrial precursor [Mus musculus]	High	High	0	0.70044	1.75	17	320000000	520000000
1	6	6	8	Plxnb2	NP_001271435.1	Plxnb2 NP_001271435.1 plexin-B2 precursor [Mus musculus]	High	High	0	0.945552	1.75	3	27000000	52000000
1	1	1	1	Glg1	NP_033175.1	Glg1 NP_033175.1 Golgi apparatus protein 1 precursor [Mus musculus]	High	Peak Found	0	0.777608	1.73	1	21000000	36000000
1	2	6	9	Top2b	NP_033435.2	Top2b NP_033435.2 DNA topoisomerase 2-beta [Mus musculus]	High	High	0	-0.234465	1.71	3	200000000	170000000
2	1	1	1	Ints9	NP_700463.2	Ints9 NP_700463.2 integrator complex subunit 9 isoform 1 [Mus musculus]	Peak Found	High	0	0.76184	1.7	1	2300000	3900000
1	3	3	8	Npm3	NP_032749.1	Npm3 NP_032749.1 nucleoplasmin-3 [Mus musculus]	High	High	0	0.169925	1.7	3	320000000	360000000
1	10	10	13	Ktn1	NP_032503.2	Ktn1 NP_032503.2 kinectin [Mus musculus]	High	High	0	0.850622	1.68	5	61000000	110000000
1	1	1	2	Mrps27	NP_776118.2	Mrps27 NP_776118.2 28S ribosomal protein S27, mitochondrial [Mus musculus]	High	High	0	0.744161	1.68	1	40000000	67000000
1	2	2	2	Yars2	NP_937889.1	Yars2 NP_937889.1 tyrosine--tRNA ligase, mitochondrial [Mus musculus]	High	High	0	0.777608	1.68	2	14000000	24000000
1	6	6	12	Cox5b	NP_034072.2	Cox5b NP_034072.2 cytochrome c oxidase subunit 5B, mitochondrial [Mus musculus]	High	High	0	0.569366	1.66	6	310000000	460000000
1	1	1	2	Yipf4	NP_080693.2	Yipf4 NP_080693.2 protein YIPF4 [Mus musculus]	High	Peak Found	0	0.710493	1.65	1	11000000	18000000
1	1	1	1	Wdr82	NP_084172.1	Wdr82 NP_084172.1 WD repeat-containing protein 82 [Mus musculus]	High	Peak Found	0	0.712718	1.64	1	36000000	59000000
1	5	5	10	Acadvl	NP_059062.1	Acadvl NP_059062.1 very long-chain specific acyl-CoA dehydrogenase, mitochondrial precursor [Mus musculus]	High	High	0	0.979536	1.63	5	71000000	140000000
6	18	18	40	Atp1a1	NP_659149.1	Atp1a1 NP_659149.1 sodium/potassium-transporting ATPase subunit alpha-1 precursor [Mus musculus]	High	High	0	-0.137504	1.63	16	1100000000	1000000000
1	2	2	2	Rdh11	NP_067532.2	Rdh11 NP_067532.2 retinol dehydrogenase 11 precursor [Mus musculus]	Peak Found	High	0	0.395929	1.62	1	19000000	25000000
1	2	2	5	Ndufb10	NP_080960.1	Ndufb10 NP_080960.1 NADH dehydrogenase [ubiquinone] 1 beta subcomplex subunit 10 [Mus musculus]	High	High	0	0.862496	1.61	2	99000000	180000000
2	4	4	7	Acot2	NP_598949.3	Acot2 NP_598949.3 acyl-coenzyme A thioesterase 2, mitochondrial precursor [Mus musculus]	High	High	0	0.378512	1.6	2	50000000	65000000
1	2	2	2	Cltb	NP_083146.1	Cltb NP_083146.1 clathrin light chain B [Mus musculus]	High	High	0	0.790547	1.6	2	37000000	64000000
1	1	1	2	Utp6	NP_659075.1	Utp6 NP_659075.1 U3 small nucleolar RNA-associated protein 6 homolog [Mus musculus]	Peak Found	High	0	0.664816	1.59	1	4100000	6500000
3	11	11	20	Hadhb	NP_663533.1	Hadhb NP_663533.1 trifunctional enzyme subunit beta, mitochondrial precursor [Mus musculus]	High	High	0	0.932886	1.57	7	110000000	210000000
1	1	3	3	Ralb	NP_071722.1	Ralb NP_071722.1 ras-related protein Ral-B precursor [Mus musculus]	Peak Found	High	0	0.947533	1.56	2	28000000	54000000
1	1	1	1	Slc4a7	NP_001028442.2	Slc4a7 NP_001028442.2 sodium bicarbonate cotransporter 3 [Mus musculus]	High	Peak Found	0	0.628031	1.56	1	11000000	17000000
4	23	23	45	Ctnnd1	NP_001078919.1	Ctnnd1 NP_001078919.1 catenin delta-1 isoform 1 [Mus musculus]	High	High	0	0.436099	1.55	21	340000000	460000000
1	61	67	152	Flnb	NP_598841.1	Flnb NP_598841.1 filamin-B [Mus musculus]	High	High	0	-0.533824	1.54	58	970000000	670000000
1	2	3	3	Lyar	NP_079557.2	Lyar NP_079557.2 cell growth-regulating nucleolar protein [Mus musculus]	High	Peak Found	0	0.617752	1.54	1	58000000	89000000
1	6	6	7	Mthfd2	NP_032664.1	Mthfd2 NP_032664.1 bifunctional methylenetetrahydrofolate dehydrogenase/cyclohydrolase, mitochondrial precursor [Mus musculus]	High	High	0	0.189478	1.53	2	57000000	65000000
3	32	32	55	Ctnna1	NP_033948.1	Ctnna1 NP_033948.1 catenin alpha-1 [Mus musculus]	High	High	0	0.691878	1.52	25	260000000	420000000
2	15	16	25	Hk1	NP_034568.2	Hk1 NP_034568.2 hexokinase-1 isoform HK1-sb [Mus musculus]	High	High	0	1.074	1.52	8	95000000	200000000
1	1	1	1	Rps19bp1	NP_780318.1	Rps19bp1 NP_780318.1 active regulator of SIRT1 [Mus musculus]	Peak Found	High	0	0.604071	1.52	1	50000000	76000000
1	1	1	2	Dhx33	NP_848144.3	Dhx33 NP_848144.3 putative ATP-dependent RNA helicase DHX33 [Mus musculus]	High	High	0	0.607683	1.51	1	4200000	6400000
1	14	14	28	Hnrnpul2	NP_001074665.1	Hnrnpul2 NP_001074665.1 heterogeneous nuclear ribonucleoprotein U-like protein 2 [Mus musculus]	High	High	0	0.621488	1.51	12	260000000	400000000
1	2	2	5	Lamb1	NP_032508.2	Lamb1 NP_032508.2 laminin subunit beta-1 [Mus musculus]	High	High	0	0.869939	1.51	3	29000000	53000000
1	6	6	11	Ndufa4	NP_035016.1	Ndufa4 NP_035016.1 NADH dehydrogenase [ubiquinone] 1 alpha subcomplex subunit 4 [Mus musculus]	High	High	0	0.330149	1.51	5	350000000	440000000
1	1	1	2	Mrpl1	NP_444388.2	Mrpl1 NP_444388.2 39S ribosomal protein L1, mitochondrial isoform 1 [Mus musculus]	Peak Found	High	0	0.604071	1.49	1	25000000	38000000
1	1	1	1	Mrpl39	NP_059100.3	Mrpl39 NP_059100.3 39S ribosomal protein L39, mitochondrial [Mus musculus]	Peak Found	High	0	0.584963	1.49	1	16000000	24000000
1	1	1	1	Ndufs8	NP_001258373.1	Ndufs8 NP_001258373.1 NADH dehydrogenase [ubiquinone] iron-sulfur protein 8, mitochondrial [Mus musculus]	Peak Found	High	0	0.616671	1.49	1	15000000	23000000
2	2	2	2	Nup35	NP_081367.1	Nup35 NP_081367.1 nucleoporin NUP53 isoform 1 [Mus musculus]	High	High	0	-0.140863	1.49	1	43000000	39000000
2	2	2	4	Glyr1	NP_001073282.1	Glyr1 NP_001073282.1 putative oxidoreductase GLYR1 isoform 1 [Mus musculus]	High	High	0	0.175087	1.48	2	62000000	70000000
1	2	2	2	Mrpl46	NP_075820.1	Mrpl46 NP_075820.1 39S ribosomal protein L46, mitochondrial [Mus musculus]	Peak Found	High	0	-0.321928	1.48	1	110000000	88000000
1	14	14	18	Vcl	NP_033528.3	Vcl NP_033528.3 vinculin [Mus musculus]	High	Peak Found	0	0.884523	1.48	1	65000000	120000000
1	2	2	4	ATP8	NP_904332.1	ATP8 NP_904332.1 ATP synthase F0 subunit 8 (mitochondrion) [Mus musculus]	High	High	0	0.514573	1.47	3	210000000	300000000
1	21	21	45	Hadha	NP_849209.1	Hadha NP_849209.1 trifunctional enzyme subunit alpha, mitochondrial precursor [Mus musculus]	High	High	0	0.384664	1.47	20	360000000	470000000
7	2	7	89	Hist3h2a	NP_835736.1	Hist3h2a NP_835736.1 histone H2A type 3 [Mus musculus]	High	High	0	0.165059	1.47	15	33000000000	37000000000
1	3	3	3	Utp14a	NP_082552.1	Utp14a NP_082552.1 U3 small nucleolar RNA-associated protein 14 homolog A [Mus musculus]	High	High	0	0.436099	1.47	1	17000000	23000000
1	4	4	6	Pmpca	NP_775272.1	Pmpca NP_775272.1 mitochondrial-processing peptidase subunit alpha precursor [Mus musculus]	High	High	0	0.340075	1.46	4	79000000	100000000
2	1	6	9	Srsf4	NP_065612.2	Srsf4 NP_065612.2 serine/arginine-rich splicing factor 4 [Mus musculus]	Not Found	Not Found	0	0.862496	1.46	3	110000000	200000000
1	1	1	1	Mrpl37	NP_079776.1	Mrpl37 NP_079776.1 39S ribosomal protein L37, mitochondrial precursor [Mus musculus]	Peak Found	High	0	0.494765	1.45	1	22000000	31000000
1	3	3	4	Cyb5	NP_080073.1	Cyb5 NP_080073.1 cytochrome b5 [Mus musculus]	High	High	0	1.43741	1.44	1	48000000	130000000
1	1	1	1	Ublcp1	NP_077795.2	Ublcp1 NP_077795.2 ubiquitin-like domain-containing CTD phosphatase 1 [Mus musculus]	High	Peak Found	0	0.517399	1.44	1	5100000	7300000
1	1	1	1	Armc10	NP_080310.1	Armc10 NP_080310.1 armadillo repeat-containing protein 10 [Mus musculus]	High	Peak Found	0	0.523562	1.43	1	16000000	23000000
2	4	4	7	Gcat	NP_038875.3	Gcat NP_038875.3 2-amino-3-ketobutyrate coenzyme A ligase, mitochondrial isoform a [Mus musculus]	High	High	0	0.584963	1.43	3	140000000	210000000
2	3	3	4	Rnps1	NP_001073596.1	Rnps1 NP_001073596.1 RNA-binding protein with serine-rich domain 1 isoform 1 [Mus musculus]	High	High	0	0.44151	1.42	2	81000000	110000000
1	1	1	1	Dnajc10	NP_077143.2	Dnajc10 NP_077143.2 dnaJ homolog subfamily C member 10 precursor [Mus musculus]	Peak Found	High	0	0.482152	1.4	1	6300000	8800000
1	16	16	20	Pdcd11	NP_035183.2	Pdcd11 NP_035183.2 protein RRP5 homolog [Mus musculus]	High	High	0	-0.10806	1.4	9	97000000	90000000
1	2	2	6	COX2	NP_904331.1	COX2 NP_904331.1 cytochrome c oxidase subunit II (mitochondrion) [Mus musculus]	High	High	0	0.469485	1.39	3	650000000	900000000
1	1	1	1	Hddc2	NP_081444.1	Hddc2 NP_081444.1 HD domain-containing protein 2 [Mus musculus]	High	Peak Found	0	0.415037	1.38	1	15000000	20000000
1	1	1	1	Uqcrb	NP_080495.1	Uqcrb NP_080495.1 cytochrome b-c1 complex subunit 7 [Mus musculus]	High	Peak Found	0	0.467779	1.38	1	47000000	65000000
2	1	1	2	Vamp2	NP_033523.1	Vamp2 NP_033523.1 vesicle-associated membrane protein 2 [Mus musculus]	High	High	0	0.472753	1.38	1	49000000	68000000
3	5	5	7	Gm5633	XP_001480610.1	Gm5633 XP_001480610.1 PREDICTED: mRNA turnover protein 4 homolog isoform 2 [Mus musculus]	High	High	0	0	1.37	5	110000000	110000000
1	4	4	4	Iars2	NP_941055.1	Iars2 NP_941055.1 isoleucine--tRNA ligase, mitochondrial precursor [Mus musculus]	Peak Found	High	0	0.523562	1.36	3	16000000	23000000
5	2	2	3	Sun1	NP_077771.1	Sun1 NP_077771.1 SUN domain-containing protein 1 isoform 1 [Mus musculus]	High	High	0	0.449803	1.36	1	41000000	56000000
1	2	2	2	Tbrg4	NP_598772.1	Tbrg4 NP_598772.1 protein TBRG4 [Mus musculus]	High	High	0	0.628031	1.36	1	11000000	17000000
2	8	8	11	Acaa1a	NP_570934.1	Acaa1a NP_570934.1 3-ketoacyl-CoA thiolase A, peroxisomal precursor [Mus musculus]	High	High	0	0.0168738	1.34	5	85000000	86000000
1	7	7	23	C1qbp	NP_031599.2	C1qbp NP_031599.2 complement component 1 Q subcomponent-binding protein, mitochondrial [Mus musculus]	High	High	0	-0.173332	1.34	9	530000000	470000000
1	5	5	7	Capg	NP_001258344.1	Capg NP_001258344.1 macrophage-capping protein [Mus musculus]	High	High	0	0.547488	1.34	4	65000000	95000000
2	5	5	9	Cox6b1	NP_079904.1	Cox6b1 NP_079904.1 cytochrome c oxidase subunit 6B1 [Mus musculus]	High	High	0	0.494765	1.34	6	220000000	310000000
2	18	18	46	Cs	NP_080720.1	Cs NP_080720.1 citrate synthase, mitochondrial precursor [Mus musculus]	High	High	0	0.292181	1.34	21	980000000	1200000000
1	20	20	55	Oxct1	NP_077150.1	Oxct1 NP_077150.1 succinyl-CoA:3-ketoacid coenzyme A transferase 1, mitochondrial precursor [Mus musculus]	High	High	0	0.253757	1.34	20	520000000	620000000
1	1	1	2	Myadm	NP_001087233.1	Myadm NP_001087233.1 myeloid-associated differentiation marker [Mus musculus]	High	High	0	0.400538	1.33	1	50000000	66000000
1	10	10	24	Itgb1	NP_034708.1	Itgb1 NP_034708.1 integrin beta-1 precursor [Mus musculus]	High	High	0	0.631613	1.31	14	710000000	1100000000
1	32	33	69	Mthfd1l	NP_001164256.1	Mthfd1l NP_001164256.1 monofunctional C1-tetrahydrofolate synthase, mitochondrial precursor [Mus musculus]	High	High	0	0.473931	1.29	35	360000000	500000000
1	1	1	2	Ndufs4	NP_035017.2	Ndufs4 NP_035017.2 NADH dehydrogenase [ubiquinone] iron-sulfur protein 4, mitochondrial [Mus musculus]	High	High	0	0.337035	1.29	1	9500000	12000000
1	26	26	160	Atp5b	NP_058054.2	Atp5b NP_058054.2 ATP synthase subunit beta, mitochondrial precursor [Mus musculus]	High	High	0	0	1.27	53	3400000000	3400000000
3	2	7	89	Hist1h2al	XP_003084967.2	Hist1h2al XP_003084967.2 PREDICTED: histone H2A type 2-A [Mus musculus]	High	High	0	-0.0458037	1.27	15	32000000000	31000000000
3	2	2	3	Gnaq	NP_032165.3	Gnaq NP_032165.3 guanine nucleotide-binding protein G(q) subunit alpha [Mus musculus]	High	High	0	0.465664	1.26	1	21000000	29000000
4	30	30	48	Iqgap1	NP_057930.2	Iqgap1 NP_057930.2 ras GTPase-activating-like protein IQGAP1 [Mus musculus]	High	High	0	-0.296982	1.26	25	430000000	350000000
1	1	1	1	Phip	NP_001074685.1	Phip NP_001074685.1 PH-interacting protein [Mus musculus]	High	Peak Found	0	0.289507	1.26	1	9000000	11000000
1	1	1	2	Pigs	NP_958808.1	Pigs NP_958808.1 GPI transamidase component PIG-S [Mus musculus]	High	Peak Found	0	0.326228	1.26	1	67000000	84000000
1	6	6	11	Suclg1	NP_063932.2	Suclg1 NP_063932.2 succinyl-CoA ligase [ADP/GDP-forming] subunit alpha, mitochondrial precursor [Mus musculus]	High	High	0	0.106915	1.25	3	130000000	140000000
1	6	6	8	Timm44	NP_035722.2	Timm44 NP_035722.2 mitochondrial import inner membrane translocase subunit TIM44 [Mus musculus]	High	High	0	0.258734	1.25	1	56000000	67000000
3	1	2	2	Ifi204	NP_032355.2	Ifi204 NP_032355.2 interferon-activable protein 204 [Mus musculus]	Peak Found	High	0	-0.17585	1.24	2	61000000	54000000
2	1	1	1	Golga2	NP_598613.2	Golga2 NP_598613.2 Golgin subfamily A member 2 isoform a [Mus musculus]	Peak Found	High	0	0.292181	1.23	1	49000000	60000000
1	2	2	3	Cirh1a	NP_035704.2	Cirh1a NP_035704.2 cirhin [Mus musculus]	High	High	0	-0.721024	1.22	1	150000000	91000000
2	19	19	47	Got2	NP_034455.1	Got2 NP_034455.1 aspartate aminotransferase, mitochondrial [Mus musculus]	High	High	0	0.280108	1.22	23	1400000000	1700000000
1	33	33	86	Ddx21	NP_062426.2	Ddx21 NP_062426.2 nucleolar RNA helicase 2 [Mus musculus]	High	High	0	0.133856	1.21	38	720000000	790000000
1	4	4	12	Prdx3	NP_031478.1	Prdx3 NP_031478.1 thioredoxin-dependent peroxide reductase, mitochondrial precursor [Mus musculus]	High	High	0	0	1.21	7	280000000	280000000
2	3	3	6	Slc7a5	NP_035534.2	Slc7a5 NP_035534.2 large neutral amino acids transporter small subunit 1 [Mus musculus]	High	High	0	-0.226771	1.21	1	550000000	470000000
1	2	2	3	Ubxn4	NP_080666.2	Ubxn4 NP_080666.2 UBX domain-containing protein 4 [Mus musculus]	Peak Found	High	0	0.266515	1.21	1	69000000	83000000
1	1	1	1	Anxa7	NP_001104264.1	Anxa7 NP_001104264.1 annexin A7 [Mus musculus]	High	Peak Found	0	0.180572	1.2	1	15000000	17000000
3	2	7	15	Gnb1	NP_001153489.1	Gnb1 NP_001153489.1 guanine nucleotide-binding protein G(I)/G(S)/G(T) subunit beta-1 [Mus musculus]	High	Peak Found	0	-0.415037	1.19	3	160000000	120000000
1	8	8	10	Nup133	NP_758492.2	Nup133 NP_758492.2 nuclear pore complex protein Nup133 [Mus musculus]	High	High	0	0.617752	1.19	5	58000000	89000000
1	4	4	5	Nup155	NP_573490.3	Nup155 NP_573490.3 nuclear pore complex protein Nup155 [Mus musculus]	High	High	0	0.197939	1.19	2	34000000	39000000
3	1	1	1	Pdlim7	NP_001107560.1	Pdlim7 NP_001107560.1 PDZ and LIM domain protein 7 isoform a [Mus musculus]	High	Peak Found	0	0.241008	1.19	1	110000000	130000000
1	2	2	3	XP_920204.1	PREDICTED:	XP_920204.1 PREDICTED: ribosome biogenesis protein NSA2 homolog isoform 1 [Mus musculus]	High	High	0	0.343954	1.19	2	52000000	66000000
1	6	6	10	Letm1	NP_062668.1	Letm1 NP_062668.1 LETM1 and EF-hand domain-containing protein 1, mitochondrial precursor [Mus musculus]	High	High	0	0.383329	1.18	7	92000000	120000000
1	1	1	2	Utp3	NP_075541.1	Utp3 NP_075541.1 something about silencing protein 10 [Mus musculus]	High	High	0	0.241008	1.18	1	110000000	130000000
1	8	9	23	Cox5a	NP_031773.2	Cox5a NP_031773.2 cytochrome c oxidase subunit 5A, mitochondrial precursor [Mus musculus]	High	High	0	0.305626	1.17	12	890000000	1100000000
1	3	3	4	Exosc4	NP_780608.1	Exosc4 NP_780608.1 exosome complex component RRP41 [Mus musculus]	High	High	0	0.192645	1.17	2	28000000	32000000
1	3	3	3	Mtch2	NP_062732.1	Mtch2 NP_062732.1 mitochondrial carrier homolog 2 [Mus musculus]	High	Peak Found	0	0.201634	1.17	2	60000000	69000000
17	3	7	47	Rab8a	NP_075615.2	Rab8a NP_075615.2 ras-related protein Rab-8A [Mus musculus]	High	High	0	-0.347923	1.17	6	1400000000	1100000000
1	4	4	6	Tbl3	NP_663371.2	Tbl3 NP_663371.2 transducin beta-like protein 3 [Mus musculus]	High	High	0	0.0443941	1.17	4	32000000	33000000
2	4	4	15	Atp5d	NP_079589.2	Atp5d NP_079589.2 ATP synthase subunit delta, mitochondrial precursor [Mus musculus]	High	High	0	0.164387	1.16	6	580000000	650000000
1	2	2	5	Marcksl1	NP_034937.1	Marcksl1 NP_034937.1 MARCKS-related protein [Mus musculus]	High	High	0	-0.662965	1.16	3	190000000	120000000
5	16	17	27	Myo1c	NP_001074244.1	Myo1c NP_001074244.1 unconventional myosin-Ic isoform a [Mus musculus]	High	High	0	-0.125531	1.16	8	240000000	220000000
2	1	1	1	Nfu1	NP_001164062.1	Nfu1 NP_001164062.1 NFU1 iron-sulfur cluster scaffold homolog, mitochondrial isoform 1 precursor [Mus musculus]	High	Peak Found	0	0.160465	1.16	1	170000000	190000000
1	3	3	3	Surf6	NP_033324.1	Surf6 NP_033324.1 surfeit locus protein 6 [Mus musculus]	High	High	0	0.520832	1.16	3	46000000	66000000
1	7	7	12	Vdac2	NP_035825.1	Vdac2 NP_035825.1 voltage-dependent anion-selective channel protein 2 [Mus musculus]	High	High	0	0.341037	1.16	4	150000000	190000000
1	3	3	3	Ccar1	NP_080477.1	Ccar1 NP_080477.1 cell division cycle and apoptosis regulator protein 1 [Mus musculus]	High	High	0	0.707819	1.15	3	60000000	98000000
2	3	3	4	Fam136a	NP_079867.1	Fam136a NP_079867.1 protein FAM136A [Mus musculus]	Peak Found	High	0	0.545434	1.15	2	37000000	54000000
1	2	2	3	Hibadh	NP_663542.1	Hibadh NP_663542.1 3-hydroxyisobutyrate dehydrogenase, mitochondrial precursor [Mus musculus]	High	High	0	0.201634	1.15	1	20000000	23000000
1	5	5	9	Mki67ip	NP_080748.3	Mki67ip NP_080748.3 MKI67 FHA domain-interacting nucleolar phosphoprotein [Mus musculus]	High	High	0	0.106915	1.15	6	130000000	140000000
4	20	20	40	Nolc1	NP_001034442.1	Nolc1 NP_001034442.1 nucleolar and coiled-body phosphoprotein 1 isoform D [Mus musculus]	High	High	0	0.287577	1.15	19	680000000	830000000
1	2	2	5	Cox7a2	NP_034075.2	Cox7a2 NP_034075.2 cytochrome c oxidase subunit 7A2, mitochondrial precursor [Mus musculus]	High	High	0	1.074	1.14	1	190000000	400000000
1	14	18	32	Ctnnb1	NP_001159374.1	Ctnnb1 NP_001159374.1 catenin beta-1 [Mus musculus]	High	High	0	0.222392	1.14	17	360000000	420000000
2	10	10	16	Gls	NP_001106854.1	Gls NP_001106854.1 glutaminase kidney isoform, mitochondrial isoform 2 [Mus musculus]	High	High	0	-0.217591	1.14	7	100000000	86000000
3	4	9	22	Gnb2	NP_034442.1	Gnb2 NP_034442.1 guanine nucleotide-binding protein G(I)/G(S)/G(T) subunit beta-2 [Mus musculus]	High	High	0	0.120294	1.14	7	230000000	250000000
5	4	10	144	Hist1h2be	NP_001171124.1	Hist1h2be NP_001171124.1 histone H2B type 1-C/E/G [Mus musculus]	High	High	0	0.201634	1.14	25	40000000000	46000000000
1	10	10	22	Pdlim1	NP_058557.2	Pdlim1 NP_058557.2 PDZ and LIM domain protein 1 [Mus musculus]	High	High	0	0.518467	1.14	9	370000000	530000000
1	2	2	3	Scamp3	NP_036016.2	Scamp3 NP_036016.2 secretory carrier-associated membrane protein 3 [Mus musculus]	High	Peak Found	0	0.0424353	1.14	2	67000000	69000000
1	1	1	2	Mrps5	NP_084239.1	Mrps5 NP_084239.1 28S ribosomal protein S5, mitochondrial [Mus musculus]	High	High	0	0.161751	1.13	1	59000000	66000000
4	13	13	20	Rtn4	NP_918943.1	Rtn4 NP_918943.1 reticulon-4 isoform A [Mus musculus]	High	High	0	-0.567041	1.13	5	400000000	270000000
1	5	5	5	Ugp2	NP_647458.1	Ugp2 NP_647458.1 UTP--glucose-1-phosphate uridylyltransferase [Mus musculus]	High	High	0	0.291231	1.13	2	76000000	93000000
1	5	5	14	Atp5h	NP_082138.1	Atp5h NP_082138.1 ATP synthase subunit d, mitochondrial [Mus musculus]	High	High	0	0.0759489	1.12	4	370000000	390000000
1	4	4	5	Nop16	NP_848720.1	Nop16 NP_848720.1 nucleolar protein 16 [Mus musculus]	High	High	0	0.596103	1.12	2	86000000	130000000
1	3	3	3	Asah1	NP_062708.1	Asah1 NP_062708.1 acid ceramidase precursor [Mus musculus]	High	Peak Found	0	0.120294	1.11	1	23000000	25000000
2	9	9	14	Rab2a	NP_067493.1	Rab2a NP_067493.1 ras-related protein Rab-2A [Mus musculus]	High	High	0	0.0544478	1.11	7	260000000	270000000
1	4	4	7	Rbm28	NP_598686.2	Rbm28 NP_598686.2 RNA-binding protein 28 [Mus musculus]	High	High	0	0	1.11	3	170000000	170000000
1	12	12	21	Rrp12	NP_955518.1	Rrp12 NP_955518.1 RRP12-like protein [Mus musculus]	High	High	0	-0.0995357	1.11	6	150000000	140000000
1	8	8	11	Thrap3	NP_666265.3	Thrap3 NP_666265.3 thyroid hormone receptor-associated protein 3 [Mus musculus]	High	High	0	0.0995357	1.11	5	140000000	150000000
1	3	3	4	Bysl	NP_058555.3	Bysl NP_058555.3 bystin [Mus musculus]	High	High	0	0.716207	1.1	3	14000000	23000000
2	5	13	52	Hist1h1e	NP_056602.1	Hist1h1e NP_056602.1 histone H1.4 [Mus musculus]	High	High	0	0.0294438	1.1	16	9700000000	9900000000
1	29	33	65	Lmnb1	NP_034851.2	Lmnb1 NP_034851.2 lamin-B1 [Mus musculus]	High	High	0	-0.40632	1.1	31	1100000000	830000000
1	3	3	3	Pes1	NP_075027.1	Pes1 NP_075027.1 pescadillo homolog [Mus musculus]	High	High	0	0.395929	1.1	1	57000000	75000000
2	2	2	3	Pop1	NP_690854.1	Pop1 NP_690854.1 processing of precursor 1 isoform 1 [Mus musculus]	High	High	0	0.736966	1.1	1	15000000	25000000
2	2	2	2	Son	NP_849211.3	Son NP_849211.3 protein SON [Mus musculus]	High	Peak Found	0	0.232661	1.1	2	40000000	47000000
1	1	1	1	Stt3b	NP_077184.2	Stt3b NP_077184.2 dolichyl-diphosphooligosaccharide--protein glycosyltransferase subunit STT3B [Mus musculus]	Peak Found	High	0	0.158262	1.1	1	6900000	7700000
1	6	6	18	Eif6	NP_034709.1	Eif6 NP_034709.1 eukaryotic translation initiation factor 6 [Mus musculus]	High	High	0	0.156119	1.09	7	350000000	390000000
1	4	8	12	Srsf6	NP_080775.3	Srsf6 NP_080775.3 arginine/serine-rich splicing factor 6 [Mus musculus]	High	High	0	-0.0703893	1.09	4	210000000	200000000
1	3	3	4	Cyb5r1	NP_082333.1	Cyb5r1 NP_082333.1 NADH-cytochrome b5 reductase 1 [Mus musculus]	High	High	0	-0.0152668	1.08	3	95000000	94000000
1	7	7	10	D19Bwg1357e	NP_803425.1	D19Bwg1357e NP_803425.1 pumilio domain-containing protein KIAA0020 [Mus musculus]	High	High	0	0.367732	1.08	6	93000000	120000000
1	21	21	50	Phb2	NP_031557.2	Phb2 NP_031557.2 prohibitin-2 [Mus musculus]	High	High	0	-0.0291463	1.08	24	1000000000	980000000
3	20	20	54	Slc3a2	NP_001154885.1	Slc3a2 NP_001154885.1 4F2 cell-surface antigen heavy chain isoform a [Mus musculus]	High	High	0	0.192645	1.08	19	1400000000	1600000000
2	23	26	35	Sptbn1	NP_787030.2	Sptbn1 NP_787030.2 spectrin beta chain, non-erythrocytic 1 isoform 1 [Mus musculus]	High	High	0	-0.0614005	1.08	19	240000000	230000000
1	4	4	5	Atad1	NP_080763.2	Atad1 NP_080763.2 ATPase family AAA domain-containing protein 1 [Mus musculus]	High	High	0	-0.263034	1.07	2	72000000	60000000
1	40	40	139	Atp5a1	NP_031531.1	Atp5a1 NP_031531.1 ATP synthase subunit alpha, mitochondrial precursor [Mus musculus]	High	High	0	0.186413	1.07	46	2900000000	3300000000
1	1	1	2	Ict1	NP_081005.1	Ict1 NP_081005.1 peptidyl-tRNA hydrolase ICT1, mitochondrial [Mus musculus]	High	High	0	0.0588937	1.07	1	24000000	25000000
1	7	7	12	Pdhb	NP_077183.1	Pdhb NP_077183.1 pyruvate dehydrogenase E1 component subunit beta, mitochondrial precursor [Mus musculus]	High	High	0	-0.125531	1.07	7	240000000	220000000
1	2	2	2	Tmed5	NP_083152.1	Tmed5 NP_083152.1 transmembrane emp24 domain-containing protein 5 precursor [Mus musculus]	High	High	0	-0.184425	1.07	2	25000000	22000000
6	9	9	10	Acin1	NP_075679.2	Acin1 NP_075679.2 apoptotic chromatin condensation inducer in the nucleus isoform 2 [Mus musculus]	High	High	0	0.0931094	1.06	5	150000000	160000000
1	2	2	2	Ehd4	NP_598599.2	Ehd4 NP_598599.2 EH domain-containing protein 4 [Mus musculus]	High	Peak Found	0	0.0874628	1.06	1	80000000	85000000
1	2	2	2	Frg1	NP_038550.2	Frg1 NP_038550.2 protein FRG1 [Mus musculus]	Peak Found	High	0	0.0824622	1.06	1	34000000	36000000
1	1	1	1	Gcdh	NP_032123.3	Gcdh NP_032123.3 glutaryl-CoA dehydrogenase, mitochondrial [Mus musculus]	High	Peak Found	0	0.125531	1.06	1	11000000	12000000
1	1	1	2	Sntb2	NP_033255.1	Sntb2 NP_033255.1 beta-2-syntrophin [Mus musculus]	High	High	0	0.106915	1.06	1	130000000	140000000
1	4	4	10	Ndufa9	NP_079634.2	Ndufa9 NP_079634.2 NADH dehydrogenase [ubiquinone] 1 alpha subcomplex subunit 9, mitochondrial precursor [Mus musculus]	High	High	0	0.526069	1.05	4	50000000	72000000
1	1	1	2	Zadh2	NP_666202.2	Zadh2 NP_666202.2 zinc-binding alcohol dehydrogenase domain-containing protein 2 [Mus musculus]	High	High	0	0.137504	1.05	1	10000000	11000000
1	1	1	1	Fam49b	NP_659095.1	Fam49b NP_659095.1 protein FAM49B [Mus musculus]	High	Peak Found	0	0.040642	1.04	1	35000000	36000000
1	2	6	10	Rbbp7	NP_033057.3	Rbbp7 NP_033057.3 histone-binding protein RBBP7 [Mus musculus]	High	Peak Found	0	-0.0544478	1.04	4	270000000	260000000
1	26	26	44	Snrnp200	NP_796188.2	Snrnp200 NP_796188.2 U5 small nuclear ribonucleoprotein 200 kDa helicase [Mus musculus]	High	High	0	1.22239	1.04	22	210000000	490000000
1	8	8	11	Hsd17b4	NP_032318.2	Hsd17b4 NP_032318.2 peroxisomal multifunctional enzyme type 2 [Mus musculus]	High	High	0	-0.0766213	1.03	6	58000000	55000000
1	4	4	6	Ncln	NP_598770.1	Ncln NP_598770.1 nicalin precursor [Mus musculus]	High	High	0	0	1.03	3	120000000	120000000
2	11	12	20	Oat	NP_058674.1	Oat NP_058674.1 ornithine aminotransferase, mitochondrial precursor [Mus musculus]	High	High	0	0	1.03	9	310000000	310000000
2	19	19	29	Pck2	NP_083270.1	Pck2 NP_083270.1 phosphoenolpyruvate carboxykinase [GTP], mitochondrial [Mus musculus]	High	High	0	-0.186413	1.03	18	330000000	290000000
2	28	28	65	Aldh18a1	NP_062672.2	Aldh18a1 NP_062672.2 delta-1-pyrroline-5-carboxylate synthase isoform 1 [Mus musculus]	High	High	0	-0.14439	1.02	29	840000000	760000000
2	11	11	22	Atp5c1	NP_065640.2	Atp5c1 NP_065640.2 ATP synthase subunit gamma, mitochondrial isoform a [Mus musculus]	High	High	0	0.392317	1.02	11	480000000	630000000
1	13	13	25	Atp5o	NP_613063.1	Atp5o NP_613063.1 ATP synthase subunit O, mitochondrial precursor [Mus musculus]	High	High	0	0.0395284	1.02	8	360000000	370000000
1	7	7	7	Ddx27	NP_694705.2	Ddx27 NP_694705.2 probable ATP-dependent RNA helicase DDX27 [Mus musculus]	High	High	0	-0.263034	1.02	4	48000000	40000000
1	6	6	10	Nat10	NP_694766.1	Nat10 NP_694766.1 N-acetyltransferase 10 [Mus musculus]	High	High	0	-0.0931094	1.02	5	160000000	150000000
9	1	2	8	Rab12	NP_077768.2	Rab12 NP_077768.2 ras-related protein Rab-12 [Mus musculus]	Not Found	Not Found	0	-0.371969	1.02	2	2200000000	1700000000
1	3	3	4	Rrp9	NP_663595.1	Rrp9 NP_663595.1 U3 small nucleolar RNA-interacting protein 2 [Mus musculus]	High	High	0	0.0207586	1.02	1	69000000	70000000
1	1	1	1	Aldh3a2	NP_031463.2	Aldh3a2 NP_031463.2 fatty aldehyde dehydrogenase [Mus musculus]	High	Peak Found	0	0	1	1	63000000	63000000
1	8	8	15	Faf2	NP_848484.2	Faf2 NP_848484.2 FAS-associated factor 2 [Mus musculus]	High	High	0	0.125531	1	6	220000000	240000000
1	1	1	1	Ndufa8	NP_080979.1	Ndufa8 NP_080979.1 NADH dehydrogenase [ubiquinone] 1 alpha subcomplex subunit 8 [Mus musculus]	High	Peak Found	0	0	1	1	180000000	180000000
1	1	1	1	Sub1	NP_035424.1	Sub1 NP_035424.1 activated RNA polymerase II transcriptional coactivator p15 [Mus musculus]	Peak Found	High	0	0	1	1	130000000	130000000
1	5	5	8	Tmod3	NP_058659.1	Tmod3 NP_058659.1 tropomodulin-3 [Mus musculus]	High	High	0	0.68226	1	3	43000000	69000000
1	4	4	5	Tpd52l2	NP_079758.2	Tpd52l2 NP_079758.2 tumor protein D54 [Mus musculus]	High	Peak Found	0	0	1	1	45000000	45000000
3	3	3	7	Cav1	NP_031642.1	Cav1 NP_031642.1 caveolin-1 isoform 1 [Mus musculus]	High	High	0	0.563901	0.99	3	230000000	340000000
1	2	8	40	Hist1h2ba	NP_783594.1	Hist1h2ba NP_783594.1 histone H2B type 1-A [Mus musculus]	High	High	0	0.112475	0.99	8	37000000000	40000000000
1	5	5	6	Itpr3	NP_542120.2	Itpr3 NP_542120.2 inositol 1,4,5-trisphosphate receptor type 3 [Mus musculus]	High	High	0	-0.452512	0.99	3	26000000	19000000
1	3	3	9	Rpl7l1	NP_079709.2	Rpl7l1 NP_079709.2 60S ribosomal protein L7-like 1 [Mus musculus]	High	High	0	0.621488	0.99	2	65000000	100000000
1	6	6	7	Slc25a12	NP_766024.1	Slc25a12 NP_766024.1 calcium-binding mitochondrial carrier protein Aralar1 [Mus musculus]	High	High	0	-0.125531	0.99	4	120000000	110000000
4	2	2	3	Nras	NP_035067.2	Nras NP_035067.2 GTPase NRas precursor [Mus musculus]	High	High	0	-0.125531	0.98	3	120000000	110000000
2	3	3	4	Seh1l	NP_001034177.1	Seh1l NP_001034177.1 nucleoporin SEH1 isoform a [Mus musculus]	High	High	0	0.577767	0.98	2	67000000	100000000
3	10	11	19	Atl3	NP_666203.3	Atl3 NP_666203.3 atlastin-3 isoform 2 [Mus musculus]	High	High	0	-0.263034	0.97	9	300000000	250000000
1	1	1	1	Dnajb11	NP_080676.3	Dnajb11 NP_080676.3 dnaJ homolog subfamily B member 11 precursor [Mus musculus]	Peak Found	High	0	-0.0343515	0.97	1	85000000	83000000
1	4	4	5	Lbr	NP_598576.2	Lbr NP_598576.2 lamin-B receptor [Mus musculus]	High	High	0	0.0946369	0.97	3	59000000	63000000
3	1	1	2	Stat3	NP_998824.1	Stat3 NP_998824.1 signal transducer and activator of transcription 3 isoform 1 [Mus musculus]	High	High	0	-0.0412227	0.97	1	7100000	6900000
1	2	2	2	Ndufs7	NP_083548.1	Ndufs7 NP_083548.1 NADH dehydrogenase [ubiquinone] iron-sulfur protein 7, mitochondrial precursor [Mus musculus]	High	High	0	-0.347923	0.96	2	140000000	110000000
1	1	1	1	Spcs1	NP_081187.2	Spcs1 NP_081187.2 signal peptidase complex subunit 1 [Mus musculus]	High	Peak Found	0	-0.0588937	0.96	1	75000000	72000000
1	23	23	56	Aco2	NP_542364.1	Aco2 NP_542364.1 aconitate hydratase, mitochondrial precursor [Mus musculus]	High	High	0	0	0.95	23	520000000	520000000
2	2	3	6	Dynll1	NP_062656.3	Dynll1 NP_062656.3 dynein light chain 1, cytoplasmic [Mus musculus]	High	High	0	-0.125531	0.94	2	360000000	330000000
1	5	5	12	Hsd17b10	NP_058043.3	Hsd17b10 NP_058043.3 3-hydroxyacyl-CoA dehydrogenase type-2 [Mus musculus]	High	High	0	-0.263034	0.94	5	240000000	200000000
2	17	17	49	Phb	NP_032857.1	Phb NP_032857.1 prohibitin [Mus musculus]	High	High	0	-0.115477	0.94	22	1300000000	1200000000
1	2	2	4	Pus7	NP_848490.2	Pus7 NP_848490.2 pseudouridylate synthase 7 homolog [Mus musculus]	High	High	0	-0.222392	0.94	2	28000000	24000000
2	8	19	64	Slc25a5	NP_031477.1	Slc25a5 NP_031477.1 ADP/ATP translocase 2 [Mus musculus]	High	High	0	-0.392317	0.94	25	4200000000	3200000000
1	1	1	2	Dnttip2	NP_722501.1	Dnttip2 NP_722501.1 deoxynucleotidyltransferase terminal-interacting protein 2 [Mus musculus]	High	High	0	-0.0995357	0.93	1	90000000	84000000
1	1	1	1	Lamtor2	NP_112538.1	Lamtor2 NP_112538.1 ragulator complex protein LAMTOR2 [Mus musculus]	Peak Found	High	0	-0.122857	0.93	1	49000000	45000000
1	12	12	21	Xrn2	NP_036047.2	Xrn2 NP_036047.2 5'-3' exoribonuclease 2 [Mus musculus]	High	High	0	0.576501	0.93	8	57000000	85000000
3	30	45	123	Actn4	NP_068695.1	Actn4 NP_068695.1 alpha-actinin-4 [Mus musculus]	High	High	0	-0.440573	0.92	51	1900000000	1400000000
2	5	5	5	Cul4b	NP_001103612.1	Cul4b NP_001103612.1 cullin-4B [Mus musculus]	High	High	0	-0.943416	0.92	2	75000000	39000000
1	7	7	17	Eci1	NP_034153.2	Eci1 NP_034153.2 enoyl-CoA delta isomerase 1, mitochondrial precursor [Mus musculus]	High	High	0	-0.169925	0.92	10	360000000	320000000
1	2	2	4	Gm10094	NP_001135913.1	Gm10094 NP_001135913.1 Sin3-associated polypeptide 18-like [Mus musculus]	High	High	0	-0.0164881	0.92	1	88000000	87000000
1	21	21	97	Mdh2	NP_032643.2	Mdh2 NP_032643.2 malate dehydrogenase, mitochondrial precursor [Mus musculus]	High	High	0	0.0780025	0.92	30	3600000000	3800000000
1	2	2	2	Ppp1r10	NP_001157290.1	Ppp1r10 NP_001157290.1 serine/threonine-protein phosphatase 1 regulatory subunit 10 [Mus musculus]	High	Peak Found	0	-0.137504	0.92	1	2200000	2000000
1	3	3	4	Ptcd3	NP_081551.2	Ptcd3 NP_081551.2 pentatricopeptide repeat domain-containing protein 3, mitochondrial precursor [Mus musculus]	High	High	0	-0.67423	0.92	2	15000000	9400000
3	1	1	2	Cacna1h	NP_067390.4	Cacna1h NP_067390.4 voltage-dependent T-type calcium channel subunit alpha-1H isoform 1 [Mus musculus]	High	Peak Found	0	-0.131245	0.91	1	46000000	42000000
1	17	17	27	Lap3	NP_077754.3	Lap3 NP_077754.3 cytosol aminopeptidase [Mus musculus]	High	High	0	0.152003	0.91	14	360000000	400000000
1	7	7	9	Pdha1	NP_032836.1	Pdha1 NP_032836.1 pyruvate dehydrogenase E1 component subunit alpha, somatic form, mitochondrial precursor [Mus musculus]	High	High	0	0.106915	0.91	2	130000000	140000000
2	5	5	10	Tecr	NP_598879.1	Tecr NP_598879.1 very-long-chain enoyl-CoA reductase isoform 1 [Mus musculus]	High	High	0	0.165059	0.91	4	330000000	370000000
1	3	6	9	Top2a	NP_035753.2	Top2a NP_035753.2 DNA topoisomerase 2-alpha [Mus musculus]	High	High	0	0.16665	0.91	4	98000000	110000000
1	9	9	14	Uqcrc1	NP_079683.2	Uqcrc1 NP_079683.2 cytochrome b-c1 complex subunit 1, mitochondrial precursor [Mus musculus]	High	High	0	-0.263034	0.91	7	240000000	200000000
1	4	4	4	Ap2m1	NP_033809.1	Ap2m1 NP_033809.1 AP-2 complex subunit mu [Mus musculus]	High	High	0	-0.862496	0.9	2	120000000	66000000
1	2	2	3	Ero1l	NP_056589.1	Ero1l NP_056589.1 ERO1-like protein alpha precursor [Mus musculus]	High	High	0	-0.206451	0.9	1	150000000	130000000
1	2	2	3	Idh3g	NP_032349.1	Idh3g NP_032349.1 isocitrate dehydrogenase [NAD] subunit gamma 1, mitochondrial precursor [Mus musculus]	High	High	0	-0.0780025	0.9	2	190000000	180000000
1	3	3	5	Lmf2	NP_849250.1	Lmf2 NP_849250.1 lipase maturation factor 2 [Mus musculus]	High	High	0	-0.251539	0.9	3	75000000	63000000
1	5	5	5	Tnks1bp1	NP_001074729.1	Tnks1bp1 NP_001074729.1 182 kDa tankyrase-1-binding protein [Mus musculus]	High	High	0	-0.367732	0.9	4	80000000	62000000
1	2	2	2	Ufl1	NP_080470.2	Ufl1 NP_080470.2 E3 UFM1-protein ligase 1 [Mus musculus]	Peak Found	High	0	-0.0995357	0.9	2	15000000	14000000
1	3	3	4	Csnk1a1	NP_666199.1	Csnk1a1 NP_666199.1 casein kinase I isoform alpha [Mus musculus]	High	High	0	-0.462343	0.89	2	62000000	45000000
4	4	4	5	Dnmt1	NP_001186360.2	Dnmt1 NP_001186360.2 DNA (cytosine-5)-methyltransferase 1 isoform 1 [Mus musculus]	High	Peak Found	0	0.930737	0.89	2	32000000	61000000
1	40	41	133	Hspa9	NP_034611.2	Hspa9 NP_034611.2 stress-70 protein, mitochondrial [Mus musculus]	High	High	0	-0.523562	0.89	43	2300000000	1600000000
1	13	14	17	Numa1	NP_598708.3	Numa1 NP_598708.3 nuclear mitotic apparatus protein 1 [Mus musculus]	High	High	0	-0.225067	0.89	7	90000000	77000000
1	1	1	1	Rdh13	NP_780581.1	Rdh13 NP_780581.1 retinol dehydrogenase 13 precursor [Mus musculus]	High	Peak Found	0	-0.181447	0.89	1	11000000	9700000
1	2	2	2	Atp1b3	NP_031528.1	Atp1b3 NP_031528.1 sodium/potassium-transporting ATPase subunit beta-3 [Mus musculus]	High	Peak Found	0	-0.190331	0.88	1	89000000	78000000
3	1	1	1	Ccdc58	NP_941047.1	Ccdc58 NP_941047.1 coiled-coil domain-containing protein 58 isoform 1 [Mus musculus]	Peak Found	High	0	-0.192645	0.88	1	72000000	63000000
1	9	9	15	Gtpbp4	NP_081276.2	Gtpbp4 NP_081276.2 nucleolar GTP-binding protein 1 [Mus musculus]	High	High	0	-0.65355	0.88	9	140000000	89000000
1	1	1	2	Kif18b	NP_932063.2	Kif18b NP_932063.2 kinesin-like protein KIF18B [Mus musculus]	High	High	0	-0.216811	0.88	1	4300000	3700000
1	1	1	1	Nme4	NP_062705.1	Nme4 NP_062705.1 nucleoside diphosphate kinase, mitochondrial precursor [Mus musculus]	Peak Found	High	0	-0.152003	0.88	1	30000000	27000000
1	2	2	2	Tm9sf3	NP_579930.1	Tm9sf3 NP_579930.1 transmembrane 9 superfamily member 3 precursor [Mus musculus]	High	High	0	-0.932886	0.88	1	21000000	11000000
1	1	1	2	XP_003689438.1	PREDICTED:	XP_003689438.1 PREDICTED: guanine nucleotide-binding protein G(I)/G(S)/G(O) subunit gamma-5-like [Mus musculus]	High	High	0	-0.211504	0.88	1	220000000	190000000
1	2	2	2	Apmap	NP_082253.1	Apmap NP_082253.1 adipocyte plasma membrane-associated protein [Mus musculus]	High	Peak Found	0	-0.251539	0.87	2	25000000	21000000
1	2	2	6	Ctsb	NP_031824.1	Ctsb NP_031824.1 cathepsin B preproprotein [Mus musculus]	High	High	0	-0.241008	0.87	2	260000000	220000000
3	2	4	7	Luc7l2	NP_619621.2	Luc7l2 NP_619621.2 putative RNA-binding protein Luc7-like 2 isoform 1 [Mus musculus]	High	High	0	-0.962525	0.87	3	76000000	39000000
2	5	5	7	Rpf2	NP_075812.3	Rpf2 NP_075812.3 ribosome production factor 2 homolog isoform 1 [Mus musculus]	High	High	0	-0.387023	0.87	4	170000000	130000000
2	1	2	2	Acbd3	NP_573488.2	Acbd3 NP_573488.2 Golgi resident protein GCP60 [Mus musculus]	High	Peak Found	0	-0.0857299	0.86	2	52000000	49000000
1	2	2	2	Actl6a	NP_062647.2	Actl6a NP_062647.2 actin-like protein 6A [Mus musculus]	High	Peak Found	0	0.403356	0.86	1	31000000	41000000
2	2	2	3	Flii	NP_071292.1	Flii NP_071292.1 protein flightless-1 homolog [Mus musculus]	High	High	0	-0.204358	0.86	1	53000000	46000000
1	1	1	1	Rars2	NP_852071.2	Rars2 NP_852071.2 probable arginine--tRNA ligase, mitochondrial precursor [Mus musculus]	High	Peak Found	0	-0.226771	0.86	1	11000000	9400000
2	5	5	8	Rcc1	NP_001184011.1	Rcc1 NP_001184011.1 regulator of chromosome condensation isoform 1 [Mus musculus]	High	High	0	-0.44151	0.86	3	110000000	81000000
1	4	4	10	Rpl38	NP_075861.1	Rpl38 NP_075861.1 60S ribosomal protein L38 [Mus musculus]	High	High	0	-0.906891	0.86	3	300000000	160000000
2	6	6	7	Tcof1	NP_001185913.1	Tcof1 NP_001185913.1 treacle protein isoform 1 [Mus musculus]	High	High	0	-0.385654	0.86	3	81000000	62000000
2	3	3	4	Tjp1	NP_033412.2	Tjp1 NP_033412.2 tight junction protein ZO-1 isoform 1 [Mus musculus]	High	Peak Found	0	0.643856	0.86	1	32000000	50000000
1	6	6	6	Acaa2	NP_803421.1	Acaa2 NP_803421.1 3-ketoacyl-CoA thiolase, mitochondrial [Mus musculus]	High	High	0	0.321928	0.85	2	120000000	150000000
1	2	2	3	Bcas2	NP_080878.2	Bcas2 NP_080878.2 pre-mRNA-splicing factor SPF27 [Mus musculus]	High	Peak Found	0	-0.211504	0.85	1	220000000	190000000
1	3	3	4	Nup188	NP_938046.2	Nup188 NP_938046.2 nucleoporin NUP188 homolog [Mus musculus]	High	High	0	-0.0524674	0.85	3	28000000	27000000
2	4	4	6	Nup37	NP_082610.1	Nup37 NP_082610.1 nucleoporin Nup37 [Mus musculus]	High	High	0	-0.428843	0.85	3	35000000	26000000
4	10	10	25	Slc25a3	NP_598429.1	Slc25a3 NP_598429.1 phosphate carrier protein, mitochondrial precursor [Mus musculus]	High	High	0	0.0907655	0.85	12	770000000	820000000
1	22	22	31	Tpr	NP_598541.3	Tpr NP_598541.3 nucleoprotein TPR [Mus musculus]	High	High	0	-0.321928	0.85	14	250000000	200000000
2	6	6	15	XP_003689233.1	PREDICTED:	XP_003689233.1 PREDICTED: NHP2-like protein 1-like [Mus musculus]	High	High	0	-0.17897	0.85	7	600000000	530000000
1	2	2	2	Ddx23	NP_001074450.1	Ddx23 NP_001074450.1 probable ATP-dependent RNA helicase DDX23 [Mus musculus]	High	Peak Found	0	-0.243271	0.84	1	58000000	49000000
1	1	1	1	Exosc9	NP_062266.1	Exosc9 NP_062266.1 exosome complex component RRP45 [Mus musculus]	Peak Found	High	0	-0.211504	0.84	1	22000000	19000000
2	1	20	65	Hnrnpa3	NP_444493.1	Hnrnpa3 NP_444493.1 heterogeneous nuclear ribonucleoprotein A3 isoform c [Mus musculus]	Not Found	Not Found	0	-0.415037	0.84	25	4400000000	3300000000
2	2	21	64	Hnrnpa3	NP_932758.1	Hnrnpa3 NP_932758.1 heterogeneous nuclear ribonucleoprotein A3 isoform a [Mus musculus]	Not Found	Not Found	0	-0.415037	0.84	25	4400000000	3300000000
5	1	25	36	Immt	NP_083949.2	Immt NP_083949.2 mitochondrial inner membrane protein isoform 1 [Mus musculus]	Not Found	High	0	-0.222392	0.84	18	280000000	240000000
1	10	10	21	Rsl1d1	NP_079822.1	Rsl1d1 NP_079822.1 ribosomal L1 domain-containing protein 1 [Mus musculus]	High	High	0	-0.203533	0.84	11	380000000	330000000
1	18	19	48	Sfpq	NP_076092.1	Sfpq NP_076092.1 splicing factor, proline- and glutamine-rich [Mus musculus]	High	High	0	-0.192645	0.84	21	1600000000	1400000000
1	6	6	20	Txn1	NP_035790.1	Txn1 NP_035790.1 thioredoxin [Mus musculus]	High	High	0	-0.898717	0.84	8	1100000000	590000000
1	2	2	5	0610009D07Rik	NP_079599.1	0610009D07Rik NP_079599.1 pre-mRNA branch site protein p14 [Mus musculus]	High	High	0	-0.247928	0.83	4	190000000	160000000
1	5	6	9	Adh7	NP_033756.2	Adh7 NP_033756.2 alcohol dehydrogenase class 4 mu/sigma chain [Mus musculus]	High	High	0	-1.06413	0.83	3	230000000	110000000
1	3	3	4	Comt	NP_001104532.1	Comt NP_001104532.1 catechol O-methyltransferase [Mus musculus]	High	High	0	0.545434	0.83	1	37000000	54000000
2	6	6	7	Far1	NP_001272760.1	Far1 NP_001272760.1 fatty acyl-CoA reductase 1 isoform 2 [Mus musculus]	High	High	0	-0.579424	0.83	4	130000000	87000000
2	5	12	43	Hist1h1c	NP_056601.1	Hist1h1c NP_056601.1 histone H1.2 [Mus musculus]	High	High	0	0.0384741	0.83	15	7400000000	7600000000
1	2	2	3	Ndufs3	NP_080964.1	Ndufs3 NP_080964.1 NADH dehydrogenase [ubiquinone] iron-sulfur protein 3, mitochondrial precursor [Mus musculus]	High	High	0	0.485427	0.83	1	30000000	42000000
1	2	2	2	Ngdn	NP_081166.1	Ngdn NP_081166.1 neuroguidin [Mus musculus]	High	Peak Found	0	-0.247928	0.83	1	57000000	48000000
1	3	3	4	Nup98	NP_075355.1	Nup98 NP_075355.1 nuclear pore complex protein Nup98-Nup96 [Mus musculus]	High	High	0	-0.0524674	0.83	1	28000000	27000000
1	3	8	11	Erlin1	NP_663477.3	Erlin1 NP_663477.3 erlin-1 [Mus musculus]	High	High	0	-0.0544478	0.82	7	270000000	260000000
1	11	11	31	Idh3a	NP_083849.1	Idh3a NP_083849.1 isocitrate dehydrogenase [NAD] subunit alpha, mitochondrial precursor [Mus musculus]	High	High	0	-0.222392	0.82	17	490000000	420000000
2	3	8	13	Rbbp4	NP_033056.2	Rbbp4 NP_033056.2 histone-binding protein RBBP4 [Mus musculus]	High	High	0	-0.0703893	0.82	4	210000000	200000000
4	2	2	2	Rbm10	NP_663602.1	Rbm10 NP_663602.1 RNA-binding protein 10 isoform 1 [Mus musculus]	High	Peak Found	0	-0.371969	0.82	1	22000000	17000000
1	8	8	12	Rbm14	NP_063922.2	Rbm14 NP_063922.2 RNA-binding protein 14 [Mus musculus]	High	High	0	-0.214125	0.82	3	87000000	75000000
1	3	3	3	Rpp30	NP_062301.3	Rpp30 NP_062301.3 ribonuclease P protein subunit p30 [Mus musculus]	High	High	0	-1.08246	0.82	1	18000000	8500000
2	17	17	21	Smarca5	NP_444354.2	Smarca5 NP_444354.2 SWI/SNF-related matrix-associated actin-dependent regulator of chromatin subfamily A member 5 [Mus musculus]	High	High	0	-0.275634	0.82	13	230000000	190000000
2	3	3	17	Snrpd1	NP_033252.1	Snrpd1 NP_033252.1 small nuclear ribonucleoprotein Sm D1 [Mus musculus]	High	High	0	-0.337035	0.82	5	1200000000	950000000
1	12	21	33	Tmpo	NP_035735.2	Tmpo NP_035735.2 lamina-associated polypeptide 2 isoform alpha [Mus musculus]	High	High	0	-0.210218	0.82	12	590000000	510000000
2	1	11	105	Actbl2	NP_780706.1	Actbl2 NP_780706.1 beta-actin-like protein 2 [Mus musculus]	High	Peak Found	0	-0.584963	0.81	27	33000000000	22000000000
5	10	25	210	Actc1	NP_033738.1	Actc1 NP_033738.1 actin, alpha cardiac muscle 1 [Mus musculus]	High	High	0	-0.222392	0.81	54	28000000000	24000000000
1	7	7	10	Chchd3	NP_079612.1	Chchd3 NP_079612.1 coiled-coil-helix-coiled-coil-helix domain-containing protein 3, mitochondrial precursor [Mus musculus]	High	High	0	-0.0544478	0.81	4	270000000	260000000
1	19	19	23	Ddb1	NP_056550.1	Ddb1 NP_056550.1 DNA damage-binding protein 1 [Mus musculus]	High	High	0	-0.584963	0.81	10	150000000	100000000
1	7	7	9	Edc4	NP_853625.1	Edc4 NP_853625.1 enhancer of mRNA-decapping protein 4 [Mus musculus]	High	High	0	-0.143591	0.81	3	95000000	86000000
1	6	11	13	Erlin2	NP_705820.1	Erlin2 NP_705820.1 erlin-2 [Mus musculus]	High	High	0	0.0565835	0.81	8	250000000	260000000
1	12	12	19	Fh1	NP_034339.2	Fh1 NP_034339.2 fumarate hydratase, mitochondrial precursor [Mus musculus]	High	High	0	-0.378512	0.81	10	260000000	200000000
1	3	3	4	Gpd2	NP_034404.3	Gpd2 NP_034404.3 glycerol-3-phosphate dehydrogenase, mitochondrial precursor [Mus musculus]	High	High	0	0.216811	0.81	2	37000000	43000000
1	10	11	13	Mta2	NP_035972.3	Mta2 NP_035972.3 metastasis-associated protein MTA2 [Mus musculus]	High	High	0	-0.710493	0.81	8	180000000	110000000
2	17	17	32	Nop56	NP_077155.2	Nop56 NP_077155.2 nucleolar protein 56 [Mus musculus]	High	High	0	-0.668794	0.81	18	620000000	390000000
1	4	4	6	Psme3	NP_035322.1	Psme3 NP_035322.1 proteasome activator complex subunit 3 [Mus musculus]	High	High	0	-0.481869	0.81	4	81000000	58000000
7	9	9	22	Rpl27a	NP_036105.2	Rpl27a NP_036105.2 60S ribosomal protein L27a [Mus musculus]	High	High	0	-1.12691	0.81	13	1900000000	870000000
1	4	4	6	Ssrp1	NP_892035.2	Ssrp1 NP_892035.2 FACT complex subunit SSRP1 [Mus musculus]	High	High	0	-0.245112	0.81	3	64000000	54000000
1	4	4	4	Timm50	NP_079892.1	Timm50 NP_079892.1 mitochondrial import inner membrane translocase subunit TIM50 precursor [Mus musculus]	High	High	0	-0.125531	0.81	4	120000000	110000000
2	7	7	26	Alyref	NP_035698.1	Alyref NP_035698.1 THO complex subunit 4 [Mus musculus]	High	High	0	-0.423808	0.8	9	550000000	410000000
1	2	2	4	Chtop	NP_075704.2	Chtop NP_075704.2 chromatin target of PRMT1 protein [Mus musculus]	High	High	0	-0.263034	0.8	2	120000000	100000000
1	1	1	2	Emc8	NP_035056.1	Emc8 NP_035056.1 ER membrane protein complex subunit 8 [Mus musculus]	High	High	0	-0.304006	0.8	1	100000000	81000000
4	13	13	36	Hnrnpc	NP_058580.1	Hnrnpc NP_058580.1 heterogeneous nuclear ribonucleoproteins C1/C2 isoform 1 [Mus musculus]	High	High	0	0.222392	0.8	17	1200000000	1400000000
2	47	47	246	Hspd1	NP_034607.3	Hspd1 NP_034607.3 60 kDa heat shock protein, mitochondrial [Mus musculus]	High	High	0	-0.274175	0.8	85	5200000000	4300000000
3	1	25	36	Immt	NP_001240616.1	Immt NP_001240616.1 mitochondrial inner membrane protein isoform 4 [Mus musculus]	High	Peak Found	0	-0.222392	0.8	19	280000000	240000000
1	1	1	4	Mrpl28	NP_077189.2	Mrpl28 NP_077189.2 39S ribosomal protein L28, mitochondrial [Mus musculus]	High	High	0	-0.161463	0.8	2	85000000	76000000
1	3	3	3	Slc25a11	NP_077173.1	Slc25a11 NP_077173.1 mitochondrial 2-oxoglutarate/malate carrier protein [Mus musculus]	High	High	0	-0.678072	0.8	2	80000000	50000000
3	12	13	24	Tufm	NP_766333.1	Tufm NP_766333.1 elongation factor Tu, mitochondrial isoform 1 [Mus musculus]	High	High	0	-0.16601	0.8	9	460000000	410000000
3	11	28	648	Actb	NP_031419.1	Actb NP_031419.1 actin, cytoplasmic 1 [Mus musculus]	High	High	0	-0.215729	0.79	94	36000000000	31000000000
1	2	2	2	Ak3	NP_067274.1	Ak3 NP_067274.1 GTP:AMP phosphotransferase AK3, mitochondrial [Mus musculus]	High	High	0	-0.192645	0.79	1	32000000	28000000
1	2	2	2	Elac2	NP_075968.2	Elac2 NP_075968.2 zinc phosphodiesterase ELAC protein 2 [Mus musculus]	Peak Found	High	0	-0.275634	0.79	1	23000000	19000000
2	9	12	44	Hist1h1b	NP_064418.1	Hist1h1b NP_064418.1 histone H1.5 [Mus musculus]	High	High	0	0	0.79	17	8800000000	8800000000
2	1	2	3	Mnda	NP_001028622.1	Mnda NP_001028622.1 interferon-activable protein 205-B [Mus musculus]	High	High	0	-0.373043	0.79	2	79000000	61000000
1	2	2	3	Noc2l	NP_067278.2	Noc2l NP_067278.2 nucleolar complex protein 2 homolog [Mus musculus]	High	High	0	0.476438	0.79	1	46000000	64000000
2	1	1	1	Opa1	NP_001186106.1	Opa1 NP_001186106.1 dynamin-like 120 kDa protein, mitochondrial isoform 1 precursor [Mus musculus]	High	Peak Found	0	-0.347923	0.79	1	14000000	11000000
1	1	1	2	Pabpn1	NP_062275.1	Pabpn1 NP_062275.1 polyadenylate-binding protein 2 [Mus musculus]	High	High	0	-0.321928	0.79	1	300000000	240000000
1	4	4	4	Pfdn2	NP_035200.2	Pfdn2 NP_035200.2 prefoldin subunit 2 [Mus musculus]	High	Peak Found	0	-0.641546	0.79	2	78000000	50000000
1	2	2	2	Pmpcb	NP_082707.1	Pmpcb NP_082707.1 mitochondrial-processing peptidase subunit beta precursor [Mus musculus]	Peak Found	High	0	-0.475733	0.79	1	89000000	64000000
1	1	1	3	3110082I17Rik	NP_082745.2	3110082I17Rik NP_082745.2 uncharacterized protein C7orf50 homolog [Mus musculus]	High	High	0	-0.36257	0.78	1	45000000	35000000
2	3	3	7	Bsg	NP_033898.1	Bsg NP_033898.1 basigin isoform 1 precursor [Mus musculus]	High	High	0	-0.263034	0.78	3	300000000	250000000
1	6	6	8	Ccdc47	NP_080285.2	Ccdc47 NP_080285.2 coiled-coil domain-containing protein 47 precursor [Mus musculus]	High	High	0	0.0558532	0.78	2	76000000	79000000
1	2	2	3	Cdc73	NP_666103.1	Cdc73 NP_666103.1 parafibromin [Mus musculus]	High	High	0	-0.485427	0.78	1	49000000	35000000
1	6	6	13	Cox4i1	NP_034071.1	Cox4i1 NP_034071.1 cytochrome c oxidase subunit 4 isoform 1, mitochondrial precursor [Mus musculus]	High	High	0	-0.156119	0.78	5	390000000	350000000
1	1	2	4	Kpna3	NP_032492.1	Kpna3 NP_032492.1 importin subunit alpha-4 [Mus musculus]	Peak Found	High	0	-0.594744	0.78	1	74000000	49000000
1	5	5	5	Luc7l3	NP_080589.1	Luc7l3 NP_080589.1 luc7-like protein 3 [Mus musculus]	High	Peak Found	0	0.339486	0.78	1	49000000	62000000
1	3	3	4	Marc2	NP_598445.1	Marc2 NP_598445.1 MOSC domain-containing protein 2, mitochondrial precursor [Mus musculus]	High	High	0	0.664816	0.78	1	82000000	130000000
1	3	3	6	Mrpl12	NP_081480.2	Mrpl12 NP_081480.2 39S ribosomal protein L12, mitochondrial precursor [Mus musculus]	High	High	0	-0.29956	0.78	3	160000000	130000000
1	1	1	1	Mrps9	NP_076003.3	Mrps9 NP_076003.3 28S ribosomal protein S9, mitochondrial precursor [Mus musculus]	Peak Found	High	0	-0.371969	0.78	1	22000000	17000000
1	1	1	1	Polr2e	NP_079830.2	Polr2e NP_079830.2 DNA-directed RNA polymerases I, II, and III subunit RPABC1 [Mus musculus]	Peak Found	High	0	-0.375039	0.78	1	83000000	64000000
1	2	2	2	Ppm1g	NP_032040.1	Ppm1g NP_032040.1 protein phosphatase 1G [Mus musculus]	High	High	0	-0.131245	0.78	1	69000000	63000000
2	9	9	13	Raly	NP_001132985.1	Raly NP_001132985.1 RNA-binding protein Raly long isoform [Mus musculus]	High	High	0	-0.321928	0.78	8	250000000	200000000
2	15	15	46	Rbmxl1	NP_033059.2	Rbmxl1 NP_033059.2 RNA binding motif protein, X-linked-like-1 [Mus musculus]	High	High	0	-0.546634	0.78	18	1300000000	890000000
1	1	1	2	Tmem109	NP_598903.1	Tmem109 NP_598903.1 transmembrane protein 109 precursor [Mus musculus]	High	High	0	-0.40632	0.78	1	110000000	83000000
1	9	9	12	Tomm70a	NP_613065.2	Tomm70a NP_613065.2 mitochondrial import receptor subunit TOM70 [Mus musculus]	High	High	0	-0.304855	0.78	4	210000000	170000000
1	2	2	2	Akap8	NP_062748.2	Akap8 NP_062748.2 A-kinase anchor protein 8 [Mus musculus]	High	High	0	0.473931	0.77	1	72000000	100000000
3	3	3	4	Arpc5	NP_080645.2	Arpc5 NP_080645.2 actin-related protein 2/3 complex subunit 5 [Mus musculus]	High	High	0	-0.415037	0.77	2	120000000	90000000
1	1	1	1	Cd47	NP_034711.1	Cd47 NP_034711.1 leukocyte surface antigen CD47 precursor [Mus musculus]	High	Peak Found	0	-0.29956	0.77	1	160000000	130000000
1	3	3	4	Coro1b	NP_035908.1	Coro1b NP_035908.1 coronin-1B [Mus musculus]	High	Peak Found	0	-0.371969	0.77	1	220000000	170000000
2	4	4	4	Cstf2	NP_573459.1	Cstf2 NP_573459.1 cleavage stimulation factor subunit 2 [Mus musculus]	High	Peak Found	0	-0.321928	0.77	3	40000000	32000000
1	19	19	39	Matr3	NP_034901.2	Matr3 NP_034901.2 matrin-3 [Mus musculus]	High	High	0	-0.527247	0.77	18	490000000	340000000
1	1	3	3	Rala	NP_062364.3	Rala NP_062364.3 ras-related protein Ral-A precursor [Mus musculus]	Not Found	Not Found	0	0.398549	0.77	1	22000000	29000000
3	3	3	5	Timm8a1	NP_038926.1	Timm8a1 NP_038926.1 mitochondrial import inner membrane translocase subunit Tim8 A [Mus musculus]	High	High	0	-0.29956	0.77	3	320000000	260000000
2	4	4	5	Arl8b	NP_080287.1	Arl8b NP_080287.1 ADP-ribosylation factor-like protein 8B [Mus musculus]	High	Peak Found	0	-0.552541	0.76	2	220000000	150000000
1	3	3	5	Atp5j	NP_058035.1	Atp5j NP_058035.1 ATP synthase-coupling factor 6, mitochondrial precursor [Mus musculus]	High	High	0	0	0.76	3	360000000	360000000
1	1	1	1	Ccdc55	NP_001012309.1	Ccdc55 NP_001012309.1 nuclear speckle splicing regulatory protein 1 [Mus musculus]	High	Peak Found	0	-0.357552	0.76	1	4100000	3200000
6	2	2	2	Cd44	NP_033981.2	Cd44 NP_033981.2 CD44 antigen isoform a precursor [Mus musculus]	Peak Found	High	0	-0.540568	0.76	2	160000000	110000000
1	15	15	27	Dld	NP_031887.2	Dld NP_031887.2 dihydrolipoyl dehydrogenase, mitochondrial precursor [Mus musculus]	High	High	0	-0.16601	0.76	13	460000000	410000000
1	40	42	115	Hsp90b1	NP_035761.1	Hsp90b1 NP_035761.1 endoplasmin precursor [Mus musculus]	High	High	0	-0.93587	0.76	52	4400000000	2300000000
1	57	57	204	Ncl	NP_035010.3	Ncl NP_035010.3 nucleolin [Mus musculus]	High	High	0	-0.26748	0.76	75	6500000000	5400000000
1	3	3	5	Nhp2	NP_080907.1	Nhp2 NP_080907.1 H/ACA ribonucleoprotein complex subunit 2 [Mus musculus]	High	High	0	-0.120294	0.76	4	100000000	92000000
1	11	11	31	Nop58	NP_061356.2	Nop58 NP_061356.2 nucleolar protein 58 [Mus musculus]	High	High	0	-0.477322	0.76	13	710000000	510000000
1	1	1	2	Nup85	NP_001002929.3	Nup85 NP_001002929.3 nuclear pore complex protein Nup85 [Mus musculus]	High	High	0	-0.431157	0.76	1	120000000	89000000
1	18	18	37	Pa2g4	NP_035249.1	Pa2g4 NP_035249.1 proliferation-associated protein 2G4 [Mus musculus]	High	High	0	-0.447459	0.76	17	600000000	440000000
17	4	7	51	Rab10	NP_057885.1	Rab10 NP_057885.1 ras-related protein Rab-10 [Mus musculus]	High	High	0	-0.321928	0.76	9	1500000000	1200000000
1	5	5	8	Rcn1	NP_033063.1	Rcn1 NP_033063.1 reticulocalbin-1 precursor [Mus musculus]	High	High	0	-0.180572	0.76	4	170000000	150000000
3	2	3	9	Sfxn3	NP_444427.1	Sfxn3 NP_444427.1 sideroflexin-3 isoform 1 [Mus musculus]	High	Not Found	0	0.95109	0.76	1	150000000	290000000
1	2	2	3	Wdr12	NP_001185990.1	Wdr12 NP_001185990.1 ribosome biogenesis protein WDR12 [Mus musculus]	High	High	0	-0.500898	0.76	2	75000000	53000000
1	2	2	3	Zmpste24	NP_766288.1	Zmpste24 NP_766288.1 CAAX prenyl protease 1 homolog [Mus musculus]	High	High	0	-0.321928	0.76	2	45000000	36000000
2	7	7	10	Acsl5	NP_082252.1	Acsl5 NP_082252.1 long-chain-fatty-acid--CoA ligase 5 [Mus musculus]	High	High	0	-0.710493	0.75	3	90000000	55000000
6	23	23	42	Atp2a2	NP_001103610.1	Atp2a2 NP_001103610.1 sarcoplasmic/endoplasmic reticulum calcium ATPase 2 isoform a [Mus musculus]	High	High	0	-0.403356	0.75	17	410000000	310000000
1	9	9	20	Cyb5r3	NP_084063.1	Cyb5r3 NP_084063.1 NADH-cytochrome b5 reductase 3 [Mus musculus]	High	High	0	-0.457207	0.75	10	810000000	590000000
1	8	8	10	Ddx18	NP_080136.2	Ddx18 NP_080136.2 ATP-dependent RNA helicase DDX18 [Mus musculus]	High	High	0	-0.0824622	0.75	6	180000000	170000000
1	8	8	20	Eef1b2	NP_061266.2	Eef1b2 NP_061266.2 elongation factor 1-beta [Mus musculus]	High	High	0	-0.447459	0.75	8	1500000000	1100000000
2	10	10	14	Etfb	NP_080971.2	Etfb NP_080971.2 electron transfer flavoprotein subunit beta [Mus musculus]	High	High	0	-0.584963	0.75	5	150000000	100000000
1	1	1	1	Hmg20a	NP_080088.1	Hmg20a NP_080088.1 high mobility group protein 20A [Mus musculus]	High	Peak Found	0	-0.439285	0.75	1	80000000	59000000
2	10	10	47	Hspe1	NP_032329.1	Hspe1 NP_032329.1 10 kDa heat shock protein, mitochondrial [Mus musculus]	High	High	0	-0.371969	0.75	16	4400000000	3400000000
1	2	2	2	Lman2	NP_080104.2	Lman2 NP_080104.2 vesicular integral-membrane protein VIP36 precursor [Mus musculus]	High	Peak Found	0	0.455679	0.75	1	70000000	96000000
1	28	28	46	Pdia4	NP_033917.2	Pdia4 NP_033917.2 protein disulfide-isomerase A4 precursor [Mus musculus]	High	High	0	-0.550197	0.75	25	410000000	280000000
2	6	6	18	Ptrh2	NP_778169.1	Ptrh2 NP_778169.1 peptidyl-tRNA hydrolase 2, mitochondrial isoform a [Mus musculus]	High	High	0	-0.0473057	0.75	8	310000000	300000000
1	2	2	2	Stxbp3a	NP_035634.1	Stxbp3a NP_035634.1 syntaxin-binding protein 3 [Mus musculus]	High	Peak Found	0	-0.428843	0.75	1	35000000	26000000
1	4	4	5	Supt16	NP_291096.2	Supt16 NP_291096.2 FACT complex subunit SPT16 [Mus musculus]	High	High	0	-0.5025	0.75	2	34000000	24000000
1	1	1	1	Timm8b	NP_038925.1	Timm8b NP_038925.1 mitochondrial import inner membrane translocase subunit Tim8 B [Mus musculus]	High	Peak Found	0	-0.430634	0.75	1	31000000	23000000
5	6	15	31	Tmpo	NP_001073598.1	Tmpo NP_001073598.1 lamina-associated polypeptide 2 isoform epsilon [Mus musculus]	High	High	0	-0.459432	0.75	15	880000000	640000000
1	8	8	18	Hsd17b12	NP_062631.1	Hsd17b12 NP_062631.1 estradiol 17-beta-dehydrogenase 12 [Mus musculus]	High	High	0	-0.601451	0.74	5	440000000	290000000
1	59	59	179	Mybbp1a	NP_058056.2	Mybbp1a NP_058056.2 myb-binding protein 1A [Mus musculus]	High	High	0	-0.36257	0.74	68	1800000000	1400000000
1	3	3	5	Ndufa10	NP_077159.1	Ndufa10 NP_077159.1 NADH dehydrogenase [ubiquinone] 1 alpha subcomplex subunit 10, mitochondrial precursor [Mus musculus]	High	High	0	0.106915	0.74	3	130000000	140000000
1	14	14	23	Nop2	NP_620086.2	Nop2 NP_620086.2 putative ribosomal RNA methyltransferase NOP2 [Mus musculus]	High	High	0	-0.415037	0.74	14	400000000	300000000
4	20	20	76	Npm1	NP_032748.1	Npm1 NP_032748.1 nucleophosmin isoform 1 [Mus musculus]	High	High	0	-0.565597	0.74	27	7400000000	5000000000
1	1	1	2	Phf5a	NP_081013.1	Phf5a NP_081013.1 PHD finger-like domain-containing protein 5A [Mus musculus]	High	High	0	-0.415037	0.74	1	20000000	15000000
1	2	2	3	Ppp1r12a	NP_082168.1	Ppp1r12a NP_082168.1 protein phosphatase 1 regulatory subunit 12A [Mus musculus]	High	Peak Found	0	-0.4975	0.74	1	120000000	85000000
2	7	7	14	Rab11b	NP_033023.1	Rab11b NP_033023.1 ras-related protein Rab-11B [Mus musculus]	High	High	0	-0.475338	0.74	7	570000000	410000000
2	11	11	21	Rps15a	NP_733769.1	Rps15a NP_733769.1 40S ribosomal protein S15a [Mus musculus]	High	High	0	-0.121991	0.74	12	740000000	680000000
1	8	8	15	Taldo1	NP_035658.1	Taldo1 NP_035658.1 transaldolase [Mus musculus]	High	High	0	-0.584963	0.74	6	150000000	100000000
2	5	5	6	Ubtf	NP_035681.2	Ubtf NP_035681.2 nucleolar transcription factor 1 isoform 1 [Mus musculus]	High	High	0	-0.204014	0.74	3	91000000	79000000
2	7	8	14	Uqcrc2	NP_080175.1	Uqcrc2 NP_080175.1 cytochrome b-c1 complex subunit 2, mitochondrial precursor [Mus musculus]	High	High	0	-0.552541	0.74	7	220000000	150000000
3	18	22	64	Hnrnpa1	NP_001034218.1	Hnrnpa1 NP_001034218.1 heterogeneous nuclear ribonucleoprotein A1 isoform b [Mus musculus]	High	High	0	-0.584963	0.73	26	3600000000	2400000000
1	1	3	5	Hspa4l	NP_035150.3	Hspa4l NP_035150.3 heat shock 70 kDa protein 4L [Mus musculus]	Not Found	Not Found	0	-0.125531	0.73	2	120000000	110000000
10	4	11	38	Rab1b	NP_083852.1	Rab1b NP_083852.1 ras-related protein Rab-1B [Mus musculus]	High	High	0	-0.347923	0.73	10	1400000000	1100000000
2	8	9	12	Ranbp2	NP_035370.2	Ranbp2 NP_035370.2 E3 SUMO-protein ligase RanBP2 [Mus musculus]	High	High	0	-0.0418202	0.73	5	70000000	68000000
1	1	1	1	Rexo4	NP_997117.2	Rexo4 NP_997117.2 RNA exonuclease 4 [Mus musculus]	High	Peak Found	0	-0.436099	0.73	1	23000000	17000000
4	4	4	7	Srsf10	NP_001073856.1	Srsf10 NP_001073856.1 serine/arginine-rich splicing factor 10 isoform 2 [Mus musculus]	High	High	0	-0.407658	0.73	3	130000000	98000000
2	6	6	10	Acot9	NP_062710.2	Acot9 NP_062710.2 acyl-coenzyme A thioesterase 9, mitochondrial [Mus musculus]	High	High	0	-0.612977	0.72	4	260000000	170000000
3	239	239	673	Ahnak	NP_033773.1	Ahnak NP_033773.1 AHNAK nucleoprotein isoform 1 [Mus musculus]	High	High	0	-0.834941	0.72	274	6600000000	3700000000
3	4	4	10	Nasp	NP_058057.3	Nasp NP_058057.3 nuclear autoantigenic sperm protein isoform 2 [Mus musculus]	High	High	0	-0.785875	0.72	6	150000000	87000000
1	1	1	1	Prpf4b	NP_038858.2	Prpf4b NP_038858.2 serine/threonine-protein kinase PRP4 homolog [Mus musculus]	High	Peak Found	0	-0.440573	0.72	1	19000000	14000000
10	2	5	30	Rab35	NP_937806.1	Rab35 NP_937806.1 ras-related protein Rab-35 [Mus musculus]	High	High	0	-0.415037	0.72	6	1200000000	900000000
11	4	5	19	Rab6a	NP_077249.1	Rab6a NP_077249.1 ras-related protein Rab-6A isoform 2 [Mus musculus]	High	High	0	-0.373043	0.72	2	790000000	610000000
1	2	2	2	Sacm1l	NP_109617.1	Sacm1l NP_109617.1 phosphatidylinositide phosphatase SAC1 [Mus musculus]	High	High	0	-0.49304	0.72	2	38000000	27000000
1	1	1	1	Tomm20	NP_077176.1	Tomm20 NP_077176.1 mitochondrial import receptor subunit TOM20 homolog [Mus musculus]	Peak Found	High	0	-0.4975	0.72	1	240000000	170000000
2	2	2	5	Cdk2ap1	NP_038840.2	Cdk2ap1 NP_038840.2 cyclin-dependent kinase 2-associated protein 1 [Mus musculus]	High	High	0	-0.140178	0.71	1	54000000	49000000
2	3	3	6	Cpsf7	NP_758506.3	Cpsf7 NP_758506.3 cleavage and polyadenylation specificity factor subunit 7 isoform 1 [Mus musculus]	High	High	0	-0.505891	0.71	3	71000000	50000000
6	3	3	4	Dnm2	NP_001240822.1	Dnm2 NP_001240822.1 dynamin-2 isoform 1 [Mus musculus]	High	Peak Found	0	-0.14439	0.71	1	21000000	19000000
1	40	43	183	Hspa5	NP_001156906.1	Hspa5 NP_001156906.1 78 kDa glucose-regulated protein precursor [Mus musculus]	High	High	0	-0.557995	0.71	69	5300000000	3600000000
1	1	1	1	Ndufb11	NP_062308.2	Ndufb11 NP_062308.2 NADH dehydrogenase [ubiquinone] 1 beta subcomplex subunit 11, mitochondrial [Mus musculus]	Peak Found	High	0	-0.4975	0.71	1	96000000	68000000
2	5	5	9	Nucb1	NP_001157134.1	Nucb1 NP_001157134.1 nucleobindin-1 isoform 1 precursor [Mus musculus]	High	High	0	-0.0874628	0.71	4	170000000	160000000
1	38	38	122	Pdia3	NP_031978.2	Pdia3 NP_031978.2 protein disulfide-isomerase A3 precursor [Mus musculus]	High	High	0	-0.231326	0.71	50	2700000000	2300000000
3	1	5	8	Smarcc2	NP_001107569.1	Smarcc2 NP_001107569.1 SWI/SNF complex subunit SMARCC2 isoform 1 [Mus musculus]	High	Not Found	0	-0.330149	0.71	2	88000000	70000000
2	6	6	12	Tmed10	NP_081051.1	Tmed10 NP_081051.1 transmembrane emp24 domain-containing protein 10 precursor [Mus musculus]	High	High	0	-0.338802	0.71	6	430000000	340000000
1	4	5	7	Tra2a	NP_932770.2	Tra2a NP_932770.2 transformer-2 protein homolog alpha [Mus musculus]	High	High	0	-0.499926	0.71	3	140000000	99000000
1	9	10	39	Vdac1	NP_035824.1	Vdac1 NP_035824.1 voltage-dependent anion-selective channel protein 1 [Mus musculus]	High	High	0	-0.284729	0.71	13	670000000	550000000
1	3	3	4	Dpm1	NP_034202.1	Dpm1 NP_034202.1 dolichol-phosphate mannosyltransferase [Mus musculus]	High	High	0	-0.678072	0.7	1	24000000	15000000
1	1	1	2	Ech1	NP_058052.1	Ech1 NP_058052.1 delta(3,5)-Delta(2,4)-dienoyl-CoA isomerase, mitochondrial precursor [Mus musculus]	Peak Found	High	0	-0.499571	0.7	1	4100000	2900000
2	4	4	12	Erh	NP_031977.1	Erh NP_031977.1 enhancer of rudimentary homolog [Mus musculus]	High	High	0	-0.387023	0.7	5	510000000	390000000
1	34	34	118	Hnrnpu	NP_058085.2	Hnrnpu NP_058085.2 heterogeneous nuclear ribonucleoprotein U [Mus musculus]	High	High	0	-0.415037	0.7	47	2800000000	2100000000
1	3	3	3	Mrps30	NP_067531.1	Mrps30 NP_067531.1 28S ribosomal protein S30, mitochondrial [Mus musculus]	High	Peak Found	0	0.247928	0.7	1	32000000	38000000
1	6	8	10	Pspc1	NP_079958.3	Pspc1 NP_079958.3 paraspeckle component 1 [Mus musculus]	High	High	0	-0.718229	0.7	4	510000000	310000000
1	1	1	1	Pygb	NP_722476.1	Pygb NP_722476.1 glycogen phosphorylase, brain form [Mus musculus]	High	Peak Found	0	-0.5025	0.7	1	51000000	36000000
2	5	5	14	Rps23	NP_077137.1	Rps23 NP_077137.1 40S ribosomal protein S23 [Mus musculus]	High	High	0	-0.635589	0.7	6	870000000	560000000
1	4	4	6	Scp2	NP_035457.1	Scp2 NP_035457.1 non-specific lipid-transfer protein [Mus musculus]	High	High	0	-0.547488	0.7	3	190000000	130000000
1	7	8	15	Sfxn1	NP_081600.1	Sfxn1 NP_081600.1 sideroflexin-1 [Mus musculus]	High	High	0	-0.4975	0.7	8	240000000	170000000
1	1	1	1	Tor1aip2	NP_766431.3	Tor1aip2 NP_766431.3 torsin-1A-interacting protein 2 isoform b [Mus musculus]	High	Peak Found	0	-0.485427	0.7	1	28000000	20000000
2	16	17	33	Eftud2	NP_001103465.1	Eftud2 NP_001103465.1 116 kDa U5 small nuclear ribonucleoprotein component isoform b [Mus musculus]	High	High	0	-1.01527	0.69	17	950000000	470000000
1	10	10	21	Etfa	NP_663590.3	Etfa NP_663590.3 electron transfer flavoprotein subunit alpha, mitochondrial [Mus musculus]	High	High	0	-0.827163	0.69	11	550000000	310000000
3	10	13	36	Hnrnpdl	NP_057899.2	Hnrnpdl NP_057899.2 heterogeneous nuclear ribonucleoprotein D-like [Mus musculus]	High	High	0	-0.415037	0.69	13	2000000000	1500000000
1	2	2	3	Lsm4	NP_056631.2	Lsm4 NP_056631.2 U6 snRNA-associated Sm-like protein LSm4 [Mus musculus]	High	High	0	-0.5025	0.69	2	170000000	120000000
1	1	1	1	Poldip3	NP_848742.1	Poldip3 NP_848742.1 polymerase delta-interacting protein 3 [Mus musculus]	Peak Found	High	0	-0.520832	0.69	1	66000000	46000000
1	3	3	3	Prpf6	NP_598462.1	Prpf6 NP_598462.1 pre-mRNA-processing factor 6 [Mus musculus]	High	High	0	-0.459432	0.69	3	33000000	24000000
1	1	1	2	Sec11a	NP_064335.1	Sec11a NP_064335.1 signal peptidase complex catalytic subunit SEC11A [Mus musculus]	High	High	0	-0.485427	0.69	1	210000000	150000000
1	2	2	4	Snrpf	NP_081522.1	Snrpf NP_081522.1 small nuclear ribonucleoprotein F [Mus musculus]	High	High	0	-0.652077	0.69	2	330000000	210000000
1	4	4	5	Snw1	NP_079783.2	Snw1 NP_079783.2 SNW domain-containing protein 1 [Mus musculus]	High	High	0	-0.584963	0.69	3	42000000	28000000
2	2	2	4	Tmed9	NP_080487.2	Tmed9 NP_080487.2 transmembrane emp24 domain-containing protein 9 precursor [Mus musculus]	High	High	0	-0.440573	0.69	3	190000000	140000000
14	2	2	3	Ugt1a1	NP_964007.2	Ugt1a1 NP_964007.2 UDP-glucuronosyltransferase 1-1 precursor [Mus musculus]	High	High	0	0.0347654	0.69	1	82000000	84000000
1	11	12	29	Vapa	NP_038961.2	Vapa NP_038961.2 vesicle-associated membrane protein-associated protein A [Mus musculus]	High	High	0	-0.758992	0.69	12	1100000000	650000000
1	1	1	1	Cd274	NP_068693.1	Cd274 NP_068693.1 programmed cell death 1 ligand 1 precursor [Mus musculus]	High	Peak Found	0	-0.552541	0.68	1	22000000	15000000
1	7	7	8	Cdc5l	NP_690023.1	Cdc5l NP_690023.1 cell division cycle 5-like protein [Mus musculus]	High	High	0	-0.415037	0.68	4	120000000	90000000
1	2	2	3	Cth	NP_666065.1	Cth NP_666065.1 cystathionine gamma-lyase [Mus musculus]	High	High	0	0.180572	0.68	1	15000000	17000000
1	18	25	55	Ddx5	NP_031866.2	Ddx5 NP_031866.2 probable ATP-dependent RNA helicase DDX5 [Mus musculus]	High	High	0	-0.758992	0.68	24	1100000000	650000000
2	13	13	33	Fbl	NP_032017.2	Fbl NP_032017.2 rRNA 2'-O-methyltransferase fibrillarin [Mus musculus]	High	High	0	-0.621488	0.68	17	1000000000	650000000
1	4	4	8	Glrx5	NP_082695.1	Glrx5 NP_082695.1 glutaredoxin-related protein 5, mitochondrial [Mus musculus]	High	High	0	-0.547488	0.68	5	190000000	130000000
3	49	50	173	Lmna	NP_001002011.2	Lmna NP_001002011.2 prelamin-A/C isoform A precursor [Mus musculus]	High	High	0	-0.384664	0.68	64	4700000000	3600000000
1	1	1	1	ND5	NP_904338.1	ND5 NP_904338.1 NADH dehydrogenase subunit 5 (mitochondrion) [Mus musculus]	Peak Found	High	0	-0.553936	0.68	1	69000000	47000000
1	3	3	3	Nup107	NP_598771.1	Nup107 NP_598771.1 nuclear pore complex protein Nup107 [Mus musculus]	High	High	0	-0.206451	0.68	2	15000000	13000000
1	5	5	8	Nup160	NP_067487.1	Nup160 NP_067487.1 nuclear pore complex protein Nup160 [Mus musculus]	High	High	0	-0.807355	0.68	5	84000000	48000000
1	7	7	9	Prkcsh	NP_032951.1	Prkcsh NP_032951.1 glucosidase 2 subunit beta precursor [Mus musculus]	High	High	0	-0.652077	0.68	5	330000000	210000000
5	11	11	27	Rab7	NP_033031.2	Rab7 NP_033031.2 ras-related protein Rab-7a [Mus musculus]	High	High	0	-0.376148	0.68	15	610000000	470000000
1	2	2	12	Snrpe	NP_033253.1	Snrpe NP_033253.1 small nuclear ribonucleoprotein E [Mus musculus]	High	High	0	-0.161463	0.68	4	850000000	760000000
1	2	2	5	Snrpg	NP_080782.1	Snrpg NP_080782.1 small nuclear ribonucleoprotein G [Mus musculus]	High	High	0	-0.295456	0.68	3	270000000	220000000
2	2	3	4	Tcerg1	NP_001034563.1	Tcerg1 NP_001034563.1 transcription elongation regulator 1 [Mus musculus]	High	High	0	-0.559427	0.68	2	84000000	57000000
1	2	2	4	Timm13	NP_038923.1	Timm13 NP_038923.1 mitochondrial import inner membrane translocase subunit Tim13 [Mus musculus]	High	High	0	-0.505235	0.68	2	440000000	310000000
1	5	5	6	Wdr43	NP_783570.1	Wdr43 NP_783570.1 WD repeat-containing protein 43 [Mus musculus]	High	High	0	-0.311202	0.68	2	67000000	54000000
2	3	3	6	Arf6	NP_031507.1	Arf6 NP_031507.1 ADP-ribosylation factor 6 [Mus musculus]	High	High	0	-0.0730635	0.67	2	81000000	77000000
1	2	6	8	Lmnb2	NP_034852.2	Lmnb2 NP_034852.2 lamin-B2 [Mus musculus]	High	High	0	-0.457473	0.67	3	920000000	670000000
1	10	10	12	Nup93	NP_765998.1	Nup93 NP_765998.1 nuclear pore complex protein Nup93 [Mus musculus]	High	High	0	-0.672835	0.67	5	110000000	69000000
2	2	2	3	Uqcrh	NP_079917.1	Uqcrh NP_079917.1 cytochrome b-c1 complex subunit 6, mitochondrial [Mus musculus]	High	High	0	-0.584963	0.67	2	240000000	160000000
1	4	4	5	Wdr46	NP_065628.1	Wdr46 NP_065628.1 WD repeat-containing protein 46 [Mus musculus]	High	High	0	-0.514573	0.67	3	100000000	70000000
1	1	1	1	Dohh	NP_598725.2	Dohh NP_598725.2 deoxyhypusine hydroxylase [Mus musculus]	High	Peak Found	0	-0.584963	0.66	1	33000000	22000000
1	20	20	45	Ganab	NP_032086.1	Ganab NP_032086.1 neutral alpha-glucosidase AB [Mus musculus]	High	High	0	-0.520007	0.66	20	760000000	530000000
1	5	6	7	Hk2	NP_038848.1	Hk2 NP_038848.1 hexokinase-2 [Mus musculus]	High	Peak Found	0	-0.134301	0.66	2	45000000	41000000
1	5	5	11	Inf2	NP_940803.2	Inf2 NP_940803.2 inverted formin-2 [Mus musculus]	High	High	0	-0.671946	0.66	5	94000000	59000000
1	22	25	54	Nono	NP_001239447.1	Nono NP_001239447.1 non-POU domain-containing octamer-binding protein [Mus musculus]	High	High	0	-0.321928	0.66	25	1500000000	1200000000
1	2	2	2	Pcyox1l	NP_766420.1	Pcyox1l NP_766420.1 prenylcysteine oxidase-like precursor [Mus musculus]	High	Peak Found	0	-0.121991	0.66	1	37000000	34000000
1	10	10	14	Pnn	NP_032917.2	Pnn NP_032917.2 pinin [Mus musculus]	High	High	0	-0.540568	0.66	5	160000000	110000000
4	8	11	20	Ptbp3	NP_659153.2	Ptbp3 NP_659153.2 polypyrimidine tract-binding protein 3 isoform 1 [Mus musculus]	High	High	0	-0.657894	0.66	5	710000000	450000000
2	2	2	4	Qars	NP_598555.2	Qars NP_598555.2 glutaminyl-tRNA synthetase isoform 1 [Mus musculus]	High	High	0	-0.584963	0.66	3	150000000	100000000
1	4	4	17	S100a10	NP_033138.1	S100a10 NP_033138.1 protein S100-A10 [Mus musculus]	High	High	0	-1.19794	0.66	7	3900000000	1700000000
1	2	2	3	Skiv2l2	NP_082427.1	Skiv2l2 NP_082427.1 superkiller viralicidic activity 2-like 2 [Mus musculus]	High	High	0	-0.554589	0.66	2	47000000	32000000
1	6	6	7	Snrnp70	NP_033250.3	Snrnp70 NP_033250.3 U1 small nuclear ribonucleoprotein 70 kDa [Mus musculus]	High	High	0	-0.263034	0.66	5	180000000	150000000
1	4	5	8	Snrpb2	NP_067310.1	Snrpb2 NP_067310.1 U2 small nuclear ribonucleoprotein B'' [Mus musculus]	High	High	0	-0.480626	0.66	4	120000000	86000000
2	2	2	3	Wdr61	NP_075680.1	Wdr61 NP_075680.1 WD repeat-containing protein 61 isoform a [Mus musculus]	High	High	0	-0.652077	0.66	2	110000000	70000000
2	1	2	3	XP_003946406.1	PREDICTED:	XP_003946406.1 PREDICTED: cohesin subunit SA-2-like [Mus musculus]	High	High	0	-0.836501	0.66	2	25000000	14000000
4	23	38	110	Actn1	NP_598917.1	Actn1 NP_598917.1 alpha-actinin-1 [Mus musculus]	High	High	0	-0.440573	0.65	44	1900000000	1400000000
2	4	4	9	Ak2	NP_001029138.1	Ak2 NP_001029138.1 adenylate kinase 2, mitochondrial isoform a [Mus musculus]	High	High	0	-0.607683	0.65	4	320000000	210000000
3	5	5	7	Dctn1	NP_031861.2	Dctn1 NP_031861.2 dynactin subunit 1 isoform 1 [Mus musculus]	High	High	0	-0.217591	0.65	1	10000000	8600000
1	1	1	2	Hnrnph3	NP_001073293.1	Hnrnph3 NP_001073293.1 heterogeneous nuclear ribonucleoprotein H3 [Mus musculus]	High	Peak Found	0	-0.623437	0.65	1	57000000	37000000
1	16	16	43	Lrrc59	NP_598568.1	Lrrc59 NP_598568.1 leucine-rich repeat-containing protein 59 [Mus musculus]	High	High	0	-0.777608	0.65	22	2400000000	1400000000
1	5	5	12	Marcks	NP_032564.1	Marcks NP_032564.1 myristoylated alanine-rich C-kinase substrate [Mus musculus]	High	High	0	-0.70044	0.65	8	390000000	240000000
1	4	4	5	Nsun2	NP_663329.3	Nsun2 NP_663329.3 tRNA (cytosine(34)-C(5))-methyltransferase [Mus musculus]	High	High	0	-0.0780025	0.65	2	190000000	180000000
5	16	19	59	Ptbp1	NP_001070831.1	Ptbp1 NP_001070831.1 polypyrimidine tract-binding protein 1 isoform 1 [Mus musculus]	High	High	0	-0.523562	0.65	21	2300000000	1600000000
2	1	1	1	Pus1	NP_062674.2	Pus1 NP_062674.2 tRNA pseudouridine synthase A, mitochondrial isoform 2 [Mus musculus]	High	Peak Found	0	-0.621488	0.65	1	20000000	13000000
1	16	16	38	Sf3b1	NP_112456.2	Sf3b1 NP_112456.2 splicing factor 3B subunit 1 [Mus musculus]	High	High	0	-0.552541	0.65	16	220000000	150000000
1	1	1	1	Slirp	NP_081234.2	Slirp NP_081234.2 SRA stem-loop-interacting RNA-binding protein, mitochondrial [Mus musculus]	Peak Found	High	0	-0.633872	0.65	1	450000000	290000000
4	4	4	9	Srsf7	NP_666195.1	Srsf7 NP_666195.1 serine/arginine-rich splicing factor 7 isoform 1 [Mus musculus]	High	High	0	-0.719892	0.65	4	1400000000	850000000
3	2	2	2	Tomm22	NP_766197.2	Tomm22 NP_766197.2 mitochondrial import receptor subunit TOM22 homolog [Mus musculus]	Peak Found	High	0	-0.599462	0.65	1	150000000	99000000
1	3	3	4	Uso1	NP_062363.1	Uso1 NP_062363.1 general vesicular transport factor p115 [Mus musculus]	High	High	0	0.0995357	0.65	1	56000000	60000000
2	4	4	6	Acsl3	NP_083093.2	Acsl3 NP_083093.2 long-chain-fatty-acid--CoA ligase 3 isoform a [Mus musculus]	High	High	0	-0.415037	0.64	3	120000000	90000000
1	1	1	1	Atpif1	NP_031538.2	Atpif1 NP_031538.2 ATPase inhibitor, mitochondrial precursor [Mus musculus]	High	Peak Found	0	-0.628906	0.64	1	150000000	97000000
1	2	2	10	Dpy30	NP_001139696.1	Dpy30 NP_001139696.1 protein dpy-30 homolog [Mus musculus]	High	High	0	-1.03103	0.64	4	470000000	230000000
1	5	6	8	Dstn	NP_062745.1	Dstn NP_062745.1 destrin [Mus musculus]	High	High	0	-0.311944	0.64	4	360000000	290000000
3	37	37	97	Hnrnpm	NP_084080.1	Hnrnpm NP_084080.1 heterogeneous nuclear ribonucleoprotein M isoform a [Mus musculus]	High	High	0	-0.584963	0.64	49	1500000000	1000000000
2	1	1	2	Mtx1	NP_038632.2	Mtx1 NP_038632.2 metaxin-1 isoform 1 [Mus musculus]	High	High	0	-0.591535	0.64	1	110000000	73000000
1	1	1	2	Nop14	NP_083554.2	Nop14 NP_083554.2 nucleolar protein 14 [Mus musculus]	High	High	0	-0.63743	0.64	1	280000000	180000000
1	1	1	1	Spcs2	NP_079944.1	Spcs2 NP_079944.1 signal peptidase complex subunit 2 [Mus musculus]	High	Peak Found	0	-0.658963	0.64	1	120000000	76000000
1	1	1	3	Acadsb	NP_080102.1	Acadsb NP_080102.1 short/branched chain specific acyl-CoA dehydrogenase, mitochondrial [Mus musculus]	High	High	0	-0.807355	0.63	2	280000000	160000000
1	2	2	2	Cebpz	NP_001019977.1	Cebpz NP_001019977.1 CCAAT/enhancer-binding protein zeta [Mus musculus]	High	Peak Found	0	-0.552541	0.63	1	22000000	15000000
1	9	9	15	Dlat	NP_663589.3	Dlat NP_663589.3 dihydrolipoyllysine-residue acetyltransferase component of pyruvate dehydrogenase complex, mitochondrial [Mus musculus]	High	High	0	-1.1375	0.63	5	330000000	150000000
1	3	3	3	Fen1	NP_001258543.1	Fen1 NP_001258543.1 flap endonuclease 1 [Mus musculus]	High	High	0	-0.943416	0.63	1	25000000	13000000
1	7	7	9	Grpel1	NP_077798.1	Grpel1 NP_077798.1 grpE protein homolog 1, mitochondrial precursor [Mus musculus]	High	High	0	-0.371969	0.63	3	220000000	170000000
1	1	1	1	Nol10	NP_001008421.1	Nol10 NP_001008421.1 nucleolar protein 10 [Mus musculus]	High	Peak Found	0	-0.621488	0.63	1	140000000	91000000
1	2	2	3	Nop9	NP_080679.3	Nop9 NP_080679.3 nucleolar protein 9 [Mus musculus]	High	High	0	-0.633218	0.63	1	7600000	4900000
2	2	2	3	Pgam5	NP_001157010.1	Pgam5 NP_001157010.1 serine/threonine-protein phosphatase PGAM5, mitochondrial isoform 1 [Mus musculus]	High	High	0	-0.654225	0.63	2	96000000	61000000
10	7	14	45	Rab1	NP_033022.1	Rab1 NP_033022.1 ras-related protein Rab-1A [Mus musculus]	High	High	0	-0.447459	0.63	13	1500000000	1100000000
1	14	14	23	Sf3b3	NP_598714.1	Sf3b3 NP_598714.1 splicing factor 3B subunit 3 [Mus musculus]	High	High	0	-0.476438	0.63	9	320000000	230000000
2	2	2	2	Trnt1	NP_001229287.1	Trnt1 NP_001229287.1 CCA tRNA nucleotidyltransferase 1, mitochondrial isoform a [Mus musculus]	High	Peak Found	0	-1.5656	0.63	1	74000000	25000000
2	1	1	2	XP_003945828.1	PREDICTED:	XP_003945828.1 PREDICTED: 39S ribosomal protein L41, mitochondrial-like [Mus musculus]	High	High	0	-0.661584	0.63	1	87000000	55000000
1	2	2	3	2410015M20Rik	NP_694792.1	2410015M20Rik NP_694792.1 protein QIL1 precursor [Mus musculus]	High	Peak Found	0	-0.70044	0.62	1	260000000	160000000
1	2	2	2	Adrm1	NP_062796.2	Adrm1 NP_062796.2 proteasomal ubiquitin receptor ADRM1 [Mus musculus]	High	Peak Found	0	-0.547488	0.62	1	19000000	13000000
1	6	6	10	Arpc2	NP_083987.1	Arpc2 NP_083987.1 actin-related protein 2/3 complex subunit 2 [Mus musculus]	High	High	0	-0.643856	0.62	5	250000000	160000000
1	1	15	31	Gm5428	XP_483949.3	Gm5428 XP_483949.3 PREDICTED: 60S ribosomal protein L6-like [Mus musculus]	Not Found	High	0	-0.584963	0.62	15	1800000000	1200000000
1	9	9	11	Mcm7	NP_032594.1	Mcm7 NP_032594.1 DNA replication licensing factor MCM7 [Mus musculus]	High	Peak Found	0	-0.898717	0.62	4	110000000	59000000
3	10	10	23	Prpf19	NP_598890.1	Prpf19 NP_598890.1 pre-mRNA-processing factor 19 isoform 2 [Mus musculus]	High	High	0	-0.812373	0.62	10	720000000	410000000
1	1	1	1	Rrm1	NP_033129.2	Rrm1 NP_033129.2 ribonucleoside-diphosphate reductase large subunit [Mus musculus]	High	Peak Found	0	-0.658963	0.62	1	15000000	9500000
1	4	4	13	Sdha	NP_075770.1	Sdha NP_075770.1 succinate dehydrogenase [ubiquinone] flavoprotein subunit, mitochondrial precursor [Mus musculus]	High	High	0	0.241008	0.62	4	110000000	130000000
1	2	3	5	Srsf5	NP_001073163.1	Srsf5 NP_001073163.1 serine/arginine-rich splicing factor 5 [Mus musculus]	High	Peak Found	0	-0.103836	0.62	2	72000000	67000000
2	9	9	10	Utrn	NP_035812.3	Utrn NP_035812.3 utrophin [Mus musculus]	High	Peak Found	0	-0.495957	0.62	5	550000000	390000000
1	1	1	2	Coq9	NP_080728.1	Coq9 NP_080728.1 ubiquinone biosynthesis protein COQ9, mitochondrial precursor [Mus musculus]	High	High	0	-0.70044	0.61	1	26000000	16000000
1	13	16	42	Hnrnpf	NP_001159903.1	Hnrnpf NP_001159903.1 heterogeneous nuclear ribonucleoprotein F [Mus musculus]	High	High	0	-0.63743	0.61	15	2800000000	1800000000
1	37	37	62	Lrpprc	NP_082509.2	Lrpprc NP_082509.2 leucine-rich PPR motif-containing protein, mitochondrial precursor [Mus musculus]	High	High	0	-0.954196	0.61	29	310000000	160000000
7	7	7	32	Myl6	NP_034990.1	Myl6 NP_034990.1 myosin light polypeptide 6 [Mus musculus]	High	High	0	-0.29956	0.61	13	1600000000	1300000000
2	8	9	11	Rab18	NP_001265376.1	Rab18 NP_001265376.1 ras-related protein Rab-18 isoform 1 [Mus musculus]	High	High	0	-0.767339	0.61	5	160000000	94000000
3	4	4	6	Rac1	NP_033033.1	Rac1 NP_033033.1 ras-related C3 botulinum toxin substrate 1 precursor [Mus musculus]	High	High	0	-0.678072	0.61	4	240000000	150000000
2	2	2	3	Zc3h18	NP_001025164.1	Zc3h18 NP_001025164.1 zinc finger CCCH domain-containing protein 18 isoform a [Mus musculus]	High	High	0	-0.811928	0.61	2	79000000	45000000
1	7	7	9	Actr2	NP_666355.1	Actr2 NP_666355.1 actin-related protein 2 [Mus musculus]	High	High	0	-0.974005	0.6	5	110000000	56000000
1	2	2	2	Atp13a1	NP_573487.2	Atp13a1 NP_573487.2 probable cation-transporting ATPase 13A1 [Mus musculus]	High	Peak Found	0	-0.948775	0.6	2	83000000	43000000
2	6	6	7	Atp6v1b2	NP_031535.2	Atp6v1b2 NP_031535.2 V-type proton ATPase subunit B, brain isoform [Mus musculus]	High	High	0	-0.847997	0.6	3	81000000	45000000
1	6	6	6	Brix1	NP_080672.3	Brix1 NP_080672.3 ribosome biogenesis protein BRX1 homolog [Mus musculus]	High	High	0	-0.514573	0.6	5	120000000	84000000
1	3	3	4	Copz1	NP_062791.1	Copz1 NP_062791.1 coatomer subunit zeta-1 [Mus musculus]	High	High	0	-1.56112	0.6	1	180000000	61000000
1	3	3	3	Ddx42	NP_082350.3	Ddx42 NP_082350.3 ATP-dependent RNA helicase DDX42 [Mus musculus]	High	High	0	-0.785875	0.6	2	15000000	8700000
1	36	36	82	Dhx9	NP_031868.2	Dhx9 NP_031868.2 ATP-dependent RNA helicase A [Mus musculus]	High	High	0	-0.62293	0.6	36	770000000	500000000
3	5	12	35	Eif4a3	NP_619610.1	Eif4a3 NP_619610.1 eukaryotic initiation factor 4A-III [Mus musculus]	High	High	0	-0.827163	0.6	18	1100000000	620000000
1	3	3	3	Hnrnpul1	NP_659171.1	Hnrnpul1 NP_659171.1 heterogeneous nuclear ribonucleoprotein U-like protein 1 isoform 1 [Mus musculus]	High	High	1	2.88897	10.92	1	2700000	20000000
1	12	12	19	Pitrm1	NP_660113.1	Pitrm1 NP_660113.1 presequence protease, mitochondrial precursor [Mus musculus]	High	High	0	1.5502	0.6	9	140000000	410000000
1	2	4	4	Hdac1	NP_032254.1	Hdac1 NP_032254.1 histone deacetylase 1 [Mus musculus]	High	Not Found	0	0	0.6	1	120000000	120000000
1	19	19	56	Hnrnpl	NP_796275.3	Hnrnpl NP_796275.3 heterogeneous nuclear ribonucleoprotein L [Mus musculus]	High	High	0	-0.628031	0.6	25	1700000000	1100000000
1	1	1	1	Lin7c	NP_035829.1	Lin7c NP_035829.1 protein lin-7 homolog C [Mus musculus]	High	Peak Found	0	-0.763933	0.6	1	90000000	53000000
1	2	2	2	Mrps7	NP_079581.1	Mrps7 NP_079581.1 28S ribosomal protein S7, mitochondrial precursor [Mus musculus]	High	High	0	-0.0506261	0.6	1	29000000	28000000
1	3	3	5	Mtx2	NP_058084.3	Mtx2 NP_058084.3 metaxin-2 [Mus musculus]	High	High	0	-1.26303	0.6	1	60000000	25000000
2	8	8	14	Rap1b	NP_077777.1	Rap1b NP_077777.1 ras-related protein Rap-1b precursor [Mus musculus]	High	High	0	-0.5025	0.6	6	510000000	360000000
2	3	3	4	Rbm8a	NP_001095877.1	Rbm8a NP_001095877.1 RNA-binding protein 8A isoform a [Mus musculus]	High	High	0	-0.136062	0.6	2	100000000	91000000
3	9	9	17	Rps13	NP_080809.1	Rps13 NP_080809.1 40S ribosomal protein S13 [Mus musculus]	High	High	0	-0.847997	0.6	8	1800000000	1000000000
1	3	3	4	Serpinb9	NP_033282.1	Serpinb9 NP_033282.1 serine (or cysteine) proteinase inhibitor, clade B, member 9 [Mus musculus]	High	High	0	-0.499571	0.6	2	41000000	29000000
1	2	2	4	Tial1	NP_033409.1	Tial1 NP_033409.1 nucleolysin TIAR [Mus musculus]	High	High	0	-1.08746	0.6	2	34000000	16000000
2	2	3	4	Aqr	NP_033832.2	Aqr NP_033832.2 intron-binding protein aquarius [Mus musculus]	High	High	0	-0.531851	0.59	1	120000000	83000000
1	1	1	1	Atp6v1e1	NP_031536.2	Atp6v1e1 NP_031536.2 V-type proton ATPase subunit E 1 [Mus musculus]	High	Peak Found	0	-0.736966	0.59	1	400000000	240000000
1	18	18	46	Canx	NP_001103970.1	Canx NP_001103970.1 calnexin precursor [Mus musculus]	High	High	0	-0.591535	0.59	23	1100000000	730000000
1	5	5	12	Ddost	NP_031864.2	Ddost NP_031864.2 dolichyl-diphosphooligosaccharide--protein glycosyltransferase 48 kDa subunit precursor [Mus musculus]	High	High	0	-0.85561	0.59	6	380000000	210000000
1	2	2	2	Ddx52	NP_084372.2	Ddx52 NP_084372.2 probable ATP-dependent RNA helicase DDX52 [Mus musculus]	High	Peak Found	0	-0.767023	0.59	2	97000000	57000000
1	7	7	9	Cdh1	NP_033994.1	Cdh1 NP_033994.1 cadherin-1 precursor [Mus musculus]	Peak Found	High	1	2.81497	7.79	4	27000000	190000000
13	5	5	13	Gm11703	XP_003085811.1	Gm11703 XP_003085811.1 PREDICTED: 60S ribosomal protein L21-like [Mus musculus]	High	High	0	-1.08489	0.59	6	1400000000	660000000
2	16	17	73	Hnrnpab	NP_034578.1	Hnrnpab NP_034578.1 heterogeneous nuclear ribonucleoprotein A/B isoform 2 [Mus musculus]	High	High	0	-0.430634	0.59	25	3100000000	2300000000
1	1	1	2	Ipo11	NP_083941.2	Ipo11 NP_083941.2 importin-11 [Mus musculus]	High	Peak Found	0	-0.184425	0.59	2	25000000	22000000
1	4	4	5	Nup214	NP_758472.2	Nup214 NP_758472.2 nuclear pore complex protein Nup214 [Mus musculus]	High	High	0	-1.67423	0.59	1	15000000	4700000
3	2	2	3	Pdcd6ip	NP_001158149.1	Pdcd6ip NP_001158149.1 programmed cell death 6-interacting protein isoform 1 [Mus musculus]	High	High	0	-0.753085	0.59	2	150000000	89000000
1	3	3	7	Plgrkt	NP_080638.1	Plgrkt NP_080638.1 plasminogen receptor (KT) [Mus musculus]	High	High	0	-0.718587	0.59	4	130000000	79000000
1	3	17	42	Rpl6	NP_035420.2	Rpl6 NP_035420.2 60S ribosomal protein L6 [Mus musculus]	High	High	0	-0.662965	0.59	17	1900000000	1200000000
1	15	15	27	Rpn1	NP_598694.3	Rpn1 NP_598694.3 dolichyl-diphosphooligosaccharide--protein glycosyltransferase subunit 1 precursor [Mus musculus]	High	High	0	-0.900464	0.59	9	560000000	300000000
3	10	10	17	Snrpd2	NP_081219.1	Snrpd2 NP_081219.1 small nuclear ribonucleoprotein Sm D2 [Mus musculus]	High	High	0	-0.813587	0.59	7	580000000	330000000
3	3	3	3	Wdr36	NP_001103485.1	Wdr36 NP_001103485.1 WD repeat domain 36 isoform 1 [Mus musculus]	High	Peak Found	0	-0.713696	0.59	2	41000000	25000000
1	5	5	9	XP_001472107.1	PREDICTED:	XP_001472107.1 PREDICTED: non-histone chromosomal protein HMG-14-like [Mus musculus]	High	High	0	-0.77259	0.59	5	820000000	480000000
5	5	5	8	Asph	NP_075553.2	Asph NP_075553.2 aspartyl/asparaginyl beta-hydroxylase isoform 1 [Mus musculus]	High	Peak Found	0	-0.415037	0.58	2	36000000	27000000
4	17	17	27	Dhx15	NP_031865.2	Dhx15 NP_031865.2 putative pre-mRNA-splicing factor ATP-dependent RNA helicase DHX15 isoform 2 [Mus musculus]	High	High	0	-0.710493	0.58	14	360000000	220000000
11	1	2	9	Gnas	NP_034439.2	Gnas NP_034439.2 protein GNAS isoform XLas [Mus musculus]	Not Found	Not Found	0	-0.767827	0.58	3	630000000	370000000
1	19	19	35	Lonp1	NP_083058.2	Lonp1 NP_083058.2 lon protease homolog, mitochondrial precursor [Mus musculus]	High	High	0	-0.925999	0.58	18	570000000	300000000
1	4	4	6	Naa38	NP_598700.1	Naa38 NP_598700.1 N-alpha-acetyltransferase 38, NatC auxiliary subunit [Mus musculus]	High	High	0	-0.251539	0.58	4	250000000	210000000
1	3	3	4	Ncoa5	NP_659141.1	Ncoa5 NP_659141.1 nuclear receptor coactivator 5 [Mus musculus]	High	High	0	-0.736966	0.58	2	110000000	66000000
1	5	5	14	Rpl27	NP_035419.1	Rpl27 NP_035419.1 60S ribosomal protein L27 [Mus musculus]	High	High	0	-0.378512	0.58	7	1300000000	1000000000
5	17	17	51	Rpl7a	NP_038749.1	Rpl7a NP_038749.1 60S ribosomal protein L7a [Mus musculus]	High	High	0	-0.836501	0.58	15	2500000000	1400000000
1	1	1	2	Rprd1b	NP_081710.1	Rprd1b NP_081710.1 regulation of nuclear pre-mRNA domain-containing protein 1B [Mus musculus]	High	High	0	-1.24101	0.58	2	26000000	11000000
1	4	4	5	Smu1	NP_067510.3	Smu1 NP_067510.3 WD40 repeat-containing protein SMU1 [Mus musculus]	High	Peak Found	0	-0.925999	0.58	3	38000000	20000000
5	12	12	35	Tardbp	NP_663531.1	Tardbp NP_663531.1 TAR DNA-binding protein 43 isoform 1 [Mus musculus]	High	High	0	-0.77259	0.58	12	820000000	480000000
2	6	6	12	Top1	NP_033434.2	Top1 NP_033434.2 DNA topoisomerase 1 [Mus musculus]	High	High	0	-0.29956	0.58	6	160000000	130000000
3	3	3	4	Tor1aip1	NP_001153490.1	Tor1aip1 NP_001153490.1 torsin-1A-interacting protein 1 isoform 1 [Mus musculus]	High	High	0	-0.231326	0.58	2	27000000	23000000
1	2	2	3	Utp15	NP_849249.1	Utp15 NP_849249.1 U3 small nucleolar RNA-associated protein 15 homolog [Mus musculus]	High	High	0	-0.771731	0.58	1	70000000	41000000
1	9	9	15	AI314180	NP_759013.2	AI314180 NP_759013.2 proteasome-associated protein ECM29 homolog [Mus musculus]	High	High	0	0.190331	0.57	7	78000000	89000000
3	6	6	8	Bclaf1	NP_001020563.1	Bclaf1 NP_001020563.1 bcl-2-associated transcription factor 1 isoform 1 [Mus musculus]	High	High	0	-0.872621	0.57	4	130000000	71000000
1	1	2	8	Cbx1	NP_031648.1	Cbx1 NP_031648.1 chromobox protein homolog 1 [Mus musculus]	Not Found	Not Found	0	-0.721284	0.57	2	610000000	370000000
1	4	8	16	Hist1h1a	NP_085112.1	Hist1h1a NP_085112.1 histone H1.1 [Mus musculus]	High	High	0	0.327165	0.57	8	5500000000	6900000000
1	1	1	2	Lamtor1	NP_079881.2	Lamtor1 NP_079881.2 ragulator complex protein LAMTOR1 [Mus musculus]	High	High	0	-0.758992	0.57	1	110000000	65000000
1	3	3	4	Lig3	NP_034846.2	Lig3 NP_034846.2 DNA ligase 3 [Mus musculus]	High	High	0	-1.22827	0.57	3	82000000	35000000
2	4	4	5	Nxf1	NP_058093.2	Nxf1 NP_058093.2 nuclear RNA export factor 1 isoform 1 [Mus musculus]	High	High	0	-1.33643	0.57	2	250000000	99000000
2	1	1	1	Pqbp1	NP_001239458.1	Pqbp1 NP_001239458.1 polyglutamine-binding protein 1 isoform 2 [Mus musculus]	High	Peak Found	0	-0.758992	0.57	1	22000000	13000000
2	3	3	3	Prpf31	NP_081604.3	Prpf31 NP_081604.3 U4/U6 small nuclear ribonucleoprotein Prp31 isoform 1 [Mus musculus]	High	High	0	-0.563901	0.57	2	34000000	23000000
1	8	8	12	Rbm25	NP_081625.3	Rbm25 NP_081625.3 RNA-binding protein 25 [Mus musculus]	High	High	0	-0.874469	0.57	6	110000000	60000000
1	5	5	15	Rpl35	NP_079868.1	Rpl35 NP_079868.1 60S ribosomal protein L35 [Mus musculus]	High	High	0	-1.17218	0.57	6	1600000000	710000000
2	4	4	10	Srsf3	NP_038691.1	Srsf3 NP_038691.1 serine/arginine-rich splicing factor 3 [Mus musculus]	High	High	0	-0.662965	0.57	4	1900000000	1200000000
3	1	1	1	Stk24	NP_663440.1	Stk24 NP_663440.1 serine/threonine-protein kinase 24 [Mus musculus]	High	Peak Found	0	-0.807355	0.57	1	56000000	32000000
1	9	9	17	Dkc1	NP_001025478.1	Dkc1 NP_001025478.1 H/ACA ribonucleoprotein complex subunit 4 [Mus musculus]	High	High	0	-0.485427	0.56	6	280000000	200000000
9	11	11	18	Elavl1	NP_034615.2	Elavl1 NP_034615.2 ELAV-like protein 1 [Mus musculus]	High	High	0	-0.498806	0.56	8	650000000	460000000
1	2	2	2	Emd	NP_031953.1	Emd NP_031953.1 emerin [Mus musculus]	High	Peak Found	0	-0.884523	0.56	1	120000000	65000000
2	22	25	101	Hnrnpa2b1	NP_058086.2	Hnrnpa2b1 NP_058086.2 heterogeneous nuclear ribonucleoproteins A2/B1 isoform 1 [Mus musculus]	High	High	0	-0.370368	0.56	39	5300000000	4100000000
1	2	2	3	Ncaph	NP_659067.2	Ncaph NP_659067.2 condensin complex subunit 2 [Mus musculus]	Peak Found	High	0	-0.796467	0.56	1	33000000	19000000
1	1	1	1	Nsun5	NP_663389.2	Nsun5 NP_663389.2 putative methyltransferase NSUN5 [Mus musculus]	High	Peak Found	0	-0.777608	0.56	1	12000000	7000000
1	10	10	20	Psmc4	NP_036004.2	Psmc4 NP_036004.2 26S protease regulatory subunit 6B [Mus musculus]	High	High	0	-1.42884	0.56	8	350000000	130000000
1	10	10	13	Rpl26	NP_033106.1	Rpl26 NP_033106.1 60S ribosomal protein L26 [Mus musculus]	High	High	0	-0.63743	0.56	10	1400000000	900000000
2	5	5	11	Rpl34-ps1	NP_001186279.1	Rpl34-ps1 NP_001186279.1 ribosomal protein L34, pseudogene 1 [Mus musculus]	High	High	0	-0.693897	0.56	5	1100000000	680000000
1	9	9	14	Sf3a3	NP_083433.1	Sf3a3 NP_083433.1 splicing factor 3A subunit 3 [Mus musculus]	High	High	0	-0.321928	0.56	9	150000000	120000000
3	8	8	11	Smc1a	NP_062684.2	Smc1a NP_062684.2 structural maintenance of chromosomes protein 1A [Mus musculus]	High	High	0	-0.306103	0.56	4	68000000	55000000
1	1	1	1	Spcs3	NP_083977.1	Spcs3 NP_083977.1 signal peptidase complex subunit 3 [Mus musculus]	High	Peak Found	0	-0.852443	0.56	1	130000000	72000000
2	1	1	1	Ubqln1	NP_081118.4	Ubqln1 NP_081118.4 ubiquilin-1 isoform 1 [Mus musculus]	High	Peak Found	0	-0.874469	0.56	1	110000000	60000000
1	2	2	2	Zfr	NP_035897.2	Zfr NP_035897.2 zinc finger RNA-binding protein [Mus musculus]	High	High	0	-1.63227	0.56	1	62000000	20000000
1	4	5	10	Cbx5	NP_001070257.1	Cbx5 NP_001070257.1 chromobox protein homolog 5 [Mus musculus]	High	High	0	-0.956931	0.55	4	330000000	170000000
1	4	4	5	Emg1	NP_038564.1	Emg1 NP_038564.1 ribosomal RNA small subunit methyltransferase NEP1 [Mus musculus]	High	High	0	-0.736966	0.55	2	110000000	66000000
1	3	3	4	Etf1	NP_659115.3	Etf1 NP_659115.3 eukaryotic peptide chain release factor subunit 1 [Mus musculus]	High	Peak Found	0	-0.544321	0.55	2	35000000	24000000
1	10	15	19	Fubp1	NP_476513.2	Fubp1 NP_476513.2 far upstream element-binding protein 1 [Mus musculus]	High	High	0	-1.04439	0.55	8	330000000	160000000
1	4	7	8	Fubp3	NP_001028561.2	Fubp3 NP_001028561.2 far upstream element (FUSE) binding protein 3 [Mus musculus]	High	High	0	-0.788496	0.55	5	190000000	110000000
2	4	6	38	H2afv	NP_084214.1	H2afv NP_084214.1 histone H2A.V [Mus musculus]	High	High	0	-0.74366	0.55	9	7200000000	4300000000
1	5	7	10	Hdac2	NP_032255.2	Hdac2 NP_032255.2 histone deacetylase 2 [Mus musculus]	High	High	0	-0.966447	0.55	4	170000000	87000000
1	9	9	16	Ilf2	NP_080650.1	Ilf2 NP_080650.1 interleukin enhancer-binding factor 2 [Mus musculus]	High	High	0	-1.11548	0.55	7	520000000	240000000
1	2	2	3	Lrrfip1	NP_001104781.1	Lrrfip1 NP_001104781.1 leucine-rich repeat flightless-interacting protein 1 isoform 1 [Mus musculus]	High	High	0	-0.83399	0.55	2	41000000	23000000
2	5	5	7	Mars	NP_001165053.1	Mars NP_001165053.1 methionine--tRNA ligase, cytoplasmic isoform 1 [Mus musculus]	High	High	0	-0.966053	0.55	2	84000000	43000000
1	1	1	2	Nop10	NP_079679.1	Nop10 NP_079679.1 H/ACA ribonucleoprotein complex subunit 3 [Mus musculus]	High	High	0	-0.843274	0.55	1	61000000	34000000
1	1	1	1	Pigu	NP_001004721.1	Pigu NP_001004721.1 phosphatidylinositol glycan anchor biosynthesis class U protein precursor [Mus musculus]	High	Peak Found	0	-0.862496	0.55	1	20000000	11000000
1	6	6	21	Rpl14	NP_080250.1	Rpl14 NP_080250.1 60S ribosomal protein L14 [Mus musculus]	High	High	0	-0.893085	0.55	8	2600000000	1400000000
4	8	8	18	Rpl31	NP_444487.1	Rpl31 NP_444487.1 60S ribosomal protein L31 [Mus musculus]	High	High	0	-0.921997	0.55	8	1800000000	950000000
1	10	10	25	Rpl8	NP_036183.1	Rpl8 NP_036183.1 60S ribosomal protein L8 [Mus musculus]	High	High	0	-0.884523	0.55	12	2400000000	1300000000
1	12	12	35	Rpn2	NP_062616.2	Rpn2 NP_062616.2 dolichyl-diphosphooligosaccharide--protein glycosyltransferase subunit 2 precursor [Mus musculus]	High	High	0	-0.765535	0.55	10	340000000	200000000
3	8	8	16	Rps18	NP_035426.1	Rps18 NP_035426.1 40S ribosomal protein S18 [Mus musculus]	High	High	0	-0.852443	0.55	7	1300000000	720000000
5	3	4	7	Snrpa	NP_001272754.1	Snrpa NP_001272754.1 U1 small nuclear ribonucleoprotein A [Mus musculus]	High	High	0	-1.11548	0.55	3	390000000	180000000
1	8	8	17	Stoml2	NP_075720.1	Stoml2 NP_075720.1 stomatin-like protein 2, mitochondrial [Mus musculus]	High	High	0	-0.662965	0.55	9	190000000	120000000
2	27	27	73	Anxa1	NP_034860.2	Anxa1 NP_034860.2 annexin A1 [Mus musculus]	High	High	0	-0.599462	0.54	35	1500000000	990000000
6	8	10	28	Cbx3	NP_031650.3	Cbx3 NP_031650.3 chromobox protein homolog 3 [Mus musculus]	High	High	0	-1.07635	0.54	11	970000000	460000000
1	4	12	30	Ddx39	NP_932099.2	Ddx39 NP_932099.2 ATP-dependent RNA helicase DDX39A [Mus musculus]	High	High	0	-0.939458	0.54	14	1400000000	730000000
2	6	6	10	Gar1	NP_080854.1	Gar1 NP_080854.1 H/ACA ribonucleoprotein complex subunit 1 [Mus musculus]	High	High	0	-0.819428	0.54	3	300000000	170000000
1	2	2	2	Imp4	NP_848716.2	Imp4 NP_848716.2 U3 small nucleolar ribonucleoprotein protein IMP4 [Mus musculus]	High	Peak Found	0	-1.54597	0.54	1	73000000	25000000
3	8	12	27	Myh14	NP_001258467.1	Myh14 NP_001258467.1 myosin-14 isoform 1 [Mus musculus]	High	High	0	-1	0.54	7	1000000000	500000000
4	8	8	34	Rpl15	NP_079862.1	Rpl15 NP_079862.1 60S ribosomal protein L15 [Mus musculus]	High	High	0	-0.938599	0.54	13	2300000000	1200000000
1	13	13	31	Rps9	NP_084043.1	Rps9 NP_084043.1 40S ribosomal protein S9 [Mus musculus]	High	High	0	-1.152	0.54	16	1800000000	810000000
1	9	9	11	Sf3a1	NP_080451.4	Sf3a1 NP_080451.4 splicing factor 3A subunit 1 [Mus musculus]	High	High	0	-0.97728	0.54	4	63000000	32000000
2	10	21	68	Slc25a4	NP_031476.3	Slc25a4 NP_031476.3 ADP/ATP translocase 1 [Mus musculus]	High	High	0	-0.392317	0.54	24	4200000000	3200000000
1	3	3	6	Sod2	NP_038699.2	Sod2 NP_038699.2 superoxide dismutase [Mn], mitochondrial precursor [Mus musculus]	High	High	0	-0.784271	0.54	4	310000000	180000000
5	8	23	40	Tpm2	NP_001264805.1	Tpm2 NP_001264805.1 tropomyosin beta chain isoform 3 [Mus musculus]	High	High	0	-1.78588	0.54	18	3000000000	870000000
2	9	10	24	Vdac3	NP_001185927.1	Vdac3 NP_001185927.1 voltage-dependent anion-selective channel protein 3 isoform 1 [Mus musculus]	High	High	0	-0.547488	0.54	11	570000000	390000000
3	4	7	11	Ap2b1	NP_001030931.1	Ap2b1 NP_001030931.1 AP-2 complex subunit beta isoform a [Mus musculus]	High	High	0	-0.400538	0.53	6	99000000	75000000
2	5	6	6	Atl2	NP_062691.3	Atl2 NP_062691.3 atlastin-2 isoform 1 [Mus musculus]	High	High	0	-0.881356	0.53	1	140000000	76000000
1	1	3	3	Gcsh	NP_080848.1	Gcsh NP_080848.1 glycine cleavage system H protein, mitochondrial precursor [Mus musculus]	Not Found	High	0	-0.555215	0.53	1	72000000	49000000
2	1	1	3	Grsf1	NP_848815.2	Grsf1 NP_848815.2 G-rich sequence factor 1 isoform 1 [Mus musculus]	High	High	0	-0.90182	0.53	1	71000000	38000000
2	8	8	15	Maoa	NP_776101.3	Maoa NP_776101.3 amine oxidase [flavin-containing] A [Mus musculus]	High	High	0	-1.19265	0.53	4	320000000	140000000
1	8	8	10	Mcm4	NP_032591.3	Mcm4 NP_032591.3 DNA replication licensing factor MCM4 [Mus musculus]	High	High	0	-1.07039	0.53	3	210000000	100000000
7	8	9	11	Myo1b	NP_001155289.1	Myo1b NP_001155289.1 unconventional myosin-Ib isoform 1 [Mus musculus]	High	High	0	-1.02647	0.53	4	110000000	54000000
2	3	3	4	Nol11	NP_598463.2	Nol11 NP_598463.2 nucleolar protein 11 isoform 1 [Mus musculus]	High	High	0	-0.667425	0.53	2	54000000	34000000
1	3	3	5	Psmb7	NP_035317.1	Psmb7 NP_035317.1 proteasome subunit beta type-7 precursor [Mus musculus]	High	High	0	-0.807355	0.53	3	280000000	160000000
3	9	9	34	Rpl12	NP_033102.2	Rpl12 NP_033102.2 60S ribosomal protein L12 [Mus musculus]	High	High	0	-0.710493	0.53	14	1800000000	1100000000
2	6	6	13	Snrpn	NP_038698.1	Snrpn NP_038698.1 small nuclear ribonucleoprotein-associated protein N [Mus musculus]	High	High	0	-0.802061	0.53	6	680000000	390000000
1	8	8	11	Aifm1	NP_036149.1	Aifm1 NP_036149.1 apoptosis-inducing factor 1, mitochondrial precursor [Mus musculus]	High	High	0	-0.498806	0.52	4	130000000	92000000
1	6	6	15	Dnaja2	NP_062768.1	Dnaja2 NP_062768.1 dnaJ homolog subfamily A member 2 [Mus musculus]	High	High	0	-0.459432	0.52	8	330000000	240000000
2	5	14	28	Hspa1b	NP_034608.2	Hspa1b NP_034608.2 heat shock 70 kDa protein 1B [Mus musculus]	High	High	0	-0.86507	0.52	12	5100000000	2800000000
1	1	10	25	Hspa1l	NP_038586.2	Hspa1l NP_038586.2 heat shock 70 kDa protein 1-like [Mus musculus]	Peak Found	High	0	-0.86507	0.52	12	5100000000	2800000000
1	8	8	15	Mdh1	NP_032644.3	Mdh1 NP_032644.3 malate dehydrogenase, cytoplasmic [Mus musculus]	High	High	0	-0.584963	0.52	6	330000000	220000000
3	11	11	15	Nup205	NP_081789.1	Nup205 NP_081789.1 nucleoporin 205 [Mus musculus]	High	High	0	-0.657112	0.52	4	41000000	26000000
1	6	6	12	Psmb4	NP_032971.2	Psmb4 NP_032971.2 proteasome subunit beta type-4 precursor [Mus musculus]	High	High	0	-1.19265	0.52	5	320000000	140000000
1	3	4	7	Rab5a	NP_080163.1	Rab5a NP_080163.1 ras-related protein Rab-5A [Mus musculus]	High	High	0	-1.16993	0.52	4	270000000	120000000
1	1	2	5	Rab5b	NP_803130.1	Rab5b NP_803130.1 ras-related protein Rab-5B [Mus musculus]	Not Found	High	0	-1.848	0.52	2	360000000	100000000
1	5	6	19	Rab5c	NP_077776.2	Rab5c NP_077776.2 ras-related protein Rab-5C [Mus musculus]	High	High	0	-0.706269	0.52	8	310000000	190000000
4	12	12	29	Rpl13	NP_058018.2	Rpl13 NP_058018.2 60S ribosomal protein L13 [Mus musculus]	High	High	0	-0.691878	0.52	15	2100000000	1300000000
4	4	4	24	Rps15	NP_033117.1	Rps15 NP_033117.1 40S ribosomal protein S15 [Mus musculus]	High	High	0	-1.25154	0.52	8	1500000000	630000000
1	4	4	12	Snrpd3	NP_080371.1	Snrpd3 NP_080371.1 small nuclear ribonucleoprotein Sm D3 [Mus musculus]	High	High	0	-0.459432	0.52	7	550000000	400000000
2	11	11	22	Srsf1	NP_775550.2	Srsf1 NP_775550.2 serine/arginine-rich splicing factor 1 isoform 1 [Mus musculus]	High	High	0	-1.26303	0.52	11	1200000000	500000000
3	15	20	39	Syncrip	NP_062640.2	Syncrip NP_062640.2 heterogeneous nuclear ribonucleoprotein Q isoform 1 [Mus musculus]	High	High	0	-1.06413	0.52	20	920000000	440000000
1	5	6	15	Tra2b	NP_033212.1	Tra2b NP_033212.1 transformer-2 protein homolog beta [Mus musculus]	High	High	0	-0.485427	0.52	5	280000000	200000000
4	2	5	9	Ap1b1	NP_001229972.1	Ap1b1 NP_001229972.1 AP-1 complex subunit beta-1 isoform 1 [Mus musculus]	High	Not Found	0	-1.1375	0.51	3	55000000	25000000
1	3	3	3	Arglu1	NP_789819.2	Arglu1 NP_789819.2 arginine and glutamate-rich protein 1 [Mus musculus]	High	Peak Found	0	-1.08092	0.51	2	110000000	52000000
1	4	7	19	Calm2	NP_031615.1	Calm2 NP_031615.1 calmodulin [Mus musculus]	High	High	0	-1.26303	0.51	8	2400000000	1000000000
1	1	4	7	Calml3	NP_081692.1	Calml3 NP_081692.1 calmodulin-like protein 3 [Mus musculus]	Not Found	Not Found	0	-0.584963	0.51	2	510000000	340000000
1	27	27	100	Calr	NP_031617.1	Calr NP_031617.1 calreticulin precursor [Mus musculus]	High	High	0	-1.11548	0.51	41	3900000000	1800000000
1	12	12	25	Ctsd	NP_034113.1	Ctsd NP_034113.1 cathepsin D precursor [Mus musculus]	High	High	0	-0.871676	0.51	10	860000000	470000000
4	9	9	20	Eef1d	NP_083939.1	Eef1d NP_083939.1 elongation factor 1-delta isoform a [Mus musculus]	High	High	0	-0.771376	0.51	9	990000000	580000000
1	13	13	20	Eif3e	NP_032414.1	Eif3e NP_032414.1 eukaryotic translation initiation factor 3 subunit E [Mus musculus]	High	High	0	-1.78588	0.51	4	200000000	58000000
1	8	8	12	Farsa	NP_079924.2	Farsa NP_079924.2 phenylalanine--tRNA ligase alpha subunit [Mus musculus]	High	High	0	-1.18442	0.51	4	100000000	44000000
1	1	8	17	Gm8994	NP_001136206.1	Gm8994 NP_001136206.1 predicted gene, EG668137 [Mus musculus]	Not Found	Not Found	0	-0.827163	0.51	8	1100000000	620000000
1	1	1	1	Gng12	NP_079554.1	Gng12 NP_079554.1 guanine nucleotide-binding protein G(I)/G(S)/G(O) subunit gamma-12 [Mus musculus]	Peak Found	High	0	-0.962032	0.51	1	150000000	77000000
2	2	2	3	Lamp2	NP_034815.2	Lamp2 NP_034815.2 lysosome-associated membrane glycoprotein 2 isoform 2 precursor [Mus musculus]	High	High	0	-0.783189	0.51	2	74000000	43000000
1	2	2	3	Mrpl10	NP_080430.1	Mrpl10 NP_080430.1 39S ribosomal protein L10, mitochondrial precursor [Mus musculus]	High	High	0	-1.54432	0.51	2	21000000	7200000
1	2	2	2	Mrpl44	NP_001074679.1	Mrpl44 NP_001074679.1 39S ribosomal protein L44, mitochondrial precursor [Mus musculus]	High	Peak Found	0	-0.736966	0.51	2	20000000	12000000
4	10	10	28	Rpl10	NP_443067.1	Rpl10 NP_443067.1 60S ribosomal protein L10 [Mus musculus]	High	High	0	-0.807355	0.51	11	2100000000	1200000000
5	18	18	42	Rpl3	NP_038790.2	Rpl3 NP_038790.2 60S ribosomal protein L3 [Mus musculus]	High	High	0	-0.929611	0.51	23	1600000000	840000000
1	1	1	1	Rprd2	NP_001074762.1	Rprd2 NP_001074762.1 regulation of nuclear pre-mRNA domain-containing protein 2 [Mus musculus]	High	Peak Found	0	-1.03242	0.51	1	18000000	8800000
2	1	1	2	Vps13b	NP_796125.2	Vps13b NP_796125.2 vacuolar protein sorting-associated protein 13B [Mus musculus]	High	Peak Found	0	-0.970253	0.51	1	96000000	49000000
1	3	3	6	Abcd3	NP_033017.2	Abcd3 NP_033017.2 ATP-binding cassette sub-family D member 3 [Mus musculus]	High	High	0	-1.28951	0.5	3	110000000	45000000
2	4	7	7	Ap2a1	NP_031484.1	Ap2a1 NP_031484.1 AP-2 complex subunit alpha-1 isoform a [Mus musculus]	High	Peak Found	0	-0.550197	0.5	4	41000000	28000000
4	7	7	15	Capzb	NP_001258334.1	Capzb NP_001258334.1 F-actin-capping protein subunit beta isoform c [Mus musculus]	High	High	0	-0.979241	0.5	6	690000000	350000000
1	58	58	115	Cltc	NP_001003908.1	Cltc NP_001003908.1 clathrin heavy chain 1 [Mus musculus]	High	High	0	-0.68966	0.5	46	1000000000	620000000
2	2	2	5	Csnk2a1	NP_031814.2	Csnk2a1 NP_031814.2 casein kinase II subunit alpha [Mus musculus]	High	High	0	-0.884523	0.5	2	240000000	130000000
1	2	2	2	Ctnnbl1	NP_079956.3	Ctnnbl1 NP_079956.3 beta-catenin-like protein 1 [Mus musculus]	High	Peak Found	0	-1.46778	0.5	1	130000000	47000000
1	2	2	2	D17Wsu104e	NP_543027.1	D17Wsu104e NP_543027.1 UPF0556 protein C19orf10 homolog precursor [Mus musculus]	High	Peak Found	0	-1.04182	0.5	1	350000000	170000000
3	6	6	8	Dctn2	NP_001177383.1	Dctn2 NP_001177383.1 dynactin subunit 2 isoform 1 [Mus musculus]	High	High	0	-0.662965	0.5	3	95000000	60000000
4	9	16	30	Ddx17	NP_951062.1	Ddx17 NP_951062.1 probable ATP-dependent RNA helicase DDX17 isoform 1 [Mus musculus]	High	High	0	-0.68966	0.5	12	1000000000	620000000
1	3	3	4	Ddx54	NP_082317.1	Ddx54 NP_082317.1 ATP-dependent RNA helicase DDX54 [Mus musculus]	High	High	0	-1.65635	0.5	1	29000000	9200000
2	5	5	6	Eif5b	NP_938045.2	Eif5b NP_938045.2 eukaryotic translation initiation factor 5B [Mus musculus]	High	Peak Found	0	-1.11548	0.5	2	39000000	18000000
1	2	2	4	Eny2	NP_778174.1	Eny2 NP_778174.1 transcription and mRNA export factor ENY2 [Mus musculus]	High	High	0	-0.552541	0.5	3	110000000	75000000
11	10	10	24	Gm3362	XP_003085999.1	Gm3362 XP_003085999.1 PREDICTED: 60S ribosomal protein L23a-like [Mus musculus]	High	High	0	-1.09954	0.5	11	1800000000	840000000
9	6	9	21	Gnai2	NP_032164.2	Gnai2 NP_032164.2 guanine nucleotide-binding protein G(i) subunit alpha-2 [Mus musculus]	High	High	0	-0.921997	0.5	10	360000000	190000000
1	1	1	1	Hint2	NP_081147.1	Hint2 NP_081147.1 histidine triad nucleotide-binding protein 2, mitochondrial precursor [Mus musculus]	High	Peak Found	0	-0.971986	0.5	1	51000000	26000000
4	1	12	46	Hnrnpd	NP_001070734.1	Hnrnpd NP_001070734.1 heterogeneous nuclear ribonucleoprotein D0 isoform b [Mus musculus]	High	Peak Found	0	-0.4975	0.5	16	2400000000	1700000000
1	4	4	10	Idh3b	NP_570954.1	Idh3b NP_570954.1 isocitrate dehydrogenase 3, beta subunit [Mus musculus]	High	High	0	-1.01707	0.5	5	170000000	84000000
2	10	14	35	Pcbp1	NP_035995.1	Pcbp1 NP_035995.1 poly(rC)-binding protein 1 [Mus musculus]	High	High	0	-0.974005	0.5	14	1100000000	560000000
1	1	1	2	Plp2	NP_062729.1	Plp2 NP_062729.1 proteolipid protein 2 [Mus musculus]	High	High	0	-0.970854	0.5	1	490000000	250000000
1	6	6	8	Por	NP_032924.1	Por NP_032924.1 NADPH--cytochrome P450 reductase [Mus musculus]	High	High	0	-0.984058	0.5	3	180000000	91000000
1	6	6	9	Psmd13	NP_036005.1	Psmd13 NP_036005.1 26S proteasome non-ATPase regulatory subunit 13 [Mus musculus]	High	High	0	-1.06817	0.5	5	130000000	62000000
15	7	9	40	Rab14	NP_080973.1	Rab14 NP_080973.1 ras-related protein Rab-14 [Mus musculus]	High	High	0	-0.429988	0.5	7	970000000	720000000
2	8	8	13	Rpl13a	NP_033464.2	Rpl13a NP_033464.2 60S ribosomal protein L13a [Mus musculus]	High	High	0	-1	0.5	9	1700000000	850000000
4	7	7	14	Rpl19	NP_033104.2	Rpl19 NP_033104.2 60S ribosomal protein L19 isoform 1 [Mus musculus]	High	High	0	-0.912537	0.5	6	1600000000	850000000
6	5	5	17	Rpl30	NP_001156957.1	Rpl30 NP_001156957.1 60S ribosomal protein L30 [Mus musculus]	High	High	0	-0.862496	0.5	6	1200000000	660000000
3	8	8	15	Rpl32	NP_742083.1	Rpl32 NP_742083.1 60S ribosomal protein L32 [Mus musculus]	High	High	0	-1.01495	0.5	7	970000000	480000000
1	2	2	5	Rpl37a	NP_033110.1	Rpl37a NP_033110.1 60S ribosomal protein L37a [Mus musculus]	High	High	0	-1	0.5	1	800000000	400000000
1	20	20	56	Rpl4	NP_077174.1	Rpl4 NP_077174.1 60S ribosomal protein L4 [Mus musculus]	High	High	0	-0.736966	0.5	24	2000000000	1200000000
1	14	14	34	Rps19	NP_075622.1	Rps19 NP_075622.1 40S ribosomal protein S19 [Mus musculus]	High	High	0	-1.04394	0.5	17	2000000000	970000000
5	7	7	23	Rps24	NP_997517.1	Rps24 NP_997517.1 40S ribosomal protein S24 isoform 2 [Mus musculus]	High	High	0	-1.06319	0.5	11	1400000000	670000000
1	4	4	6	Rrp1	NP_035055.2	Rrp1 NP_035055.2 ribosomal RNA processing protein 1 homolog A [Mus musculus]	High	High	0	-0.304855	0.5	2	21000000	17000000
2	12	12	15	Uggt1	NP_942602.2	Uggt1 NP_942602.2 UDP-glucose:glycoprotein glucosyltransferase 1 precursor [Mus musculus]	High	High	0	-0.952171	0.5	8	89000000	46000000
2	16	16	23	Acly	NP_001186225.1	Acly NP_001186225.1 ATP-citrate synthase isoform 1 [Mus musculus]	High	High	0	-1.12553	0.49	11	240000000	110000000
1	1	1	1	Anapc2	NP_780509.2	Anapc2 NP_780509.2 anaphase-promoting complex subunit 2 [Mus musculus]	Peak Found	High	0	-1.05344	0.49	1	11000000	5300000
1	5	5	12	Basp1	NP_081671.1	Basp1 NP_081671.1 brain acid soluble protein 1 [Mus musculus]	High	High	0	-1	0.49	5	280000000	140000000
1	3	3	4	Csrp1	NP_031817.1	Csrp1 NP_031817.1 cysteine and glycine-rich protein 1 [Mus musculus]	High	High	0	-1.03435	0.49	2	170000000	83000000
1	9	9	18	Hspb1	NP_038588.2	Hspb1 NP_038588.2 heat shock protein beta-1 [Mus musculus]	High	High	1	2.73697	9.84	4	210000000	1400000000
2	3	3	5	Eif3j2	NP_001242984.1	Eif3j2 NP_001242984.1 eukaryotic translation initiation factor 3 subunit J-B [Mus musculus]	High	Peak Found	0	-1.31366	0.49	2	87000000	35000000
9	3	6	20	Gnai3	NP_034436.1	Gnai3 NP_034436.1 guanine nucleotide-binding protein G(k) subunit alpha [Mus musculus]	High	High	0	-0.917538	0.49	10	340000000	180000000
9	2	4	11	Gnao1	NP_001106855.1	Gnao1 NP_001106855.1 guanine nucleotide-binding protein G(o) subunit alpha isoform B [Mus musculus]	Not Found	Not Found	0	-1.02975	0.49	4	490000000	240000000
2	9	9	16	Gsto1	NP_034492.1	Gsto1 NP_034492.1 glutathione S-transferase omega-1 [Mus musculus]	High	High	0	-0.884523	0.49	6	480000000	260000000
1	3	3	3	Impa1	NP_061352.2	Impa1 NP_061352.2 inositol monophosphatase 1 [Mus musculus]	High	Peak Found	0	-0.491853	0.49	1	45000000	32000000
1	1	1	1	Ndufa5	NP_080890.1	Ndufa5 NP_080890.1 NADH dehydrogenase [ubiquinone] 1 alpha subcomplex subunit 5 [Mus musculus]	Peak Found	High	0	-1.05514	0.49	1	160000000	77000000
1	3	3	3	Polr2b	NP_722493.2	Polr2b NP_722493.2 DNA-directed RNA polymerase II subunit RPB2 [Mus musculus]	High	Peak Found	0	-0.866733	0.49	2	31000000	17000000
2	2	3	3	Ppp1r9b	NP_758465.2	Ppp1r9b NP_758465.2 neurabin-2 [Mus musculus]	High	High	0	-0.0588937	0.49	1	100000000	96000000
1	3	3	5	Psmd6	NP_079826.2	Psmd6 NP_079826.2 26S proteasome non-ATPase regulatory subunit 6 [Mus musculus]	High	High	0	-0.95109	0.49	2	290000000	150000000
1	1	1	1	Rab21	NP_077774.1	Rab21 NP_077774.1 ras-related protein Rab-21 [Mus musculus]	High	Peak Found	0	-1.03395	0.49	1	43000000	21000000
2	8	8	18	Rpl18a	NP_084027.1	Rpl18a NP_084027.1 60S ribosomal protein L18a [Mus musculus]	High	High	0	-1.0307	0.49	11	1900000000	930000000
3	4	4	8	Rpl36	NP_061200.2	Rpl36 NP_061200.2 60S ribosomal protein L36 [Mus musculus]	High	High	0	-0.917538	0.49	5	850000000	450000000
1	3	3	5	Rpl36al	NP_079865.1	Rpl36al NP_079865.1 ribosomal protein L36A-like [Mus musculus]	High	High	0	-1.09954	0.49	4	750000000	350000000
2	7	7	20	Rps14	NP_065625.2	Rps14 NP_065625.2 40S ribosomal protein S14 [Mus musculus]	High	High	0	-1.04439	0.49	7	990000000	480000000
3	5	5	6	Srrt	NP_113582.1	Srrt NP_113582.1 serrate RNA effector molecule homolog isoform 1 [Mus musculus]	High	High	0	-1.16439	0.49	2	130000000	58000000
1	4	4	4	Usp10	NP_033488.1	Usp10 NP_033488.1 ubiquitin carboxyl-terminal hydrolase 10 [Mus musculus]	High	Peak Found	0	-1.19265	0.49	1	16000000	7000000
1	2	2	5	Cpsf6	NP_001013409.1	Cpsf6 NP_001013409.1 cleavage and polyadenylation specificity factor subunit 6 [Mus musculus]	High	High	0	-1.37851	0.48	3	260000000	100000000
2	9	9	12	G6pdx	NP_032088.1	G6pdx NP_032088.1 glucose-6-phosphate 1-dehydrogenase X [Mus musculus]	High	High	0	-0.652077	0.48	5	220000000	140000000
1	24	24	73	Hnrnpk	NP_079555.1	Hnrnpk NP_079555.1 heterogeneous nuclear ribonucleoprotein K [Mus musculus]	High	High	0	-1.26303	0.48	28	2400000000	1000000000
2	4	4	8	Magohb	NP_079840.2	Magohb NP_079840.2 protein mago nashi homolog 2 [Mus musculus]	High	High	0	-0.485427	0.48	3	56000000	40000000
1	3	3	4	Ncapd2	NP_666283.1	Ncapd2 NP_666283.1 condensin complex subunit 1 [Mus musculus]	High	High	0	-1.06559	0.48	1	18000000	8600000
2	14	14	42	Rpl7	NP_035421.2	Rpl7 NP_035421.2 60S ribosomal protein L7 [Mus musculus]	High	High	0	-0.678072	0.48	19	2400000000	1500000000
5	6	6	27	Rpl9	NP_035422.1	Rpl9 NP_035422.1 60S ribosomal protein L9 [Mus musculus]	High	High	0	-0.862496	0.48	9	2000000000	1100000000
1	5	5	6	Smc4	NP_598547.1	Smc4 NP_598547.1 structural maintenance of chromosomes protein 4 [Mus musculus]	High	Peak Found	0	-0.947533	0.48	4	27000000	14000000
1	1	1	1	Srp19	NP_079803.2	Srp19 NP_079803.2 signal recognition particle 19 kDa protein [Mus musculus]	High	Peak Found	0	-1.12553	0.48	1	24000000	11000000
2	15	15	28	Ssb	NP_001103615.1	Ssb NP_001103615.1 lupus La protein homolog [Mus musculus]	High	High	0	-0.966053	0.48	17	840000000	430000000
4	13	13	40	XP_003086186.1	PREDICTED:	XP_003086186.1 PREDICTED: 40S ribosomal protein SA-like [Mus musculus]	High	High	0	-0.839535	0.48	13	3400000000	1900000000
3	8	8	25	XP_003688806.1	PREDICTED:	XP_003688806.1 PREDICTED: 60S ribosomal protein L23-like [Mus musculus]	High	High	0	-1	0.48	12	2800000000	1400000000
2	2	2	2	XP_003945570.1	PREDICTED:	XP_003945570.1 PREDICTED: protein transport protein Sec61 subunit beta-like [Mus musculus]	High	Peak Found	0	-1.02915	0.48	2	100000000	49000000
10	9	10	19	XP_003945637.1	PREDICTED:	XP_003945637.1 PREDICTED: uncharacterized protein LOC101056140 [Mus musculus]	High	High	0	-1.16273	0.48	10	1500000000	670000000
1	5	5	9	Zyx	NP_035907.1	Zyx NP_035907.1 zyxin [Mus musculus]	High	High	0	-1.47393	0.48	3	200000000	72000000
1	15	16	36	Hnrnpa0	NP_084148.1	Hnrnpa0 NP_084148.1 heterogeneous nuclear ribonucleoprotein A0 [Mus musculus]	High	High	0	-0.981853	0.47	18	790000000	400000000
3	9	9	10	Kif5b	NP_032474.2	Kif5b NP_032474.2 kinesin-1 heavy chain [Mus musculus]	High	High	0	-1.40599	0.47	2	53000000	20000000
1	3	3	3	Pacsin2	NP_035992.1	Pacsin2 NP_035992.1 protein kinase C and casein kinase substrate in neurons protein 2 [Mus musculus]	High	Peak Found	0	-0.308122	0.47	1	26000000	21000000
2	4	4	8	U2af1	NP_077149.2	U2af1 NP_077149.2 splicing factor U2AF 35 kDa subunit isoform 1 [Mus musculus]	High	High	0	-1.06711	0.47	5	440000000	210000000
1	4	4	8	Acads	NP_031409.2	Acads NP_031409.2 short-chain specific acyl-CoA dehydrogenase, mitochondrial precursor [Mus musculus]	High	High	0	-0.932886	0.46	2	84000000	44000000
2	15	15	25	Actr3	NP_076224.1	Actr3 NP_076224.1 actin-related protein 3 [Mus musculus]	High	High	0	-0.819428	0.46	10	300000000	170000000
2	15	15	21	Aldh1l2	NP_705771.2	Aldh1l2 NP_705771.2 mitochondrial 10-formyltetrahydrofolate dehydrogenase [Mus musculus]	High	High	0	-0.847997	0.46	8	270000000	150000000
1	2	2	2	Bcs1l	NP_080060.1	Bcs1l NP_080060.1 mitochondrial chaperone BCS1 [Mus musculus]	Peak Found	High	0	-0.332575	0.46	1	34000000	27000000
1	4	5	9	Capza2	NP_031630.1	Capza2 NP_031630.1 F-actin-capping protein subunit alpha-2 [Mus musculus]	High	High	0	-1.17834	0.46	2	430000000	190000000
1	4	4	5	Clpp	NP_059089.1	Clpp NP_059089.1 putative ATP-dependent Clp protease proteolytic subunit, mitochondrial precursor [Mus musculus]	High	High	0	-0.982078	0.46	3	160000000	81000000
2	23	23	65	Eef1g	NP_080283.3	Eef1g NP_080283.3 elongation factor 1-gamma [Mus musculus]	High	High	0	-0.36257	0.46	25	2700000000	2100000000
1	6	13	33	Hnrnph1	NP_067485.1	Hnrnph1 NP_067485.1 heterogeneous nuclear ribonucleoprotein H [Mus musculus]	High	High	0	-0.819428	0.46	15	3000000000	1700000000
5	7	7	12	Hp1bp3	NP_001272407.1	Hp1bp3 NP_001272407.1 heterochromatin protein 1-binding protein 3 isoform 1 [Mus musculus]	High	High	0	-1.152	0.46	4	140000000	63000000
1	1	1	2	Lsm7	NP_079625.1	Lsm7 NP_079625.1 U6 snRNA-associated Sm-like protein LSm7 [Mus musculus]	High	High	0	-1.1321	0.46	1	160000000	73000000
1	9	9	16	Mcm6	NP_032593.1	Mcm6 NP_032593.1 DNA replication licensing factor MCM6 [Mus musculus]	High	High	0	-1.23001	0.46	6	190000000	81000000
1	3	3	4	Pdap1	NP_001028485.1	Pdap1 NP_001028485.1 28 kDa heat- and acid-stable phosphoprotein [Mus musculus]	High	Peak Found	0	-0.106915	0.46	1	140000000	130000000
1	2	2	5	Pelp1	NP_083507.3	Pelp1 NP_083507.3 proline-, glutamic acid- and leucine-rich protein 1 [Mus musculus]	High	High	0	-1.1375	0.46	3	55000000	25000000
6	19	19	41	Prpf8	NP_619600.2	Prpf8 NP_619600.2 pre-mRNA-processing-splicing factor 8 [Mus musculus]	High	High	0	-0.395929	0.46	13	250000000	190000000
1	2	2	3	Prpsap1	NP_080640.1	Prpsap1 NP_080640.1 phosphoribosyl pyrophosphate synthase-associated protein 1 [Mus musculus]	High	Peak Found	0	-1.12199	0.46	1	37000000	17000000
1	5	5	9	Psmc6	NP_080235.2	Psmc6 NP_080235.2 26S protease regulatory subunit 10B [Mus musculus]	High	High	0	-0.932886	0.46	4	210000000	110000000
1	12	12	28	Rpl10a	NP_035417.2	Rpl10a NP_035417.2 60S ribosomal protein L10a [Mus musculus]	High	High	0	-1.18442	0.46	13	2500000000	1100000000
1	10	10	28	Rps10	NP_080239.1	Rps10 NP_080239.1 40S ribosomal protein S10 [Mus musculus]	High	High	0	-1.1343	0.46	12	1800000000	820000000
1	20	20	58	Rps4x	NP_033120.1	Rps4x NP_033120.1 40S ribosomal protein S4, X isoform [Mus musculus]	High	High	0	-1.05889	0.46	20	2500000000	1200000000
1	4	4	6	Rrs1	NP_067486.2	Rrs1 NP_067486.2 ribosome biogenesis regulatory protein homolog [Mus musculus]	High	High	0	0.22556	0.46	3	65000000	76000000
1	4	4	5	Rsu1	NP_033131.2	Rsu1 NP_033131.2 ras suppressor protein 1 [Mus musculus]	High	High	0	-1.12711	0.46	2	83000000	38000000
1	6	10	17	Safb	NP_001156772.1	Safb NP_001156772.1 scaffold attachment factor B1 [Mus musculus]	High	High	0	-1	0.46	8	220000000	110000000
1	3	3	5	Sarnp	NP_079640.1	Sarnp NP_079640.1 SAP domain-containing ribonucleoprotein [Mus musculus]	High	High	0	-0.913843	0.46	3	130000000	69000000
3	10	10	18	Serpinb6a	NP_001157590.1	Serpinb6a NP_001157590.1 serpin B6 isoform b [Mus musculus]	High	High	0	-0.295456	0.46	7	270000000	220000000
1	7	7	8	Baz1b	NP_035844.2	Baz1b NP_035844.2 tyrosine-protein kinase BAZ1B [Mus musculus]	High	High	0	-0.427421	0.45	4	78000000	58000000
3	3	3	6	Cdv3	NP_787027.1	Cdv3 NP_787027.1 protein CDV3 isoform b [Mus musculus]	High	High	0	-1.09954	0.45	2	75000000	35000000
5	16	16	25	Chd4	NP_666091.1	Chd4 NP_666091.1 chromodomain-helicase-DNA-binding protein 4 [Mus musculus]	High	High	0	-1.14439	0.45	10	210000000	95000000
1	12	12	79	Hist1h4h	NP_694813.1	Hist1h4h NP_694813.1 histone H4 [Mus musculus]	High	High	0	-1.42663	0.45	26	25000000000	9300000000
5	12	19	42	Pabpc1	NP_032800.2	Pabpc1 NP_032800.2 polyadenylate-binding protein 1 [Mus musculus]	High	High	0	-1.12029	0.45	22	1000000000	460000000
1	12	12	22	Psma4	NP_036096.1	Psma4 NP_036096.1 proteasome subunit alpha type-4 [Mus musculus]	High	High	0	-0.941106	0.45	7	480000000	250000000
1	7	7	11	Psmb5	NP_035316.1	Psmb5 NP_035316.1 proteasome subunit beta type-5 [Mus musculus]	High	High	0	-0.523562	0.45	4	230000000	160000000
1	8	8	20	Rps11	NP_038753.1	Rps11 NP_038753.1 40S ribosomal protein S11 [Mus musculus]	High	High	0	-1.18442	0.45	9	2500000000	1100000000
2	5	5	15	Rps26	NP_038793.2	Rps26 NP_038793.2 40S ribosomal protein S26 [Mus musculus]	High	High	0	-1.0145	0.45	6	2000000000	990000000
2	2	2	8	Rps27l	NP_080743.1	Rps27l NP_080743.1 40S ribosomal protein S27-like [Mus musculus]	High	High	0	-1.11548	0.45	3	1300000000	600000000
1	21	21	57	Rps3a1	NP_058655.3	Rps3a1 NP_058655.3 40S ribosomal protein S3a [Mus musculus]	High	High	0	-0.932886	0.45	28	2100000000	1100000000
1	7	7	10	Rtcb	NP_663397.1	Rtcb NP_663397.1 tRNA-splicing ligase RtcB homolog [Mus musculus]	High	High	0	-1.1426	0.45	4	170000000	77000000
2	7	7	15	Sf1	NP_001104261.1	Sf1 NP_001104261.1 splicing factor 1 isoform 1 [Mus musculus]	High	High	0	-1.04182	0.45	6	140000000	68000000
1	5	5	6	Smc2	NP_032043.3	Smc2 NP_032043.3 structural maintenance of chromosomes protein 2 [Mus musculus]	High	High	0	-0.847997	0.45	2	45000000	25000000
1	23	25	45	Tpm4	NP_001001491.1	Tpm4 NP_001001491.1 tropomyosin alpha-4 chain [Mus musculus]	High	High	0	-0.67516	0.45	24	990000000	620000000
1	4	5	9	Vapb	NP_062780.2	Vapb NP_062780.2 vesicle-associated membrane protein-associated protein B [Mus musculus]	High	High	0	-1.15754	0.45	5	290000000	130000000
1	8	8	8	Agps	NP_766254.2	Agps NP_766254.2 alkyldihydroxyacetonephosphate synthase, peroxisomal [Mus musculus]	High	High	0	-0.713696	0.44	2	82000000	50000000
1	4	4	5	Bzw2	NP_080116.2	Bzw2 NP_080116.2 basic leucine zipper and W2 domain-containing protein 2 [Mus musculus]	High	High	0	-0.871267	0.44	2	75000000	41000000
1	4	4	4	Gpt2	NP_776291.1	Gpt2 NP_776291.1 alanine aminotransferase 2 [Mus musculus]	High	High	0	-1.11548	0.44	1	39000000	18000000
1	10	10	16	Heatr1	NP_659084.3	Heatr1 NP_659084.3 BAP28 protein [Mus musculus]	High	High	0	-1.29218	0.44	6	120000000	49000000
4	1	6	34	Hist1h3i	NP_835514.1	Hist1h3i NP_835514.1 histone H3.1 [Mus musculus]	High	High	0	-1.12029	0.44	7	20000000000	9200000000
4	3	14	48	Hnrnpd	NP_001070733.1	Hnrnpd NP_001070733.1 heterogeneous nuclear ribonucleoprotein D0 isoform a [Mus musculus]	High	High	0	-0.4975	0.44	18	2400000000	1700000000
9	16	16	29	Kars	NP_001124340.1	Kars NP_001124340.1 lysine--tRNA ligase isoform 1 [Mus musculus]	High	High	0	-1.22239	0.44	12	700000000	300000000
2	1	1	1	Lpp	NP_001139424.1	Lpp NP_001139424.1 lipoma-preferred partner homolog isoform 1 [Mus musculus]	High	Peak Found	0	-1.152	0.44	1	100000000	45000000
4	96	110	276	Myh9	NP_071855.2	Myh9 NP_071855.2 myosin-9 [Mus musculus]	High	High	0	-0.954196	0.44	120	3100000000	1600000000
1	1	1	1	Nup62	NP_444304.1	Nup62 NP_444304.1 nuclear pore glycoprotein p62 [Mus musculus]	Peak Found	High	0	-1.152	0.44	1	180000000	81000000
1	6	6	10	Psma1	NP_036095.1	Psma1 NP_036095.1 proteasome subunit alpha type-1 [Mus musculus]	High	High	0	-1.16227	0.44	5	470000000	210000000
1	6	6	12	Psmd14	NP_067501.2	Psmd14 NP_067501.2 26S proteasome non-ATPase regulatory subunit 14 [Mus musculus]	High	High	0	-1	0.44	6	320000000	160000000
1	1	1	2	Rbm7	NP_659197.2	Rbm7 NP_659197.2 RNA-binding protein 7 [Mus musculus]	High	High	0	-0.921145	0.44	2	89000000	47000000
2	5	5	15	Rpl18	NP_033103.2	Rpl18 NP_033103.2 60S ribosomal protein L18 [Mus musculus]	High	High	0	-0.943416	0.44	7	2500000000	1300000000
2	7	7	19	Rpl24	NP_077180.1	Rpl24 NP_077180.1 60S ribosomal protein L24 [Mus musculus]	High	High	0	-1	0.44	10	1100000000	550000000
1	2	2	19	Rplp1	NP_061341.1	Rplp1 NP_061341.1 60S acidic ribosomal protein P1 [Mus musculus]	High	High	0	-0.920566	0.44	6	5300000000	2800000000
2	20	20	24	Cad	NP_076014.1	Cad NP_076014.1 carbamoyl-phosphate synthetase 2, aspartate transcarbamylase, and dihydroorotase [Mus musculus]	High	High	0	-1.56902	0.43	9	270000000	91000000
3	8	8	14	Caprin1	NP_001104759.1	Caprin1 NP_001104759.1 caprin-1 isoform a [Mus musculus]	High	High	0	-1.10309	0.43	8	580000000	270000000
1	24	24	54	Cct5	NP_031663.1	Cct5 NP_031663.1 T-complex protein 1 subunit epsilon [Mus musculus]	High	High	0	-1.25154	0.43	24	1000000000	420000000
1	1	1	2	Ecsit	NP_036159.1	Ecsit NP_036159.1 evolutionarily conserved signaling intermediate in Toll pathway, mitochondrial precursor [Mus musculus]	High	High	0	-1.04439	0.43	2	33000000	16000000
1	2	2	3	Fau	NP_032016.1	Fau NP_032016.1 40S ribosomal protein S30 precursor [Mus musculus]	Peak Found	High	0	-1.12338	0.43	3	610000000	280000000
2	9	14	22	Hnrnpr	NP_001264050.1	Hnrnpr NP_001264050.1 heterogeneous nuclear ribonucleoprotein R isoform a [Mus musculus]	High	High	0	-1	0.43	9	780000000	390000000
1	2	2	4	Lamp1	NP_034814.2	Lamp1 NP_034814.2 lysosome-associated membrane glycoprotein 1 precursor [Mus musculus]	High	High	0	-0.757143	0.43	2	120000000	71000000
4	2	2	3	Lsm2	NP_085100.1	Lsm2 NP_085100.1 U6 snRNA-associated Sm-like protein LSm2 isoform 1 [Mus musculus]	High	Peak Found	0	-0.29956	0.43	1	160000000	130000000
1	8	8	14	Nudt21	NP_080899.1	Nudt21 NP_080899.1 cleavage and polyadenylation specificity factor subunit 5 [Mus musculus]	High	High	0	-1.12199	0.43	6	370000000	170000000
2	36	36	123	P4hb	NP_035162.1	P4hb NP_035162.1 protein disulfide-isomerase precursor [Mus musculus]	High	High	0	-1	0.43	50	2000000000	1000000000
1	3	3	9	Psmb3	NP_036101.1	Psmb3 NP_036101.1 proteasome subunit beta type-3 [Mus musculus]	High	High	0	-0.736966	0.43	2	250000000	150000000
1	6	6	14	Rbm39	NP_573505.2	Rbm39 NP_573505.2 RNA-binding protein 39 [Mus musculus]	High	High	0	-0.807355	0.43	7	280000000	160000000
1	2	2	4	Rexo2	NP_077195.2	Rexo2 NP_077195.2 oligoribonuclease, mitochondrial precursor [Mus musculus]	High	High	0	-1.20645	0.43	2	210000000	91000000
2	10	10	26	Rps16	NP_038675.2	Rps16 NP_038675.2 40S ribosomal protein S16 [Mus musculus]	High	High	0	-0.862496	0.43	12	2000000000	1100000000
3	9	9	30	Rps17	NP_033118.1	Rps17 NP_033118.1 40S ribosomal protein S17 [Mus musculus]	High	High	0	-1.05889	0.43	12	2000000000	960000000
1	8	8	25	Rps5	NP_033121.2	Rps5 NP_033121.2 40S ribosomal protein S5 [Mus musculus]	High	High	0	-1.27753	0.43	10	2400000000	990000000
2	7	7	13	Sec61a1	NP_058602.1	Sec61a1 NP_058602.1 protein transport protein Sec61 subunit alpha isoform 1 [Mus musculus]	High	High	0	-1.05889	0.43	6	200000000	96000000
1	4	4	6	Sf3a2	NP_038679.3	Sf3a2 NP_038679.3 splicing factor 3A subunit 2 [Mus musculus]	High	High	0	-0.884523	0.43	2	120000000	65000000
1	4	4	4	Srprb	NP_033301.1	Srprb NP_033301.1 signal recognition particle receptor subunit beta [Mus musculus]	High	High	0	-1.20645	0.43	2	60000000	26000000
1	3	3	8	Srsf2	NP_035488.1	Srsf2 NP_035488.1 serine/arginine-rich splicing factor 2 [Mus musculus]	High	High	0	-1.46395	0.43	4	800000000	290000000
3	7	7	13	U2af2	NP_001192160.1	U2af2 NP_001192160.1 splicing factor U2AF 65 kDa subunit isoform 1 [Mus musculus]	High	High	0	-1.24793	0.43	5	380000000	160000000
1	11	11	18	Acat1	NP_659033.1	Acat1 NP_659033.1 acetyl-CoA acetyltransferase, mitochondrial precursor [Mus musculus]	High	High	0	-0.561879	0.42	10	310000000	210000000
3	1	1	1	Ephb4	NP_001153043.1	Ephb4 NP_001153043.1 ephrin type-B receptor 4 isoform a precursor [Mus musculus]	Peak Found	High	0	-1.20645	0.42	1	30000000	13000000
2	2	2	3	Gorasp2	NP_081628.3	Gorasp2 NP_081628.3 Golgi reassembly-stacking protein 2 [Mus musculus]	High	High	0	-0.431716	0.42	1	58000000	43000000
1	2	2	2	Hibch	NP_666220.1	Hibch NP_666220.1 3-hydroxyisobutyryl-CoA hydrolase, mitochondrial precursor [Mus musculus]	High	Peak Found	0	-1.24793	0.42	1	9500000	4000000
1	1	1	2	M6pr	NP_034879.2	M6pr NP_034879.2 cation-dependent mannose-6-phosphate receptor precursor [Mus musculus]	High	High	0	-1.29639	0.42	1	140000000	57000000
6	7	11	31	Pcbp2	NP_001096635.1	Pcbp2 NP_001096635.1 poly(rC)-binding protein 2 isoform 1 [Mus musculus]	High	High	0	-1.23447	0.42	10	1200000000	510000000
1	2	2	2	Prmt3	NP_598501.1	Prmt3 NP_598501.1 protein arginine N-methyltransferase 3 [Mus musculus]	High	Peak Found	0	-1.24101	0.42	1	26000000	11000000
1	4	4	7	Prpf40a	NP_061255.1	Prpf40a NP_061255.1 pre-mRNA-processing factor 40 homolog A [Mus musculus]	High	High	0	-1	0.42	3	240000000	120000000
1	5	5	15	Psma2	NP_032970.2	Psma2 NP_032970.2 proteasome subunit alpha type-2 [Mus musculus]	High	High	0	-1.28011	0.42	5	340000000	140000000
2	7	7	11	Psma7	NP_036099.1	Psma7 NP_036099.1 proteasome subunit alpha type-7 [Mus musculus]	High	High	0	-1.25376	0.42	6	310000000	130000000
12	6	6	13	Rpl29	NP_033108.1	Rpl29 NP_033108.1 60S ribosomal protein L29 [Mus musculus]	High	High	0	-1.17509	0.42	9	1400000000	620000000
4	7	7	20	Rps25	NP_077228.1	Rps25 NP_077228.1 40S ribosomal protein S25 [Mus musculus]	High	High	0	-1.10692	0.42	8	2800000000	1300000000
1	12	12	31	Rps6	NP_033122.1	Rps6 NP_033122.1 40S ribosomal protein S6 [Mus musculus]	High	High	0	-0.785875	0.42	14	1500000000	870000000
1	8	8	18	Ruvbl1	NP_062659.1	Ruvbl1 NP_062659.1 ruvB-like 1 [Mus musculus]	High	High	0	-1.5025	0.42	10	340000000	120000000
1	4	4	6	Snrpa1	NP_067311.4	Snrpa1 NP_067311.4 U2 small nuclear ribonucleoprotein A' [Mus musculus]	High	High	0	-2.19068	0.42	4	420000000	92000000
1	2	2	7	Ssr1	NP_080241.3	Ssr1 NP_080241.3 translocon-associated protein subunit alpha precursor [Mus musculus]	High	High	0	-1.25376	0.42	2	310000000	130000000
1	2	2	2	Strn	NP_035630.2	Strn NP_035630.2 striatin [Mus musculus]	High	Peak Found	0	-1.42884	0.42	2	35000000	13000000
1	1	1	1	Xab2	NP_080432.1	Xab2 NP_080432.1 pre-mRNA-splicing factor SYF1 [Mus musculus]	High	Peak Found	0	-1.26303	0.42	1	12000000	5000000
1	29	29	130	Anxa2	NP_031611.1	Anxa2 NP_031611.1 annexin A2 [Mus musculus]	High	High	0	-1.10692	0.41	43	5600000000	2600000000
3	4	4	5	Arpc1b	NP_075631.2	Arpc1b NP_075631.2 actin-related protein 2/3 complex subunit 1B [Mus musculus]	High	High	0	-1.3604	0.41	4	190000000	74000000
3	6	6	9	Arpc4	NP_080828.1	Arpc4 NP_080828.1 actin-related protein 2/3 complex subunit 4 isoform 1 [Mus musculus]	High	High	0	-1.87447	0.41	5	660000000	180000000
1	7	7	12	Atp5f1	NP_033855.2	Atp5f1 NP_033855.2 ATP synthase F(0) complex subunit B1, mitochondrial precursor [Mus musculus]	High	High	0	-0.31034	0.41	7	310000000	250000000
1	6	6	8	Bcap31	NP_036190.2	Bcap31 NP_036190.2 B-cell receptor-associated protein 31 [Mus musculus]	High	High	0	-1.56986	0.41	1	190000000	64000000
3	5	5	9	Ewsr1	NP_001269990.1	Ewsr1 NP_001269990.1 RNA-binding protein EWS isoform 1 [Mus musculus]	High	High	0	-1.09954	0.41	3	300000000	140000000
1	16	16	44	Gnb2l1	NP_032169.1	Gnb2l1 NP_032169.1 guanine nucleotide-binding protein subunit beta-2-like 1 [Mus musculus]	High	High	0	-1.22239	0.41	19	2800000000	1200000000
2	6	10	68	H2afx	NP_034566.1	H2afx NP_034566.1 histone H2AX [Mus musculus]	High	High	0	-0.757143	0.41	15	12000000000	7100000000
1	2	8	22	Hnrnph2	NP_063921.1	Hnrnph2 NP_063921.1 heterogeneous nuclear ribonucleoprotein H2 [Mus musculus]	High	High	0	-0.932886	0.41	11	2100000000	1100000000
5	4	4	7	Khdrbs1	NP_035447.3	Khdrbs1 NP_035447.3 KH domain-containing, RNA-binding, signal transduction-associated protein 1 [Mus musculus]	High	High	0	-1.09954	0.41	2	450000000	210000000
1	5	16	35	Myh10	NP_780469.1	Myh10 NP_780469.1 myosin-10 [Mus musculus]	High	High	0	-1.08539	0.41	16	870000000	410000000
3	10	10	27	Myl12a	NP_080340.2	Myl12a NP_080340.2 myosin light chain, regulatory B-like [Mus musculus]	High	High	0	-0.705257	0.41	12	1500000000	920000000
1	11	11	43	Rps7	NP_035430.1	Rps7 NP_035430.1 40S ribosomal protein S7 [Mus musculus]	High	High	0	-1.05889	0.41	14	2500000000	1200000000
1	1	1	1	Tfip11	NP_061253.2	Tfip11 NP_061253.2 tuftelin-interacting protein 11 [Mus musculus]	High	Peak Found	0	-1.30485	0.41	1	42000000	17000000
1	1	1	1	Tmed7	NP_079974.1	Tmed7 NP_079974.1 transmembrane emp24 protein transport domain containing 7 precursor [Mus musculus]	High	Peak Found	0	-1.3433	0.41	1	17000000	6700000
1	21	21	36	Trim28	NP_035718.2	Trim28 NP_035718.2 transcription intermediary factor 1-beta [Mus musculus]	High	High	0	-1.1635	0.41	23	560000000	250000000
1	3	3	4	Vps29	NP_062754.1	Vps29 NP_062754.1 vacuolar protein sorting-associated protein 29 [Mus musculus]	High	Peak Found	0	-1.7885	0.41	1	38000000	11000000
1	8	8	11	Xpo1	NP_001030303.1	Xpo1 NP_001030303.1 exportin-1 [Mus musculus]	High	High	0	-1.48543	0.41	4	210000000	75000000
1	5	8	8	Ap2a2	NP_031485.3	Ap2a2 NP_031485.3 AP-2 complex subunit alpha-2 [Mus musculus]	High	Peak Found	0	-0.527247	0.4	2	49000000	34000000
2	2	2	3	Atxn2l	NP_898841.1	Atxn2l NP_898841.1 ataxin-2-like protein [Mus musculus]	High	High	0	-1.16665	0.4	2	110000000	49000000
3	1	1	1	Bcl7c	NP_033876.1	Bcl7c NP_033876.1 B-cell CLL/lymphoma 7 protein family member C [Mus musculus]	High	Peak Found	0	-1.33342	0.4	1	63000000	25000000
1	1	1	1	Cers2	NP_084065.1	Cers2 NP_084065.1 ceramide synthase 2 [Mus musculus]	High	Peak Found	0	-1.38333	0.4	1	120000000	46000000
1	5	5	5	Dek	NP_080176.2	Dek NP_080176.2 protein DEK [Mus musculus]	High	High	0	-1.06319	0.4	4	140000000	67000000
4	8	8	10	Dnm1l	NP_001263269.1	Dnm1l NP_001263269.1 dynamin-1-like protein isoform c [Mus musculus]	High	High	0	-1.25154	0.4	5	100000000	42000000
1	3	3	4	Ebna1bp2	NP_081208.1	Ebna1bp2 NP_081208.1 probable rRNA-processing protein EBP2 [Mus musculus]	High	Peak Found	0	-0.552541	0.4	1	66000000	45000000
2	6	7	7	Ehd1	NP_034249.1	Ehd1 NP_034249.1 EH domain-containing protein 1 [Mus musculus]	High	Peak Found	0	0.152003	0.4	2	18000000	20000000
1	88	94	213	Flna	NP_034357.2	Flna NP_034357.2 filamin-A [Mus musculus]	High	High	0	-1.05889	0.4	87	1500000000	720000000
7	7	7	11	Gm10029	XP_001473149.1	Gm10029 XP_001473149.1 PREDICTED: 60S ribosomal protein L35a-like [Mus musculus]	High	High	0	-1.16993	0.4	8	900000000	400000000
2	8	8	15	Gm10051	XP_003086505.1	Gm10051 XP_003086505.1 PREDICTED: 60S ribosomal protein L28-like [Mus musculus]	High	High	0	-1.32193	0.4	7	1100000000	440000000
8	6	6	24	Gm14059	XP_001480687.1	Gm14059 XP_001480687.1 PREDICTED: 40S ribosomal protein S12-like [Mus musculus]	High	High	0	-0.938599	0.4	12	2300000000	1200000000
1	9	9	13	Mcm2	NP_032590.2	Mcm2 NP_032590.2 DNA replication licensing factor MCM2 [Mus musculus]	High	High	0	-1.34104	0.4	6	190000000	75000000
1	1	1	2	Nceh1	NP_848887.1	Nceh1 NP_848887.1 neutral cholesterol ester hydrolase 1 [Mus musculus]	High	Peak Found	0	-1.28379	0.4	1	56000000	23000000
1	3	3	3	Ppil1	NP_081121.1	Ppil1 NP_081121.1 peptidyl-prolyl cis-trans isomerase-like 1 [Mus musculus]	High	Peak Found	0	-0.939879	0.4	2	94000000	49000000
1	1	9	24	Ppp1cb	NP_766295.2	Ppp1cb NP_766295.2 serine/threonine-protein phosphatase PP1-beta catalytic subunit [Mus musculus]	Peak Found	High	0	-1.2824	0.4	6	900000000	370000000
2	2	11	13	Ppp2cb	NP_059070.1	Ppp2cb NP_059070.1 serine/threonine-protein phosphatase 2A catalytic subunit beta isoform [Mus musculus]	High	Peak Found	0	-1.28011	0.4	3	170000000	70000000
1	9	9	17	Prdx5	NP_036151.1	Prdx5 NP_036151.1 peroxiredoxin-5, mitochondrial precursor [Mus musculus]	High	High	0	-1.22239	0.4	10	560000000	240000000
1	6	6	9	Psmc2	NP_035318.1	Psmc2 NP_035318.1 26S protease regulatory subunit 7 [Mus musculus]	High	High	0	-1.38003	0.4	5	190000000	73000000
1	16	16	63	Rplp0	NP_031501.1	Rplp0 NP_031501.1 60S acidic ribosomal protein P0 [Mus musculus]	High	High	0	-1.41504	0.4	23	3200000000	1200000000
3	11	11	35	Rps8	NP_033124.1	Rps8 NP_033124.1 40S ribosomal protein S8 [Mus musculus]	High	High	0	-1.36773	0.4	14	2400000000	930000000
1	1	1	2	Sugt1	NP_080750.1	Sugt1 NP_080750.1 suppressor of G2 allele of SKP1 homolog [Mus musculus]	High	High	0	-1.30666	0.4	1	47000000	19000000
1	1	1	1	Thoc2	NP_001028594.1	Thoc2 NP_001028594.1 THO complex subunit 2 [Mus musculus]	Peak Found	High	0	-1.29278	0.4	1	49000000	20000000
3	1	1	1	Tomm5	NP_001128118.1	Tomm5 NP_001128118.1 mitochondrial import receptor subunit TOM5 homolog isoform 2 [Mus musculus]	Peak Found	High	0	-1.37851	0.4	1	26000000	10000000
1	2	2	2	XP_003946136.1	PREDICTED:	XP_003946136.1 PREDICTED: cytochrome c oxidase subunit 7C, mitochondrial-like [Mus musculus]	Peak Found	High	0	-0.378512	0.4	1	91000000	70000000
6	28	28	285	XP_003946346.1	PREDICTED:	XP_003946346.1 PREDICTED: elongation factor 1-alpha 1-like isoform 6 [Mus musculus]	High	High	0	-1.48239	0.4	60	19000000000	6800000000
1	12	17	42	Ywhah	NP_035868.1	Ywhah NP_035868.1 14-3-3 protein eta [Mus musculus]	High	High	0	-0.874469	0.4	15	2200000000	1200000000
1	7	7	12	2700060E02Rik	NP_080804.1	2700060E02Rik NP_080804.1 UPF0568 protein C14orf166 homolog [Mus musculus]	High	High	0	-1.54663	0.39	5	260000000	89000000
1	10	10	14	Anxa3	NP_038498.2	Anxa3 NP_038498.2 annexin A3 [Mus musculus]	High	High	0	-1.39486	0.39	9	710000000	270000000
2	2	3	4	Atp5k	NP_031533.2	Atp5k NP_031533.2 ATP synthase subunit e, mitochondrial [Mus musculus]	High	High	0	-1.47393	0.39	2	200000000	72000000
2	5	5	7	Cttn	NP_031829.2	Cttn NP_031829.2 src substrate cortactin isoform 1 [Mus musculus]	High	High	0	-1.3744	0.39	6	140000000	54000000
1	1	1	1	Cul2	NP_083678.2	Cul2 NP_083678.2 cullin-2 [Mus musculus]	High	Peak Found	0	-1.29546	0.39	1	27000000	11000000
2	7	14	31	Ddx39b	NP_062667.1	Ddx39b NP_062667.1 spliceosome RNA helicase Ddx39b [Mus musculus]	High	High	0	-0.939458	0.39	17	1400000000	730000000
5	19	20	50	Ddx3x	NP_034158.1	Ddx3x NP_034158.1 ATP-dependent RNA helicase DDX3X [Mus musculus]	High	High	0	-1.05733	0.39	21	770000000	370000000
1	8	8	10	Dnaja1	NP_032324.1	Dnaja1 NP_032324.1 dnaJ homolog subfamily A member 1 [Mus musculus]	High	High	0	-1.2824	0.39	5	180000000	74000000
2	2	4	9	Fmr1	NP_032057.2	Fmr1 NP_032057.2 fragile X mental retardation protein 1 homolog [Mus musculus]	High	High	0	-0.956931	0.39	3	330000000	170000000
1	1	2	2	Fxr2	NP_035944.2	Fxr2 NP_035944.2 fragile X mental retardation syndrome-related protein 2 [Mus musculus]	High	Not Found	0	-0.36257	0.39	1	270000000	210000000
1	12	12	22	Idh2	NP_766599.2	Idh2 NP_766599.2 isocitrate dehydrogenase [NADP], mitochondrial precursor [Mus musculus]	High	High	0	-1.36565	0.39	14	670000000	260000000
1	2	2	2	Kpna2	NP_034785.1	Kpna2 NP_034785.1 importin subunit alpha-1 [Mus musculus]	High	Peak Found	0	-0.621488	0.39	1	20000000	13000000
1	1	10	25	Ppp1cc	NP_038664.2	Ppp1cc NP_038664.2 serine/threonine-protein phosphatase PP1-gamma catalytic subunit [Mus musculus]	High	Not Found	0	-1.2824	0.39	5	900000000	370000000
2	1	10	13	Ppp2ca	NP_062284.1	Ppp2ca NP_062284.1 serine/threonine-protein phosphatase 2A catalytic subunit alpha isoform [Mus musculus]	High	High	0	-1.33921	0.39	4	210000000	83000000
1	19	19	62	Rps3	NP_036182.1	Rps3 NP_036182.1 40S ribosomal protein S3 [Mus musculus]	High	High	0	-1.18442	0.39	24	2500000000	1100000000
1	14	15	17	Smc3	NP_031816.2	Smc3 NP_031816.2 structural maintenance of chromosomes protein 3 [Mus musculus]	High	High	0	-0.883186	0.39	5	83000000	45000000
1	20	20	38	Cct4	NP_033967.1	Cct4 NP_033967.1 T-complex protein 1 subunit delta [Mus musculus]	High	High	0	-1.45943	0.38	18	990000000	360000000
1	3	3	5	Ddx10	NP_084212.2	Ddx10 NP_084212.2 probable ATP-dependent RNA helicase DDX10 [Mus musculus]	High	High	0	-1.6401	0.38	3	24000000	7700000
10	2	2	5	Eif1a	NP_034250.3	Eif1a NP_034250.3 eukaryotic translation initiation factor 1A [Mus musculus]	High	High	0	-1.42884	0.38	2	350000000	130000000
1	8	8	10	Eif3i	NP_061269.1	Eif3i NP_061269.1 eukaryotic translation initiation factor 3 subunit I [Mus musculus]	High	High	0	-1.26303	0.38	5	240000000	100000000
1	5	5	6	Farsb	NP_001265004.1	Farsb NP_001265004.1 phenylalanine--tRNA ligase beta subunit [Mus musculus]	High	Peak Found	0	-2.09954	0.38	1	60000000	14000000
8	1	5	27	Gm10257	XP_003084990.1	Gm10257 XP_003084990.1 PREDICTED: histone H3.3-like [Mus musculus]	High	High	0	-1.12029	0.38	9	20000000000	9200000000
2	8	8	8	Ipo7	NP_852658.2	Ipo7 NP_852658.2 importin-7 [Mus musculus]	High	Peak Found	0	-1.97728	0.38	1	63000000	16000000
1	11	11	18	Mcm3	NP_032589.1	Mcm3 NP_032589.1 DNA replication licensing factor MCM3 [Mus musculus]	High	High	0	-1.35669	0.38	9	210000000	82000000
5	1	1	1	Pak3	NP_001181975.1	Pak3 NP_001181975.1 serine/threonine-protein kinase PAK 3 isoform A [Mus musculus]	High	Peak Found	0	-1.36257	0.38	1	90000000	35000000
1	2	4	6	Prdx4	NP_058044.1	Prdx4 NP_058044.1 peroxiredoxin-4 precursor [Mus musculus]	High	High	0	-1.974	0.38	3	1100000000	280000000
1	10	10	17	Psmd11	NP_848731.2	Psmd11 NP_848731.2 26S proteasome non-ATPase regulatory subunit 11 [Mus musculus]	High	High	0	-1.44746	0.38	7	300000000	110000000
2	5	5	8	Rps21	NP_079863.1	Rps21 NP_079863.1 40S ribosomal protein S21 [Mus musculus]	High	High	0	-0.652077	0.38	3	2200000000	1400000000
2	7	7	22	Set	NP_076360.1	Set NP_076360.1 protein SET isoform 1 [Mus musculus]	High	High	0	-1.21613	0.38	7	2300000000	990000000
2	3	3	3	Srrm1	NP_058079.2	Srrm1 NP_058079.2 serine/arginine repetitive matrix protein 1 isoform 1 [Mus musculus]	High	Peak Found	0	-2	0.38	3	120000000	30000000
1	1	1	1	Tfam	NP_033386.1	Tfam NP_033386.1 transcription factor A, mitochondrial precursor [Mus musculus]	High	Peak Found	0	-1.38904	0.38	1	110000000	42000000
1	10	17	42	Ywhag	NP_061359.2	Ywhag NP_061359.2 14-3-3 protein gamma [Mus musculus]	High	High	0	-0.874469	0.38	18	2200000000	1200000000
1	2	2	2	Blmh	NP_848760.1	Blmh NP_848760.1 bleomycin hydrolase [Mus musculus]	High	Peak Found	0	0	0.37	1	120000000	120000000
2	16	16	47	Cct6a	NP_033968.1	Cct6a NP_033968.1 T-complex protein 1 subunit zeta [Mus musculus]	High	High	0	-1.34994	0.37	18	1300000000	510000000
1	26	26	51	Cct8	NP_033970.3	Cct8 NP_033970.3 T-complex protein 1 subunit theta [Mus musculus]	High	High	0	-0.672835	0.37	29	1100000000	690000000
9	2	2	3	Cpne3	NP_082045.1	Cpne3 NP_082045.1 copine-3 [Mus musculus]	High	High	0	-0.5025	0.37	1	85000000	60000000
1	2	2	4	Ddx51	NP_081432.2	Ddx51 NP_081432.2 ATP-dependent RNA helicase DDX51 [Mus musculus]	High	High	0	-1.48543	0.37	1	28000000	10000000
1	5	5	9	Dlst	NP_084501.1	Dlst NP_084501.1 dihydrolipoyllysine-residue succinyltransferase component of 2-oxoglutarate dehydrogenase complex, mitochondrial [Mus musculus]	High	High	0	-1.34792	0.37	3	280000000	110000000
1	15	15	19	Eif3d	NP_061219.2	Eif3d NP_061219.2 eukaryotic translation initiation factor 3 subunit D [Mus musculus]	High	High	0	-0.819428	0.37	11	300000000	170000000
2	1	1	1	Elp3	NP_001240741.1	Elp3 NP_001240741.1 elongator complex protein 3 isoform 1 [Mus musculus]	High	Peak Found	0	-1.42381	0.37	1	11000000	4100000
1	8	8	10	Hdlbp	NP_598569.1	Hdlbp NP_598569.1 vigilin [Mus musculus]	High	High	0	-1.2863	0.37	6	200000000	82000000
4	2	7	49	Hist2h3c1	NP_835734.2	Hist2h3c1 NP_835734.2 histone H3.2 [Mus musculus]	High	High	0	-1.12029	0.37	14	20000000000	9200000000
1	1	1	2	Kdm1a	NP_598633.2	Kdm1a NP_598633.2 lysine-specific histone demethylase 1A [Mus musculus]	High	High	0	-1.45943	0.37	1	44000000	16000000
1	5	5	10	Larp1	NP_082727.1	Larp1 NP_082727.1 la-related protein 1 [Mus musculus]	High	High	0	-1.88897	0.37	3	100000000	27000000
1	3	3	4	Me2	NP_663469.1	Me2 NP_663469.1 NAD-dependent malic enzyme, mitochondrial precursor [Mus musculus]	High	High	0	-1.38904	0.37	3	110000000	42000000
1	2	2	2	Rcn2	NP_036122.2	Rcn2 NP_036122.2 reticulocalbin-2 isoform 1 precursor [Mus musculus]	High	Peak Found	0	-1.45403	0.37	1	200000000	73000000
1	5	5	16	Rps28	NP_058540.1	Rps28 NP_058540.1 40S ribosomal protein S28 [Mus musculus]	High	High	0	-1.17218	0.37	7	1600000000	710000000
1	4	4	5	Srp68	NP_666144.3	Srp68 NP_666144.3 signal recognition particle subunit SRP68 [Mus musculus]	High	High	0	-1.55552	0.37	1	97000000	33000000
1	10	10	16	Srrm2	NP_780438.2	Srrm2 NP_780438.2 serine/arginine repetitive matrix protein 2 [Mus musculus]	High	High	0	-1.16993	0.37	7	270000000	120000000
1	1	1	1	Txn2	NP_064297.1	Txn2 NP_064297.1 thioredoxin, mitochondrial precursor [Mus musculus]	Peak Found	High	0	-1.45943	0.37	1	110000000	40000000
1	2	2	2	Acot13	NP_080066.1	Acot13 NP_080066.1 acyl-coenzyme A thioesterase 13 [Mus musculus]	High	Peak Found	0	-0.868755	0.36	1	42000000	23000000
1	9	9	14	Aimp1	NP_031952.2	Aimp1 NP_031952.2 aminoacyl tRNA synthase complex-interacting multifunctional protein 1 [Mus musculus]	High	High	0	-1.54749	0.36	8	380000000	130000000
1	6	6	11	Api5	NP_031492.2	Api5 NP_031492.2 apoptosis inhibitor 5 [Mus musculus]	High	High	0	-0.847997	0.36	3	180000000	100000000
1	4	4	4	Asna1	NP_062626.1	Asna1 NP_062626.1 ATPase Asna1 [Mus musculus]	High	Peak Found	0	-1.22239	0.36	2	70000000	30000000
1	27	27	68	Cct2	NP_031662.2	Cct2 NP_031662.2 T-complex protein 1 subunit beta [Mus musculus]	High	High	0	-1.08092	0.36	28	1100000000	520000000
1	27	27	68	Cct7	NP_031664.3	Cct7 NP_031664.3 T-complex protein 1 subunit eta [Mus musculus]	High	High	0	-0.965235	0.36	27	820000000	420000000
1	1	1	1	Dcaf13	NP_941008.2	Dcaf13 NP_941008.2 DDB1- and CUL4-associated factor 13 [Mus musculus]	Peak Found	High	0	-1.39593	0.36	1	100000000	38000000
2	6	6	13	Fdps	NP_001240680.1	Fdps NP_001240680.1 farnesyl pyrophosphate synthase isoform 1 precursor [Mus musculus]	High	High	0	-1.14202	0.36	5	640000000	290000000
3	4	5	9	Fxr1	NP_001106659.1	Fxr1 NP_001106659.1 fragile X mental retardation syndrome-related protein 1 isoform 1 [Mus musculus]	High	High	0	-1.36587	0.36	4	250000000	97000000
1	20	20	25	Gcn1l1	NP_766307.2	Gcn1l1 NP_766307.2 GCN1 general control of amino-acid synthesis 1-like 1 [Mus musculus]	High	High	0	-1.61143	0.36	4	110000000	36000000
2	33	36	61	Hspa4	NP_032326.3	Hspa4 NP_032326.3 heat shock 70 kDa protein 4 [Mus musculus]	High	High	0	-1.5639	0.36	26	680000000	230000000
1	7	7	13	Mcm5	NP_032592.2	Mcm5 NP_032592.2 DNA replication licensing factor MCM5 [Mus musculus]	High	High	0	-1.24101	0.36	7	260000000	110000000
1	2	11	26	Ppp1ca	NP_114074.1	Ppp1ca NP_114074.1 serine/threonine-protein phosphatase PP1-alpha catalytic subunit [Mus musculus]	High	High	0	-1.2824	0.36	6	900000000	370000000
1	9	10	14	Psmc1	NP_032973.1	Psmc1 NP_032973.1 26S protease regulatory subunit 4 [Mus musculus]	High	High	0	-1.54749	0.36	7	380000000	130000000
1	8	9	16	Psmc5	NP_032976.1	Psmc5 NP_032976.1 26S protease regulatory subunit 8 [Mus musculus]	High	High	0	-1	0.36	7	300000000	150000000
3	8	8	10	Puf60	NP_598452.2	Puf60 NP_598452.2 poly(U)-binding-splicing factor PUF60 isoform b [Mus musculus]	High	High	0	-1.30378	0.36	3	79000000	32000000
1	4	4	5	Rpl37	NP_080345.1	Rpl37 NP_080345.1 60S ribosomal protein L37 [Mus musculus]	High	High	0	-1.12553	0.36	3	240000000	110000000
7	16	16	50	Rps2	NP_032529.2	Rps2 NP_032529.2 40S ribosomal protein S2 [Mus musculus]	High	High	0	-1.24101	0.36	21	2600000000	1100000000
1	4	4	5	Sod1	NP_035564.1	Sod1 NP_035564.1 superoxide dismutase [Cu-Zn] [Mus musculus]	High	Peak Found	0	-1.97575	0.36	1	59000000	15000000
2	3	3	3	Uchl5	NP_062508.2	Uchl5 NP_062508.2 ubiquitin carboxyl-terminal hydrolase isozyme L5 isoform 1 [Mus musculus]	High	Peak Found	0	-1.2578	0.36	3	110000000	46000000
2	7	10	19	Ybx1	NP_035862.2	Ybx1 NP_035862.2 nuclease-sensitive element-binding protein 1 [Mus musculus]	High	High	0	-1.60145	0.36	7	880000000	290000000
1	2	2	4	Acadm	NP_031408.1	Acadm NP_031408.1 medium-chain specific acyl-CoA dehydrogenase, mitochondrial precursor [Mus musculus]	High	Peak Found	0	-1.52356	0.35	1	69000000	24000000
2	25	25	55	Cct3	NP_033966.1	Cct3 NP_033966.1 T-complex protein 1 subunit gamma [Mus musculus]	High	High	0	-1.48063	0.35	22	1200000000	430000000
1	2	2	3	Cops3	NP_036121.1	Cops3 NP_036121.1 COP9 signalosome complex subunit 3 [Mus musculus]	High	Peak Found	0	-0.917538	0.35	1	51000000	27000000
2	3	3	4	Dbi	NP_001033088.1	Dbi NP_001033088.1 acyl-CoA-binding protein isoform 1 [Mus musculus]	High	Peak Found	0	-1.49185	0.35	2	180000000	64000000
1	43	44	168	Eef2	NP_031933.1	Eef2 NP_031933.1 elongation factor 2 [Mus musculus]	High	High	0	-1.16993	0.35	63	3600000000	1600000000
1	15	15	30	Eif4b	NP_663600.2	Eif4b NP_663600.2 eukaryotic translation initiation factor 4B [Mus musculus]	High	High	0	-1.58496	0.35	13	360000000	120000000
1	4	4	9	Gsta4	NP_034487.2	Gsta4 NP_034487.2 glutathione S-transferase A4 [Mus musculus]	High	High	0	-1.4021	0.35	5	370000000	140000000
1	1	1	2	Hsbp1	NP_077181.1	Hsbp1 NP_077181.1 heat shock factor-binding protein 1 [Mus musculus]	High	Peak Found	0	-1.50696	0.35	1	54000000	19000000
6	11	11	16	Ilf3	NP_034691.2	Ilf3 NP_034691.2 interleukin enhancer-binding factor 3 isoform 1 [Mus musculus]	High	High	0	-1.62678	0.35	6	210000000	68000000
1	2	2	2	Ipo4	NP_077229.4	Ipo4 NP_077229.4 importin-4 [Mus musculus]	High	Peak Found	0	-1.52442	0.35	1	21000000	7300000
2	6	8	20	Nap1l1	NP_001140179.1	Nap1l1 NP_001140179.1 nucleosome assembly protein 1-like 1 isoform 1 precursor [Mus musculus]	High	High	0	-1.35908	0.35	7	590000000	230000000
2	2	9	17	Pabpc4	NP_570951.2	Pabpc4 NP_570951.2 polyadenylate-binding protein 4 isoform 1 [Mus musculus]	High	Peak Found	0	-1.06054	0.35	8	730000000	350000000
1	12	12	14	Parp1	NP_031441.2	Parp1 NP_031441.2 poly [ADP-ribose] polymerase 1 [Mus musculus]	High	High	0	1.30256	0.35	3	150000000	370000000
1	9	9	12	Psma6	NP_036098.1	Psma6 NP_036098.1 proteasome subunit alpha type-6 [Mus musculus]	High	High	0	-0.552541	0.35	7	220000000	150000000
1	18	18	26	Psmd2	NP_598862.1	Psmd2 NP_598862.1 26S proteasome non-ATPase regulatory subunit 2 [Mus musculus]	High	High	0	-0.963474	0.35	14	390000000	200000000
1	18	18	28	Rars	NP_080212.2	Rars NP_080212.2 arginine--tRNA ligase, cytoplasmic [Mus musculus]	High	High	0	-0.777608	0.35	15	480000000	280000000
1	5	5	9	Raver1	NP_082187.1	Raver1 NP_082187.1 ribonucleoprotein PTB-binding 1 [Mus musculus]	High	Peak Found	0	-1.09192	0.35	2	81000000	38000000
2	4	9	18	Rhoa	NP_058082.2	Rhoa NP_058082.2 transforming protein RhoA precursor [Mus musculus]	High	High	0	-1.30485	0.35	12	420000000	170000000
4	6	6	16	Rpl11	NP_080195.1	Rpl11 NP_080195.1 60S ribosomal protein L11 [Mus musculus]	High	High	0	-1.34465	0.35	7	1600000000	630000000
3	14	14	34	Rpl5	NP_058676.1	Rpl5 NP_058676.1 60S ribosomal protein L5 [Mus musculus]	High	High	0	-1.34618	0.35	16	1500000000	590000000
2	23	23	32	Rrbp1	NP_077243.2	Rrbp1 NP_077243.2 ribosome-binding protein 1 isoform a [Mus musculus]	High	High	0	-1.54749	0.35	15	380000000	130000000
1	2	6	9	Safb2	NP_001025150.2	Safb2 NP_001025150.2 scaffold attachment factor B2 [Mus musculus]	High	Peak Found	0	-1.29278	0.35	2	98000000	40000000
4	7	7	15	Serbp1	NP_080090.2	Serbp1 NP_080090.2 plasminogen activator inhibitor 1 RNA-binding protein isoform 1 [Mus musculus]	High	High	0	-1	0.35	9	600000000	300000000
3	2	2	4	Sumo2	NP_579932.1	Sumo2 NP_579932.1 small ubiquitin-related modifier 2 precursor [Mus musculus]	High	High	0	-0.554589	0.35	1	470000000	320000000
1	30	30	72	Tcp1	NP_038714.2	Tcp1 NP_038714.2 T-complex protein 1 subunit alpha [Mus musculus]	High	High	0	-1.53343	0.35	34	1100000000	380000000
1	2	2	2	Tmed2	NP_062744.1	Tmed2 NP_062744.1 transmembrane emp24 domain-containing protein 2 precursor [Mus musculus]	High	Peak Found	0	-1.48904	0.35	1	160000000	57000000
1	1	1	1	Tomm6	NP_001158201.1	Tomm6 NP_001158201.1 mitochondrial import receptor subunit TOM6 homolog [Mus musculus]	Peak Found	High	0	-1.55254	0.35	1	220000000	75000000
1	1	3	4	XP_978753.1	PREDICTED:	XP_978753.1 PREDICTED: glycine cleavage system H protein, mitochondrial-like [Mus musculus]	High	High	0	-1.05889	0.35	2	150000000	72000000
3	11	15	56	Ywhaz	NP_035870.1	Ywhaz NP_035870.1 14-3-3 protein zeta/delta isoform 1 [Mus musculus]	High	High	0	-0.736966	0.35	20	2000000000	1200000000
2	6	6	7	Actr1a	NP_058556.1	Actr1a NP_058556.1 alpha-centractin [Mus musculus]	High	High	0	-1.22507	0.34	3	180000000	77000000
1	6	6	13	Apex1	NP_033817.1	Apex1 NP_033817.1 DNA-(apurinic or apyrimidinic site) lyase [Mus musculus]	High	High	0	-1.79141	0.34	5	180000000	52000000
1	12	12	23	Asns	NP_036185.1	Asns NP_036185.1 asparagine synthetase [glutamine-hydrolyzing] [Mus musculus]	High	High	0	-1.85415	0.34	7	470000000	130000000
1	23	23	43	Ckap4	NP_780660.1	Ckap4 NP_780660.1 cytoskeleton-associated protein 4 [Mus musculus]	High	High	0	-1.75743	0.34	21	710000000	210000000
3	6	6	14	Cnbp	NP_001103216.1	Cnbp NP_001103216.1 cellular nucleic acid-binding protein isoform 3 [Mus musculus]	High	High	0	-1.41504	0.34	7	320000000	120000000
3	6	6	8	Dazap1	NP_001116076.1	Dazap1 NP_001116076.1 DAZ-associated protein 1 isoform b [Mus musculus]	High	High	0	-1.25376	0.34	4	310000000	130000000
1	12	12	15	Ddx1	NP_598801.1	Ddx1 NP_598801.1 ATP-dependent RNA helicase DDX1 [Mus musculus]	High	High	0	-0.836501	0.34	6	250000000	140000000
1	4	4	7	Ddx56	NP_080814.1	Ddx56 NP_080814.1 probable ATP-dependent RNA helicase DDX56 [Mus musculus]	High	High	0	-1.35509	0.34	4	110000000	43000000
1	2	2	3	Dhx38	NP_848467.1	Dhx38 NP_848467.1 pre-mRNA-splicing factor ATP-dependent RNA helicase PRP16 [Mus musculus]	High	High	0	-0.943416	0.34	1	15000000	7800000
2	6	6	6	Eif4g2	NP_038535.2	Eif4g2 NP_038535.2 eukaryotic translation initiation factor 4 gamma 2 isoform 1 [Mus musculus]	High	High	0	-1.03953	0.34	3	74000000	36000000
1	41	41	64	Eprs	NP_084011.1	Eprs NP_084011.1 bifunctional glutamate/proline--tRNA ligase [Mus musculus]	High	High	0	-1.3505	0.34	28	510000000	200000000
2	1	1	1	Gigyf2	NP_666224.3	Gigyf2 NP_666224.3 PERQ amino acid-rich with GYF domain-containing protein 2 isoform a [Mus musculus]	High	Peak Found	0	-1.53766	0.34	1	18000000	6200000
1	2	2	3	Ints3	NP_663515.2	Ints3 NP_663515.2 integrator complex subunit 3 [Mus musculus]	High	High	0	-0.594361	0.34	1	77000000	51000000
1	15	15	18	Ipo5	NP_076068.1	Ipo5 NP_076068.1 importin-5 [Mus musculus]	High	High	0	-1.65208	0.34	8	110000000	35000000
5	2	3	3	Mta1	NP_473422.2	Mta1 NP_473422.2 metastasis-associated protein MTA1 [Mus musculus]	High	Peak Found	0	-1.54934	0.34	1	120000000	41000000
1	7	7	11	Mtdh	NP_080278.3	Mtdh NP_080278.3 protein LYRIC [Mus musculus]	High	High	0	-0.769387	0.34	4	150000000	88000000
3	7	7	10	Myef2	NP_001155889.1	Myef2 NP_001155889.1 myelin expression factor 2 isoform 1 [Mus musculus]	High	High	0	-1.5009	0.34	5	150000000	53000000
1	2	2	3	Ppig	NP_001074555.1	Ppig NP_001074555.1 peptidyl-prolyl cis-trans isomerase G [Mus musculus]	High	Peak Found	0	-2.22239	0.34	2	140000000	30000000
1	15	15	16	Psmd1	NP_081633.1	Psmd1 NP_081633.1 26S proteasome non-ATPase regulatory subunit 1 [Mus musculus]	High	High	0	-1.26882	0.34	11	200000000	83000000
1	7	7	16	Ptrf	NP_033012.1	Ptrf NP_033012.1 polymerase I and transcript release factor [Mus musculus]	High	High	0	-0.925999	0.34	4	380000000	200000000
6	3	8	16	Rps27a	NP_077239.1	Rps27a NP_077239.1 ubiquitin-40S ribosomal protein S27a precursor [Mus musculus]	High	High	0	-1.32193	0.34	10	1300000000	520000000
1	3	3	3	Sec13	NP_077168.2	Sec13 NP_077168.2 protein SEC13 homolog [Mus musculus]	High	Peak Found	0	-1.51457	0.34	2	140000000	49000000
1	2	2	3	Sep15	NP_444332.1	Sep15 NP_444332.1 15 kDa selenoprotein precursor [Mus musculus]	High	High	0	-0.584963	0.34	1	81000000	54000000
1	10	10	15	Sf3b2	NP_084385.2	Sf3b2 NP_084385.2 splicing factor 3b, subunit 2 [Mus musculus]	High	High	0	-0.784271	0.34	5	310000000	180000000
2	8	8	14	Aimp2	NP_001165617.1	Aimp2 NP_001165617.1 aminoacyl tRNA synthase complex-interacting multifunctional protein 2 isoform 1 [Mus musculus]	High	High	0	-1.16993	0.33	6	270000000	120000000
1	4	4	7	Atad3a	NP_849534.2	Atad3a NP_849534.2 ATPase family AAA domain-containing protein 3 [Mus musculus]	High	High	0	-1.16993	0.33	3	72000000	32000000
1	5	6	13	Cnn2	NP_031751.1	Cnn2 NP_031751.1 calponin-2 [Mus musculus]	High	High	0	-1.99072	0.33	4	310000000	78000000
1	1	1	1	Dcps	NP_081306.1	Dcps NP_081306.1 m7GpppX diphosphatase [Mus musculus]	High	Peak Found	0	-1.58496	0.33	1	33000000	11000000
1	48	48	65	Dync1h1	NP_084514.2	Dync1h1 NP_084514.2 cytoplasmic dynein 1 heavy chain 1 [Mus musculus]	High	High	0	-0.938599	0.33	26	460000000	240000000
1	25	25	38	Eif3a	NP_034253.3	Eif3a NP_034253.3 eukaryotic translation initiation factor 3 subunit A [Mus musculus]	High	High	0	-1	0.33	20	360000000	180000000
1	15	15	29	Eif3c	NP_666312.1	Eif3c NP_666312.1 eukaryotic translation initiation factor 3 subunit C [Mus musculus]	High	High	0	-1.37197	0.33	12	440000000	170000000
3	2	11	29	Eif4a2	NP_038534.2	Eif4a2 NP_038534.2 eukaryotic initiation factor 4A-II isoform a [Mus musculus]	High	Peak Found	0	-1.22239	0.33	12	2800000000	1200000000
2	4	4	6	Fis1	NP_079838.1	Fis1 NP_079838.1 mitochondrial fission 1 protein isoform 1 [Mus musculus]	High	High	0	-0.215729	0.33	1	36000000	31000000
1	17	17	27	Lars	NP_598898.2	Lars NP_598898.2 leucine--tRNA ligase, cytoplasmic [Mus musculus]	High	High	0	-1.27302	0.33	13	290000000	120000000
1	2	2	2	Lsm12	NP_766535.1	Lsm12 NP_766535.1 protein LSM12 homolog [Mus musculus]	High	Peak Found	0	-1.53185	0.33	1	24000000	8300000
1	1	1	1	Ptplb	NP_076076.2	Ptplb NP_076076.2 very-long-chain (3R)-3-hydroxyacyl-[acyl-carrier protein] dehydratase 2 [Mus musculus]	High	Peak Found	0	-1.63743	0.33	1	140000000	45000000
2	10	10	13	Rnh1	NP_001165572.1	Rnh1 NP_001165572.1 ribonuclease inhibitor isoform b [Mus musculus]	High	Peak Found	0	-1.41923	0.33	5	230000000	86000000
2	3	4	18	Rps20	NP_080423.1	Rps20 NP_080423.1 40S ribosomal protein S20 [Mus musculus]	High	High	0	-1.3523	0.33	6	1200000000	470000000
1	5	5	6	Skp1a	NP_035673.3	Skp1a NP_035673.3 S-phase kinase-associated protein 1 [Mus musculus]	High	High	0	-1.54934	0.33	3	240000000	82000000
1	2	6	10	Smarcc1	NP_033237.2	Smarcc1 NP_033237.2 SWI/SNF complex subunit SMARCC1 [Mus musculus]	High	High	0	-0.971431	0.33	4	100000000	51000000
2	3	13	39	Tubb6	NP_080749.2	Tubb6 NP_080749.2 tubulin beta-6 chain [Mus musculus]	High	High	0	-1.48543	0.33	13	2800000000	1000000000
5	1	6	11	Uba52	NP_063936.1	Uba52 NP_063936.1 ubiquitin-60S ribosomal protein L40 [Mus musculus]	High	High	0	-1.43296	0.33	7	810000000	300000000
1	2	2	2	Cisd1	NP_598768.1	Cisd1 NP_598768.1 CDGSH iron-sulfur domain-containing protein 1 [Mus musculus]	High	Peak Found	0	-2.19265	0.32	2	160000000	35000000
2	2	2	3	Clpx	NP_035932.2	Clpx NP_035932.2 ATP-dependent Clp protease ATP-binding subunit clpX-like, mitochondrial isoform 1 [Mus musculus]	High	Peak Found	0	-2.65896	0.32	2	120000000	19000000
1	5	5	6	Cnpy2	NP_064337.1	Cnpy2 NP_064337.1 protein canopy homolog 2 precursor [Mus musculus]	High	High	0	-0.0478285	0.32	4	920000000	890000000
1	15	15	26	Eif3b	NP_598677.1	Eif3b NP_598677.1 eukaryotic translation initiation factor 3 subunit B [Mus musculus]	High	High	0	-1.27009	0.32	10	410000000	170000000
2	1	1	1	Fam114a2	NP_001162139.1	Fam114a2 NP_001162139.1 protein FAM114A2 isoform 1 [Mus musculus]	High	Peak Found	0	-1.62449	0.32	1	37000000	12000000
1	1	1	1	Fam98b	NP_080896.2	Fam98b NP_080896.2 protein FAM98B [Mus musculus]	High	Peak Found	0	-1.61143	0.32	1	110000000	36000000
2	2	2	3	Fkbp8	NP_001104536.1	Fkbp8 NP_001104536.1 peptidyl-prolyl cis-trans isomerase FKBP8 isoform a [Mus musculus]	High	High	0	-1.63227	0.32	2	62000000	20000000
1	4	4	5	Glt25d1	NP_666323.2	Glt25d1 NP_666323.2 procollagen galactosyltransferase 1 precursor [Mus musculus]	High	High	0	-1.58496	0.32	3	96000000	32000000
5	1	2	2	Gm17748	XP_001477014.3	Gm17748 XP_001477014.3 PREDICTED: peptidyl-prolyl cis-trans isomerase H-like [Mus musculus]	Not Found	Not Found	0	-1.64816	0.32	1	2100000000	670000000
1	14	14	32	Hadh	NP_032238.2	Hadh NP_032238.2 hydroxyacyl-coenzyme A dehydrogenase, mitochondrial precursor [Mus musculus]	High	High	0	-1.04532	0.32	11	970000000	470000000
2	4	9	37	Nme2	NP_001070997.1	Nme2 NP_001070997.1 nucleoside diphosphate kinase B [Mus musculus]	High	High	0	-1.5025	0.32	15	5100000000	1800000000
1	5	5	5	Nsfl1c	NP_938085.1	Nsfl1c NP_938085.1 NSFL1 cofactor p47 [Mus musculus]	High	Peak Found	0	-1.6845	0.32	4	90000000	28000000
1	1	1	3	Ostf1	NP_059071.1	Ostf1 NP_059071.1 osteoclast-stimulating factor 1 [Mus musculus]	High	High	0	-1.60204	0.32	1	85000000	28000000
1	5	5	9	Plod3	NP_036092.1	Plod3 NP_036092.1 procollagen-lysine,2-oxoglutarate 5-dioxygenase 3 precursor [Mus musculus]	High	High	0	-1.83007	0.32	2	160000000	45000000
2	8	9	12	Ppib	NP_035279.2	Ppib NP_035279.2 peptidyl-prolyl cis-trans isomerase B precursor [Mus musculus]	High	High	0	-1.62149	0.32	7	1200000000	390000000
4	12	12	18	Prmt1	NP_062804.1	Prmt1 NP_062804.1 protein arginine N-methyltransferase 1 isoform 1 [Mus musculus]	High	High	0	-1.17834	0.32	10	430000000	190000000
1	7	7	9	Psmb6	NP_032972.3	Psmb6 NP_032972.3 proteasome subunit beta type-6 precursor [Mus musculus]	High	High	0	-1.36257	0.32	5	360000000	140000000
2	5	7	7	Tnpo1	NP_848831.2	Tnpo1 NP_848831.2 transportin-1 isoform 1 [Mus musculus]	High	High	0	-1.2863	0.32	2	100000000	41000000
3	7	7	10	Usp14	NP_067497.2	Usp14 NP_067497.2 ubiquitin carboxyl-terminal hydrolase 14 isoform 1 [Mus musculus]	High	Peak Found	0	-1.70044	0.32	3	130000000	40000000
1	11	11	18	Abce1	NP_056566.2	Abce1 NP_056566.2 ATP-binding cassette sub-family E member 1 [Mus musculus]	High	High	0	-1.72154	0.31	9	310000000	94000000
2	4	4	6	Acat3	NP_694791.2	Acat3 NP_694791.2 acetyl-Coenzyme A acetyltransferase 3 [Mus musculus]	High	High	0	-2.12029	0.31	3	200000000	46000000
2	19	19	22	Anxa6	NP_038500.2	Anxa6 NP_038500.2 annexin A6 isoform a [Mus musculus]	High	High	0	-1.53434	0.31	9	840000000	290000000
4	3	3	3	Clta	NP_001073853.1	Clta NP_001073853.1 clathrin light chain A isoform a [Mus musculus]	High	Peak Found	0	-0.83399	0.31	1	82000000	46000000
1	12	12	17	Eif3l	NP_660121.2	Eif3l NP_660121.2 eukaryotic translation initiation factor 3 subunit L [Mus musculus]	High	High	0	-1.80948	0.31	7	340000000	97000000
2	11	20	62	Eif4a1	NP_659207.1	Eif4a1 NP_659207.1 eukaryotic initiation factor 4A-I isoform 1 [Mus musculus]	High	High	0	-1.32193	0.31	22	3000000000	1200000000
1	7	9	22	Fus	NP_631888.1	Fus NP_631888.1 RNA-binding protein FUS [Mus musculus]	High	High	0	-1.04891	0.31	9	1200000000	580000000
2	36	44	171	Hspa8	NP_112442.2	Hspa8 NP_112442.2 heat shock cognate 71 kDa protein [Mus musculus]	High	High	0	-0.975752	0.31	61	5900000000	3000000000
1	1	1	1	Isg20l2	NP_808331.1	Isg20l2 NP_808331.1 interferon-stimulated 20 kDa exonuclease-like 2 [Mus musculus]	High	Peak Found	0	-1.70627	0.31	1	62000000	19000000
1	24	27	46	Khsrp	NP_034743.3	Khsrp NP_034743.3 far upstream element-binding protein 2 [Mus musculus]	High	High	0	-1.53842	0.31	22	610000000	210000000
1	25	25	53	Kpnb1	NP_032405.3	Kpnb1 NP_032405.3 importin subunit beta-1 [Mus musculus]	High	High	0	-1.89308	0.31	23	1300000000	350000000
2	1	1	1	Nit1	NP_036179.1	Nit1 NP_036179.1 nitrilase homolog 1 isoform 1 [Mus musculus]	High	Peak Found	0	-1.63005	0.31	1	13000000	4200000
2	6	11	36	Nme1	NP_032730.1	Nme1 NP_032730.1 nucleoside diphosphate kinase A [Mus musculus]	High	High	0	-1.5025	0.31	19	5100000000	1800000000
1	6	6	9	Otub1	NP_598911.1	Otub1 NP_598911.1 ubiquitin thioesterase OTUB1 [Mus musculus]	High	High	0	-1.90689	0.31	2	210000000	56000000
1	3	3	4	Pcnp	NP_001019793.1	Pcnp NP_001019793.1 PEST proteolytic signal-containing nuclear protein [Mus musculus]	High	High	0	-1.66297	0.31	1	57000000	18000000
3	12	13	81	Ppia	NP_032933.1	Ppia NP_032933.1 peptidyl-prolyl cis-trans isomerase A [Mus musculus]	High	High	0	-1.66482	0.31	26	13000000000	4100000000
2	4	4	13	Psmb1	NP_035315.1	Psmb1 NP_035315.1 proteasome subunit beta type-1 precursor [Mus musculus]	High	High	0	-0.777608	0.31	6	360000000	210000000
1	2	2	4	Psmd8	NP_080821.3	Psmd8 NP_080821.3 26S proteasome non-ATPase regulatory subunit 8 [Mus musculus]	High	High	0	-0.830075	0.31	1	160000000	90000000
1	7	7	34	Rplp2	NP_080296.3	Rplp2 NP_080296.3 60S acidic ribosomal protein P2 [Mus musculus]	High	High	0	-1.6477	0.31	11	4700000000	1500000000
1	7	7	12	Slc25a24	NP_766273.1	Slc25a24 NP_766273.1 calcium-binding mitochondrial carrier protein SCaMC-1 [Mus musculus]	High	High	0	-1.65208	0.31	4	220000000	70000000
1	28	28	54	Snd1	NP_062750.2	Snd1 NP_062750.2 staphylococcal nuclease domain-containing protein 1 [Mus musculus]	High	High	0	-1.44931	0.31	24	710000000	260000000
2	13	13	17	Upf1	NP_001116301.1	Upf1 NP_001116301.1 regulator of nonsense transcripts 1 isoform a [Mus musculus]	High	High	0	-1.02076	0.31	7	140000000	69000000
1	1	1	1	Agfg1	NP_034602.1	Agfg1 NP_034602.1 arf-GAP domain and FG repeat-containing protein 1 [Mus musculus]	High	Peak Found	0	-1.69188	0.3	1	42000000	13000000
1	1	1	1	Chchd4	NP_598689.1	Chchd4 NP_598689.1 mitochondrial intermembrane space import and assembly protein 40 [Mus musculus]	High	Peak Found	0	-1.75489	0.3	1	81000000	24000000
4	2	2	2	Ctbp1	NP_038530.1	Ctbp1 NP_038530.1 C-terminal-binding protein 1 isoform 3 [Mus musculus]	High	Peak Found	0	-1.98351	0.3	2	87000000	22000000
4	4	4	5	Ddx19a	NP_031942.2	Ddx19a NP_031942.2 ATP-dependent RNA helicase DDX19A [Mus musculus]	High	Peak Found	0	0.678072	0.3	1	30000000	48000000
1	7	7	11	Eif2s2	NP_080306.1	Eif2s2 NP_080306.1 eukaryotic translation initiation factor 2 subunit 2 [Mus musculus]	High	High	0	-1.58496	0.3	8	330000000	110000000
2	6	6	16	Eif5a	NP_001160063.1	Eif5a NP_001160063.1 eukaryotic translation initiation factor 5A-1 [Mus musculus]	High	High	0	-1.55639	0.3	7	2000000000	680000000
1	2	2	4	Erp44	NP_083848.1	Erp44 NP_083848.1 endoplasmic reticulum resident protein 44 precursor [Mus musculus]	High	High	0	-0.856636	0.3	1	67000000	37000000
2	28	48	150	Hsp90aa1	NP_034610.1	Hsp90aa1 NP_034610.1 heat shock protein HSP 90-alpha [Mus musculus]	High	High	0	-1.5639	0.3	51	6800000000	2300000000
2	28	50	197	Hsp90ab1	NP_032328.2	Hsp90ab1 NP_032328.2 heat shock protein HSP 90-beta [Mus musculus]	High	High	0	-1.32193	0.3	71	8000000000	3200000000
1	1	1	1	Ilkap	NP_075832.1	Ilkap NP_075832.1 integrin-linked kinase-associated serine/threonine phosphatase 2C [Mus musculus]	High	Peak Found	0	-1.73697	0.3	1	17000000	5100000
1	1	1	1	Mut	NP_032676.2	Mut NP_032676.2 methylmalonyl-CoA mutase, mitochondrial precursor [Mus musculus]	High	Peak Found	0	-1.81943	0.3	1	120000000	34000000
1	3	3	3	Ncbp1	NP_001028373.2	Ncbp1 NP_001028373.2 nuclear cap-binding protein subunit 1 [Mus musculus]	High	Peak Found	0	-1.1047	0.3	1	20000000	9300000
1	10	10	17	Paics	NP_080215.1	Paics NP_080215.1 multifunctional protein ADE2 [Mus musculus]	High	High	0	-2.48368	0.3	6	330000000	59000000
1	2	15	52	Pdia6	NP_082235.1	Pdia6 NP_082235.1 protein disulfide-isomerase A6 precursor [Mus musculus]	High	High	0	-1.73697	0.3	20	1600000000	480000000
1	3	3	5	Psma3	NP_035314.3	Psma3 NP_035314.3 proteasome subunit alpha type-3 [Mus musculus]	High	High	0	-1.58496	0.3	4	330000000	110000000
1	8	8	19	Psma5	NP_036097.1	Psma5 NP_036097.1 proteasome subunit alpha type-5 [Mus musculus]	High	High	0	-1.29278	0.3	7	490000000	200000000
1	3	3	4	Rangap1	NP_001139646.1	Rangap1 NP_001139646.1 ran GTPase-activating protein 1 [Mus musculus]	High	High	0	-1.37504	0.3	2	83000000	32000000
1	7	7	10	Scfd1	NP_084101.1	Scfd1 NP_084101.1 sec1 family domain-containing protein 1 [Mus musculus]	High	High	0	-1.30743	0.3	4	99000000	40000000
1	3	3	5	Snrpc	NP_035562.1	Snrpc NP_035562.1 U1 small nuclear ribonucleoprotein C [Mus musculus]	High	High	0	-1.22882	0.3	3	150000000	64000000
1	6	6	8	Txnl1	NP_058072.2	Txnl1 NP_058072.2 thioredoxin-like protein 1 [Mus musculus]	High	High	0	-1.73697	0.3	2	110000000	33000000
2	2	2	2	Yap1	NP_001164618.1	Yap1 NP_001164618.1 yorkie homolog isoform 1 [Mus musculus]	High	Peak Found	0	-1.11548	0.3	1	39000000	18000000
1	1	1	1	Ylpm1	NP_848140.3	Ylpm1 NP_848140.3 YLP motif-containing protein 1 [Mus musculus]	High	Peak Found	0	-1.7885	0.3	1	38000000	11000000
1	6	6	9	Abcf1	NP_038882.1	Abcf1 NP_038882.1 ATP-binding cassette sub-family F member 1 [Mus musculus]	High	High	0	-2.1375	0.29	2	110000000	25000000
1	8	8	14	Atp6v1a	NP_031534.2	Atp6v1a NP_031534.2 V-type proton ATPase catalytic subunit A [Mus musculus]	High	High	0	-1.34618	0.29	7	150000000	59000000
1	2	2	2	Atp6v1h	NP_598587.2	Atp6v1h NP_598587.2 V-type proton ATPase subunit H [Mus musculus]	High	High	0	-2.62149	0.29	1	80000000	13000000
2	6	7	16	Btf3	NP_001164011.1	Btf3 NP_001164011.1 transcription factor BTF3 isoform 2 [Mus musculus]	High	High	0	-1.5502	0.29	7	410000000	140000000
1	1	2	5	Btf3l4	NP_081729.1	Btf3l4 NP_081729.1 transcription factor BTF3 homolog 4 [Mus musculus]	High	Not Found	0	-1.02647	0.29	2	110000000	54000000
3	8	8	19	Calu	NP_908942.1	Calu NP_908942.1 calumenin isoform 2 precursor [Mus musculus]	High	High	0	-1.49596	0.29	6	1100000000	390000000
1	6	6	12	Clic1	NP_254279.1	Clic1 NP_254279.1 chloride intracellular channel protein 1 [Mus musculus]	High	High	0	-1.42884	0.29	6	350000000	130000000
1	9	9	12	Copb1	NP_203534.1	Copb1 NP_203534.1 coatomer subunit beta [Mus musculus]	High	High	0	-2.09686	0.29	3	77000000	18000000
2	11	11	15	Dars	NP_803228.2	Dars NP_803228.2 aspartate--tRNA ligase, cytoplasmic isoform 1 [Mus musculus]	High	High	0	-1.66985	0.29	6	350000000	110000000
2	1	1	2	Ddx24	NP_001152974.1	Ddx24 NP_001152974.1 ATP-dependent RNA helicase DDX24 isoform 1 [Mus musculus]	High	High	0	-1.75673	0.29	1	98000000	29000000
1	7	7	13	Eif3f	NP_079620.2	Eif3f NP_079620.2 eukaryotic translation initiation factor 3 subunit F [Mus musculus]	High	High	0	-1.5025	0.29	4	340000000	120000000
1	2	2	2	Esyt2	NP_083007.2	Esyt2 NP_083007.2 extended synaptotagmin-2 [Mus musculus]	High	Peak Found	0	-2.32193	0.29	1	60000000	12000000
5	10	20	39	Ezr	NP_033536.2	Ezr NP_033536.2 ezrin [Mus musculus]	High	High	0	-1.29218	0.29	16	1200000000	490000000
1	27	27	36	Fasn	NP_032014.3	Fasn NP_032014.3 fatty acid synthase [Mus musculus]	High	High	0	-1.54171	0.29	11	230000000	79000000
9	10	12	30	Hmgb1	NP_034569.1	Hmgb1 NP_034569.1 high mobility group protein B1 [Mus musculus]	High	High	0	-1.63161	0.29	15	2200000000	710000000
5	28	40	77	Msn	NP_034963.2	Msn NP_034963.2 moesin [Mus musculus]	High	High	0	-1.29218	0.29	37	1200000000	490000000
2	1	3	4	Nap1l4	NP_001272418.1	Nap1l4 NP_001272418.1 nucleosome assembly protein 1-like 4 isoform a [Mus musculus]	High	Peak Found	0	-1.152	0.29	2	160000000	72000000
2	13	13	20	Nars	NP_001136422.1	Nars NP_001136422.1 asparagine--tRNA ligase, cytoplasmic isoform 1 [Mus musculus]	High	High	0	-1.73697	0.29	10	290000000	87000000
1	4	4	6	Papss1	NP_035993.1	Papss1 NP_035993.1 bifunctional 3'-phosphoadenosine 5'-phosphosulfate synthase 1 [Mus musculus]	High	High	0	-1.76553	0.29	3	51000000	15000000
1	1	14	45	Pdia6	XP_003689316.1	Pdia6 XP_003689316.1 PREDICTED: protein disulfide-isomerase A6 [Mus musculus]	High	Not Found	0	-1.70526	0.29	18	1500000000	460000000
1	10	10	12	Psmc3	NP_032974.2	Psmc3 NP_032974.2 26S protease regulatory subunit 6A [Mus musculus]	High	High	0	-1.83254	0.29	9	260000000	73000000
1	1	1	2	Rfc2	NP_064406.1	Rfc2 NP_064406.1 replication factor C subunit 2 [Mus musculus]	High	High	0	-1.76553	0.29	1	51000000	15000000
1	1	2	6	Sar1b	NP_079811.1	Sar1b NP_079811.1 GTP-binding protein SAR1b [Mus musculus]	High	Peak Found	0	-1.73697	0.29	3	160000000	48000000
1	5	5	8	Sec22b	NP_035472.1	Sec22b NP_035472.1 vesicle-trafficking protein SEC22b precursor [Mus musculus]	High	High	0	-1.80735	0.29	3	420000000	120000000
2	10	10	19	Sept2	NP_035021.1	Sept2 NP_035021.1 septin-2 isoform a [Mus musculus]	High	High	0	-0.736966	0.29	10	450000000	270000000
1	5	5	5	Srp72	NP_079967.1	Srp72 NP_079967.1 signal recognition particle 72 [Mus musculus]	High	Peak Found	0	-1.73697	0.29	2	130000000	39000000
2	2	18	81	Tuba4a	NP_033473.1	Tuba4a NP_033473.1 tubulin alpha-4A chain [Mus musculus]	Peak Found	High	0	-1.85798	0.29	23	5800000000	1600000000
3	2	25	107	Tubb4b	NP_666228.1	Tubb4b NP_666228.1 tubulin beta-4B chain [Mus musculus]	High	High	0	-1.71621	0.29	34	4600000000	1400000000
1	7	7	11	Umps	NP_033497.1	Umps NP_033497.1 uridine 5'-monophosphate synthase [Mus musculus]	High	High	0	-2.37851	0.29	4	130000000	25000000
1	9	9	13	Usp5	NP_038728.1	Usp5 NP_038728.1 ubiquitin carboxyl-terminal hydrolase 5 [Mus musculus]	High	High	0	-1.87714	0.29	5	180000000	49000000
1	4	4	5	Usp7	NP_001003918.2	Usp7 NP_001003918.2 ubiquitin carboxyl-terminal hydrolase 7 [Mus musculus]	High	Peak Found	0	-1.84388	0.29	1	140000000	39000000
1	1	1	1	Utp11l	NP_080307.1	Utp11l NP_080307.1 probable U3 small nucleolar RNA-associated protein 11 [Mus musculus]	High	Peak Found	0	-1.76553	0.29	1	170000000	50000000
1	2	6	14	Arf5	NP_031506.1	Arf5 NP_031506.1 ADP-ribosylation factor 5 [Mus musculus]	High	High	0	-2.14296	0.28	6	530000000	120000000
1	4	4	14	Banf1	NP_001033320.1	Banf1 NP_001033320.1 barrier-to-autointegration factor [Mus musculus]	High	High	0	-1.32193	0.28	5	450000000	180000000
1	3	6	11	Cfl2	NP_031714.1	Cfl2 NP_031714.1 cofilin-2 [Mus musculus]	High	Peak Found	0	-1.76553	0.28	5	1700000000	500000000
1	1	1	1	Cnih4	NP_084407.1	Cnih4 NP_084407.1 protein cornichon homolog 4 [Mus musculus]	High	Peak Found	0	-1.81097	0.28	1	200000000	57000000
3	2	2	2	Cnot1	NP_835179.1	Cnot1 NP_835179.1 CCR4-NOT transcription complex subunit 1 isoform 2 [Mus musculus]	High	Peak Found	0	-1.82782	0.28	1	71000000	20000000
1	4	4	6	Ddx47	NP_080636.2	Ddx47 NP_080636.2 probable ATP-dependent RNA helicase DDX47 [Mus musculus]	High	High	0	-1.26303	0.28	2	60000000	25000000
2	1	16	87	Gm5620	XP_486246.1	Gm5620 XP_486246.1 PREDICTED: tubulin alpha-1C chain isoform 1 [Mus musculus]	Not Found	Not Found	0	-1.8679	0.28	27	7300000000	2000000000
1	16	19	28	Hsph1	NP_038587.2	Hsph1 NP_038587.2 heat shock protein 105 kDa [Mus musculus]	High	High	0	-0.754888	0.28	11	270000000	160000000
2	12	12	16	Impdh2	NP_035960.2	Impdh2 NP_035960.2 inosine-5'-monophosphate dehydrogenase 2 [Mus musculus]	High	High	0	-1.62449	0.28	7	370000000	120000000
1	3	3	3	Mecr	NP_079573.2	Mecr NP_079573.2 trans-2-enoyl-CoA reductase, mitochondrial precursor [Mus musculus]	High	Peak Found	0	-1.94342	0.28	2	100000000	26000000
1	7	7	9	Nomo1	NP_694697.3	Nomo1 NP_694697.3 nodal modulator 1 precursor [Mus musculus]	High	High	0	-2.32193	0.28	4	120000000	24000000
2	6	6	13	Ola1	NP_080218.1	Ola1 NP_080218.1 obg-like ATPase 1 isoform a [Mus musculus]	High	High	0	-1.2854	0.28	3	390000000	160000000
2	9	9	13	Pls3	NP_001159926.1	Pls3 NP_001159926.1 plastin-3 [Mus musculus]	High	High	0	-1.73697	0.28	7	140000000	42000000
1	13	13	20	Ruvbl2	NP_035434.1	Ruvbl2 NP_035434.1 ruvB-like 2 [Mus musculus]	High	High	0	-1.38333	0.28	10	180000000	69000000
2	12	12	37	Tagln2	NP_848713.1	Tagln2 NP_848713.1 transgelin-2 [Mus musculus]	High	High	0	-1.23447	0.28	16	1200000000	510000000
5	6	32	67	Tpm3	NP_001240667.1	Tpm3 NP_001240667.1 tropomyosin alpha-3 chain isoform 3 [Mus musculus]	High	High	0	-1.9016	0.28	36	3400000000	910000000
3	0	27	59	Tpm3	NP_001240669.1	Tpm3 NP_001240669.1 tropomyosin alpha-3 chain isoform 4 [Mus musculus]	Not Found	Not Found	0	-1.9016	0.28	30	3400000000	910000000
3	3	24	94	Tubb2a	NP_033476.1	Tubb2a NP_033476.1 tubulin beta-2A chain [Mus musculus]	High	High	0	-1.8365	0.28	31	5000000000	1400000000
3	2	2	2	Ube2d3	NP_079632.1	Ube2d3 NP_079632.1 ubiquitin-conjugating enzyme E2 D3 [Mus musculus]	High	Peak Found	0	-1.81943	0.28	1	120000000	34000000
1	2	2	3	Ube2i	NP_001171081.1	Ube2i NP_001171081.1 SUMO-conjugating enzyme UBC9 [Mus musculus]	High	Peak Found	0	-1.71527	0.28	2	220000000	67000000
1	1	1	1	Ccdc22	NP_613069.3	Ccdc22 NP_613069.3 coiled-coil domain-containing protein 22 [Mus musculus]	High	Peak Found	0	-1.89308	0.27	1	78000000	21000000
1	8	8	17	G3bp1	NP_038744.1	G3bp1 NP_038744.1 ras GTPase-activating protein-binding protein 1 [Mus musculus]	High	High	0	-1.82312	0.27	5	460000000	130000000
3	6	6	6	Gspt1	NP_666178.2	Gspt1 NP_666178.2 eukaryotic peptide chain release factor GTP-binding subunit ERF3A isoform 1 [Mus musculus]	High	High	0	-1.03899	0.27	2	150000000	73000000
1	2	2	2	Pgls	NP_079672.1	Pgls NP_079672.1 6-phosphogluconolactonase [Mus musculus]	High	Peak Found	0	-1.88699	0.27	1	270000000	73000000
1	2	2	2	Ppp1r7	NP_075689.1	Ppp1r7 NP_075689.1 protein phosphatase 1 regulatory subunit 7 [Mus musculus]	High	Peak Found	0	-1.35755	0.27	1	82000000	32000000
2	2	2	2	Ssr4	NP_001159952.1	Ssr4 NP_001159952.1 translocon-associated protein subunit delta isoform 1 precursor [Mus musculus]	High	Peak Found	0	-1.43296	0.27	2	270000000	100000000
1	5	5	6	Strap	NP_035629.2	Strap NP_035629.2 serine-threonine kinase receptor-associated protein [Mus musculus]	High	High	0	-1.43741	0.27	2	260000000	96000000
3	4	30	62	Tpm1	NP_001157722.1	Tpm1 NP_001157722.1 tropomyosin alpha-1 chain isoform 4 [Mus musculus]	High	High	0	-1.98406	0.27	30	3600000000	910000000
3	0	24	49	Tpm1	NP_001157725.1	Tpm1 NP_001157725.1 tropomyosin alpha-1 chain isoform 7 [Mus musculus]	Not Found	Not Found	0	-1.98406	0.27	22	3600000000	910000000
1	5	5	5	Uba2	NP_057891.1	Uba2 NP_057891.1 SUMO-activating enzyme subunit 2 [Mus musculus]	High	High	0	-1.4344	0.27	2	100000000	37000000
1	12	12	13	Wdr1	NP_035845.1	Wdr1 NP_035845.1 WD repeat-containing protein 1 [Mus musculus]	High	High	0	-1.88753	0.27	6	370000000	100000000
1	7	14	33	Ywhab	NP_061223.2	Ywhab NP_061223.2 14-3-3 protein beta/alpha [Mus musculus]	High	High	0	-0.874469	0.27	12	2200000000	1200000000
1	15	18	54	Ywhae	NP_033562.3	Ywhae NP_033562.3 14-3-3 protein epsilon [Mus musculus]	High	High	0	-0.932886	0.27	18	2100000000	1100000000
2	9	14	36	Ywhaq	NP_035869.1	Ywhaq NP_035869.1 14-3-3 protein theta [Mus musculus]	High	High	0	-0.874469	0.27	13	2200000000	1200000000
2	15	16	28	Ahcy	NP_057870.3	Ahcy NP_057870.3 adenosylhomocysteinase [Mus musculus]	High	High	0	-1.85244	0.26	12	650000000	180000000
1	3	3	3	Atp6v0d1	NP_038505.2	Atp6v0d1 NP_038505.2 V-type proton ATPase subunit d 1 [Mus musculus]	High	High	0	-1.32193	0.26	3	110000000	44000000
1	3	3	4	Bzw1	NP_080100.1	Bzw1 NP_080100.1 basic leucine zipper and W2 domain-containing protein 1 [Mus musculus]	High	Peak Found	0	-1.73697	0.26	2	130000000	39000000
2	3	3	3	Capns1	NP_033925.2	Capns1 NP_033925.2 calpain small subunit 1 [Mus musculus]	Peak Found	High	0	-1.974	0.26	1	110000000	28000000
1	2	2	2	Denr	NP_080879.1	Denr NP_080879.1 density-regulated protein [Mus musculus]	High	Peak Found	0	-1.95936	0.26	1	21000000	5400000
2	1	1	2	Dynlt1a	NP_001160101.1	Dynlt1a NP_001160101.1 dynein light chain Tctex-type 1A [Mus musculus]	High	High	0	-1.9386	0.26	1	230000000	60000000
1	9	9	16	Eif2s1	NP_080390.1	Eif2s1 NP_080390.1 eukaryotic translation initiation factor 2 subunit 1 [Mus musculus]	High	High	0	-1.45066	0.26	6	410000000	150000000
1	9	9	12	Eif3h	NP_542366.1	Eif3h NP_542366.1 eukaryotic translation initiation factor 3 subunit H [Mus musculus]	High	Peak Found	0	-2.05889	0.26	5	150000000	36000000
5	15	15	21	Eif4g1	NP_666053.2	Eif4g1 NP_666053.2 eukaryotic translation initiation factor 4 gamma 1 isoform a [Mus musculus]	High	High	0	-1.30256	0.26	10	370000000	150000000
7	8	8	9	Epb4.1l2	NP_038539.2	Epb4.1l2 NP_038539.2 band 4.1-like protein 2 [Mus musculus]	High	High	0	-1.90689	0.26	5	150000000	40000000
3	12	12	19	Fabp5	NP_034764.1	Fabp5 NP_034764.1 fatty acid-binding protein, epidermal isoform 1 [Mus musculus]	High	High	0	-1.7866	0.26	9	690000000	200000000
2	4	4	4	G3bp2	NP_001074266.1	G3bp2 NP_001074266.1 ras GTPase-activating protein-binding protein 2 isoform a [Mus musculus]	High	Peak Found	0	-0.83335	0.26	1	98000000	55000000
1	6	8	21	Hmgb2	NP_032278.1	Hmgb2 NP_032278.1 high mobility group protein B2 [Mus musculus]	High	High	0	-1.82716	0.26	12	1100000000	310000000
1	16	16	43	Hyou1	NP_067370.3	Hyou1 NP_067370.3 hypoxia up-regulated protein 1 precursor [Mus musculus]	High	High	0	-1.67807	0.26	16	800000000	250000000
2	11	11	13	Palld	NP_001074859.1	Palld NP_001074859.1 palladin [Mus musculus]	High	High	0	-2.37851	0.26	5	130000000	25000000
1	6	6	7	Prkar1a	NP_068680.1	Prkar1a NP_068680.1 cAMP-dependent protein kinase type I-alpha regulatory subunit [Mus musculus]	High	High	0	-2.10692	0.26	3	280000000	65000000
1	4	4	6	Snrnp40	NP_079921.2	Snrnp40 NP_079921.2 U5 small nuclear ribonucleoprotein 40 kDa protein [Mus musculus]	High	High	0	-2.22882	0.26	1	75000000	16000000
1	21	21	33	Stip1	NP_058017.1	Stip1 NP_058017.1 stress-induced-phosphoprotein 1 [Mus musculus]	High	High	0	-2.09954	0.26	10	900000000	210000000
3	5	20	89	Tuba1a	NP_035783.1	Tuba1a NP_035783.1 tubulin alpha-1A chain [Mus musculus]	High	High	0	-2.09954	0.26	29	9000000000	2100000000
1	9	9	13	Txndc5	NP_663342.3	Txndc5 NP_663342.3 thioredoxin domain-containing protein 5 precursor [Mus musculus]	High	High	0	-1.91427	0.26	7	490000000	130000000
1	1	1	1	Xpnpep1	NP_573479.3	Xpnpep1 NP_573479.3 xaa-Pro aminopeptidase 1 [Mus musculus]	High	Peak Found	0	-1.94486	0.26	1	77000000	20000000
1	1	1	1	Abcc1	NP_032602.1	Abcc1 NP_032602.1 multidrug resistance-associated protein 1 [Mus musculus]	Peak Found	High	0	-2.05889	0.25	1	200000000	48000000
1	6	6	7	Cacybp	NP_033916.1	Cacybp NP_033916.1 calcyclin-binding protein [Mus musculus]	High	Peak Found	0	-1.77444	0.25	3	260000000	76000000
1	4	5	11	Capza1	NP_033927.2	Capza1 NP_033927.2 F-actin-capping protein subunit alpha-1 [Mus musculus]	High	High	0	-1.65208	0.25	4	880000000	280000000
1	2	2	4	Cope	NP_067513.1	Cope NP_067513.1 coatomer subunit epsilon [Mus musculus]	High	Peak Found	0	-1.10893	0.25	1	110000000	51000000
1	4	4	9	Cycs	NP_031834.1	Cycs NP_031834.1 cytochrome c, somatic [Mus musculus]	High	High	0	-1.82103	0.25	5	530000000	150000000
1	6	6	8	Eif2a	NP_001005509.1	Eif2a NP_001005509.1 eukaryotic translation initiation factor 2A [Mus musculus]	High	High	0	-1.48543	0.25	4	140000000	50000000
3	10	10	17	Eif2s3x	NP_036140.1	Eif2s3x NP_036140.1 eukaryotic translation initiation factor 2 subunit 3, X-linked [Mus musculus]	High	High	0	-1.85798	0.25	6	290000000	80000000
2	1	1	1	Get4	NP_080545.2	Get4 NP_080545.2 Golgi to ER traffic protein 4 homolog isoform 1 [Mus musculus]	High	Peak Found	0	-1.95269	0.25	1	24000000	6200000
1	1	1	1	Git1	NP_001004144.1	Git1 NP_001004144.1 ARF GTPase-activating protein GIT1 [Mus musculus]	High	Peak Found	0	-1.94996	0.25	1	17000000	4400000
1	1	1	2	Glod4	NP_080305.2	Glod4 NP_080305.2 glyoxalase domain-containing protein 4 [Mus musculus]	High	High	0	-1.98351	0.25	1	87000000	22000000
1	4	4	4	Hars	NP_032240.3	Hars NP_032240.3 histidine--tRNA ligase, cytoplasmic [Mus musculus]	High	Peak Found	0	-1.16227	0.25	1	47000000	21000000
2	5	5	5	Hcfc1	NP_032250.2	Hcfc1 NP_032250.2 host cell factor 1 [Mus musculus]	High	High	0	-0.559427	0.25	1	140000000	95000000
1	5	5	7	Msh2	NP_032654.1	Msh2 NP_032654.1 DNA mismatch repair protein Msh2 [Mus musculus]	High	High	0	-1.54432	0.25	2	70000000	24000000
3	5	5	6	Nmt1	NP_032733.1	Nmt1 NP_032733.1 glycylpeptide N-tetradecanoyltransferase 1 [Mus musculus]	High	High	0	-2.60572	0.25	2	140000000	23000000
1	1	1	1	Ppp6c	NP_077171.1	Ppp6c NP_077171.1 serine/threonine-protein phosphatase 6 catalytic subunit [Mus musculus]	High	Peak Found	0	-1.98489	0.25	1	95000000	24000000
6	7	19	33	Rdx	NP_033067.2	Rdx NP_033067.2 radixin isoform a [Mus musculus]	High	High	0	-1.29218	0.25	15	1200000000	490000000
11	9	10	17	Sept11	NP_001009818.1	Sept11 NP_001009818.1 septin-11 [Mus musculus]	High	High	0	-1.58496	0.25	6	330000000	110000000
1	4	4	4	Snx3	NP_059500.2	Snx3 NP_059500.2 sorting nexin-3 [Mus musculus]	High	Peak Found	0	-2.75899	0.25	2	88000000	13000000
1	3	3	3	Tceb2	NP_080581.1	Tceb2 NP_080581.1 transcription elongation factor B polypeptide 2 [Mus musculus]	High	Peak Found	0	-1.4344	0.25	2	200000000	74000000
2	47	48	138	Vcp	NP_033529.3	Vcp NP_033529.3 transitional endoplasmic reticulum ATPase [Mus musculus]	High	High	0	-2.09954	0.25	50	2400000000	560000000
1	6	6	15	Aprt	NP_033828.2	Aprt NP_033828.2 adenine phosphoribosyltransferase [Mus musculus]	High	High	0	-2	0.24	4	600000000	150000000
1	2	5	9	Arf4	NP_031505.1	Arf4 NP_031505.1 ADP-ribosylation factor 4 [Mus musculus]	High	Peak Found	0	-2.14296	0.24	5	530000000	120000000
1	1	1	2	Armc6	NP_598733.2	Armc6 NP_598733.2 armadillo repeat-containing protein 6 [Mus musculus]	High	High	0	-2.04182	0.24	1	70000000	17000000
1	5	5	6	Clic4	NP_038913.1	Clic4 NP_038913.1 chloride intracellular channel protein 4 [Mus musculus]	High	Peak Found	0	-1.30485	0.24	1	42000000	17000000
2	1	1	1	Ctsl	NP_034114.1	Ctsl NP_034114.1 cathepsin L1 preproprotein [Mus musculus]	Peak Found	High	0	-2.05889	0.24	1	150000000	36000000
3	4	4	5	Dbnl	NP_001139780.1	Dbnl NP_001139780.1 drebrin-like protein isoform 1 [Mus musculus]	High	High	0	-1.09954	0.24	1	120000000	56000000
2	1	1	2	Dnpep	NP_001104301.1	Dnpep NP_001104301.1 aspartyl aminopeptidase isoform a [Mus musculus]	High	High	0	-2.04891	0.24	1	120000000	29000000
1	15	15	19	Iars	NP_742012.2	Iars NP_742012.2 isoleucine--tRNA ligase, cytoplasmic [Mus musculus]	High	High	0	-1.38904	0.24	8	220000000	84000000
1	7	8	12	Kpna4	NP_032493.1	Kpna4 NP_032493.1 importin subunit alpha-3 [Mus musculus]	High	High	0	-0.415037	0.24	2	320000000	240000000
1	3	3	4	Mapre1	NP_031922.1	Mapre1 NP_031922.1 microtubule-associated protein RP/EB family member 1 [Mus musculus]	High	High	0	-1.57191	0.24	1	110000000	37000000
1	4	4	4	Mogs	NP_065644.2	Mogs NP_065644.2 mannosyl-oligosaccharide glucosidase [Mus musculus]	High	High	0	-1.10309	0.24	1	58000000	27000000
1	1	1	2	Ncapg	NP_062311.1	Ncapg NP_062311.1 condensin complex subunit 3 [Mus musculus]	High	High	0	-2.10852	0.24	1	69000000	16000000
1	9	9	13	Pcna	NP_035175.1	Pcna NP_035175.1 proliferating cell nuclear antigen [Mus musculus]	High	High	0	-1.79141	0.24	5	450000000	130000000
1	13	13	19	Psmd12	NP_080170.1	Psmd12 NP_080170.1 26S proteasome non-ATPase regulatory subunit 12 [Mus musculus]	High	High	0	-1.79837	0.24	6	320000000	92000000
1	6	6	11	Psmd7	NP_034947.1	Psmd7 NP_034947.1 26S proteasome non-ATPase regulatory subunit 7 [Mus musculus]	High	High	0	-1.12553	0.24	5	240000000	110000000
2	6	6	11	Serpinb6b	NP_035584.1	Serpinb6b NP_035584.1 serine (or cysteine) proteinase inhibitor, clade B, member 6b [Mus musculus]	High	High	0	-2.09954	0.24	5	150000000	35000000
1	1	1	1	Smarce1	NP_065643.1	Smarce1 NP_065643.1 SWI/SNF-related matrix-associated actin-dependent regulator of chromatin subfamily E member 1 [Mus musculus]	High	Peak Found	0	-2.03747	0.24	1	78000000	19000000
2	5	27	136	Tubb5	NP_035785.1	Tubb5 NP_035785.1 tubulin beta-5 chain [Mus musculus]	High	High	0	-1.75489	0.24	44	5400000000	1600000000
1	1	1	1	Uqcrq	NP_079628.1	Uqcrq NP_079628.1 cytochrome b-c1 complex subunit 8 [Mus musculus]	High	Peak Found	0	-2.152	0.24	1	120000000	27000000
12	55	57	258	Vim	NP_035831.2	Vim NP_035831.2 vimentin [Mus musculus]	High	Peak Found	0	-0.192645	0.24	5	16000000000	14000000000
6	24	24	201	XP_001476757.1	PREDICTED:	XP_001476757.1 PREDICTED: glyceraldehyde-3-phosphate dehydrogenase-like isoform 2 [Mus musculus]	High	High	0	-2	0.24	43	10000000000	2500000000
2	1	8	14	Ybx3	NP_035863.1	Ybx3 NP_035863.1 Y-box-binding protein 3 short isoform [Mus musculus]	High	Peak Found	0	-2.09954	0.24	7	600000000	140000000
2	2	2	4	Anp32e	NP_075699.3	Anp32e NP_075699.3 acidic leucine-rich nuclear phosphoprotein 32 family member E isoform 1 [Mus musculus]	High	Peak Found	0	-2.13972	0.23	3	260000000	59000000
4	11	11	12	Arhgef2	NP_032513.3	Arhgef2 NP_032513.3 rho guanine nucleotide exchange factor 2 isoform 1 [Mus musculus]	High	Peak Found	0	-0.974005	0.23	3	110000000	56000000
1	8	8	11	Copa	NP_034068.3	Copa NP_034068.3 coatomer subunit alpha [Mus musculus]	High	High	0	-1.57942	0.23	6	260000000	87000000
1	4	4	5	Cops4	NP_036131.1	Cops4 NP_036131.1 COP9 signalosome complex subunit 4 [Mus musculus]	High	Peak Found	0	-2.55254	0.23	3	88000000	15000000
1	6	6	7	Fam129b	NP_666231.1	Fam129b NP_666231.1 niban-like protein 1 [Mus musculus]	High	High	0	-1.30485	0.23	5	210000000	85000000
1	10	13	20	Gdi2	NP_032138.3	Gdi2 NP_032138.3 rab GDP dissociation inhibitor beta [Mus musculus]	High	High	0	-1.27563	0.23	10	460000000	190000000
1	1	1	1	Gtpbp1	NP_038846.2	Gtpbp1 NP_038846.2 GTP-binding protein 1 [Mus musculus]	High	Peak Found	0	-2.14743	0.23	1	35000000	7900000
1	2	2	6	Hint1	NP_032274.1	Hint1 NP_032274.1 histidine triad nucleotide-binding protein 1 [Mus musculus]	High	High	0	-2.16993	0.23	1	630000000	140000000
2	1	1	1	Map2k2	NP_075627.2	Map2k2 NP_075627.2 dual specificity mitogen-activated protein kinase kinase 2 [Mus musculus]	High	Peak Found	0	-2.1592	0.23	1	67000000	15000000
4	1	1	1	Mbnl1	NP_064391.2	Mbnl1 NP_064391.2 muscleblind-like protein 1 isoform 1 [Mus musculus]	High	Peak Found	0	-2.17834	0.23	1	8600000	1900000
1	1	1	1	Mesdc2	NP_075892.3	Mesdc2 NP_075892.3 LDLR chaperone MESD precursor [Mus musculus]	High	Peak Found	0	-2.12928	0.23	1	210000000	48000000
1	2	2	2	Nampt	NP_067499.2	Nampt NP_067499.2 nicotinamide phosphoribosyltransferase [Mus musculus]	High	Peak Found	0	-2.61143	0.23	1	33000000	5400000
1	2	2	2	Nif3l1	NP_075364.2	Nif3l1 NP_075364.2 NIF3-like protein 1 [Mus musculus]	High	Peak Found	0	-1.94342	0.23	2	50000000	13000000
2	1	1	2	Ogfod1	NP_808435.3	Ogfod1 NP_808435.3 2-oxoglutarate and iron-dependent oxygenase domain-containing protein 1 isoform 1 [Mus musculus]	High	High	0	-2.12711	0.23	1	83000000	19000000
1	2	2	3	Pgrmc1	NP_058063.2	Pgrmc1 NP_058063.2 membrane-associated progesterone receptor component 1 [Mus musculus]	High	High	0	-1.1964	0.23	1	110000000	48000000
11	3	3	5	Picalm	NP_666306.2	Picalm NP_666306.2 phosphatidylinositol-binding clathrin assembly protein isoform 1 [Mus musculus]	High	High	0	-1.65535	0.23	1	63000000	20000000
2	14	16	39	Prdx1	NP_035164.1	Prdx1 NP_035164.1 peroxiredoxin-1 [Mus musculus]	High	High	0	-1.75558	0.23	15	2600000000	770000000
2	4	4	5	Psmd4	NP_001268946.1	Psmd4 NP_001268946.1 26S proteasome non-ATPase regulatory subunit 4 isoform 1 [Mus musculus]	High	High	0	-1.06559	0.23	2	180000000	86000000
1	5	6	8	Rad23b	NP_033037.2	Rad23b NP_033037.2 UV excision repair protein RAD23 homolog B [Mus musculus]	High	High	0	-1.87447	0.23	2	220000000	60000000
1	1	1	1	Rin1	NP_663470.1	Rin1 NP_663470.1 ras and Rab interactor 1 [Mus musculus]	High	Peak Found	0	-2.10852	0.23	1	69000000	16000000
1	17	17	23	Tars	NP_149065.2	Tars NP_149065.2 threonine--tRNA ligase, cytoplasmic [Mus musculus]	High	High	0	-1.39855	0.23	13	290000000	110000000
4	5	25	50	Tpm1	NP_001157726.1	Tpm1 NP_001157726.1 tropomyosin alpha-1 chain isoform 8 [Mus musculus]	High	High	0	-1.94342	0.23	21	3500000000	910000000
1	3	3	3	Tsn	NP_035780.1	Tsn NP_035780.1 translin [Mus musculus]	High	High	0	-0.819428	0.23	1	90000000	51000000
1	6	6	11	Vps35	NP_075373.1	Vps35 NP_075373.1 vacuolar protein sorting-associated protein 35 [Mus musculus]	High	High	0	-2.08746	0.23	3	170000000	40000000
3	10	10	31	XP_001475472.1	PREDICTED:	XP_001475472.1 PREDICTED: GTP-binding nuclear protein Ran-like [Mus musculus]	High	High	0	-1.46395	0.23	14	2400000000	870000000
3	3	7	22	Arf1	NP_001123880.1	Arf1 NP_001123880.1 ADP-ribosylation factor 1 [Mus musculus]	High	High	0	-2.1375	0.22	8	880000000	200000000
1	24	24	46	Cald1	NP_663550.1	Cald1 NP_663550.1 caldesmon 1 [Mus musculus]	High	High	0	-1.73697	0.22	20	1300000000	390000000
1	1	1	1	Cdk11b	NP_031687.2	Cdk11b NP_031687.2 cyclin-dependent kinase 11B [Mus musculus]	High	Peak Found	0	-2.18442	0.22	1	50000000	11000000
1	9	12	46	Cfl1	NP_031713.1	Cfl1 NP_031713.1 cofilin-1 [Mus musculus]	High	High	0	-2	0.22	20	5600000000	1400000000
2	2	2	3	Dap3	NP_075370.2	Dap3 NP_075370.2 28S ribosomal protein S29, mitochondrial isoform 2 [Mus musculus]	High	High	0	-1.92057	0.22	1	53000000	14000000
1	6	7	8	Ehd2	NP_694708.2	Ehd2 NP_694708.2 EH domain-containing protein 2 [Mus musculus]	High	High	0	-1.19994	0.22	2	85000000	37000000
1	7	7	10	Eif4h	NP_291039.1	Eif4h NP_291039.1 eukaryotic translation initiation factor 4H [Mus musculus]	High	Peak Found	0	-2.26303	0.22	2	360000000	75000000
1	1	1	2	Ergic1	NP_080446.1	Ergic1 NP_080446.1 endoplasmic reticulum-Golgi intermediate compartment protein 1 [Mus musculus]	High	High	0	-2.2109	0.22	1	250000000	54000000
3	6	6	7	Esd	NP_001272352.1	Esd NP_001272352.1 S-formylglutathione hydrolase isoform 1 [Mus musculus]	High	Peak Found	0	-2.17509	0.22	3	140000000	31000000
1	16	16	26	Gars	NP_851009.2	Gars NP_851009.2 glycine--tRNA ligase [Mus musculus]	High	High	0	-1.73697	0.22	12	500000000	150000000
3	5	5	11	Gstp1	NP_038569.1	Gstp1 NP_038569.1 glutathione S-transferase P 1 [Mus musculus]	High	High	0	-2.23229	0.22	4	390000000	83000000
1	2	2	3	Mms19	NP_082428.1	Mms19 NP_082428.1 MMS19 nucleotide excision repair protein homolog [Mus musculus]	High	High	0	-2.20163	0.22	1	46000000	10000000
1	2	4	7	Prkar2a	NP_032950.1	Prkar2a NP_032950.1 cAMP-dependent protein kinase type II-alpha regulatory subunit [Mus musculus]	High	Peak Found	0	-2.51457	0.22	5	120000000	21000000
2	3	4	4	Sec23b	NP_062761.2	Sec23b NP_062761.2 protein transport protein Sec23B isoform 1 [Mus musculus]	High	Peak Found	0	-2.70178	0.22	2	54000000	8300000
1	2	2	4	Tmsb4x	NP_067253.1	Tmsb4x NP_067253.1 thymosin beta-4 [Mus musculus]	High	High	0	-2.54749	0.22	1	76000000	13000000
1	26	26	45	Vars	NP_035820.3	Vars NP_035820.3 valine--tRNA ligase [Mus musculus]	High	High	0	-1.29546	0.22	15	540000000	220000000
2	6	6	14	XP_003945973.1	PREDICTED:	XP_003945973.1 PREDICTED: protein AHNAK2-like [Mus musculus]	High	High	0	-2.12928	0.22	3	700000000	160000000
1	1	1	1	Ap1g1	NP_033807.2	Ap1g1 NP_033807.2 AP-1 complex subunit gamma-1 [Mus musculus]	High	Peak Found	0	-2.25873	0.21	1	67000000	14000000
1	13	13	18	Cand1	NP_082270.1	Cand1 NP_082270.1 cullin-associated NEDD8-dissociated protein 1 [Mus musculus]	High	High	0	-2.44057	0.21	7	190000000	35000000
2	5	5	6	Cars	NP_038770.3	Cars NP_038770.3 cysteine--tRNA ligase, cytoplasmic isoform 1 [Mus musculus]	High	High	0	-2.70418	0.21	3	58000000	8900000
1	4	4	5	Cd2ap	NP_033977.3	Cd2ap NP_033977.3 CD2-associated protein [Mus musculus]	High	Peak Found	0	-3.26303	0.21	1	24000000	2500000
2	12	13	45	Cnn3	NP_082320.1	Cnn3 NP_082320.1 calponin-3 [Mus musculus]	High	High	0	-2.41923	0.21	16	2300000000	430000000
3	7	7	11	Cops2	NP_034069.2	Cops2 NP_034069.2 COP9 signalosome complex subunit 2 isoform b [Mus musculus]	High	High	0	-1.92961	0.21	4	160000000	42000000
2	3	3	8	Cops7a	NP_001157561.1	Cops7a NP_001157561.1 COP9 signalosome complex subunit 7a isoform 2 [Mus musculus]	High	High	0	-2.20945	0.21	3	74000000	16000000
2	7	7	7	Csde1	NP_659150.1	Csde1 NP_659150.1 cold shock domain-containing protein E1 isoform 1 [Mus musculus]	High	Peak Found	0	-2.1964	0.21	3	110000000	24000000
2	8	8	11	Ddx6	NP_001104296.1	Ddx6 NP_001104296.1 probable ATP-dependent RNA helicase DDX6 [Mus musculus]	High	Peak Found	0	0.543142	0.21	4	350000000	510000000
1	3	3	7	Eif3m	NP_663355.1	Eif3m NP_663355.1 eukaryotic translation initiation factor 3 subunit M [Mus musculus]	High	Peak Found	0	-2.43929	0.21	4	320000000	59000000
2	6	6	15	Naca	NP_001106670.1	Naca NP_001106670.1 nascent polypeptide-associated complex subunit alpha isoform a [Mus musculus]	High	High	0	-1.90689	0.21	7	1200000000	320000000
9	13	13	21	Pdlim5	NP_062782.2	Pdlim5 NP_062782.2 PDZ and LIM domain protein 5 isoform ENH1 [Mus musculus]	High	High	0	-1.76553	0.21	7	340000000	100000000
1	13	16	35	Ppp2r1a	NP_058587.1	Ppp2r1a NP_058587.1 serine/threonine-protein phosphatase 2A 65 kDa regulatory subunit A alpha isoform [Mus musculus]	High	High	0	-1.49476	0.21	8	310000000	110000000
2	1	7	17	Prps2	NP_080938.1	Prps2 NP_080938.1 ribose-phosphate pyrophosphokinase 2 [Mus musculus]	High	Peak Found	0	-2.66985	0.21	5	210000000	33000000
1	3	3	8	Ptges3	NP_062740.1	Ptges3 NP_062740.1 prostaglandin E synthase 3 [Mus musculus]	High	High	0	-1.89308	0.21	3	520000000	140000000
1	7	7	12	Ranbp1	NP_035369.2	Ranbp1 NP_035369.2 ran-specific GTPase-activating protein [Mus musculus]	High	High	0	-1.85415	0.21	4	940000000	260000000
2	8	8	10	Sae1	NP_001272820.1	Sae1 NP_001272820.1 SUMO-activating enzyme subunit 1 isoform a [Mus musculus]	High	High	0	-1.57191	0.21	4	110000000	37000000
1	2	3	7	Sar1a	NP_033146.1	Sar1a NP_033146.1 GTP-binding protein SAR1a [Mus musculus]	High	Not Found	0	-0.483209	0.21	2	130000000	93000000
1	3	3	3	Srsf9	NP_079849.1	Srsf9 NP_079849.1 serine/arginine-rich splicing factor 9 [Mus musculus]	High	High	0	-2.02647	0.21	2	110000000	27000000
1	7	7	13	Tpt1	NP_033455.1	Tpt1 NP_033455.1 translationally-controlled tumor protein [Mus musculus]	High	High	0	-1.65208	0.21	4	660000000	210000000
6	16	16	20	Ubap2l	NP_001159455.1	Ubap2l NP_001159455.1 ubiquitin-associated protein 2-like isoform 3 [Mus musculus]	High	High	0	-0.0703893	0.21	6	210000000	200000000
1	20	20	34	Atic	NP_080471.2	Atic NP_080471.2 bifunctional purine biosynthesis protein PURH [Mus musculus]	High	High	0	-1.80735	0.2	16	560000000	160000000
1	9	9	16	Cap1	NP_031624.2	Cap1 NP_031624.2 adenylyl cyclase-associated protein 1 [Mus musculus]	High	High	0	-2.20645	0.2	4	360000000	78000000
1	1	1	1	Cwc15	NP_075642.1	Cwc15 NP_075642.1 spliceosome-associated protein CWC15 homolog [Mus musculus]	High	Peak Found	0	-2.29956	0.2	1	64000000	13000000
2	7	7	9	Larp7	NP_613059.2	Larp7 NP_613059.2 la-related protein 7 [Mus musculus]	High	Peak Found	0	-1.83954	0.2	2	68000000	19000000
1	5	5	6	Psmd5	NP_542121.2	Psmd5 NP_542121.2 26S proteasome non-ATPase regulatory subunit 5 [Mus musculus]	High	Peak Found	0	-1.848	0.2	1	54000000	15000000
1	16	16	21	Rcc2	NP_776292.1	Rcc2 NP_776292.1 protein RCC2 [Mus musculus]	High	High	0	-2.35669	0.2	7	420000000	82000000
9	14	15	22	Sept7	NP_033989.2	Sept7 NP_033989.2 septin-7 isoform 1 [Mus musculus]	High	High	0	-0.830075	0.2	11	320000000	180000000
1	2	4	9	Taf15	NP_081703.1	Taf15 NP_081703.1 TATA-binding protein-associated factor 2N [Mus musculus]	High	High	0	-1.54432	0.2	3	210000000	72000000
2	1	8	13	Ybx3	NP_620817.2	Ybx3 NP_620817.2 Y-box-binding protein 3 long isoform [Mus musculus]	High	Peak Found	0	-3.02027	0.2	6	430000000	53000000
1	7	7	15	Anxa4	NP_038499.2	Anxa4 NP_038499.2 annexin A4 [Mus musculus]	High	High	0	-1.68806	0.19	8	290000000	90000000
1	8	8	21	Arhgdia	NP_598557.3	Arhgdia NP_598557.3 rho GDP-dissociation inhibitor 1 [Mus musculus]	High	High	0	-2.28293	0.19	8	730000000	150000000
4	1	1	1	Arhgef1	NP_001123622.1	Arhgef1 NP_001123622.1 rho guanine nucleotide exchange factor 1 isoform a [Mus musculus]	High	Peak Found	0	-2.40939	0.19	1	34000000	6400000
1	5	5	5	Csrp2	NP_031818.3	Csrp2 NP_031818.3 cysteine and glycine-rich protein 2 [Mus musculus]	High	Peak Found	0	-1.64155	0.19	1	78000000	25000000
1	9	9	11	Fkbp4	NP_034349.1	Fkbp4 NP_034349.1 peptidyl-prolyl cis-trans isomerase FKBP4 [Mus musculus]	High	Peak Found	0	-1.60572	0.19	4	210000000	69000000
1	3	3	5	Gm3837	XP_003086241.1	Gm3837 XP_003086241.1 PREDICTED: programmed cell death protein 5-like [Mus musculus]	High	High	0	-2.30743	0.19	3	99000000	20000000
12	31	48	201	Krt6a	NP_032502.3	Krt6a NP_032502.3 keratin, type II cytoskeletal 6A [Mus musculus]	High	High	1	2.72718	9.84	49	7400000000	49000000000
2	2	2	3	Kpna6	NP_032494.3	Kpna6 NP_032494.3 importin subunit alpha-7 [Mus musculus]	High	High	0	-2.38333	0.19	2	36000000	6900000
1	1	1	1	Mettl1	NP_034922.1	Mettl1 NP_034922.1 tRNA (guanine-N(7)-)-methyltransferase [Mus musculus]	High	Peak Found	0	-2.38904	0.19	1	22000000	4200000
1	4	4	6	Mllt4	NP_034936.1	Mllt4 NP_034936.1 afadin [Mus musculus]	High	High	0	-1.92338	0.19	2	33000000	8700000
1	3	3	4	Pafah1b2	NP_032801.2	Pafah1b2 NP_032801.2 platelet-activating factor acetylhydrolase IB subunit beta [Mus musculus]	High	High	0	-2.40439	0.19	1	180000000	34000000
1	5	5	5	Plin3	NP_080112.1	Plin3 NP_080112.1 perilipin-3 [Mus musculus]	High	Peak Found	0	-2.41504	0.19	2	64000000	12000000
3	11	11	19	Prdx6	NP_031479.1	Prdx6 NP_031479.1 peroxiredoxin-6 [Mus musculus]	High	High	0	-2.51457	0.19	5	400000000	70000000
1	3	3	4	Psmb2	NP_036100.3	Psmb2 NP_036100.3 proteasome subunit beta type-2 [Mus musculus]	High	Peak Found	0	-1.61738	0.19	2	270000000	88000000
1	4	4	5	Psph	NP_598661.1	Psph NP_598661.1 phosphoserine phosphatase [Mus musculus]	High	High	0	-2.42884	0.19	2	140000000	26000000
1	5	5	6	Scpep1	NP_083299.3	Scpep1 NP_083299.3 retinoid-inducible serine carboxypeptidase precursor [Mus musculus]	High	High	0	-1.73697	0.19	3	120000000	36000000
1	2	2	3	Sf3b4	NP_694693.1	Sf3b4 NP_694693.1 splicing factor 3B subunit 4 [Mus musculus]	High	Peak Found	0	-2.32193	0.19	2	220000000	44000000
1	2	2	2	Srp9	NP_036188.1	Srp9 NP_036188.1 signal recognition particle 9 kDa protein [Mus musculus]	High	Peak Found	0	-2.44746	0.19	2	120000000	22000000
2	2	2	5	Srsf11	NP_001087221.1	Srsf11 NP_001087221.1 splicing factor, arginine/serine-rich 11 isoform 2 [Mus musculus]	High	High	0	-2.03242	0.19	2	270000000	66000000
1	3	3	3	Xrcc5	NP_033559.2	Xrcc5 NP_033559.2 X-ray repair cross-complementing protein 5 [Mus musculus]	High	Peak Found	0	-2.60433	0.19	2	45000000	7400000
1	7	8	10	Adh5	NP_031436.2	Adh5 NP_031436.2 alcohol dehydrogenase class-3 [Mus musculus]	High	Peak Found	0	-2.34269	0.18	3	350000000	69000000
1	4	4	6	Adpgk	NP_082397.1	Adpgk NP_082397.1 ADP-dependent glucokinase precursor [Mus musculus]	High	High	0	-1.09954	0.18	1	45000000	21000000
5	20	20	35	Aldoa	NP_001170778.1	Aldoa NP_001170778.1 fructose-bisphosphate aldolase A isoform 1 precursor [Mus musculus]	High	High	0	-1.77761	0.18	15	1200000000	350000000
1	3	5	7	Anp32a	NP_033802.2	Anp32a NP_033802.2 acidic leucine-rich nuclear phosphoprotein 32 family member A [Mus musculus]	High	Peak Found	0	-1.08746	0.18	4	340000000	160000000
1	4	4	5	Cdk1	NP_031685.2	Cdk1 NP_031685.2 cyclin-dependent kinase 1 [Mus musculus]	High	High	0	-1.42084	0.18	1	83000000	31000000
1	18	18	20	Col1a1	NP_031768.2	Col1a1 NP_031768.2 collagen alpha-1(I) chain precursor [Mus musculus]	High	Peak Found	0	-1.54432	0.18	2	140000000	48000000
1	1	1	1	Cpt2	NP_034079.2	Cpt2 NP_034079.2 carnitine O-palmitoyltransferase 2, mitochondrial precursor [Mus musculus]	Peak Found	High	0	-2.44746	0.18	1	120000000	22000000
1	2	2	5	Drap1	NP_077138.1	Drap1 NP_077138.1 dr1-associated corepressor [Mus musculus]	High	High	0	-1.88136	0.18	2	35000000	9500000
1	3	3	5	Eif4e	NP_031943.3	Eif4e NP_031943.3 eukaryotic translation initiation factor 4E [Mus musculus]	High	High	0	-1.17509	0.18	1	140000000	62000000
1	2	2	7	H1f0	NP_032223.2	H1f0 NP_032223.2 histone H1.0 [Mus musculus]	High	High	0	-2.08092	0.18	4	1100000000	260000000
4	19	19	73	Ldha	NP_001129541.2	Ldha NP_001129541.2 L-lactate dehydrogenase A chain isoform 2 [Mus musculus]	High	High	0	-2.25154	0.18	21	2000000000	420000000
1	6	6	8	Mat2a	NP_663544.1	Mat2a NP_663544.1 S-adenosylmethionine synthase isoform type-2 [Mus musculus]	High	High	0	-2.43741	0.18	3	130000000	24000000
1	1	1	2	Mlec	NP_780612.2	Mlec NP_780612.2 malectin precursor [Mus musculus]	High	High	0	-2.4021	0.18	1	74000000	14000000
1	1	1	1	Nelfcd	NP_065605.2	Nelfcd NP_065605.2 negative elongation factor D [Mus musculus]	High	Peak Found	0	-2.46815	0.18	1	8300000	1500000
1	10	10	48	Pfn1	NP_035202.1	Pfn1 NP_035202.1 profilin-1 [Mus musculus]	High	High	0	-2.24393	0.18	16	3600000000	760000000
1	4	6	8	Prkar2b	NP_035288.2	Prkar2b NP_035288.2 cAMP-dependent protein kinase type II-beta regulatory subunit [Mus musculus]	High	Peak Found	0	-2.76939	0.18	4	150000000	22000000
1	1	1	1	Psme1	NP_035319.1	Psme1 NP_035319.1 proteasome activator complex subunit 1 [Mus musculus]	High	Peak Found	0	-2.43874	0.18	1	45000000	8300000
1	9	9	11	Sec31a	NP_081245.1	Sec31a NP_081245.1 protein transport protein Sec31A [Mus musculus]	High	High	0	-1.8625	0.18	4	120000000	33000000
2	1	1	1	Smek1	NP_001153686.1	Smek1 NP_001153686.1 serine/threonine-protein phosphatase 4 regulatory subunit 3A isoform 2 [Mus musculus]	High	Peak Found	0	-2.51785	0.18	1	63000000	11000000
1	7	7	8	Tpp2	NP_033444.1	Tpp2 NP_033444.1 tripeptidyl-peptidase 2 [Mus musculus]	High	High	0	-1.67807	0.18	3	48000000	15000000
1	33	33	56	Aars	NP_666329.2	Aars NP_666329.2 alanine--tRNA ligase, cytoplasmic [Mus musculus]	High	High	0	-2.61143	0.17	20	1100000000	180000000
1	6	6	7	Ahsa1	NP_666148.1	Ahsa1 NP_666148.1 activator of 90 kDa heat shock protein ATPase homolog 1 [Mus musculus]	High	High	0	-1.86942	0.17	2	190000000	52000000
1	3	5	8	Anp32b	NP_570959.1	Anp32b NP_570959.1 acidic leucine-rich nuclear phosphoprotein 32 family member B [Mus musculus]	High	High	0	-1.51096	0.17	4	570000000	200000000
2	7	7	14	Cdc42	NP_033991.1	Cdc42 NP_033991.1 cell division control protein 42 homolog isoform 1 precursor [Mus musculus]	High	High	0	-2.52442	0.17	6	420000000	73000000
1	4	4	4	Eif3g	NP_058572.2	Eif3g NP_058572.2 eukaryotic translation initiation factor 3 subunit G [Mus musculus]	High	Peak Found	0	-3.18587	0.17	1	91000000	10000000
1	16	16	19	Gart	NP_034386.2	Gart NP_034386.2 trifunctional purine biosynthetic protein adenosine-3 [Mus musculus]	High	High	0	-2.06254	0.17	7	330000000	79000000
1	9	9	16	Hdgf	NP_032257.3	Hdgf NP_032257.3 hepatoma-derived growth factor [Mus musculus]	High	High	0	-2.87714	0.17	5	720000000	98000000
1	4	4	6	Hnrnpll	NP_659051.3	Hnrnpll NP_659051.3 heterogeneous nuclear ribonucleoprotein L-like [Mus musculus]	High	Peak Found	0	-2.27753	0.17	2	160000000	33000000
1	1	1	1	Mif	NP_034928.1	Mif NP_034928.1 macrophage migration inhibitory factor [Mus musculus]	High	Peak Found	0	-2.52838	0.17	1	1500000000	260000000
4	1	1	2	Ppp2r2d	NP_080667.1	Ppp2r2d NP_080667.1 serine/threonine-protein phosphatase 2A 55 kDa regulatory subunit B delta isoform [Mus musculus]	High	High	0	-2.59946	0.17	1	200000000	33000000
1	1	1	1	Prpf4	NP_081573.1	Prpf4 NP_081573.1 U4/U6 small nuclear ribonucleoprotein Prp4 [Mus musculus]	High	Peak Found	0	-2.60204	0.17	1	170000000	28000000
1	1	1	1	Rab31	NP_598446.2	Rab31 NP_598446.2 ras-related protein Rab-31 [Mus musculus]	High	Peak Found	0	-2.59074	0.17	1	50000000	8300000
1	2	2	2	Tomm40	NP_058567.2	Tomm40 NP_058567.2 mitochondrial import receptor subunit TOM40 homolog [Mus musculus]	High	Peak Found	0	-2.17897	0.17	1	24000000	5300000
1	1	1	1	XP_003945720.1	PREDICTED:	XP_003945720.1 PREDICTED: envelope glycoprotein-like, partial [Mus musculus]	High	Peak Found	0	-2.58496	0.17	1	150000000	25000000
3	2	2	4	Eif3k	NP_082935.1	Eif3k NP_082935.1 eukaryotic translation initiation factor 3 subunit K isoform 1 [Mus musculus]	High	Peak Found	0	-2.6545	0.16	2	170000000	27000000
1	3	3	5	Eif5	NP_775539.1	Eif5 NP_775539.1 eukaryotic translation initiation factor 5 [Mus musculus]	High	High	0	-2.04182	0.16	1	140000000	34000000
3	3	3	3	Golph3	NP_079949.1	Golph3 NP_079949.1 Golgi phosphoprotein 3 [Mus musculus]	High	Peak Found	0	-2.48063	0.16	2	24000000	4300000
1	8	8	19	Prdx2	NP_035693.3	Prdx2 NP_035693.3 peroxiredoxin-2 [Mus musculus]	High	High	0	-2.70044	0.16	8	1300000000	200000000
6	1	1	3	Psap	NP_035309.3	Psap NP_035309.3 sulfated glycoprotein 1 isoform B preproprotein [Mus musculus]	High	High	0	-2.64386	0.16	1	100000000	16000000
2	1	6	9	Rbm3	NP_001159881.1	Rbm3 NP_001159881.1 putative RNA-binding protein 3 isoform 1 [Mus musculus]	High	Peak Found	0	-3.12399	0.16	4	680000000	78000000
2	1	1	1	Rpa1	NP_001157695.1	Rpa1 NP_001157695.1 replication protein A 70 kDa DNA-binding subunit isoform 1 [Mus musculus]	High	Peak Found	0	-2.62149	0.16	1	24000000	3900000
5	5	5	14	Rpl22	NP_001264042.1	Rpl22 NP_001264042.1 60S ribosomal protein L22 isoform b [Mus musculus]	High	High	0	-2.39993	0.16	5	1900000000	360000000
1	2	2	3	Slc39a7	NP_032228.2	Slc39a7 NP_032228.2 zinc transporter SLC39A7 precursor [Mus musculus]	High	Peak Found	0	-2.71425	0.16	1	63000000	9600000
1	1	1	1	Smad4	NP_032566.2	Smad4 NP_032566.2 mothers against decapentaplegic homolog 4 [Mus musculus]	High	Peak Found	0	-2.61832	0.16	1	35000000	5700000
1	4	4	4	Srpr	NP_080406.1	Srpr NP_080406.1 signal recognition particle receptor subunit alpha [Mus musculus]	High	Peak Found	0	-0.947533	0.16	1	27000000	14000000
3	7	7	8	Tcea1	NP_001153223.1	Tcea1 NP_001153223.1 transcription elongation factor A protein 1 isoform 1 [Mus musculus]	High	Peak Found	0	-1.926	0.16	1	76000000	20000000
1	2	6	6	Tln2	NP_001074711.2	Tln2 NP_001074711.2 talin-2 [Mus musculus]	Peak Found	High	0	-0.316027	0.16	1	610000000	490000000
1	11	11	30	Tpi1	NP_033441.2	Tpi1 NP_033441.2 triosephosphate isomerase [Mus musculus]	High	High	0	-2.56986	0.16	9	1900000000	320000000
1	8	8	10	Arcn1	NP_666097.3	Arcn1 NP_666097.3 coatomer subunit delta [Mus musculus]	High	Peak Found	0	-1.8625	0.15	4	160000000	44000000
1	9	9	14	Coro1c	NP_035909.2	Coro1c NP_035909.2 coronin-1C [Mus musculus]	High	High	0	-1.52442	0.15	6	210000000	73000000
1	1	1	1	Fkbp2	NP_032046.1	Fkbp2 NP_032046.1 peptidyl-prolyl cis-trans isomerase FKBP2 precursor [Mus musculus]	High	Peak Found	0	-2.77649	0.15	1	37000000	5400000
2	16	16	18	Gsn	NP_001193296.1	Gsn NP_001193296.1 gelsolin isoform 2 [Mus musculus]	High	Peak Found	0	-2.66034	0.15	5	550000000	87000000
1	3	3	3	Esrp1	NP_918944.2	Esrp1 NP_918944.2 epithelial splicing regulatory protein 1 [Mus musculus]	Peak Found	High	1	2.70526	7.84	1	2300000	15000000
1	1	1	3	Mcts1	NP_081178.1	Mcts1 NP_081178.1 malignant T-cell-amplified sequence 1 [Mus musculus]	High	High	0	-2.81943	0.15	1	120000000	17000000
1	2	2	2	Myo1d	NP_796364.2	Myo1d NP_796364.2 unconventional myosin-Id [Mus musculus]	High	Peak Found	0	-1.87447	0.15	1	44000000	12000000
2	13	13	26	Pgam1	NP_075907.2	Pgam1 NP_075907.2 phosphoglycerate mutase 1 [Mus musculus]	High	High	0	-2.24393	0.15	11	1800000000	380000000
3	26	26	77	Pgk1	NP_032854.2	Pgk1 NP_032854.2 phosphoglycerate kinase 1 [Mus musculus]	High	High	0	-2.34395	0.15	22	3300000000	650000000
1	4	4	8	Ppp1r14b	NP_032915.2	Ppp1r14b NP_032915.2 protein phosphatase 1 regulatory subunit 14B [Mus musculus]	High	High	0	-2.32193	0.15	1	36000000	7200000
1	15	15	26	Prep	NP_035286.1	Prep NP_035286.1 prolyl endopeptidase [Mus musculus]	High	High	0	-2.39119	0.15	9	320000000	61000000
3	2	10	21	Prps1	NP_067438.1	Prps1 NP_067438.1 ribose-phosphate pyrophosphokinase 1 [Mus musculus]	High	High	0	-0.211504	0.15	6	220000000	190000000
1	2	2	5	Ptms	NP_081264.1	Ptms NP_081264.1 parathymosin [Mus musculus]	High	Peak Found	0	-2.62449	0.15	3	370000000	60000000
1	1	1	1	Rraga	NP_848463.1	Rraga NP_848463.1 ras-related GTP-binding protein A [Mus musculus]	High	Peak Found	0	-2.79141	0.15	1	54000000	7800000
2	8	8	12	Sars	NP_035449.1	Sars NP_035449.1 serine--tRNA ligase, cytoplasmic isoform 1 [Mus musculus]	High	High	0	-2.32193	0.15	6	550000000	110000000
1	2	2	2	Tex10	NP_758508.2	Tex10 NP_758508.2 testis-expressed sequence 10 protein [Mus musculus]	High	Peak Found	0	-2.3604	0.15	1	19000000	3700000
3	25	25	40	Uba1	NP_033483.2	Uba1 NP_033483.2 ubiquitin-like modifier-activating enzyme 1 isoform 1 [Mus musculus]	High	High	0	-2.5025	0.15	16	850000000	150000000
3	2	2	3	Ube2v1	NP_075719.1	Ube2v1 NP_075719.1 ubiquitin-conjugating enzyme E2 variant 1 [Mus musculus]	High	High	0	-1.82312	0.15	1	230000000	65000000
1	5	5	6	Ubxn1	NP_666205.1	Ubxn1 NP_666205.1 UBX domain-containing protein 1 [Mus musculus]	High	Peak Found	0	-2.29123	0.15	2	93000000	19000000
3	4	4	5	Wars	NP_035840.3	Wars NP_035840.3 tryptophan--tRNA ligase, cytoplasmic isoform 1 [Mus musculus]	High	High	0	-1.94847	0.15	2	220000000	57000000
1	3	3	3	Adsl	NP_033764.2	Adsl NP_033764.2 adenylosuccinate lyase [Mus musculus]	High	Peak Found	0	-2.1375	0.14	1	88000000	20000000
1	3	3	3	Cfdp1	NP_035931.1	Cfdp1 NP_035931.1 craniofacial development protein 1 [Mus musculus]	High	Peak Found	0	-1.76081	0.14	1	61000000	18000000
2	2	4	7	Luc7l	NP_082466.2	Luc7l NP_082466.2 putative RNA-binding protein Luc7-like 1 isoform 2 [Mus musculus]	High	High	0	-2.80735	0.14	3	91000000	13000000
4	9	9	9	Map4	NP_032659.2	Map4 NP_032659.2 microtubule-associated protein 4 isoform 2 [Mus musculus]	High	Peak Found	0	-2.79008	0.14	2	83000000	12000000
3	8	8	9	Nedd4	NP_035020.2	Nedd4 NP_035020.2 E3 ubiquitin-protein ligase NEDD4 [Mus musculus]	High	Peak Found	0	-2.52356	0.14	6	230000000	40000000
1	7	7	8	P4ha1	NP_035160.1	P4ha1 NP_035160.1 prolyl 4-hydroxylase subunit alpha-1 precursor [Mus musculus]	High	Peak Found	0	-2.39593	0.14	2	100000000	19000000
1	20	20	54	Phgdh	NP_058662.2	Phgdh NP_058662.2 D-3-phosphoglycerate dehydrogenase [Mus musculus]	High	High	0	-2.4344	0.14	20	2000000000	370000000
3	2	33	149	Pkm	NP_001240812.1	Pkm NP_001240812.1 pyruvate kinase, muscle isoform M1 [Mus musculus]	High	Peak Found	0	-2.58496	0.14	42	6000000000	1000000000
3	4	35	169	Pkm	NP_035229.2	Pkm NP_035229.2 pyruvate kinase, muscle isoform M2 [Mus musculus]	High	High	0	-2.58496	0.14	49	7200000000	1200000000
2	13	14	25	Ppid	NP_080628.1	Ppid NP_080628.1 peptidyl-prolyl cis-trans isomerase D [Mus musculus]	High	High	0	-1.96523	0.14	10	820000000	210000000
1	1	1	1	Ptplad1	NP_067320.2	Ptplad1 NP_067320.2 very-long-chain (3R)-3-hydroxyacyl-[acyl-carrier protein] dehydratase 3 [Mus musculus]	High	Peak Found	0	-2.84619	0.14	1	64000000	8900000
1	9	9	14	St13	NP_598487.1	St13 NP_598487.1 hsc70-interacting protein [Mus musculus]	High	High	0	-2.25919	0.14	6	450000000	94000000
1	1	1	1	Wdr18	NP_780659.2	Wdr18 NP_780659.2 WD repeat-containing protein 18 [Mus musculus]	High	Peak Found	0	-2.87447	0.14	1	110000000	15000000
1	4	4	5	Xrcc6	NP_034377.2	Xrcc6 NP_034377.2 X-ray repair cross-complementing protein 6 [Mus musculus]	High	High	0	-1.66297	0.14	1	38000000	12000000
3	1	1	1	Zak	NP_075544.1	Zak NP_075544.1 mitogen-activated protein kinase kinase kinase MLT isoform 1 [Mus musculus]	High	Peak Found	0	-2.77173	0.14	1	28000000	4100000
1	1	1	1	Aip	NP_057875.1	Aip NP_057875.1 AH receptor-interacting protein [Mus musculus]	High	Peak Found	0	-2.90689	0.13	1	24000000	3200000
1	4	4	4	Akr1a1	NP_067448.1	Akr1a1 NP_067448.1 alcohol dehydrogenase [NADP(+)] [Mus musculus]	High	Peak Found	0	-2.94996	0.13	2	170000000	22000000
1	15	15	25	Anxa5	NP_033803.1	Anxa5 NP_033803.1 annexin A5 [Mus musculus]	High	High	0	-2.6477	0.13	9	940000000	150000000
2	7	7	8	Copg1	NP_059505.1	Copg1 NP_059505.1 coatomer subunit gamma-1 isoform 1 [Mus musculus]	High	High	0	-2.38904	0.13	2	110000000	21000000
1	2	2	2	Dnajc8	NP_765988.2	Dnajc8 NP_765988.2 dnaJ homolog subfamily C member 8 [Mus musculus]	High	Peak Found	0	-2.53343	0.13	2	110000000	19000000
6	5	5	11	Eif1	NP_035638.1	Eif1 NP_035638.1 eukaryotic translation initiation factor 1 [Mus musculus]	High	High	0	-2.04182	0.13	4	350000000	85000000
1	2	2	2	Gclm	NP_032155.1	Gclm NP_032155.1 glutamate--cysteine ligase regulatory subunit [Mus musculus]	High	Peak Found	0	-2.90689	0.13	1	150000000	20000000
5	1	1	2	Hmga1	NP_001160018.1	Hmga1 NP_001160018.1 high mobility group protein HMG-I/HMG-Y isoform e [Mus musculus]	High	High	0	-2.95269	0.13	1	720000000	93000000
1	4	4	5	Hprt	NP_038584.2	Hprt NP_038584.2 hypoxanthine-guanine phosphoribosyltransferase [Mus musculus]	High	Peak Found	0	-2.39593	0.13	2	100000000	19000000
1	2	2	3	Naa50	NP_082384.1	Naa50 NP_082384.1 N-alpha-acetyltransferase 50 [Mus musculus]	High	Peak Found	0	-2.92139	0.13	1	25000000	3300000
1	3	3	3	Ptk7	NP_780377.1	Ptk7 NP_780377.1 inactive tyrosine-protein kinase 7 precursor [Mus musculus]	High	High	0	-0.618129	0.13	1	66000000	43000000
3	1	2	3	Rnf214	NP_848824.1	Rnf214 NP_848824.1 RING finger protein 214 [Mus musculus]	High	Not Found	0	-1.95936	0.13	1	700000000	180000000
4	4	4	5	Smarca4	NP_001167549.1	Smarca4 NP_001167549.1 transcription activator BRG1 isoform 1 [Mus musculus]	High	High	0	-0.584963	0.13	1	36000000	24000000
1	2	2	2	Tomm34	NP_080272.1	Tomm34 NP_080272.1 mitochondrial import receptor subunit TOM34 [Mus musculus]	High	Peak Found	0	-2.88452	0.13	1	96000000	13000000
3	5	5	5	Bag6	NP_476512.1	Bag6 NP_476512.1 large proline-rich protein BAG6 isoform 1 [Mus musculus]	High	Peak Found	0	-2.10692	0.12	1	56000000	13000000
1	1	1	1	Cd63	NP_001269895.1	Cd63 NP_001269895.1 CD63 antigen [Mus musculus]	High	Peak Found	0	-3.12928	0.12	1	140000000	16000000
1	9	9	11	Cse1l	NP_076054.1	Cse1l NP_076054.1 exportin-2 [Mus musculus]	High	High	0	-2.5025	0.12	4	170000000	30000000
1	1	4	6	Gdi1	NP_034403.1	Gdi1 NP_034403.1 rab GDP dissociation inhibitor alpha [Mus musculus]	High	Not Found	0	-2.21759	0.12	2	200000000	43000000
5	5	5	7	Gm6750	XP_001478610.1	Gm6750 XP_001478610.1 PREDICTED: non-histone chromosomal protein HMG-17-like [Mus musculus]	High	High	0	-2.61566	0.12	2	190000000	31000000
2	8	8	18	Gpi1	NP_032181.2	Gpi1 NP_032181.2 glucose-6-phosphate isomerase [Mus musculus]	High	High	0	-3.01159	0.12	5	250000000	31000000
1	6	6	6	Naa15	NP_444319.3	Naa15 NP_444319.3 N-alpha-acetyltransferase 15, NatA auxiliary subunit [Mus musculus]	High	Peak Found	0	-2.64386	0.12	3	250000000	40000000
1	2	5	6	Prps1l1	NP_083570.1	Prps1l1 NP_083570.1 phosphoribosyl pyrophosphate synthetase 1-like 1 [Mus musculus]	High	High	0	-2.04439	0.12	1	66000000	16000000
4	2	2	3	Rbm15	NP_001039272.1	Rbm15 NP_001039272.1 RNA binding motif protein 15 [Mus musculus]	High	Peak Found	0	-3.39593	0.12	1	20000000	1900000
4	5	5	30	S100a11	NP_058020.1	S100a11 NP_058020.1 protein S100-A11 [Mus musculus]	High	High	0	-2.84276	0.12	11	6600000000	920000000
1	2	2	5	Surf4	NP_035642.1	Surf4 NP_035642.1 surfeit locus protein 4 [Mus musculus]	High	High	0	-2.71187	0.12	2	380000000	58000000
1	47	50	72	Tln1	NP_035732.2	Tln1 NP_035732.2 talin-1 [Mus musculus]	High	High	0	-2.74574	0.12	19	550000000	82000000
1	1	1	1	Als2cr11	NP_780409.2	Als2cr11 NP_780409.2 amyotrophic lateral sclerosis 2 (juvenile) chromosome region, candidate 11 [Mus musculus]	High	Peak Found	0	-3.152	0.11	1	24000000	2700000
1	2	2	2	Cops6	NP_036132.1	Cops6 NP_036132.1 COP9 signalosome complex subunit 6 [Mus musculus]	High	Peak Found	0	-3.1964	0.11	2	110000000	12000000
1	2	2	5	Dcakd	NP_080827.2	Dcakd NP_080827.2 dephospho-CoA kinase domain-containing protein [Mus musculus]	High	High	0	-3.05889	0.11	2	55000000	6600000
1	1	1	1	Fam162a	NP_081618.1	Fam162a NP_081618.1 protein FAM162A [Mus musculus]	High	Peak Found	0	-3.19216	0.11	1	85000000	9300000
1	1	1	1	Fto	NP_036066.2	Fto NP_036066.2 alpha-ketoglutarate-dependent dioxygenase FTO [Mus musculus]	High	Peak Found	0	-3.152	0.11	1	16000000	1800000
2	3	3	3	Hn1l	NP_945175.1	Hn1l NP_945175.1 hematological and neurological expressed 1-like protein [Mus musculus]	High	Peak Found	0	-2.1375	0.11	1	22000000	5000000
1	3	3	5	Ipo9	NP_722469.1	Ipo9 NP_722469.1 importin-9 [Mus musculus]	High	Peak Found	0	-2.96963	0.11	3	94000000	12000000
1	2	2	2	Srpk1	NP_058075.2	Srpk1 NP_058075.2 SRSF protein kinase 1 [Mus musculus]	High	High	1	2.70044			2000000	13000000
1	1	1	1	Mdc1	NP_001010833.2	Mdc1 NP_001010833.2 mediator of DNA damage checkpoint protein 1 [Mus musculus]	High	Peak Found	0	-3.16993	0.11	1	90000000	10000000
1	4	4	5	Pebp1	NP_061346.2	Pebp1 NP_061346.2 phosphatidylethanolamine-binding protein 1 [Mus musculus]	High	Peak Found	0	-2.39788	0.11	3	390000000	74000000
3	1	4	9	Ppp2r1b	NP_001273482.1	Ppp2r1b NP_001273482.1 serine/threonine-protein phosphatase 2A 65 kDa regulatory subunit A beta isoform isoform c [Mus musculus]	High	Peak Found	0	-2.95936	0.11	3	140000000	18000000
3	14	14	20	Psat1	NP_803155.1	Psat1 NP_803155.1 phosphoserine aminotransferase isoform 1 [Mus musculus]	High	High	0	-3.15754	0.11	8	580000000	65000000
10	6	6	7	Camk2d	NP_001020610.1	Camk2d NP_001020610.1 calcium/calmodulin-dependent protein kinase type II subunit delta isoform 1 [Mus musculus]	High	Peak Found	0	-3.41213	0.1	3	330000000	31000000
1	5	5	5	Copb2	NP_056642.1	Copb2 NP_056642.1 coatomer subunit beta' [Mus musculus]	High	Peak Found	0	-3.21387	0.1	1	90000000	9700000
1	1	1	1	Rfk	NP_062310.1	Rfk NP_062310.1 riboflavin kinase [Mus musculus]	High	Peak Found	0	-3.37851	0.1	1	52000000	5000000
1	1	1	1	Snx9	NP_079940.2	Snx9 NP_079940.2 sorting nexin-9 [Mus musculus]	High	Peak Found	0	-3.32193	0.1	1	19000000	1900000
3	6	6	9	XP_001475660.2	PREDICTED:	XP_001475660.2 PREDICTED: ubiquitin-conjugating enzyme E2 N [Mus musculus]	High	High	0	-3.37255	0.1	3	290000000	28000000
1	5	5	6	Metap1	NP_780433.1	Metap1 NP_780433.1 methionine aminopeptidase 1 [Mus musculus]	High	High	0	-2.77259	0.09	1	82000000	12000000
1	5	5	9	Ppa1	NP_080714.2	Ppa1 NP_080714.2 inorganic pyrophosphatase [Mus musculus]	High	High	0	-2.62678	0.09	4	420000000	68000000
1	1	6	9	Rbm3	NP_001159882.1	Rbm3 NP_001159882.1 putative RNA-binding protein 3 isoform 2 [Mus musculus]	High	Peak Found	0	-3.12399	0.09	4	680000000	78000000
1	2	7	13	Rhoc	NP_031510.2	Rhoc NP_031510.2 rho-related GTP-binding protein RhoC precursor [Mus musculus]	High	High	0	-1.69188	0.09	7	420000000	130000000
2	1	1	1	Snx27	NP_001075953.1	Snx27 NP_001075953.1 sorting nexin-27 isoform 1 [Mus musculus]	High	Peak Found	1	-3.52838	0.09	1	30000000	2600000
2	3	3	8	Abracl	NP_082716.1	Abracl NP_082716.1 costars family protein ABRACL [Mus musculus]	High	High	0	-3.01707	0.08	1	170000000	21000000
1	21	21	29	Gmps	NP_001028472.2	Gmps NP_001028472.2 GMP synthase [glutamine-hydrolyzing] [Mus musculus]	High	High	0	-3.20263	0.08	8	580000000	63000000
2	6	6	8	Samhd1	NP_061339.3	Samhd1 NP_061339.3 deoxynucleoside triphosphate triphosphohydrolase SAMHD1 isoform 1 [Mus musculus]	High	Peak Found	0	-3.13671	0.08	1	73000000	8300000
1	6	6	8	Srm	NP_033298.1	Srm NP_033298.1 spermidine synthase [Mus musculus]	High	High	0	-3.40939	0.08	1	170000000	16000000
1	12	12	17	Ephx1	NP_034275.1	Ephx1 NP_034275.1 epoxide hydrolase 1 precursor [Mus musculus]	High	High	1	2.65711	6.1	8	130000000	820000000
8	36	50	271	Krt5	NP_081287.1	Krt5 NP_081287.1 keratin, type II cytoskeletal 5 [Mus musculus]	High	High	1	2.57909	7.97	57	8200000000	49000000000
1	2	2	2	Gltscr2	NP_598592.2	Gltscr2 NP_598592.2 glioma tumor suppressor candidate region gene 2 [Mus musculus]	Peak Found	High	1	2.51096	10.63	1	10000000	57000000
1	1	1	2	Chpf2	NP_598674.2	Chpf2 NP_598674.2 chondroitin sulfate glucuronyltransferase precursor [Mus musculus]	High	Peak Found	0	-3.32193	0.07	2	1800000000	180000000
1	3	3	4	Fkbp9	NP_036186.2	Fkbp9 NP_036186.2 peptidyl-prolyl cis-trans isomerase FKBP9 precursor [Mus musculus]	High	Peak Found	0	-3.1375	0.07	1	44000000	5000000
1	18	18	38	Fscn1	NP_032010.2	Fscn1 NP_032010.2 fascin [Mus musculus]	High	High	0	-3.46632	0.07	11	2100000000	190000000
10	24	41	195	Krt17	NP_034793.1	Krt17 NP_034793.1 keratin, type I cytoskeletal 17 [Mus musculus]	High	High	1	2.49185	7.05	47	3200000000	18000000000
1	1	1	1	Prpf38b	NP_080121.1	Prpf38b NP_080121.1 pre-mRNA-splicing factor 38B [Mus musculus]	High	Peak Found	1	-3.88583	0.07	1	34000000	2300000
3	6	6	15	Ptma	NP_032998.1	Ptma NP_032998.1 prothymosin alpha [Mus musculus]	High	High	0	-3.08746	0.07	5	1700000000	200000000
3	1	1	1	Shc1	NP_001106802.1	Shc1 NP_001106802.1 SHC-transforming protein 1 isoform a [Mus musculus]	High	Peak Found	1	-3.76553	0.07	1	34000000	2500000
11	26	50	582	Krt14	NP_058654.1	Krt14 NP_058654.1 keratin, type I cytoskeletal 14 [Mus musculus]	High	High	1	2.37638	8.57	76	5200000000	27000000000
5	1	7	29	Krt79	NP_666175.1	Krt79 NP_666175.1 keratin, type II cytoskeletal 79 [Mus musculus]	High	High	1	2.37638	8.29	7	5200000000	27000000000
9	1	8	19	Krt13	NP_034792.1	Krt13 NP_034792.1 keratin, type I cytoskeletal 13 [Mus musculus]	Not Found	High	1	2.34792	5	5	1100000000	5600000000
1	2	2	2	Nt5e	NP_035981.1	Nt5e NP_035981.1 5'-nucleotidase precursor [Mus musculus]	Peak Found	High	1	2.34239	9.1	1	14000000	71000000
9	1	11	43	Krt76	NP_001028349.1	Krt76 NP_001028349.1 keratin, type II cytoskeletal 2 oral [Mus musculus]	High	Peak Found	1	2.29445	7.97	13	5300000000	26000000000
11	16	29	74	Krt16	NP_032496.1	Krt16 NP_032496.1 keratin, type I cytoskeletal 16 [Mus musculus]	High	High	1	2.22239	9.2	21	4500000000	21000000000
1	4	4	6	Dpysl2	NP_034085.2	Dpysl2 NP_034085.2 dihydropyrimidinase-related protein 2 [Mus musculus]	High	Peak Found	0	-2.48938	0.06	1	73000000	13000000
1	2	2	2	Dync1li2	NP_001013398.2	Dync1li2 NP_001013398.2 cytoplasmic dynein 1 light intermediate chain 2 [Mus musculus]	High	Peak Found	0	-3.32193	0.06	1	82000000	8200000
1	4	4	6	Msh6	NP_034960.1	Msh6 NP_034960.1 DNA mismatch repair protein Msh6 [Mus musculus]	High	High	0	-0.74366	0.06	3	72000000	43000000
1	5	5	7	Tmem43	NP_083042.1	Tmem43 NP_083042.1 transmembrane protein 43 [Mus musculus]	High	High	1	2.2123	4.2	4	41000000	190000000
1	2	2	2	Cox6c	NP_444301.1	Cox6c NP_444301.1 cytochrome c oxidase subunit 6C [Mus musculus]	Peak Found	High	1	2.152			27000000	120000000
7	29	35	86	Krt8	NP_112447.2	Krt8 NP_112447.2 keratin, type II cytoskeletal 8 [Mus musculus]	High	High	1	2.14743	6.05	26	7900000000	35000000000
1	6	6	7	Cpox	NP_031783.2	Cpox NP_031783.2 coproporphyrinogen-III oxidase, mitochondrial precursor [Mus musculus]	Peak Found	High	1	2.1343	7.15	5	41000000	180000000
2	1	1	2	Ppfibp1	NP_001163904.1	Ppfibp1 NP_001163904.1 liprin-beta-1 isoform 1 [Mus musculus]	High	High	1	2.12553	4.3	1	55000000	240000000
1	2	2	3	Chmp4b	NP_083638.1	Chmp4b NP_083638.1 charged multivesicular body protein 4b [Mus musculus]	High	Peak Found	1	2.12553	2.67	2	110000000	480000000
1	2	2	3	Txndc12	NP_079610.1	Txndc12 NP_079610.1 thioredoxin domain-containing protein 12 precursor [Mus musculus]	High	High	0	-3.44746	0.04	1	120000000	11000000
1	12	13	15	Mthfd1	NP_620084.2	Mthfd1 NP_620084.2 C-1-tetrahydrofolate synthase, cytoplasmic [Mus musculus]	High	High	1	2.04891	0.6	5	290000000	1200000000
1	3	3	4	Mcam	NP_075548.2	Mcam NP_075548.2 cell surface glycoprotein MUC18 precursor [Mus musculus]	Peak Found	High	1	2.01937	3.25	3	37000000	150000000
1	8	8	8	Acadl	NP_031407.2	Acadl NP_031407.2 long-chain specific acyl-CoA dehydrogenase, mitochondrial precursor [Mus musculus]	Peak Found	High	1	1.98489	2.37	3	24000000	95000000
1	2	2	2	Dbt	NP_034152.2	Dbt NP_034152.2 lipoamide acyltransferase component of branched-chain alpha-keto acid dehydrogenase complex, mitochondrial [Mus musculus]	Peak Found	High	1	1.96829	4.21	2	9200000	36000000
9	7	9	14	Krt18	NP_034794.2	Krt18 NP_034794.2 keratin, type I cytoskeletal 18 [Mus musculus]	Not Found	High	1	1.95515	6.32	2	980000000	3800000000
1	5	5	6	Lad1	NP_598425.2	Lad1 NP_598425.2 ladinin-1 [Mus musculus]	Peak Found	High	1	1.90689	6.05	1	40000000	150000000
1	2	2	2	Rcl1	NP_067500.1	Rcl1 NP_067500.1 RNA 3'-terminal phosphate cyclase-like protein [Mus musculus]	Peak Found	High	1	1.86736	3.61	1	7400000	27000000
1	25	28	38	Sptbn2	NP_067262.1	Sptbn2 NP_067262.1 spectrin beta chain, brain 2 [Mus musculus]	High	High	1	1.8625	3.88	5	44000000	160000000
1	7	7	11	Psmd3	NP_033465.1	Psmd3 NP_033465.1 26S proteasome non-ATPase regulatory subunit 3 [Mus musculus]	High	High	1	1.8365	0.59	6	210000000	750000000
1	4	4	4	Ndufv1	NP_598427.1	Ndufv1 NP_598427.1 NADH dehydrogenase [ubiquinone] flavoprotein 1, mitochondrial precursor [Mus musculus]	High	High	1	1.83007	2.39	1	45000000	160000000
2	1	1	1	Abcb1a	NP_035206.2	Abcb1a NP_035206.2 multidrug resistance protein 1A [Mus musculus]	Not Found	High	1	6.62936				16000000
1	1	1	1	Abhd6	NP_079617.2	Abhd6 NP_079617.2 monoacylglycerol lipase ABHD6 [Mus musculus]	Not Found	High	1	6.62936				9100000
1	1	1	1	Adamts6	NP_001074489.1	Adamts6 NP_001074489.1 A disintegrin and metalloproteinase with thrombospondin motifs 6 precursor [Mus musculus]	Not Found	High	1	6.62936				820000000
1	1	1	1	Aim1	NP_765981.2	Aim1 NP_765981.2 absent in melanoma 1 protein [Mus musculus]	Not Found	High	1	6.62936				7900000
1	1	1	2	Abcb10	NP_062425.1	Abcb10 NP_062425.1 ATP-binding cassette sub-family B member 10, mitochondrial precursor [Mus musculus]	High	High	0	0.0320612			8900000	9100000
2	1	1	1	Anxa8	NP_038501.2	Anxa8 NP_038501.2 annexin A8 isoform 1 [Mus musculus]	Not Found	High	1	6.62936				31000000
1	1	1	1	Atp5l	NP_038823.2	Atp5l NP_038823.2 ATP synthase subunit g, mitochondrial [Mus musculus]	Not Found	High	1	6.62936				27000000
1	1	1	1	Bcam	NP_065232.1	Bcam NP_065232.1 basal cell adhesion molecule precursor [Mus musculus]	Not Found	High	1	6.62936				16000000
2	1	1	1	Carkd	NP_081271.2	Carkd NP_081271.2 ATP-dependent (S)-NAD(P)H-hydrate dehydratase isoform 1 [Mus musculus]	Not Found	High	1	6.62936				18000000
2	6	6	7	Lima1	NP_001107017.1	Lima1 NP_001107017.1 LIM domain and actin-binding protein 1 isoform a [Mus musculus]	High	High	1	1.82716	3.08	3	31000000	110000000
2	93	94	125	Dsp	NP_076331.2	Dsp NP_076331.2 desmoplakin [Mus musculus]	High	High	1	1.822	9.47	26	280000000	990000000
1	1	1	1	Cdc42bpb	NP_898837.2	Cdc42bpb NP_898837.2 serine/threonine-protein kinase MRCK beta [Mus musculus]	High	Peak Found	1	6.62936				730000
1	1	1	1	Cdk5rap2	NP_666102.2	Cdk5rap2 NP_666102.2 CDK5 regulatory subunit-associated protein 2 [Mus musculus]	Not Found	High	1	6.62936				420000000
1	1	1	1	Cenpv	NP_082724.1	Cenpv NP_082724.1 centromere protein V [Mus musculus]	Not Found	High	1	6.62936				14000000
2	1	1	1	Ctbp2	NP_001164215.1	Ctbp2 NP_001164215.1 C-terminal-binding protein 2 isoform 1 [Mus musculus]	High	Peak Found	1	6.62936				19000000
8	22	28	68	Krt7	NP_149064.1	Krt7 NP_149064.1 keratin, type II cytoskeletal 7 [Mus musculus]	High	High	1	1.81291	1.76	25	7400000000	26000000000
1	1	1	1	Cyp20a1	NP_084289.1	Cyp20a1 NP_084289.1 cytochrome P450 20A1 [Mus musculus]	High	Peak Found	1	6.62936				1200000
4	3	4	4	Ahcyl1	NP_663517.2	Ahcyl1 NP_663517.2 putative adenosylhomocysteinase 2 [Mus musculus]	High	Peak Found	0	-0.736966			200000000	120000000
4	3	3	4	Ythdf3	NP_766265.3	Ythdf3 NP_766265.3 YTH domain family protein 3 isoform 1 [Mus musculus]	High	Peak Found	1	1.79468	3.49	1	98000000	340000000
3	1	1	1	Dbn1	NP_001170842.1	Dbn1 NP_001170842.1 drebrin isoform 1 [Mus musculus]	High	Peak Found	1	6.62936				5000000
1	1	1	1	Ddx46	NP_001268984.1	Ddx46 NP_001268984.1 probable ATP-dependent RNA helicase DDX46 [Mus musculus]	Not Found	High	1	6.62936				11000000
1	2	2	3	Mrpl49	NP_080522.1	Mrpl49 NP_080522.1 39S ribosomal protein L49, mitochondrial [Mus musculus]	High	High	1	1.75673	3.16	2	29000000	98000000
5	1	2	2	Macf1	NP_001186065.1	Macf1 NP_001186065.1 microtubule-actin cross-linking factor 1 isoform 1 [Mus musculus]	Not Found	Not Found	1	1.73697	3.38	1	330000000	1100000000
2	5	5	6	Col17a1	NP_031758.2	Col17a1 NP_031758.2 collagen alpha-1(XVII) chain [Mus musculus]	Peak Found	High	1	1.73697	3.19	1	33000000	110000000
1	1	1	1	Dst	NP_034211.2	Dst NP_034211.2 dystonin isoform 4 [Mus musculus]	Not Found	High	1	6.62936				24000000
1	1	1	1	Duox1	NP_001092767.1	Duox1 NP_001092767.1 dual oxidase 1 precursor [Mus musculus]	Not Found	High	1	6.62936				5400000
1	1	1	1	Ece1	NP_955011.1	Ece1 NP_955011.1 endothelin-converting enzyme 1 [Mus musculus]	Not Found	High	1	6.62936				29000000
2	1	2	2	Arhgap1	NP_001139374.1	Arhgap1 NP_001139374.1 rho GTPase-activating protein 1 isoform 1 [Mus musculus]	High	High	1	1.73697			42000000	140000000
3	1	1	1	Eif4e2	NP_001034259.1	Eif4e2 NP_001034259.1 eukaryotic translation initiation factor 4E type 2 isoform 1 [Mus musculus]	High	Peak Found	1	6.62936				2300000
1	1	1	1	Erc2	NP_808482.2	Erc2 NP_808482.2 ERC protein 2 [Mus musculus]	Not Found	High	1	6.62936				55000000
1	2	2	3	Arl1	NP_080135.2	Arl1 NP_080135.2 ADP-ribosylation factor-like protein 1 [Mus musculus]	High	High	0	-1.71312			200000000	61000000
1	3	3	3	Hypk	NP_080594.2	Hypk NP_080594.2 huntingtin-interacting protein K [Mus musculus]	High	Peak Found	1	-3.54432	0.07	1	42000000	3600000
1	2	2	2	Arl6ip5	NP_075368.1	Arl6ip5 NP_075368.1 PRA1 family protein 3 [Mus musculus]	Peak Found	High	0	0.0712587			79000000	83000000
1	1	1	1	Fam160b2	NP_919326.1	Fam160b2 NP_919326.1 protein FAM160B2 [Mus musculus]	Not Found	High	1	6.62936				140000000
1	1	1	1	Fkbp11	NP_077131.2	Fkbp11 NP_077131.2 peptidyl-prolyl cis-trans isomerase FKBP11 precursor [Mus musculus]	Not Found	High	1	6.62936				32000000
1	1	1	1	Flad1	NP_796015.2	Flad1 NP_796015.2 FAD synthase [Mus musculus]	High	Peak Found	1	6.62936				4900000
2	1	1	1	Fyn	NP_001116365.1	Fyn NP_001116365.1 tyrosine-protein kinase Fyn isoform a [Mus musculus]	Not Found	High	1	6.62936				1200000
1	2	2	2	Atp1b1	NP_033851.1	Atp1b1 NP_033851.1 sodium/potassium-transporting ATPase subunit beta-1 [Mus musculus]	Peak Found	High	0	-0.321928			85000000	68000000
3	1	1	1	Gfm2	NP_001258392.1	Gfm2 NP_001258392.1 ribosome-releasing factor 2, mitochondrial isoform 1 [Mus musculus]	Not Found	High	1	6.62936				12000000
1	1	1	1	Gns	NP_083640.1	Gns NP_083640.1 N-acetylglucosamine-6-sulfatase precursor [Mus musculus]	High	Peak Found	1	6.62936				3800000
1	1	1	1	Grwd1	NP_700468.2	Grwd1 NP_700468.2 glutamate-rich WD repeat-containing protein 1 [Mus musculus]	Not Found	High	1	6.62936				3200000
2	1	1	2	Csf1	NP_031804.3	Csf1 NP_031804.3 macrophage colony-stimulating factor 1 isoform 1 precursor [Mus musculus]	High	Peak Found	1	-3.58496	0.08	1	42000000	3500000
1	1	1	1	Gtf2e2	NP_001161394.1	Gtf2e2 NP_001161394.1 general transcription factor IIE subunit 2 [Mus musculus]	High	Peak Found	1	6.62936				17000000
1	2	2	2	Pfkl	NP_032852.2	Pfkl NP_032852.2 6-phosphofructokinase, liver type [Mus musculus]	High	Peak Found	1	-3.65753	0.05	1	53000000	4200000
1	6	6	7	Fkbp3	NP_038930.1	Fkbp3 NP_038930.1 peptidyl-prolyl cis-trans isomerase FKBP3 [Mus musculus]	High	High	1	-3.6845	0.08	2	270000000	21000000
1	1	1	1	Irf6	NP_058547.2	Irf6 NP_058547.2 interferon regulatory factor 6 [Mus musculus]	Not Found	High	1	6.62936				9800000
1	1	1	1	Lamb3	NP_001264857.1	Lamb3 NP_001264857.1 laminin subunit beta-3 precursor [Mus musculus]	Not Found	High	1	6.62936				12000000
1	1	3	5	Rhob	NP_031509.1	Rhob NP_031509.1 rho-related GTP-binding protein RhoB precursor [Mus musculus]	Not Found	Not Found	1	-3.6845	0.08	2	180000000	14000000
3	24	27	89	Gm5506	NP_001020559.1	Gm5506 NP_001020559.1 uncharacterized protein LOC433182 [Mus musculus]	High	High	1	-3.74935	0.06	20	3900000000	290000000
3	1	1	1	Ldlr	NP_034830.2	Ldlr NP_034830.2 low-density lipoprotein receptor isoform 1 precursor [Mus musculus]	Not Found	High	1	6.62936				3500000
1	1	1	1	Lemd3	NP_001074662.2	Lemd3 NP_001074662.2 inner nuclear membrane protein Man1 [Mus musculus]	Not Found	High	1	6.62936				3600000
1	10	10	20	S100a6	NP_035443.1	S100a6 NP_035443.1 protein S100-A6 [Mus musculus]	High	High	1	-3.75803	0.06	6	4600000000	340000000
1	1	1	1	Ly6a	NP_001258347.1	Ly6a NP_001258347.1 lymphocyte antigen 6A-2/6E-1 precursor [Mus musculus]	Not Found	High	1	6.62936				26000000
1	2	2	3	Cpne1	NP_733467.1	Cpne1 NP_733467.1 copine-1 [Mus musculus]	High	Peak Found	1	-3.81131	0.07	1	73000000	5200000
1	1	1	1	Micall1	NP_803412.1	Micall1 NP_803412.1 MICAL-like protein 1 [Mus musculus]	Not Found	High	1	6.62936				4000000
1	1	1	1	Mina	NP_080186.3	Mina NP_080186.3 bifunctional lysine-specific demethylase and histidyl-hydroxylase MINA [Mus musculus]	Not Found	High	1	6.62936				9100000
1	1	1	1	Mrpl38	NP_077139.2	Mrpl38 NP_077139.2 39S ribosomal protein L38, mitochondrial precursor [Mus musculus]	Not Found	High	1	6.62936				16000000
1	1	1	1	Mrpl40	NP_035052.2	Mrpl40 NP_035052.2 39S ribosomal protein L40, mitochondrial precursor [Mus musculus]	Not Found	High	1	6.62936				25000000
1	1	1	1	Mrpl47	NP_083293.1	Mrpl47 NP_083293.1 39S ribosomal protein L47, mitochondrial [Mus musculus]	Not Found	High	1	6.62936				7700000
1	1	1	1	Mrpl53	NP_081020.1	Mrpl53 NP_081020.1 39S ribosomal protein L53, mitochondrial [Mus musculus]	Not Found	High	1	6.62936				5600000
1	1	1	1	Ndufa12	NP_079827.2	Ndufa12 NP_079827.2 NADH dehydrogenase [ubiquinone] 1 alpha subcomplex subunit 12 [Mus musculus]	Not Found	High	1	6.62936				4200000
1	1	1	1	Ndufa2	NP_035015.2	Ndufa2 NP_035015.2 NADH dehydrogenase [ubiquinone] 1 alpha subcomplex subunit 2 [Mus musculus]	Not Found	High	1	6.62936				16000000
1	1	1	1	Ndufb9	NP_075661.1	Ndufb9 NP_075661.1 NADH dehydrogenase [ubiquinone] 1 beta subcomplex subunit 9 [Mus musculus]	Not Found	High	1	6.62936				20000000
1	1	1	1	Ndufv3	NP_001077360.1	Ndufv3 NP_001077360.1 NADH dehydrogenase [ubiquinone] flavoprotein 3, mitochondrial isoform 2 [Mus musculus]	Not Found	High	1	6.62936				14000000
2	1	1	2	Mapk3	NP_036082.1	Mapk3 NP_036082.1 mitogen-activated protein kinase 3 [Mus musculus]	High	Peak Found	1	-3.81604	0.07	1	100000000	7100000
1	8	8	14	Mtap	NP_077753.1	Mtap NP_077753.1 S-methyl-5'-thioadenosine phosphorylase [Mus musculus]	High	Peak Found	1	-3.82236	0.06	4	580000000	41000000
1	3	3	4	Dnajc2	NP_033610.1	Dnajc2 NP_033610.1 dnaJ homolog subfamily C member 2 [Mus musculus]	High	Peak Found	1	-3.85244			26000000	1800000
1	9	9	13	Adss	NP_031448.2	Adss NP_031448.2 adenylosuccinate synthetase isozyme 2 [Mus musculus]	High	High	1	-3.90689	0.07	2	180000000	12000000
2	2	2	2	Celf1	NP_059064.2	Celf1 NP_059064.2 CUGBP Elav-like family member 1 isoform 1 [Mus musculus]	High	High	0	-1.37551			9600000	3700000
7	23	23	30	Fn1	NP_034363.1	Fn1 NP_034363.1 fibronectin isoform a precursor [Mus musculus]	High	Peak Found	1	-3.94342	0.07	5	400000000	26000000
1	1	1	1	Cept1	NP_598630.2	Cept1 NP_598630.2 choline/ethanolaminephosphotransferase 1 [Mus musculus]	High	Peak Found	0	-1.58496			39000000	13000000
1	1	1	1	Nup54	NP_899248.1	Nup54 NP_899248.1 nuclear pore complex protein Nup54 [Mus musculus]	Not Found	High	1	6.62936				26000000
2	1	1	1	P4ha2	NP_035161.2	P4ha2 NP_035161.2 prolyl 4-hydroxylase subunit alpha-2 isoform 2 precursor [Mus musculus]	Not Found	High	1	6.62936				7600000
1	1	1	1	Chmp3	NP_080059.2	Chmp3 NP_080059.2 charged multivesicular body protein 3 [Mus musculus]	Peak Found	High	0	-0.378512			52000000	40000000
1	3	6	24	Eno3	NP_001129534.1	Eno3 NP_001129534.1 beta-enolase [Mus musculus]	High	Peak Found	1	-4.03814	0.05	2	2300000000	140000000
3	5	5	5	Ces2g	NP_932116.2	Ces2g NP_932116.2 carboxylesterase 2-like precursor [Mus musculus]	High	Peak Found	1	-4.04182	0.07	2	140000000	8500000
1	1	1	1	Phf6	NP_081918.1	Phf6 NP_081918.1 PHD finger protein 6 [Mus musculus]	High	Peak Found	1	6.62936				7500000
3	4	4	4	Ppp3ca	NP_032939.1	Ppp3ca NP_032939.1 serine/threonine-protein phosphatase 2B catalytic subunit alpha isoform [Mus musculus]	High	Peak Found	1	-4.12163	0.19	1	47000000	2700000
1	9	9	11	Park7	NP_065594.2	Park7 NP_065594.2 protein DJ-1 [Mus musculus]	High	Peak Found	1	-4.12928	0.04	2	420000000	24000000
2	1	1	1	Prkcb	NP_032881.1	Prkcb NP_032881.1 protein kinase C beta type [Mus musculus]	Not Found	High	1	6.62936				5300000
2	1	1	1	Rab11fip5	NP_001003955.1	Rab11fip5 NP_001003955.1 rab11 family-interacting protein 5 isoform 1 [Mus musculus]	Not Found	High	1	6.62936				16000000
1	9	9	46	Lgals1	NP_032521.1	Lgals1 NP_032521.1 galectin-1 [Mus musculus]	High	High	1	-4.14684	0.04	13	6200000000	350000000
3	1	1	1	Rap2b	NP_082988.1	Rap2b NP_082988.1 ras-related protein Rap-2b precursor [Mus musculus]	Not Found	High	1	6.62936				10000000
1	18	18	19	Yars	NP_598912.4	Yars NP_598912.4 tyrosine--tRNA ligase, cytoplasmic [Mus musculus]	High	Peak Found	1	-4.20645	0.06	3	240000000	13000000
1	1	1	1	Rfc3	NP_081285.1	Rfc3 NP_081285.1 replication factor C subunit 3 [Mus musculus]	High	Peak Found	1	6.62936				1600000
1	1	1	1	Rfc5	NP_082404.1	Rfc5 NP_082404.1 replication factor C subunit 5 [Mus musculus]	High	Peak Found	1	6.62936				2300000
2	1	1	1	Rgs12	NP_775578.2	Rgs12 NP_775578.2 regulator of G-protein signaling 12 isoform A [Mus musculus]	Not Found	High	1	6.62936				9300000
1	1	1	1	Sec62	NP_081292.1	Sec62 NP_081292.1 translocation protein SEC62 [Mus musculus]	High	Peak Found	1	6.62936				65000000
2	1	1	1	Sept9	NP_001106958.1	Sept9 NP_001106958.1 septin-9 isoform a [Mus musculus]	Not Found	High	1	6.62936				12000000
2	1	1	1	Serpinb10	NP_932145.3	Serpinb10 NP_932145.3 serpin B10 isoform 1 [Mus musculus]	Not Found	High	1	6.62936				30000000
1	2	2	2	Itpa	NP_080198.2	Itpa NP_080198.2 inosine triphosphate pyrophosphatase [Mus musculus]	High	Peak Found	1	-4.22239	0.11	1	28000000	1500000
1	1	1	1	Slc25a1	NP_694790.1	Slc25a1 NP_694790.1 solute carrier family 25, member 1 [Mus musculus]	Not Found	High	1	6.62936				28000000
1	1	1	1	Crnkl1	NP_080096.1	Crnkl1 NP_080096.1 crooked neck-like protein 1 [Mus musculus]	High	Peak Found	0	-1.24286			7100000	3000000
1	1	1	1	Slc25a17	NP_035529.1	Slc25a17 NP_035529.1 peroxisomal membrane protein PMP34 [Mus musculus]	Not Found	High	1	6.62936				32000000
1	8	8	9	Pgd	NP_001074743.1	Pgd NP_001074743.1 6-phosphogluconate dehydrogenase, decarboxylating [Mus musculus]	High	Peak Found	1	-4.34269	0.04	1	140000000	6900000
1	4	4	4	Glo1	NP_001107032.1	Glo1 NP_001107032.1 lactoylglutathione lyase [Mus musculus]	High	Peak Found	1	-4.38399	0.04	3	190000000	9100000
1	1	1	1	Csnk2b	NP_034105.1	Csnk2b NP_034105.1 casein kinase II subunit beta [Mus musculus]	High	Peak Found	0	-0.872621			130000000	71000000
1	1	1	1	Stxbp2	NP_035633.1	Stxbp2 NP_035633.1 syntaxin-binding protein 2 [Mus musculus]	Not Found	High	1	6.62936				13000000
2	6	6	13	Stmn1	NP_062615.1	Stmn1 NP_062615.1 stathmin [Mus musculus]	High	Peak Found	1	-4.50635	0.03	2	250000000	11000000
1	19	19	38	Serpinh1	NP_001104513.1	Serpinh1 NP_001104513.1 serpin H1 precursor [Mus musculus]	High	Peak Found	1	-4.58941	0.15	1	1300000000	54000000
2	1	1	1	Tmem33	NP_001272381.1	Tmem33 NP_001272381.1 transmembrane protein 33 isoform 1 [Mus musculus]	Not Found	High	1	6.62936				26000000
1	1	1	1	Urb2	NP_001025047.1	Urb2 NP_001025047.1 unhealthy ribosome biogenesis protein 2 homolog [Mus musculus]	Not Found	High	1	6.62936				8300000
1	3	3	4	Cyc1	NP_079843.1	Cyc1 NP_079843.1 cytochrome c1, heme protein, mitochondrial [Mus musculus]	High	High	0	-0.115477			39000000	36000000
3	3	3	3	Cyfip1	NP_035500.2	Cyfip1 NP_035500.2 cytoplasmic FMR1-interacting protein 1 isoform a [Mus musculus]	High	Peak Found	0	-0.0931094			1600000	1500000
1	1	1	1	Zfpl1	NP_077193.1	Zfpl1 NP_077193.1 zinc finger protein-like 1 [Mus musculus]	Not Found	High	1	6.62936				3100000
1	3	3	3	Dpp3	NP_598564.2	Dpp3 NP_598564.2 dipeptidyl peptidase 3 [Mus musculus]	High	Peak Found	0	-2.88897			40000000	5400000
1	2	2	3	Drg1	NP_031905.1	Drg1 NP_031905.1 developmentally-regulated GTP-binding protein 1 [Mus musculus]	High	High	0	0.169925			16000000	18000000
1	2	2	3	Drg2	NP_067329.1	Drg2 NP_067329.1 developmentally-regulated GTP-binding protein 2 [Mus musculus]	High	High	0	-1.074			20000000	9500000
1	3	3	3	Pno1	NP_079719.1	Pno1 NP_079719.1 RNA-binding protein PNO1 [Mus musculus]	High	Peak Found	1	-4.94342	0.03	1	120000000	3900000
1	2	2	2	Dync1li1	NP_666341.1	Dync1li1 NP_666341.1 cytoplasmic dynein 1 light intermediate chain 1 [Mus musculus]	Peak Found	High	0	-1.32193			250000000	100000000
2	2	3	3	Dynll2	NP_001161944.1	Dynll2 NP_001161944.1 dynein light chain 2, cytoplasmic [Mus musculus]	High	Not Found	0	0.862496			110000000	200000000
2	7	7	8	Rap1gds1	NP_001035780.1	Rap1gds1 NP_001035780.1 RAP1, GTP-GDP dissociation stimulator 1 isoform a [Mus musculus]	High	Peak Found	1	-5.02975	0.02	1	49000000	1500000
1	1	1	2	Ddrgk1	NP_084108.1	Ddrgk1 NP_084108.1 DDRGK domain-containing protein 1 precursor [Mus musculus]	Peak Found	High	1	-6.05889	0.01	1	2600000000	39000000
2	1	2	3	Gbf1	NP_849261.2	Gbf1 NP_849261.2 Golgi-specific brefeldin A-resistance guanine nucleotide exchange factor 1 [Mus musculus]	Not Found	Not Found	0	-1.70782			4900000000	1500000000
2	3	3	3	Gfpt1	NP_038556.1	Gfpt1 NP_038556.1 glutamine--fructose-6-phosphate aminotransferase [isomerizing] 1 [Mus musculus]	High	Peak Found	0	0.277534			9900000	12000000
1	3	3	3	Glrx3	NP_075629.2	Glrx3 NP_075629.2 glutaredoxin-3 [Mus musculus]	High	High	0	-0.777608			72000000	42000000
2	2	2	2	Gm10349	XP_910953.1	Gm10349 XP_910953.1 PREDICTED: nuclear transport factor 2-like [Mus musculus]	High	High	0	-1			40000000	20000000
1	2	2	2	Mrps34	NP_075749.1	Mrps34 NP_075749.1 28S ribosomal protein S34, mitochondrial [Mus musculus]	High	Peak Found	0	1.54253			23000000	67000000
1	2	2	2	Myg1	NP_068359.1	Myg1 NP_068359.1 UPF0160 protein MYG1, mitochondrial precursor [Mus musculus]	High	Peak Found	1	-6.44746	0.07	1	960000000	11000000
1	1	1	1	1110004F10Rik	NP_062746.1	1110004F10Rik NP_062746.1 small acidic protein [Mus musculus]	High	Not Found	1	-6.64386			43000000
1	1	1	1	2410002F23Rik	NP_080156.2	2410002F23Rik NP_080156.2 uncharacterized protein LOC668661 [Mus musculus]	High	Not Found	1	-6.64386			3100000
1	1	1	1	Ilvbl	NP_776112.1	Ilvbl NP_776112.1 acetolactate synthase-like protein [Mus musculus]	High	Peak Found	0	-0.932886			21000000	11000000
1	1	1	1	9030624J02Rik	NP_082091.3	9030624J02Rik NP_082091.3 UPF0505 protein C16orf62 homolog [Mus musculus]	High	Not Found	1	-6.64386			3800000
1	1	1	1	Acp6	NP_062774.2	Acp6 NP_062774.2 lysophosphatidic acid phosphatase type 6 precursor [Mus musculus]	High	Not Found	1	-6.64386			29000000
2	1	1	1	Acsl4	NP_997508.1	Acsl4 NP_997508.1 long-chain-fatty-acid--CoA ligase 4 isoform 1 [Mus musculus]	High	Not Found	1	-6.64386			19000000
1	1	1	1	Adprh	NP_031440.1	Adprh NP_031440.1 ADP-ribosylarginine hydrolase [Mus musculus]	High	Not Found	1	-6.64386			8000000
1	1	1	1	Alad	NP_032551.3	Alad NP_032551.3 delta-aminolevulinic acid dehydratase [Mus musculus]	High	Not Found	1	-6.64386			23000000
1	1	1	1	Aldh9a1	NP_064377.2	Aldh9a1 NP_064377.2 4-trimethylaminobutyraldehyde dehydrogenase precursor [Mus musculus]	High	Not Found	1	-6.64386			34000000
1	1	1	1	Alg2	NP_064382.3	Alg2 NP_064382.3 alpha-1,3/1,6-mannosyltransferase ALG2 [Mus musculus]	High	Not Found	1	-6.64386			6400000
2	1	1	1	Ano10	NP_598740.1	Ano10 NP_598740.1 anoctamin-10 isoform 1 [Mus musculus]	High	Not Found	1	-6.64386			13000000
1	1	1	1	Arih1	NP_064311.2	Arih1 NP_064311.2 E3 ubiquitin-protein ligase ARIH1 [Mus musculus]	High	Not Found	1	-6.64386			19000000
1	1	1	1	Atp6v1c1	NP_079770.2	Atp6v1c1 NP_079770.2 V-type proton ATPase subunit C 1 [Mus musculus]	High	Not Found	1	-6.64386			7000000
1	2	2	2	2810428I15Rik	NP_079853.1	2810428I15Rik NP_079853.1 uncharacterized protein C19orf60 homolog [Mus musculus]	High	Not Found	1	-6.64386			5700000
1	1	1	1	Atrx	NP_033556.2	Atrx NP_033556.2 transcriptional regulator ATRX [Mus musculus]	High	Not Found	1	-6.64386			22000000
2	5	5	7	Abcf2	NP_038881.1	Abcf2 NP_038881.1 ATP-binding cassette sub-family F member 2 isoform 1 [Mus musculus]	High	Not Found	1	-6.64386			33000000
3	3	3	3	Acot7	NP_001139529.1	Acot7 NP_001139529.1 cytosolic acyl coenzyme A thioester hydrolase isoform 1 [Mus musculus]	High	Not Found	1	-6.64386			13000000
1	1	1	1	Bax	NP_031553.1	Bax NP_031553.1 apoptosis regulator BAX [Mus musculus]	High	Not Found	1	-6.64386			71000000
1	1	1	1	BC016423	NP_598824.3	BC016423 NP_598824.3 protein FAM208B [Mus musculus]	High	Not Found	1	-6.64386			1200000
1	1	1	1	Bid	NP_031570.2	Bid NP_031570.2 BH3-interacting domain death agonist [Mus musculus]	High	Not Found	1	-6.64386			4800000
1	2	2	2	Akr1b3	NP_033788.3	Akr1b3 NP_033788.3 aldose reductase [Mus musculus]	High	Not Found	1	-6.64386			56000000
1	1	1	1	Blvra	NP_080954.4	Blvra NP_080954.4 biliverdin reductase A precursor [Mus musculus]	High	Not Found	1	-6.64386			3000000
1	1	1	1	Bms1	NP_919320.1	Bms1 NP_919320.1 ribosome biogenesis protein BMS1 homolog [Mus musculus]	High	Not Found	1	-6.64386			6600000
1	1	1	1	Bola1	NP_081251.1	Bola1 NP_081251.1 bolA-like protein 1 [Mus musculus]	High	Not Found	1	-6.64386			5900000
3	2	2	2	Ankrd17	NP_112148.2	Ankrd17 NP_112148.2 ankyrin repeat domain-containing protein 17 isoform a [Mus musculus]	High	Not Found	1	-6.64386			7100000
1	1	1	1	Btaf1	NP_001074175.1	Btaf1 NP_001074175.1 TATA-binding protein-associated factor 172 [Mus musculus]	High	Not Found	1	-6.64386			4800000
1	3	3	3	Arfip1	NP_001074562.1	Arfip1 NP_001074562.1 arfaptin-1 [Mus musculus]	High	Not Found	1	-6.64386			22000000
1	2	2	3	Arl3	NP_062692.1	Arl3 NP_062692.1 ADP-ribosylation factor-like protein 3 [Mus musculus]	High	Not Found	1	-6.64386			25000000
4	1	1	1	Cbfb	NP_071704.3	Cbfb NP_071704.3 core-binding factor subunit beta isoform 1 [Mus musculus]	High	Not Found	1	-6.64386			9000000
1	1	1	1	Ccdc101	NP_083615.3	Ccdc101 NP_083615.3 SAGA-associated factor 29 homolog [Mus musculus]	High	Not Found	1	-6.64386			10000000
1	1	1	1	Cdc16	NP_081552.2	Cdc16 NP_081552.2 cell division cycle protein 16 homolog [Mus musculus]	High	Not Found	1	-6.64386			9100000
3	2	2	2	Aspscr1	NP_081153.1	Aspscr1 NP_081153.1 tether containing UBX domain for GLUT4 isoform 1 [Mus musculus]	High	Not Found	1	-6.64386			14000000
2	1	2	5	Lnpep	NP_766415.1	Lnpep NP_766415.1 leucyl-cystinyl aminopeptidase [Mus musculus]	High	High	0	0.36257			210000000	270000000
1	1	1	1	Cdk5rap3	NP_084524.1	Cdk5rap3 NP_084524.1 CDK5 regulatory subunit-associated protein 3 [Mus musculus]	High	Not Found	1	-6.64386			3000000
2	1	1	1	Chchd6	NP_079627.3	Chchd6 NP_079627.3 coiled-coil-helix-coiled-coil-helix domain-containing protein 6, mitochondrial isoform 1 [Mus musculus]	Peak Found	High	1	-6.64386			9100000
1	2	2	2	Atg3	NP_080678.1	Atg3 NP_080678.1 ubiquitin-like-conjugating enzyme ATG3 [Mus musculus]	High	Not Found	1	-6.64386			37000000
1	1	1	1	Cirbp	NP_031731.1	Cirbp NP_031731.1 cold-inducible RNA-binding protein [Mus musculus]	High	Not Found	1	-6.64386			4600000
1	1	1	1	Cisd2	NP_080178.1	Cisd2 NP_080178.1 CDGSH iron-sulfur domain-containing protein 2 [Mus musculus]	High	Not Found	1	-6.64386			64000000
1	6	6	7	Atxn10	NP_058539.2	Atxn10 NP_058539.2 ataxin-10 [Mus musculus]	High	Not Found	1	-6.64386			12000000
1	1	1	1	Cnpy3	NP_082341.1	Cnpy3 NP_082341.1 protein canopy homolog 3 precursor [Mus musculus]	High	Not Found	1	-6.64386			23000000
1	2	2	2	Bak1	NP_031549.2	Bak1 NP_031549.2 bcl-2 homologous antagonist/killer [Mus musculus]	High	Not Found	1	-6.64386			50000000
2	1	1	1	Cops5	NP_038743.1	Cops5 NP_038743.1 COP9 signalosome complex subunit 5 isoform 1 [Mus musculus]	High	Not Found	1	-6.64386			22000000
1	1	1	1	Cops7b	NP_766562.1	Cops7b NP_766562.1 COP9 signalosome complex subunit 7b [Mus musculus]	High	Not Found	1	-6.64386			10000000
2	2	2	2	Bin1	NP_033798.1	Bin1 NP_033798.1 myc box-dependent-interacting protein 1 isoform 1 [Mus musculus]	High	Not Found	1	-6.64386			9200000
1	1	1	1	Cotl1	NP_082347.1	Cotl1 NP_082347.1 coactosin-like protein [Mus musculus]	High	Not Found	1	-6.64386			67000000
1	1	1	2	Brox	NP_082137.1	Brox NP_082137.1 BRO1 domain-containing protein BROX [Mus musculus]	High	Not Found	1	-6.64386			2800000
1	3	3	5	Bub3	NP_033904.2	Bub3 NP_033904.2 mitotic checkpoint protein BUB3 [Mus musculus]	High	High	1	-6.64386			34000000
1	1	1	1	Crot	NP_076222.1	Crot NP_076222.1 peroxisomal carnitine O-octanoyltransferase [Mus musculus]	High	Not Found	1	-6.64386			20000000
2	3	3	4	Casp3	NP_001271338.1	Casp3 NP_001271338.1 caspase-3 [Mus musculus]	High	Not Found	1	-6.64386			40000000
1	9	9	12	Cdc37	NP_058022.1	Cdc37 NP_058022.1 hsp90 co-chaperone Cdc37 [Mus musculus]	High	Not Found	1	-6.64386			47000000
2	1	1	1	Ctsa	NP_032932.2	Ctsa NP_032932.2 lysosomal protective protein isoform a preproprotein [Mus musculus]	High	Not Found	1	-6.64386			64000000
1	1	1	1	Cul3	NP_057925.1	Cul3 NP_057925.1 cullin-3 [Mus musculus]	High	Not Found	1	-6.64386			12000000
1	3	3	3	Chordc1	NP_080120.1	Chordc1 NP_080120.1 cysteine and histidine-rich domain-containing protein 1 [Mus musculus]	High	Not Found	1	-6.64386			57000000
1	2	2	3	Cmpk1	NP_079923.3	Cmpk1 NP_079923.3 UMP-CMP kinase [Mus musculus]	High	High	1	-6.64386			7700000
1	3	3	3	Col5a1	NP_056549.2	Col5a1 NP_056549.2 collagen alpha-1(V) chain precursor [Mus musculus]	High	Not Found	1	-6.64386			32000000
1	1	1	2	Cops8	NP_598566.3	Cops8 NP_598566.3 COP9 signalosome complex subunit 8 [Mus musculus]	High	Not Found	1	-6.64386			44000000
1	1	1	1	Ddt	NP_034157.1	Ddt NP_034157.1 D-dopachrome decarboxylase [Mus musculus]	High	Not Found	1	-6.64386			5000000
1	1	1	1	Dnajc11	NP_766292.2	Dnajc11 NP_766292.2 dnaJ homolog subfamily C member 11 [Mus musculus]	High	Not Found	1	-6.64386			25000000
1	1	1	1	Dnajc3	NP_032955.2	Dnajc3 NP_032955.2 dnaJ homolog subfamily C member 3 precursor [Mus musculus]	High	Not Found	1	-6.64386			5400000
2	1	1	1	Dnmt3a	NP_001258682.1	Dnmt3a NP_001258682.1 DNA (cytosine-5)-methyltransferase 3A isoform 1 [Mus musculus]	High	Not Found	1	-6.64386			1900000
1	1	1	1	Dscr3	NP_031860.1	Dscr3 NP_031860.1 Down syndrome critical region protein 3 homolog [Mus musculus]	High	Not Found	1	-6.64386			2200000
2	1	1	1	Dut	NP_001153118.1	Dut NP_001153118.1 deoxyuridine triphosphatase isoform 1 [Mus musculus]	High	Not Found	1	-6.64386			11000000
1	2	2	3	Cpsf2	NP_058552.1	Cpsf2 NP_058552.1 cleavage and polyadenylation specificity factor subunit 2 [Mus musculus]	High	Not Found	1	-6.64386			8200000
3	5	5	7	Crabp2	NP_031785.1	Crabp2 NP_031785.1 cellular retinoic acid-binding protein 2 [Mus musculus]	High	Not Found	1	-6.64386			140000000
2	1	1	1	Eci2	NP_001103801.1	Eci2 NP_001103801.1 enoyl-CoA delta isomerase 2, mitochondrial isoform a [Mus musculus]	High	Not Found	1	-6.64386			5000000
1	1	1	1	Edc3	NP_722494.1	Edc3 NP_722494.1 enhancer of mRNA-decapping protein 3 [Mus musculus]	High	Not Found	1	-6.64386			3300000
2	1	1	1	Edf1	NP_067494.1	Edf1 NP_067494.1 endothelial differentiation-related factor 1 [Mus musculus]	High	Not Found	1	-6.64386			32000000
1	4	4	5	Mrps31	NP_065585.1	Mrps31 NP_065585.1 28S ribosomal protein S31, mitochondrial precursor [Mus musculus]	High	High	0	1.38333			4600000	12000000
4	1	1	1	Ehbp1l1	NP_001108069.1	Ehbp1l1 NP_001108069.1 EH domain-binding protein 1-like protein 1 isoform a [Mus musculus]	High	Not Found	1	-6.64386			4700000
4	1	1	1	Ehmt1	NP_001012536.2	Ehmt1 NP_001012536.2 histone-lysine N-methyltransferase EHMT1 isoform 1 [Mus musculus]	High	Not Found	1	-6.64386			8200000
1	2	2	2	Cryz	NP_034098.1	Cryz NP_034098.1 quinone oxidoreductase [Mus musculus]	High	Not Found	1	-6.64386			24000000
1	1	1	1	Emc2	NP_080012.1	Emc2 NP_080012.1 ER membrane protein complex subunit 2 [Mus musculus]	High	Not Found	1	-6.64386			27000000
1	1	1	1	Epha2	NP_034269.2	Epha2 NP_034269.2 ephrin type-A receptor 2 precursor [Mus musculus]	High	Not Found	1	-6.64386			15000000
1	1	1	1	Etfdh	NP_080070.2	Etfdh NP_080070.2 electron transfer flavoprotein-ubiquinone oxidoreductase, mitochondrial precursor [Mus musculus]	High	Not Found	1	-6.64386			27000000
1	6	6	10	Ctps	NP_058028.2	Ctps NP_058028.2 CTP synthase 1 [Mus musculus]	High	Not Found	1	-6.64386			67000000
4	2	2	3	Cul5	NP_082083.2	Cul5 NP_082083.2 cullin-5 isoform 1 [Mus musculus]	High	Not Found	1	-6.64386			15000000
1	1	1	1	Faf1	NP_032009.2	Faf1 NP_032009.2 FAS-associated factor 1 [Mus musculus]	High	Not Found	1	-6.64386			6800000
3	2	2	2	Dab2	NP_075607.2	Dab2 NP_075607.2 disabled homolog 2 isoform a [Mus musculus]	High	Not Found	1	-6.64386			19000000
3	1	1	1	Fem1a	NP_034322.3	Fem1a NP_034322.3 protein fem-1 homolog A-A [Mus musculus]	High	Not Found	1	-6.64386			210000000
1	1	1	1	Fermt2	NP_666166.2	Fermt2 NP_666166.2 fermitin family homolog 2 [Mus musculus]	High	Not Found	1	-6.64386			5400000
1	1	1	2	Dad1	NP_001106829.1	Dad1 NP_001106829.1 dolichyl-diphosphooligosaccharide--protein glycosyltransferase subunit DAD1 [Mus musculus]	High	High	1	-6.64386			62000000
5	2	2	4	Dync1i2	NP_001185801.1	Dync1i2 NP_001185801.1 cytoplasmic dynein 1 intermediate chain 2 isoform 1 [Mus musculus]	High	Not Found	1	-6.64386			4400000
1	1	1	1	Fkbp1a	NP_032045.1	Fkbp1a NP_032045.1 peptidyl-prolyl cis-trans isomerase FKBP1A [Mus musculus]	High	Not Found	1	-6.64386			15000000
1	2	2	2	Dynlrb1	NP_080223.2	Dynlrb1 NP_080223.2 dynein light chain roadblock-type 1 [Mus musculus]	High	Not Found	1	-6.64386			40000000
2	2	2	3	Emc1	NP_666269.2	Emc1 NP_666269.2 ER membrane protein complex subunit 1 isoform 1 precursor [Mus musculus]	High	Not Found	1	-6.64386			20000000
2	1	1	1	Fmnl2	NP_765997.2	Fmnl2 NP_765997.2 formin-like protein 2 [Mus musculus]	High	Not Found	1	-6.64386			3200000
2	1	1	1	Fnbp1l	NP_001108137.1	Fnbp1l NP_001108137.1 formin-binding protein 1-like isoform 1 [Mus musculus]	High	Not Found	1	-6.64386			45000000
1	1	1	1	Ndufa3	NP_079624.1	Ndufa3 NP_079624.1 NADH dehydrogenase [ubiquinone] 1 alpha subcomplex subunit 3 [Mus musculus]	High	Peak Found	0	0.818162			38000000	67000000
1	1	1	1	Ftsj1	NP_598752.2	Ftsj1 NP_598752.2 Ftsj homolog [Mus musculus]	High	Not Found	1	-6.64386			8900000
1	1	1	2	Exosc6	NP_082550.1	Exosc6 NP_082550.1 exosome complex component MTR3 [Mus musculus]	High	High	1	-6.64386			13000000
1	1	1	2	Farp1	NP_598843.3	Farp1 NP_598843.3 FERM, RhoGEF and pleckstrin domain-containing protein 1 [Mus musculus]	High	High	1	-6.64386			11000000
3	5	5	5	Fhl1	NP_001070830.1	Fhl1 NP_001070830.1 four and a half LIM domains protein 1 isoform 2 [Mus musculus]	High	Not Found	1	-6.64386			78000000
4	1	1	1	Gemin5	NP_001160141.1	Gemin5 NP_001160141.1 gem-associated protein 5 isoform 1 [Mus musculus]	High	Not Found	1	-6.64386			14000000
3	2	2	2	Fip1l1	NP_001153045.1	Fip1l1 NP_001153045.1 pre-mRNA 3'-end-processing factor FIP1 isoform 1 [Mus musculus]	High	Not Found	1	-6.64386			12000000
1	1	1	1	Glrx	NP_444338.2	Glrx NP_444338.2 glutaredoxin-1 [Mus musculus]	High	Not Found	1	-6.64386			3700000
1	5	5	5	Fkbp5	NP_034350.1	Fkbp5 NP_034350.1 peptidyl-prolyl cis-trans isomerase FKBP5 [Mus musculus]	High	Not Found	1	-6.64386			59000000
1	2	2	2	Fkbp7	NP_034352.1	Fkbp7 NP_034352.1 peptidyl-prolyl cis-trans isomerase FKBP7 precursor [Mus musculus]	High	Not Found	1	-6.64386			23000000
2	1	1	1	Gps1	NP_663345.2	Gps1 NP_663345.2 COP9 signalosome complex subunit 1 isoform 1 [Mus musculus]	High	Not Found	1	-6.64386			37000000
1	1	1	2	Gaa	NP_032090.3	Gaa NP_032090.3 lysosomal alpha-glucosidase precursor [Mus musculus]	High	Not Found	1	-6.64386			24000000
1	1	1	1	Gsk3b	NP_062801.1	Gsk3b NP_062801.1 glycogen synthase kinase-3 beta [Mus musculus]	High	Not Found	1	-6.64386			11000000
1	1	1	1	Gsr	NP_034474.4	Gsr NP_034474.4 glutathione reductase, mitochondrial precursor [Mus musculus]	High	Not Found	1	-6.64386			16000000
1	2	2	2	Gatad2b	NP_647465.1	Gatad2b NP_647465.1 transcriptional repressor p66-beta [Mus musculus]	High	Not Found	1	-6.64386			22000000
2	1	1	1	Gstz1	NP_034493.1	Gstz1 NP_034493.1 maleylacetoacetate isomerase isoform 1 [Mus musculus]	High	Not Found	1	-6.64386			19000000
1	3	3	5	Gid8	NP_083883.1	Gid8 NP_083883.1 glucose-induced degradation protein 8 homolog [Mus musculus]	High	High	1	-6.64386			10000000
1	1	1	1	H1fx	NP_941024.1	H1fx NP_941024.1 H1 histone family, member X [Mus musculus]	High	Not Found	1	-6.64386			24000000
1	1	1	2	Gm3244	XP_001476621.1	Gm3244 XP_001476621.1 PREDICTED: NADH dehydrogenase [ubiquinone] 1 beta subcomplex subunit 4-like [Mus musculus]	Peak Found	High	1	-6.64386			24000000
1	1	1	1	Hat1	NP_080391.2	Hat1 NP_080391.2 histone acetyltransferase type B catalytic subunit [Mus musculus]	High	Not Found	1	-6.64386			18000000
1	2	2	2	Got1	NP_034454.2	Got1 NP_034454.2 aspartate aminotransferase, cytoplasmic [Mus musculus]	High	Not Found	1	-6.64386			33000000
1	2	2	2	Grb14	NP_057928.1	Grb14 NP_057928.1 growth factor receptor-bound protein 14 [Mus musculus]	High	Not Found	1	-6.64386			18000000
3	1	1	1	Hmbs	NP_038579.2	Hmbs NP_038579.2 porphobilinogen deaminase isoform 1 [Mus musculus]	High	Not Found	1	-6.64386			45000000
1	1	1	1	Nupl1	NP_733479.1	Nupl1 NP_733479.1 nucleoporin p58/p45 [Mus musculus]	High	Peak Found	0	-0.494765			31000000	22000000
7	6	6	7	Gstm1	NP_034488.1	Gstm1 NP_034488.1 glutathione S-transferase Mu 1 [Mus musculus]	High	Not Found	1	-6.64386			140000000
2	2	2	2	Gtf2e1	NP_083088.1	Gtf2e1 NP_083088.1 general transcription factor IIE subunit 1 [Mus musculus]	High	Not Found	1	-6.64386			7000000
1	1	1	1	Hmox1	NP_034572.1	Hmox1 NP_034572.1 heme oxygenase 1 [Mus musculus]	High	Not Found	1	-6.64386			30000000
1	1	1	1	Hmox2	NP_001129538.1	Hmox2 NP_001129538.1 heme oxygenase 2 [Mus musculus]	Peak Found	High	1	-6.64386			4900000
1	1	1	1	Hn1	NP_032284.1	Hn1 NP_032284.1 hematological and neurological expressed 1 protein [Mus musculus]	High	Not Found	1	-6.64386			75000000
1	2	2	2	H2-Ke2	NP_001172111.1	H2-Ke2 NP_001172111.1 prefoldin subunit 6 [Mus musculus]	High	Not Found	1	-6.64386			32000000
2	6	6	7	Pcx	NP_001156418.1	Pcx NP_001156418.1 pyruvate carboxylase, mitochondrial isoform 1 [Mus musculus]	High	High	0	-1.81497			19000000	5400000
1	3	3	3	Hdgfrp2	NP_032259.1	Hdgfrp2 NP_032259.1 hepatoma-derived growth factor-related protein 2 [Mus musculus]	High	Not Found	1	-6.64386			33000000
1	2	2	2	Heatr3	NP_766345.3	Heatr3 NP_766345.3 HEAT repeat-containing protein 3 [Mus musculus]	High	Not Found	1	-6.64386			17000000
2	3	3	3	Pdxdc1	NP_444411.2	Pdxdc1 NP_444411.2 pyridoxal-dependent decarboxylase domain-containing protein 1 isoform 1 [Mus musculus]	High	High	0	-2.60311			48000000	7900000
1	1	1	2	Hmga2	NP_034571.1	Hmga2 NP_034571.1 high mobility group protein HMGI-C [Mus musculus]	High	Not Found	1	-6.64386			13000000
1	2	2	2	Hmgb3	NP_032279.1	Hmgb3 NP_032279.1 high mobility group protein B3 [Mus musculus]	High	Not Found	1	-6.64386			28000000
1	1	1	1	Ikbkap	NP_080355.2	Ikbkap NP_080355.2 elongator complex protein 1 [Mus musculus]	Peak Found	High	1	-6.64386			6500000
1	3	3	3	Hspa14	NP_056580.2	Hspa14 NP_056580.2 heat shock 70 kDa protein 14 isoform 1 [Mus musculus]	High	Not Found	1	-6.64386			15000000
1	1	1	1	Isoc1	NP_079754.2	Isoc1 NP_079754.2 isochorismatase domain-containing protein 1 [Mus musculus]	High	Not Found	1	-6.64386			4200000
1	3	3	3	Huwe1	NP_067498.4	Huwe1 NP_067498.4 E3 ubiquitin-protein ligase HUWE1 [Mus musculus]	High	Not Found	1	-6.64386			8000000
1	3	3	3	Ide	NP_112419.3	Ide NP_112419.3 insulin-degrading enzyme [Mus musculus]	High	Not Found	1	-6.64386			16000000
1	1	2	3	Igf2bp2	NP_898850.2	Igf2bp2 NP_898850.2 insulin-like growth factor 2 mRNA-binding protein 2 [Mus musculus]	High	Not Found	1	-6.64386			21000000
1	1	2	3	Igf2bp3	NP_076159.3	Igf2bp3 NP_076159.3 insulin-like growth factor 2 mRNA-binding protein 3 [Mus musculus]	High	Not Found	1	-6.64386			35000000
1	1	1	1	Lclat1	NP_001171439.1	Lclat1 NP_001171439.1 lysocardiolipin acyltransferase 1 [Mus musculus]	High	Not Found	1	-6.64386			160000000
1	2	2	2	Ilk	NP_001155196.1	Ilk NP_001155196.1 integrin-linked protein kinase [Mus musculus]	High	Not Found	1	-6.64386			36000000
1	1	1	1	Lgals3	NP_001139425.1	Lgals3 NP_001139425.1 galectin-3 [Mus musculus]	High	Not Found	1	-6.64386			150000000
1	3	3	4	Kank2	NP_663586.3	Kank2 NP_663586.3 KN motif and ankyrin repeat domain-containing protein 2 [Mus musculus]	High	Not Found	1	-6.64386			48000000
3	1	1	1	Lims1	NP_001180232.1	Lims1 NP_001180232.1 LIM and senescent cell antigen-like-containing domain protein 1 isoform 3 [Mus musculus]	High	Not Found	1	-6.64386			14000000
1	1	1	1	Lphn2	NP_001074767.1	Lphn2 NP_001074767.1 latrophilin-2 precursor [Mus musculus]	High	Not Found	1	-6.64386			10000000
1	2	2	2	Kcmf1	NP_062689.2	Kcmf1 NP_062689.2 E3 ubiquitin-protein ligase KCMF1 [Mus musculus]	High	Not Found	1	-6.64386			11000000
2	2	2	2	Kifc1	NP_001182227.1	Kifc1 NP_001182227.1 kinesin-like protein KIFC1 [Mus musculus]	High	Not Found	1	-6.64386			8900000
1	4	4	4	Lasp1	NP_034818.1	Lasp1 NP_034818.1 LIM and SH3 domain protein 1 [Mus musculus]	High	Not Found	1	-6.64386			83000000
1	2	2	2	Lgmn	NP_035305.1	Lgmn NP_035305.1 legumain precursor [Mus musculus]	High	Not Found	1	-6.64386			26000000
4	1	1	1	Pnpt1	XP_003689309.1	Pnpt1 XP_003689309.1 PREDICTED: polyribonucleotide nucleotidyltransferase 1, mitochondrial isoform 1 [Mus musculus]	High	Peak Found	0	0.710493			11000000	18000000
1	1	1	1	Lsm1	NP_080308.1	Lsm1 NP_080308.1 U6 snRNA-associated Sm-like protein LSm1 [Mus musculus]	High	Not Found	1	-6.64386			22000000
1	5	5	5	Ppa2	NP_666253.1	Ppa2 NP_666253.1 inorganic pyrophosphatase 2, mitochondrial precursor [Mus musculus]	High	High	0	-0.561879			31000000	21000000
1	2	2	2	Ppan	NP_663585.2	Ppan NP_663585.2 suppressor of SWI4 1 homolog [Mus musculus]	High	High	0	-0.862496			20000000	11000000
1	1	1	1	Lta4h	NP_032543.2	Lta4h NP_032543.2 leukotriene A-4 hydrolase [Mus musculus]	High	Not Found	1	-6.64386			14000000
1	1	1	1	Lypla1	NP_032892.1	Lypla1 NP_032892.1 acyl-protein thioesterase 1 [Mus musculus]	High	Not Found	1	-6.64386			4500000
1	1	1	1	Map1s	NP_766601.2	Map1s NP_766601.2 microtubule-associated protein 1S [Mus musculus]	High	Not Found	1	-6.64386			51000000
1	1	1	1	Map2k3	NP_032954.1	Map2k3 NP_032954.1 dual specificity mitogen-activated protein kinase kinase 3 [Mus musculus]	High	Not Found	1	-6.64386			4900000
1	4	4	4	Lrp1	NP_032538.2	Lrp1 NP_032538.2 prolow-density lipoprotein receptor-related protein 1 precursor [Mus musculus]	High	Not Found	1	-6.64386			17000000
1	2	2	2	Lrpap1	NP_038615.2	Lrpap1 NP_038615.2 alpha-2-macroglobulin receptor-associated protein precursor [Mus musculus]	High	Not Found	1	-6.64386			17000000
3	1	1	1	Mapk14	NP_036081.1	Mapk14 NP_036081.1 mitogen-activated protein kinase 14 isoform 1 [Mus musculus]	High	Not Found	1	-6.64386			22000000
2	1	1	1	Mat2b	NP_598778.1	Mat2b NP_598778.1 methionine adenosyltransferase 2 subunit beta isoform 1 [Mus musculus]	High	Not Found	1	-6.64386			7000000
1	2	2	2	Lrrc40	NP_077156.2	Lrrc40 NP_077156.2 leucine-rich repeat-containing protein 40 [Mus musculus]	High	Not Found	1	-6.64386			14000000
1	1	1	1	Mdn1	NP_001074861.1	Mdn1 NP_001074861.1 midasin [Mus musculus]	High	Not Found	1	-6.64386			4400000
1	3	3	3	Lrrc47	NP_957678.1	Lrrc47 NP_957678.1 leucine-rich repeat-containing protein 47 [Mus musculus]	High	Not Found	1	-6.64386			11000000
2	1	1	1	Med14	NP_001041673.1	Med14 NP_001041673.1 mediator of RNA polymerase II transcription subunit 14 isoform a [Mus musculus]	High	Not Found	1	-6.64386			6800000
2	2	2	2	Map7d1	NP_659190.3	Map7d1 NP_659190.3 MAP7 domain-containing protein 1 isoform 1 [Mus musculus]	High	Not Found	1	-6.64386			32000000
1	2	2	2	Mbd3	NP_038623.1	Mbd3 NP_038623.1 methyl-CpG-binding domain protein 3 [Mus musculus]	High	Not Found	1	-6.64386			5800000
1	1	1	1	Mrps28	NP_079710.3	Mrps28 NP_079710.3 28S ribosomal protein S28, mitochondrial [Mus musculus]	Peak Found	High	1	-6.64386			25000000
1	1	1	1	Mrps33	NP_034400.1	Mrps33 NP_034400.1 28S ribosomal protein S33, mitochondrial isoform 1 [Mus musculus]	High	Not Found	1	-6.64386			68000000
2	4	4	4	Me1	NP_032641.2	Me1 NP_032641.2 NADP-dependent malic enzyme isoform 1 [Mus musculus]	High	Not Found	1	-6.64386			36000000
1	1	1	1	Mt1	NP_038630.1	Mt1 NP_038630.1 metallothionein-1 [Mus musculus]	High	Not Found	1	-6.64386			6400000
1	1	1	1	Mt2	NP_032656.1	Mt2 NP_032656.1 metallothionein-2 [Mus musculus]	High	Not Found	1	-6.64386			24000000
1	1	1	1	Mtpn	NP_032124.1	Mtpn NP_032124.1 myotrophin [Mus musculus]	High	Not Found	1	-6.64386			50000000
1	1	1	2	Ptpn1	NP_035331.3	Ptpn1 NP_035331.3 tyrosine-protein phosphatase non-receptor type 1 [Mus musculus]	High	High	0	-0.893085			39000000	21000000
2	2	2	2	Pwp2	NP_083822.1	Pwp2 NP_083822.1 periodic tryptophan protein 2 homolog [Mus musculus]	High	High	0	0.0166787			8600000	8700000
2	1	1	1	Mttp	NP_001156929.1	Mttp NP_001156929.1 microsomal triglyceride transfer protein large subunit isoform 1 precursor [Mus musculus]	High	Not Found	1	-6.64386			6900000
3	2	2	3	Qk	NP_001152989.1	Qk NP_001152989.1 protein quaking isoform 1 [Mus musculus]	High	Peak Found	0	-0.280108			51000000	42000000
1	1	1	1	Mvd	NP_619597.2	Mvd NP_619597.2 diphosphomevalonate decarboxylase [Mus musculus]	High	Not Found	1	-6.64386			13000000
1	1	1	1	Naa25	NP_766310.2	Naa25 NP_766310.2 N-alpha-acetyltransferase 25, NatB auxiliary subunit [Mus musculus]	High	Not Found	1	-6.64386			27000000
1	1	1	1	Nae1	NP_659180.1	Nae1 NP_659180.1 NEDD8-activating enzyme E1 regulatory subunit [Mus musculus]	High	Not Found	1	-6.64386			1700000
2	3	3	3	Mov10	NP_001156912.1	Mov10 NP_001156912.1 putative helicase MOV-10 isoform a [Mus musculus]	High	Not Found	1	-6.64386			17000000
1	1	1	1	ND4	NP_904337.1	ND4 NP_904337.1 NADH dehydrogenase subunit 4 (mitochondrion) [Mus musculus]	High	Not Found	1	-6.64386			12000000
1	1	1	1	Ndrg1	NP_032707.2	Ndrg1 NP_032707.2 protein NDRG1 [Mus musculus]	High	Not Found	1	-6.64386			30000000
2	1	1	1	Ndufc2	NP_077182.1	Ndufc2 NP_077182.1 NADH dehydrogenase [ubiquinone] 1 subunit C2 [Mus musculus]	High	Not Found	1	-6.64386			35000000
1	1	1	1	Nes	NP_057910.3	Nes NP_057910.3 nestin [Mus musculus]	High	Not Found	1	-6.64386			9500000
1	2	2	2	Mrps21	NP_510964.1	Mrps21 NP_510964.1 28S ribosomal protein S21, mitochondrial [Mus musculus]	High	Not Found	1	-6.64386			34000000
2	1	1	1	Nfkb2	NP_001170841.1	Nfkb2 NP_001170841.1 nuclear factor NF-kappa-B p100 subunit isoform b [Mus musculus]	High	Not Found	1	-6.64386			15000000
2	1	1	1	Nipbl	NP_081983.2	Nipbl NP_081983.2 nipped-B-like protein isoform a [Mus musculus]	High	Not Found	1	-6.64386			1200000
1	1	1	1	Nit2	NP_075664.1	Nit2 NP_075664.1 omega-amidase NIT2 [Mus musculus]	High	Not Found	1	-6.64386			14000000
3	9	9	12	Ncam1	NP_001106675.1	Ncam1 NP_001106675.1 neural cell adhesion molecule 1 isoform 3 precursor [Mus musculus]	High	Not Found	1	-6.64386			170000000
1	1	1	1	Ntmt1	NP_733480.1	Ntmt1 NP_733480.1 N-terminal Xaa-Pro-Lys N-methyltransferase 1 [Mus musculus]	High	Not Found	1	-6.64386			4500000
1	2	2	3	Nfkb1	NP_032715.2	Nfkb1 NP_032715.2 nuclear factor NF-kappa-B p105 subunit [Mus musculus]	High	Not Found	1	-6.64386			20000000
1	1	1	1	Nudcd2	NP_080299.4	Nudcd2 NP_080299.4 nudC domain-containing protein 2 [Mus musculus]	High	Not Found	1	-6.64386			51000000
1	1	1	1	Nufip2	NP_001019376.1	Nufip2 NP_001019376.1 nuclear fragile X mental retardation-interacting protein 2 [Mus musculus]	High	Not Found	1	-6.64386			5400000
1	1	1	1	Nyap1	NP_780730.2	Nyap1 NP_780730.2 neuronal tyrosine-phosphorylated phosphoinositide-3-kinase adapter 1 [Mus musculus]	High	Not Found	1	-6.64386			65000000
1	4	4	4	Npepps	NP_032968.2	Npepps NP_032968.2 puromycin-sensitive aminopeptidase [Mus musculus]	High	Not Found	1	-6.64386			43000000
1	4	4	4	Nudc	NP_035078.1	Nudc NP_035078.1 nuclear migration protein nudC [Mus musculus]	High	Not Found	1	-6.64386			120000000
1	1	1	2	Ostc	NP_079785.1	Ostc NP_079785.1 oligosaccharyltransferase complex subunit OSTC [Mus musculus]	High	High	1	-6.64386			120000000
1	2	2	2	Pafah1b1	NP_038653.1	Pafah1b1 NP_038653.1 platelet-activating factor acetylhydrolase IB subunit alpha [Mus musculus]	High	Not Found	1	-6.64386			48000000
1	1	1	1	Pef1	NP_080717.2	Pef1 NP_080717.2 peflin [Mus musculus]	High	Not Found	1	-6.64386			4200000
1	4	4	4	Pds5b	NP_780519.3	Pds5b NP_780519.3 sister chromatid cohesion protein PDS5 homolog B [Mus musculus]	High	Not Found	1	-6.64386			12000000
1	1	1	1	Pfkp	NP_062677.1	Pfkp NP_062677.1 6-phosphofructokinase type C [Mus musculus]	High	Not Found	1	-6.64386			17000000
1	1	1	1	Pgp	NP_080230.2	Pgp NP_080230.2 phosphoglycolate phosphatase [Mus musculus]	High	Not Found	1	-6.64386			28000000
1	1	1	1	Pigt	NP_598540.2	Pigt NP_598540.2 GPI transamidase component PIG-T precursor [Mus musculus]	High	Not Found	1	-6.64386			2400000
1	2	2	2	Pea15a	NP_035193.1	Pea15a NP_035193.1 astrocytic phosphoprotein PEA-15 isoform 2 [Mus musculus]	High	Not Found	1	-6.64386			17000000
1	1	1	1	Plaa	NP_766283.2	Plaa NP_766283.2 phospholipase A-2-activating protein [Mus musculus]	High	Not Found	1	-6.64386			28000000
1	1	1	1	Pmf1	NP_080204.1	Pmf1 NP_080204.1 polyamine-modulated factor 1 [Mus musculus]	High	Not Found	1	-6.64386			2300000
1	1	1	2	Peg10	NP_570947.2	Peg10 NP_570947.2 retrotransposon-derived protein PEG10 isoform 1 [Mus musculus]	High	Not Found	1	-6.64386			93000000
1	1	1	1	Ppp1r18	NP_001140183.1	Ppp1r18 NP_001140183.1 phostensin [Mus musculus]	High	Not Found	1	-6.64386			2400000
2	3	3	4	Pin1	NP_075860.1	Pin1 NP_075860.1 peptidyl-prolyl cis-trans isomerase NIMA-interacting 1 [Mus musculus]	High	Not Found	1	-6.64386			32000000
1	2	2	2	Pnp	NP_038660.1	Pnp NP_038660.1 purine nucleoside phosphorylase [Mus musculus]	High	Not Found	1	-6.64386			8800000
1	3	3	3	Ppp2r4	NP_620087.3	Ppp2r4 NP_620087.3 serine/threonine-protein phosphatase 2A activator [Mus musculus]	High	Not Found	1	-6.64386			31000000
5	4	4	5	Ppp2r5d	NP_033384.2	Ppp2r5d NP_033384.2 delta isoform of regulatory subunit B56, protein phosphatase 2A [Mus musculus]	High	Not Found	1	-6.64386			40000000
1	2	2	2	Ppp3r1	NP_077779.2	Ppp3r1 NP_077779.2 calcineurin subunit B type 1 [Mus musculus]	High	Not Found	1	-6.64386			25000000
1	1	1	1	Ppt1	NP_032943.2	Ppt1 NP_032943.2 palmitoyl-protein thioesterase 1 precursor [Mus musculus]	High	Not Found	1	-6.64386			13000000
2	2	2	2	Ppp4r1	NP_666193.2	Ppp4r1 NP_666193.2 serine/threonine-protein phosphatase 4 regulatory subunit 1 isoform a [Mus musculus]	High	Not Found	1	-6.64386			8300000
1	1	1	1	Prkag1	NP_058061.2	Prkag1 NP_058061.2 5'-AMP-activated protein kinase subunit gamma-1 [Mus musculus]	High	Not Found	1	-6.64386			34000000
1	1	1	1	Prkrip1	NP_080050.1	Prkrip1 NP_080050.1 PRKR-interacting protein 1 [Mus musculus]	High	Not Found	1	-6.64386			3700000
4	2	2	2	Prkacb	NP_001157672.1	Prkacb NP_001157672.1 cAMP-dependent protein kinase catalytic subunit beta isoform 4 [Mus musculus]	High	Not Found	1	-6.64386			12000000
2	1	1	1	Prrc2a	NP_064411.2	Prrc2a NP_064411.2 protein PRRC2A isoform 1 [Mus musculus]	High	Not Found	1	-6.64386			4700000
1	1	1	2	Prpf3	NP_081817.2	Prpf3 NP_081817.2 U4/U6 small nuclear ribonucleoprotein Prp3 [Mus musculus]	High	High	1	-6.64386			15000000
2	1	1	1	Sin3a	NP_001103820.1	Sin3a NP_001103820.1 paired amphipathic helix protein Sin3a isoform 2 [Mus musculus]	High	Peak Found	0	-1.43211			17000000	6300000
1	1	1	1	Psmg3	NP_079880.1	Psmg3 NP_079880.1 proteasome assembly chaperone 3 [Mus musculus]	High	Not Found	1	-6.64386			46000000
2	3	3	3	Psme2	NP_035320.1	Psme2 NP_035320.1 proteasome activator complex subunit 2 isoform 1 [Mus musculus]	High	Not Found	1	-6.64386			3600000
1	1	1	1	Rad50	NP_033038.2	Rad50 NP_033038.2 DNA repair protein RAD50 [Mus musculus]	High	Not Found	1	-6.64386			22000000
1	2	2	2	Pycrl	NP_079688.2	Pycrl NP_079688.2 pyrroline-5-carboxylate reductase 3 [Mus musculus]	High	Not Found	1	-6.64386			37000000
1	2	2	3	Rai14	NP_109615.1	Rai14 NP_109615.1 ankycorbin [Mus musculus]	High	Not Found	1	-6.64386			15000000
1	1	1	1	Rbm27	NP_766214.2	Rbm27 NP_766214.2 RNA-binding protein 27 [Mus musculus]	High	Not Found	1	-6.64386			7000000
2	1	1	1	Rnmt	NP_080716.1	Rnmt NP_080716.1 mRNA cap guanine-N7 methyltransferase isoform 1 [Mus musculus]	High	Not Found	1	-6.64386			9400000
3	2	2	3	Ranbp3	NP_001239395.1	Ranbp3 NP_001239395.1 ran-binding protein 3 isoform 1 [Mus musculus]	High	High	1	-6.64386			68000000
1	3	3	3	Rtca	NP_079793.2	Rtca NP_079793.2 RNA 3'-terminal phosphate cyclase [Mus musculus]	High	Not Found	1	-6.64386			8100000
1	1	1	1	Samm50	NP_848729.1	Samm50 NP_848729.1 sorting and assembly machinery component 50 homolog [Mus musculus]	High	Not Found	1	-6.64386			20000000
1	2	2	2	S100a4	NP_035441.1	S100a4 NP_035441.1 protein S100-A4 [Mus musculus]	High	Not Found	1	-6.64386			530000000
1	1	1	1	Scaf4	NP_849254.2	Scaf4 NP_849254.2 splicing factor, arginine/serine-rich 15 [Mus musculus]	Peak Found	High	1	-6.64386			2400000
3	2	3	5	Spata5	NP_001156983.1	Spata5 NP_001156983.1 spermatogenesis-associated protein 5 isoform 1 [Mus musculus]	High	Not Found	0	-0.115477			390000000	360000000
1	1	1	1	Scyl2	NP_932138.1	Scyl2 NP_932138.1 SCY1-like protein 2 [Mus musculus]	High	Not Found	1	-6.64386			3500000
1	2	2	3	Sart3	NP_058622.1	Sart3 NP_058622.1 squamous cell carcinoma antigen recognized by T-cells 3 [Mus musculus]	High	Not Found	1	-6.64386			14000000
1	1	2	2	Sec23a	NP_033173.2	Sec23a NP_033173.2 protein transport protein Sec23A [Mus musculus]	Not Found	Not Found	1	-6.64386			25000000
1	4	4	5	Sec24b	NP_997092.1	Sec24b NP_997092.1 protein transport protein Sec24B [Mus musculus]	High	Not Found	1	-6.64386			38000000
1	1	1	1	Setd3	NP_082538.2	Setd3 NP_082538.2 histone-lysine N-methyltransferase setd3 [Mus musculus]	High	Not Found	1	-6.64386			18000000
1	2	2	2	Sephs1	NP_780609.4	Sephs1 NP_780609.4 selenide, water dikinase 1 [Mus musculus]	High	Not Found	1	-6.64386			21000000
1	5	5	5	Sgta	NP_078775.1	Sgta NP_078775.1 small glutamine-rich tetratricopeptide repeat-containing protein alpha [Mus musculus]	High	Not Found	1	-6.64386			46000000
1	1	1	1	Sh3bgrl3	NP_542126.1	Sh3bgrl3 NP_542126.1 SH3 domain-binding glutamic acid-rich-like protein 3 [Mus musculus]	High	Not Found	1	-6.64386			6800000
3	1	1	1	Sh3gl1	NP_038692.1	Sh3gl1 NP_038692.1 endophilin-A2 isoform 1 [Mus musculus]	High	Not Found	1	-6.64386			64000000
1	3	3	3	Sh3bgrl	NP_064373.1	Sh3bgrl NP_064373.1 SH3 domain-binding glutamic acid-rich-like protein [Mus musculus]	High	Not Found	1	-6.64386			27000000
3	1	1	1	Sh3kbp1	NP_001129199.1	Sh3kbp1 NP_001129199.1 SH3 domain-containing kinase-binding protein 1 isoform 1 [Mus musculus]	High	Not Found	1	-6.64386			96000000
4	2	2	2	Sh3glb1	NP_001268966.1	Sh3glb1 NP_001268966.1 endophilin-B1 isoform 1 [Mus musculus]	High	Not Found	1	-6.64386			72000000
1	1	1	1	Slc5a3	NP_059087.2	Slc5a3 NP_059087.2 sodium/myo-inositol cotransporter [Mus musculus]	High	Not Found	1	-6.64386			2100000
2	1	1	1	Slk	NP_033315.2	Slk NP_033315.2 STE20-like serine/threonine-protein kinase isoform 1 [Mus musculus]	High	Not Found	1	-6.64386			8700000
2	1	1	1	Smarcb1	NP_035548.1	Smarcb1 NP_035548.1 SWI/SNF-related matrix-associated actin-dependent regulator of chromatin subfamily B member 1 isoform 1 [Mus musculus]	High	Not Found	1	-6.64386			44000000
1	4	4	6	Tacstd2	NP_064431.2	Tacstd2 NP_064431.2 tumor-associated calcium signal transducer 2 precursor [Mus musculus]	Peak Found	High	0	-2.26303			1200000000	250000000
1	1	1	1	Snx6	NP_081274.2	Snx6 NP_081274.2 sorting nexin-6 [Mus musculus]	High	Not Found	1	-6.64386			12000000
1	2	3	3	Slc12a2	NP_033220.2	Slc12a2 NP_033220.2 solute carrier family 12 member 2 [Mus musculus]	High	Not Found	1	-6.64386			4000000
1	2	2	2	Snx8	NP_758481.1	Snx8 NP_758481.1 sorting nexin-8 [Mus musculus]	High	Not Found	1	-6.64386			10000000
1	1	1	1	Sqstm1	NP_035148.1	Sqstm1 NP_035148.1 sequestosome-1 [Mus musculus]	High	Not Found	1	-6.64386			6000000
2	1	1	1	Sri	NP_001074443.1	Sri NP_001074443.1 sorcin isoform 1 [Mus musculus]	High	Not Found	1	-6.64386			23000000
5	1	1	1	Ssbp3	NP_076161.2	Ssbp3 NP_076161.2 single-stranded DNA-binding protein 3 isoform a [Mus musculus]	High	Not Found	1	-6.64386			5900000
1	1	1	1	Ssr3	NP_080431.1	Ssr3 NP_080431.1 translocon-associated protein subunit gamma [Mus musculus]	High	Not Found	1	-6.64386			67000000
1	1	1	1	Sssca1	NP_065237.3	Sssca1 NP_065237.3 Sjoegren syndrome/scleroderma autoantigen 1 homolog [Mus musculus]	High	Not Found	1	-6.64386			11000000
3	1	1	1	Stau1	NP_001103376.1	Stau1 NP_001103376.1 double-stranded RNA-binding protein Staufen homolog 1 isoform 1 [Mus musculus]	High	Not Found	1	-6.64386			6800000
1	2	2	2	Spr	NP_035597.2	Spr NP_035597.2 sepiapterin reductase [Mus musculus]	High	Not Found	1	-6.64386			32000000
1	1	1	1	Sympk	NP_080881.2	Sympk NP_080881.2 symplekin [Mus musculus]	High	Not Found	1	-6.64386			1600000
3	2	2	2	Sumf2	XP_003689431.1	Sumf2 XP_003689431.1 PREDICTED: sulfatase-modifying factor 2 isoform 1 [Mus musculus]	High	Not Found	1	-6.64386			16000000
1	2	4	4	Tnpo2	NP_663365.3	Tnpo2 NP_663365.3 transportin-2 [Mus musculus]	High	Not Found	0	0.0412227			69000000	71000000
1	1	1	1	Tbcb	NP_079824.2	Tbcb NP_079824.2 tubulin-folding cofactor B [Mus musculus]	High	Not Found	1	-6.64386			19000000
2	1	1	1	Tbl1x	NP_065626.1	Tbl1x NP_065626.1 F-box-like/WD repeat-containing protein TBL1X [Mus musculus]	High	Not Found	1	-6.64386			35000000
1	1	1	1	Thbs1	NP_035710.2	Thbs1 NP_035710.2 thrombospondin-1 precursor [Mus musculus]	High	Not Found	1	-6.64386			44000000
1	1	1	1	Thoc6	NP_001008425.1	Thoc6 NP_001008425.1 THO complex subunit 6 homolog [Mus musculus]	High	Not Found	1	-6.64386			9600000
1	3	3	3	Thop1	NP_073144.3	Thop1 NP_073144.3 thimet oligopeptidase [Mus musculus]	High	Not Found	1	-6.64386			16000000
1	2	2	2	Thumpd3	NP_032214.1	Thumpd3 NP_032214.1 THUMP domain-containing protein 3 [Mus musculus]	High	Not Found	1	-6.64386			8700000
1	1	1	1	Tiprl	NP_663488.1	Tiprl NP_663488.1 TIP41-like protein [Mus musculus]	High	Not Found	1	-6.64386			4000000
1	1	1	1	Tmsb10	NP_001177256.1	Tmsb10 NP_001177256.1 thymosin beta-10 [Mus musculus]	High	Not Found	1	-6.64386			56000000
1	3	3	3	Tsfm	NP_079813.1	Tsfm NP_079813.1 elongation factor Ts, mitochondrial precursor [Mus musculus]	High	High	0	-0.793549			26000000	15000000
1	1	1	1	Tnpo3	NP_796270.2	Tnpo3 NP_796270.2 transportin-3 [Mus musculus]	High	Not Found	1	-6.64386			32000000
2	1	1	2	Ttc21b	NP_001041069.1	Ttc21b NP_001041069.1 tetratricopeptide repeat protein 21B [Mus musculus]	High	Peak Found	0	0			130000000	130000000
1	2	2	2	Tor1b	NP_598434.2	Tor1b NP_598434.2 torsin-1B precursor [Mus musculus]	High	Not Found	1	-6.64386			10000000
1	1	1	1	Trip13	NP_081458.1	Trip13 NP_081458.1 pachytene checkpoint protein 2 homolog [Mus musculus]	High	Not Found	1	-6.64386			13000000
1	1	1	1	Trmt6	NP_780322.2	Trmt6 NP_780322.2 tRNA (adenine(58)-N(1))-methyltransferase non-catalytic subunit TRM6 [Mus musculus]	Peak Found	High	1	-6.64386			21000000
1	1	1	1	Trove2	NP_038863.1	Trove2 NP_038863.1 60 kDa SS-A/Ro ribonucleoprotein [Mus musculus]	High	Not Found	1	-6.64386			680000
3	1	1	1	Tsc22d1	NP_997535.2	Tsc22d1 NP_997535.2 TSC22 domain family protein 1 isoform 1 [Mus musculus]	High	Not Found	1	-6.64386			6800000
2	1	1	1	Tsc22d3	NP_001070832.1	Tsc22d3 NP_001070832.1 TSC22 domain family protein 3 isoform 1 [Mus musculus]	High	Not Found	1	-6.64386			8200000
1	1	1	1	Tsr1	NP_796299.2	Tsr1 NP_796299.2 pre-rRNA-processing protein TSR1 homolog [Mus musculus]	High	Not Found	1	-6.64386			6800000
1	2	2	2	Ttc27	NP_690030.3	Ttc27 NP_690030.3 tetratricopeptide repeat protein 27 [Mus musculus]	High	Not Found	1	-6.64386			4000000
1	1	1	1	Ttll12	NP_898838.2	Ttll12 NP_898838.2 tubulin--tyrosine ligase-like protein 12 [Mus musculus]	High	Not Found	1	-6.64386			22000000
1	1	1	1	Txlna	NP_001005506.2	Txlna NP_001005506.2 alpha-taxilin [Mus musculus]	High	Not Found	1	-6.64386			9100000
2	3	3	5	Txnrd1	NP_001035988.1	Txnrd1 NP_001035988.1 thioredoxin reductase 1, cytoplasmic isoform 1 [Mus musculus]	High	Not Found	1	-6.64386			68000000
2	3	3	3	Uap1	NP_598567.2	Uap1 NP_598567.2 UDP-N-acetylhexosamine pyrophosphorylase [Mus musculus]	High	Not Found	1	-6.64386			8100000
1	2	2	2	Uap1l1	NP_001028465.1	Uap1l1 NP_001028465.1 UDP-N-acetylhexosamine pyrophosphorylase-like protein 1 [Mus musculus]	High	Not Found	1	-6.64386			6900000
1	1	1	1	Uba6	NP_766300.1	Uba6 NP_766300.1 ubiquitin-like modifier-activating enzyme 6 [Mus musculus]	High	Not Found	1	-6.64386			11000000
1	1	1	2	Ube2k	NP_058066.2	Ube2k NP_058066.2 ubiquitin-conjugating enzyme E2 K [Mus musculus]	High	Not Found	1	-6.64386			8600000
7	3	3	3	Ube2l3	NP_033482.1	Ube2l3 NP_033482.1 ubiquitin-conjugating enzyme E2 L3 [Mus musculus]	High	Not Found	1	-6.64386			27000000
3	3	3	3	Ube2m	NP_663553.1	Ube2m NP_663553.1 NEDD8-conjugating enzyme Ubc12 isoform 1 [Mus musculus]	High	Not Found	1	-6.64386			69000000
1	1	1	1	Ubqln4	NP_277068.1	Ubqln4 NP_277068.1 ubiquilin-4 [Mus musculus]	High	Not Found	1	-6.64386			14000000
1	3	3	3	Ubr4	NP_001153791.1	Ubr4 NP_001153791.1 E3 ubiquitin-protein ligase UBR4 [Mus musculus]	High	Not Found	1	-6.64386			11000000
1	3	3	3	Ugdh	NP_033492.1	Ugdh NP_033492.1 UDP-glucose 6-dehydrogenase [Mus musculus]	High	Not Found	1	-6.64386			20000000
1	1	1	1	Uhrf2	NP_659122.2	Uhrf2 NP_659122.2 E3 ubiquitin-protein ligase UHRF2 [Mus musculus]	High	Not Found	1	-6.64386			7100000
1	1	1	1	Urod	NP_033504.2	Urod NP_033504.2 uroporphyrinogen decarboxylase [Mus musculus]	High	Not Found	1	-6.64386			7100000
1	3	3	3	Usp9x	NP_033507.2	Usp9x NP_033507.2 probable ubiquitin carboxyl-terminal hydrolase FAF-X [Mus musculus]	High	Not Found	1	-6.64386			10000000
1	4	4	4	Vbp1	NP_035822.2	Vbp1 NP_035822.2 prefoldin subunit 3 [Mus musculus]	High	Not Found	1	-6.64386			42000000
[truncated: 11 more rows]

## Sheet: Candidate Protein and mRNA 
GENE	Fold Change (log FC) (GPRC5A-/- VS. wild-type)
	Ptrotein level	mRNA level
Dsc2	6.62936	-1.27
Hmgcl	6.62936	-0.863
Slc7a1	6.62936	-0.724
Lman1	6.62936	-0.707
Nip7	6.62936	-0.575
Rad23a	6.62936	-0.464
Lamc2	6.62936	-0.26
Nup50	6.62936	-0.242
Tfg	6.62936	-0.227
Nt5dc2	6.62936	-0.216
Ppl	6.62936	-0.203
Pkp3	6.62936	-0.183
Idi1	6.62936	-0.145
Nsdhl	6.62936	-0.0107
Nol6	6.62936	0.116
Sun2	6.62936	0.23
Egfr	6.62936	0.234
Smc6	6.62936	0.252
Pdcd6	6.62936	0.272
Dimt1	6.62936	0.306
Serpinb5	6.62936	0.395
Utp18	6.62936	0.423
Ctsc	6.62936	0.472
1810009A15Rik	6.62936	0.8
S100a16	4.46328	0.281
Fads2	4.1964	-0.484
Itgb4	3.86942	0.85
S100a14	3.7625	-0.0758
Acpp	3.38205	0.623
Pkp1	3.11042	-0.159
Fat1	3.06817	0.222
Ass1	2.96347	-0.84
Hnrnpul1	2.88897	-0.132
Cdh1	2.81497	-0.257
Hspb1	2.73697	-0.182
Esrp1	2.70526	-0.196
Srpk1	2.70044	0.487
Gltscr2	2.51096	-0.23
Nt5e	2.34239	-1.33
Cox6c	2.152	0.355
Cpox	2.1343	-0.109
Chmp4b	2.12553	-0.222
Acadl	1.98489	0.32
Dbt	1.96829	0.338
Lad1	1.90689	0.149
Rcl1	1.86736	0.438
Sptbn2	1.8625	0.918
Psmd3	1.8365	-0.0693
Ndufv1	1.83007	0.52
Lima1	1.82716	0.735
Dsp	1.822	-0.161
Mrpl49	1.75673	0.172
Macf1	1.73697	-0.615
Arhgap1	1.73697	-0.357
Col17a1	1.73697	0.288
Hypk	-3.54432	-0.444
Pfkl	-3.65753	0.178
Fkbp3	-3.6845	0.0436
Rhob	-3.6845	0.113
S100a6	-3.75803	0.228
Cpne1	-3.81131	-0.0059
Mtap	-3.82236	-0.206
Dnajc2	-3.85244	0.195
Adss	-3.90689	0.975
Fn1	-3.94342	0.239
Eno3	-4.03814	-0.974
Ppp3ca	-4.12163	-0.129
Park7	-4.12928	-0.276
Lgals1	-4.14684	0.424
Yars	-4.20645	-0.58
Itpa	-4.22239	-0.241
Pgd	-4.34269	-0.415
Glo1	-4.38399	1.73
Stmn1	-4.50635	-0.605
Pno1	-4.94342	0.358
Rap1gds1	-5.02975	-0.253
Myg1	-6.44746	0.354
Rai14	-6.64386	-0.979
Lrrc47	-6.64386	-0.876
Col5a1	-6.64386	-0.779
Acot7	-6.64386	-0.669
Emc1	-6.64386	-0.625
Grb14	-6.64386	-0.616
Pafah1b1	-6.64386	-0.598
Cmpk1	-6.64386	-0.581
Sh3glb1	-6.64386	-0.569
Prkacb	-6.64386	-0.553
Pds5b	-6.64386	-0.54
Ubr4	-6.64386	-0.534
Dab2	-6.64386	-0.521
Cul5	-6.64386	-0.509
Fip1l1	-6.64386	-0.494
Snx8	-6.64386	-0.48
Fkbp7	-6.64386	-0.476
S100a4	-6.64386	-0.476
Igf2bp2	-6.64386	-0.471
Gatad2b	-6.64386	-0.459
Nudc	-6.64386	-0.457
Igf2bp3	-6.64386	-0.446
Ppp2r4	-6.64386	-0.417
Ugdh	-6.64386	-0.376
Mbd3	-6.64386	-0.345
Ube2l3	-6.64386	-0.314
Mov10	-6.64386	-0.299
Kcmf1	-6.64386	-0.289
Ctps	-6.64386	-0.283
Sec23a	-6.64386	-0.27
Uap1	-6.64386	-0.255
Sec24b	-6.64386	-0.247
Ttc27	-6.64386	-0.247
Sephs1	-6.64386	-0.246
Sart3	-6.64386	-0.24
Cryz	-6.64386	-0.238
Gid8	-6.64386	-0.228
Thop1	-6.64386	-0.217
Tor1b	-6.64386	-0.195
Cdc37	-6.64386	-0.146
Lrrc40	-6.64386	-0.137
Pycrl	-6.64386	-0.136
Hspa14	-6.64386	-0.13
2810428I15Rik	-6.64386	-0.128
Sumf2	-6.64386	-0.113
Ranbp3	-6.64386	-0.104
Fkbp5	-6.64386	-0.103
Vbp1	-6.64386	-0.102
Casp3	-6.64386	-0.0593
Hmgb3	-6.64386	-0.0583
Pea15a	-6.64386	-0.0579
Psme2	-6.64386	-0.0182
Pin1	-6.64386	0.00893
Dynlrb1	-6.64386	0.0111
Ube2m	-6.64386	0.0651
Hdgfrp2	-6.64386	0.0692
Sgta	-6.64386	0.0727
Atg3	-6.64386	0.0734
Dync1i2	-6.64386	0.0754
Arl3	-6.64386	0.0796
Rtca	-6.64386	0.0839
Arfip1	-6.64386	0.0885
Ppp4r1	-6.64386	0.126
Bub3	-6.64386	0.128
Gtf2e1	-6.64386	0.141
Npepps	-6.64386	0.141
Thumpd3	-6.64386	0.144
Chordc1	-6.64386	0.152
Abcf2	-6.64386	0.168
Nfkb1	-6.64386	0.17
Ilk	-6.64386	0.176
Bak1	-6.64386	0.188
Bin1	-6.64386	0.19
Ppp3r1	-6.64386	0.209
Lrp1	-6.64386	0.225
Atxn10	-6.64386	0.229
Mrps21	-6.64386	0.235
Cpsf2	-6.64386	0.271
Akr1b3	-6.64386	0.286
Ankrd17	-6.64386	0.293
Lgmn	-6.64386	0.293
Pnp	-6.64386	0.296
Zranb2	-6.64386	0.302
Xpo5	-6.64386	0.314
Lrpap1	-6.64386	0.344
Aspscr1	-6.64386	0.351
Ppp2r5d	-6.64386	0.412
Sh3bgrl	-6.64386	0.429
Ide	-6.64386	0.43
Usp9x	-6.64386	0.496
Lasp1	-6.64386	0.514
Heatr3	-6.64386	0.52
Kank2	-6.64386	0.539
Huwe1	-6.64386	0.551
Spr	-6.64386	0.56
Fhl1	-6.64386	0.59
Txnrd1	-6.64386	0.621
Ncam1	-6.64386	0.648
Crabp2	-6.64386	0.671
Uap1l1	-6.64386	0.682
Slc12a2	-6.64386	0.75
Got1	-6.64386	1.13
