# Supplementary material for: GPRC5A suppresses protein synthesis at the endoplasmic reticulum to prevent radiation-induced lung tumorigenesis
Source: Nat Commun. 2016 Jun 8;7:11795. doi: 10.1038/ncomms11795 (PMC4899846; doi:10.1038/ncomms11795)
Supplement: Supplementary Data 2 — Raw data of identification of protein-protein interactions by mass pectrometry. [file ncomms11795-s3.xlsx]

## Sheet: TotalProteinID
Supplementary Data 2. Raw data of identification of protein–protein interactions by mass spectrometry
Group	Gene ID	Gene	Protein ID	Log2 Ratio SC	Total	Total	Total SC	Total SC	TP	SC	TP	SC	TP	SC	TP	SC	TP	SC	TP	SC	Description	Mass
				GPRC5A/VECTOR	Peptides	SC	Vector	GPRC5A	jwang_1a	jwang_1a	jwang_1b	jwang_1b	jwang_1c	jwang_1c	jwang_2a	jwang_2a	jwang_2b	jwang_2b	jwang_2c	jwang_2c		(kD)
619.1	GI:12962937	AAAS	NP_056480.1	6.64386	4	4	0	4	0	0	0	0	0	0	0	0	4	4	0	0	aladin isoform 1 [Homo sapiens]	60
1046.1	GI:55743075	AAMP	NP_001078.2	6.64386	2	2	0	2	0	0	0	0	0	0	0	0	2	2	0	0	angio-associated migratory cell protein [Homo sapiens]	47
824.1	GI:530423619	AARS	XP_005255870.1	6.64386	3	3	0	3	0	0	0	0	0	0	3	3	0	0	0	0	PREDICTED: alanine--tRNA ligase, cytoplasmic isoform X1 [Homo sapiens]	107
760.1	GI:171184400	ABCB10	NP_036221.2	6.64386	3	3	0	3	0	0	0	0	0	0	0	0	3	3	0	0	ATP-binding cassette sub-family B member 10, mitochondrial [Homo sapiens]	79
213.1	GI:530363094	ABCD3	XP_005271146.1	2.70044	11	15	2	13	0	0	2	2	0	0	0	0	11	13	0	0	PREDICTED: ATP-binding cassette sub-family D member 3 isoform X3 [Homo sapiens]	72
489.1	GI:108773782	ABCE1	NP_002931.2	6.64386	5	5	0	5	0	0	0	0	0	0	0	0	5	5	0	0	ATP-binding cassette sub-family E member 1 [Homo sapiens]	67
422.1	GI:69354671	ABCF1	NP_001020262.1	1.80735	6	9	2	7	2	2	0	0	0	0	6	7	0	0	0	0	ATP-binding cassette sub-family F member 1 isoform a [Homo sapiens]	96
381.1	GI:27881506	ABCF2	NP_009120.1	3	7	9	1	8	1	1	0	0	0	0	7	8	0	0	0	0	ATP-binding cassette sub-family F member 2 isoform a [Homo sapiens]	71
187.1	GI:530393686	ABLIM1	XP_005269886.1	-6.64386	12	18	18	0	1	1	11	12	4	5	0	0	0	0	0	0	PREDICTED: actin-binding LIM protein 1 isoform X12 [Homo sapiens]	46
1088.1	GI:530412022	ACACA	XP_005257325.1	6.64386	2	2	0	2	0	0	0	0	0	0	2	2	0	0	0	0	PREDICTED: acetyl-CoA carboxylase 1 isoform X3 [Homo sapiens]	232
1485.1	GI:554506558	ACADM	NP_001272973.1	6.64386	1	1	0	1	0	0	0	0	0	0	0	0	1	1	0	0	medium-chain specific acyl-CoA dehydrogenase, mitochondrial isoform e [Homo sapiens]	26
1138.1	GI:530375831	ACAP2	XP_005269371.1	1	2	3	1	2	1	1	0	0	0	0	2	2	0	0	0	0	PREDICTED: arf-GAP with coiled-coil, ANK repeat and PH domain-containing protein 2 isoform X1 [Homo sapiens]	92
40.1	GI:7662238	ACIN1	NP_055792.1	-3.10434	24	48	43	5	23	27	10	13	3	3	4	4	1	1	0	0	apoptotic chromatin condensation inducer in the nucleus isoform 1 [Homo sapiens]	152
818.1	GI:530431277	ACLY	XP_005277084.1	6.64386	3	3	0	3	0	0	0	0	0	0	3	3	0	0	0	0	PREDICTED: ATP-citrate synthase isoform X5 [Homo sapiens]	91
1012.1	GI:96304457	ACP1	NP_001035739.1	6.64386	2	2	0	2	0	0	0	0	0	0	0	0	0	0	2	2	low molecular weight phosphotyrosine protein phosphatase isoform d [Homo sapiens]	12
701.1	GI:530377360	ACSL1	XP_005262890.1	6.64386	4	5	0	5	0	0	0	0	0	0	1	1	4	4	0	0	PREDICTED: long-chain-fatty-acid--CoA ligase 1 isoform X7 [Homo sapiens]	74
298.1	GI:42794752	ACSL3	NP_004448.2	6.64386	8	10	0	10	0	0	0	0	0	0	2	2	8	8	0	0	long-chain-fatty-acid--CoA ligase 3 [Homo sapiens]	80
35.1	GI:4501885	ACTB	NP_001092.1	-1.49969	27	578	427	151	23	112	24	252	19	63	17	44	21	71	15	36	actin, cytoplasmic 1 [Homo sapiens]	42
414.1	GI:4757718	ACTL6A	NP_004292.1	-0.321928	6	9	5	4	0	0	5	5	0	0	0	0	4	4	0	0	actin-like protein 6A isoform 1 [Homo sapiens]	47
616.1	GI:5031569	ACTR1A	NP_005727.1	1.58496	4	8	2	6	0	0	2	2	0	0	0	0	4	6	0	0	alpha-centractin [Homo sapiens]	43
413.1	GI:5031571	ACTR2	NP_005713.1	-1.41504	6	11	8	3	0	0	1	1	6	7	0	0	0	0	3	3	actin-related protein 2 isoform b [Homo sapiens]	45
460.1	GI:5031573	ACTR3	NP_005712.1	-1	6	9	6	3	0	0	6	6	0	0	0	0	3	3	0	0	actin-related protein 3 isoform 1 [Homo sapiens]	47
993.1	GI:4557251	ADAM10	NP_001101.1	6.64386	2	2	0	2	0	0	0	0	0	0	2	2	0	0	0	0	disintegrin and metalloproteinase domain-containing protein 10 precursor [Homo sapiens]	84
514.1	GI:70166852	ADAR	NP_001102.2	2.32193	5	6	1	5	1	1	0	0	0	0	4	5	0	0	0	0	double-stranded RNA-specific adenosine deaminase isoform a [Homo sapiens]	136
1686.1	GI:530366358	ADCK3	XP_005273264.1	6.64386	1	1	0	1	0	0	0	0	0	0	0	0	1	1	0	0	PREDICTED: aarF domain containing kinase 3 isoform X7 [Homo sapiens]	43
1744.1	GI:29826325	ADD1	NP_789771.1	6.64386	1	1	0	1	0	0	0	0	0	0	1	1	0	0	0	0	alpha-adducin isoform d [Homo sapiens]	73
1055.1	GI:542133159	ADNP	NP_001269461.1	6.64386	2	2	0	2	0	0	0	0	0	0	2	2	0	0	0	0	activity-dependent neuroprotector homeobox protein [Homo sapiens]	123
1075.1	GI:530417792	ADRM1	XP_005260316.1	6.64386	2	2	0	2	0	0	0	0	0	0	0	0	2	2	0	0	PREDICTED: proteasomal ubiquitin receptor ADRM1 isoform X3 [Homo sapiens]	38
1537.1	GI:530419611	ADSL	XP_005261434.1	-6.64386	1	1	1	0	1	1	0	0	0	0	0	0	0	0	0	0	PREDICTED: adenylosuccinate lyase isoform X1 [Homo sapiens]	56
1579.1	GI:530403073	ADSSL1	XP_005267377.1	-6.64386	1	1	1	0	1	1	0	0	0	0	0	0	0	0	0	0	PREDICTED: adenylosuccinate synthetase isozyme 1 isoform X1 [Homo sapiens]	28
1655.1	GI:530376123	AFAP1	XP_005248050.1	-6.64386	1	1	1	0	1	1	0	0	0	0	0	0	0	0	0	0	PREDICTED: actin filament-associated protein 1 isoform X3 [Homo sapiens]	83
749.1	GI:300192933	AFG3L2	NP_006787.2	6.64386	3	3	0	3	0	0	0	0	0	0	3	3	0	0	0	0	AFG3-like protein 2 [Homo sapiens]	89
631.1	GI:8922701	AGK	NP_060708.1	6.64386	4	5	0	5	0	0	0	0	0	0	0	0	4	5	0	0	acylglycerol kinase, mitochondrial precursor [Homo sapiens]	47
899.1	GI:29171734	AGO2	NP_036286.2	0	3	4	2	2	2	2	0	0	0	0	2	2	0	0	0	0	protein argonaute-2 isoform 1 [Homo sapiens]	97
1646.1	GI:530378892	AGXT2	XP_005248396.1	6.64386	1	1	0	1	0	0	0	0	0	0	1	1	0	0	0	0	PREDICTED: alanine--glyoxylate aminotransferase 2, mitochondrial isoform X3 [Homo sapiens]	49
534.1	GI:530417908	AHCY	XP_005260372.1	0.415037	5	7	3	4	0	0	3	3	0	0	0	0	4	4	0	0	PREDICTED: adenosylhomocysteinase isoform X1 [Homo sapiens]	48
1452.1	GI:61743954	AHNAK	NP_001611.1	-6.64386	1	1	1	0	1	1	0	0	0	0	0	0	0	0	0	0	neuroblast differentiation-associated protein AHNAK isoform 1 [Homo sapiens]	629
1580.1	GI:530403029	AHNAK2	XP_005267356.1	6.64386	1	1	0	1	0	0	0	0	0	0	1	1	0	0	0	0	PREDICTED: protein AHNAK2 isoform X1 [Homo sapiens]	605
776.1	GI:6912280	AHSA1	NP_036243.1	6.64386	3	3	0	3	0	0	0	0	0	0	0	0	1	1	2	2	activator of 90 kDa heat shock protein ATPase homolog 1 [Homo sapiens]	38
248.1	GI:4757732	AIFM1	NP_004199.1	1.45943	10	15	4	11	0	0	4	4	0	0	0	0	9	11	0	0	apoptosis-inducing factor 1, mitochondrial isoform 1 precursor [Homo sapiens]	67
718.1	GI:215490011	AIMP1	NP_001135888.1	6.64386	4	5	0	5	0	0	0	0	0	0	0	0	0	0	4	5	aminoacyl tRNA synthase complex-interacting multifunctional protein 1 isoform b precursor [Homo sapiens]	37
1424.1	GI:74272280	AIPL1	NP_001028227.1	-6.64386	1	2	2	0	0	0	0	0	1	2	0	0	0	0	0	0	aryl-hydrocarbon-interacting protein-like 1 isoform 3 [Homo sapiens]	37
673.1	GI:530412932	AKAP1	XP_005257764.1	6.64386	4	5	0	5	0	0	0	0	0	0	4	5	0	0	0	0	PREDICTED: A-kinase anchor protein 1, mitochondrial isoform X1 [Homo sapiens]	97
671.1	GI:530414736	AKAP8L	XP_005259912.1	6.64386	4	4	0	4	0	0	0	0	0	0	4	4	0	0	0	0	PREDICTED: A kinase (PRKA) anchor protein 8-like isoform X2 [Homo sapiens]	65
115.1	GI:4502027	ALB	NP_000468.1	1.58496	15	40	10	30	4	4	2	2	2	4	6	7	14	17	3	6	serum albumin preproprotein [Homo sapiens]	69
1447.1	GI:62912457	ALDH18A1	NP_001017423.1	6.64386	1	1	0	1	0	0	0	0	0	0	1	1	0	0	0	0	delta-1-pyrroline-5-carboxylate synthase isoform 2 [Homo sapiens]	87
858.1	GI:530389786	ALDH1B1	XP_005251463.1	6.64386	3	3	0	3	0	0	0	0	0	0	0	0	3	3	0	0	PREDICTED: aldehyde dehydrogenase X, mitochondrial isoform X1 [Homo sapiens]	63
643.1	GI:73466520	ALDH3A2	NP_001026976.1	6.64386	4	6	0	6	0	0	0	0	0	0	1	1	4	5	0	0	fatty aldehyde dehydrogenase isoform 1 [Homo sapiens]	58
678.1	GI:530407737	ALDOA	XP_005255227.1	-0.584963	4	10	6	4	3	4	1	1	1	1	1	1	1	1	2	2	PREDICTED: fructose-bisphosphate aldolase A isoform X1 [Homo sapiens]	39
1561.1	GI:530410969	ALDOC	XP_005258006.1	-6.64386	1	1	1	0	1	1	0	0	0	0	0	0	0	0	0	0	PREDICTED: fructose-bisphosphate aldolase C isoform X3 [Homo sapiens]	39
677.1	GI:530408436	ALG1	XP_005255488.1	6.64386	4	4	0	4	0	0	0	0	0	0	0	0	4	4	0	0	PREDICTED: chitobiosyldiphosphodolichol beta-mannosyltransferase isoform X2 [Homo sapiens]	34
1288.1	GI:4502053	ALOX12B	NP_001130.1	-6.64386	1	1	1	0	0	0	1	1	0	0	0	0	0	0	0	0	arachidonate 12-lipoxygenase, 12R-type [Homo sapiens]	80
346.1	GI:238776833	ALYREF	NP_005773.3	-1.80735	7	9	7	2	2	2	0	0	5	5	0	0	0	0	2	2	THO complex subunit 4 [Homo sapiens]	28
530.1	GI:530423777	AMFR	XP_005255946.1	6.64386	5	8	0	8	0	0	0	0	0	0	3	4	3	3	1	1	PREDICTED: E3 ubiquitin-protein ligase AMFR isoform X1 [Homo sapiens]	63
1528.1	GI:530421966	AMOT	XP_005262147.1	-6.64386	1	1	1	0	1	1	0	0	0	0	0	0	0	0	0	0	PREDICTED: angiomotin isoform X4 [Homo sapiens]	72
1102.1	GI:530401348	ANAPC7	XP_005253959.1	6.64386	2	2	0	2	0	0	0	0	0	0	0	0	2	2	0	0	PREDICTED: anaphase-promoting complex subunit 7 isoform X1 [Homo sapiens]	48
362.1	GI:530410400	ANKFY1	XP_005256737.1	1.80735	7	9	2	7	2	2	0	0	0	0	7	7	0	0	0	0	PREDICTED: ankyrin repeat and FYVE domain-containing protein 1 isoform X2 [Homo sapiens]	127
1127.1	GI:530380611	ANKHD1	XP_005268532.1	6.64386	2	2	0	2	0	0	0	0	0	0	2	2	0	0	0	0	PREDICTED: ankyrin repeat and KH domain-containing protein 1 isoform X4 [Homo sapiens]	266
1100.1	GI:530401897	ANKLE2	XP_005266216.1	6.64386	2	2	0	2	0	0	0	0	0	0	2	2	0	0	0	0	PREDICTED: ankyrin repeat and LEM domain-containing protein 2 isoform X1 [Homo sapiens]	98
445.1	GI:530391038	ANXA1	XP_005252007.1	6.64386	6	6	0	6	0	0	0	0	0	0	0	0	6	6	0	0	PREDICTED: annexin A1 isoform X1 [Homo sapiens]	40
185.1	GI:530405736	ANXA2	XP_005254384.1	0.371969	12	39	17	22	4	4	7	7	6	6	6	7	10	10	5	5	PREDICTED: annexin A2 isoform X1 [Homo sapiens]	42
1287.1	GI:4502107	ANXA5	NP_001145.1	-6.64386	1	1	1	0	0	0	0	0	1	1	0	0	0	0	0	0	annexin A5 [Homo sapiens]	36
1546.1	GI:530415327	AP1M1	XP_005260195.1	6.64386	1	1	0	1	0	0	0	0	0	0	0	0	1	1	0	0	PREDICTED: AP-1 complex subunit mu-1 isoform X1 [Homo sapiens]	43
535.1	GI:530415833	AP2A1	XP_005258631.1	6.64386	5	5	0	5	0	0	0	0	0	0	3	3	1	1	1	1	PREDICTED: AP-2 complex subunit alpha-1 isoform X2 [Homo sapiens]	108
316.1	GI:530410949	AP2B1	XP_005257996.1	2.45943	8	13	2	11	2	2	0	0	0	0	6	6	2	2	3	3	PREDICTED: AP-2 complex subunit beta isoform X3 [Homo sapiens]	101
646.1	GI:68799814	AP2M1	NP_001020376.1	0	4	6	3	3	0	0	3	3	0	0	0	0	3	3	0	0	AP-2 complex subunit mu isoform b [Homo sapiens]	49
1129.1	GI:530379540	AP3B1	XP_005248677.1	6.64386	2	2	0	2	0	0	0	0	0	0	2	2	0	0	0	0	PREDICTED: AP-3 complex subunit beta-1 isoform X3 [Homo sapiens]	64
1299.1	GI:387849337	AP3D1	NP_001248755.1	0	1	2	1	1	0	0	1	1	0	0	0	0	1	1	0	0	AP-3 complex subunit delta-1 isoform 3 [Homo sapiens]	137
1250.1	GI:530392201	APBB1IP	XP_005252528.1	-6.64386	1	1	1	0	1	1	0	0	0	0	0	0	0	0	0	0	PREDICTED: amyloid beta A4 precursor protein-binding family B member 1-interacting protein isoform X1 [Homo sapiens]	71
1180.1	GI:344313184	APH1A	NP_001230700.1	6.64386	2	2	0	2	0	0	0	0	0	0	0	0	0	0	2	2	gamma-secretase subunit APH-1A isoform 3 [Homo sapiens]	20
787.1	GI:24308201	APMAP	NP_065392.1	6.64386	3	3	0	3	0	0	0	0	0	0	0	0	3	3	0	0	adipocyte plasma membrane-associated protein [Homo sapiens]	46
1379.1	GI:105990532	APOB	NP_000375.2	-6.64386	1	1	1	0	0	0	1	1	0	0	0	0	0	0	0	0	apolipoprotein B-100 precursor [Homo sapiens]	515
1536.1	GI:530419637	APOBEC3F	XP_005261445.1	-6.64386	1	1	1	0	0	0	0	0	1	1	0	0	0	0	0	0	PREDICTED: DNA dC-_dU-editing enzyme APOBEC-3F isoform X1 [Homo sapiens]	52
1173.1	GI:4502167	APP	NP_000475.1	6.64386	2	2	0	2	0	0	0	0	0	0	2	2	0	0	0	0	amyloid beta A4 protein isoform a precursor [Homo sapiens]	87
1428.1	GI:71773201	APRT	NP_001025189.1	6.64386	1	2	0	2	0	0	0	0	0	0	0	0	0	0	1	2	adenine phosphoribosyltransferase isoform b [Homo sapiens]	15
1551.1	GI:530413771	AQP4	XP_005258314.1	6.64386	1	2	0	2	0	0	0	0	0	0	1	2	0	0	0	0	PREDICTED: aquaporin-4 isoform X1 [Homo sapiens]	32
596.1	GI:38788372	AQR	NP_055506.1	0	4	8	4	4	4	4	0	0	0	0	4	4	0	0	0	0	intron-binding protein aquarius [Homo sapiens]	171
1071.1	GI:530421447	ARAF	XP_005272659.1	6.64386	2	2	0	2	0	0	0	0	0	0	0	0	2	2	0	0	PREDICTED: serine/threonine-protein kinase A-Raf isoform X1 [Homo sapiens]	52
526.1	GI:530430001	ARCN1	XP_005277748.1	6.64386	5	6	0	6	0	0	0	0	0	0	0	0	5	6	0	0	PREDICTED: coatomer subunit delta isoform X1 [Homo sapiens]	47
781.1	GI:4502205	ARF4	NP_001651.1	2	3	5	1	4	0	0	0	0	1	1	0	0	0	0	3	4	ADP-ribosylation factor 4 [Homo sapiens]	20
330.1	GI:346986435	ARG1	NP_001231367.1	0.847997	8	28	10	18	2	2	4	4	4	4	6	7	7	9	2	2	arginase-1 isoform 1 [Homo sapiens]	36
1023.1	GI:7661858	ARHGAP11A	NP_055598.1	-6.64386	2	2	2	0	1	1	1	1	0	0	0	0	0	0	0	0	rho GTPase-activating protein 11A isoform 1 [Homo sapiens]	114
1488.1	GI:54860105	ARHGAP17	NP_060524.4	6.64386	1	1	0	1	0	0	0	0	0	0	1	1	0	0	0	0	rho GTPase-activating protein 17 isoform 2 [Homo sapiens]	88
1554.1	GI:530413518	ARHGDIA	XP_005256423.1	0	1	2	1	1	0	0	0	0	1	1	0	0	0	0	1	1	PREDICTED: rho GDP-dissociation inhibitor 1 isoform X2 [Homo sapiens]	26
1057.1	GI:530430288	ARHGEF1	XP_005278461.1	-1	2	6	4	2	2	2	1	1	1	1	1	1	1	1	0	0	PREDICTED: rho guanine nucleotide exchange factor 1 isoform X6 [Homo sapiens]	106
878.1	GI:530365600	ARHGEF2	XP_005245650.1	0.415037	3	7	3	4	2	2	0	0	1	1	2	2	2	2	0	0	PREDICTED: rho guanine nucleotide exchange factor 2 isoform X7 [Homo sapiens]	109
1642.1	GI:530381007	ARL10	XP_005265948.1	6.64386	1	1	0	1	0	0	0	0	0	0	0	0	0	0	1	1	PREDICTED: ADP-ribosylation factor-like 10 isoform X2 [Homo sapiens]	31
1077.1	GI:530415369	ARMC6	XP_005260216.1	6.64386	2	3	0	3	0	0	0	0	0	0	0	0	2	3	0	0	PREDICTED: armadillo repeat-containing protein 6 isoform X3 [Homo sapiens]	52
640.1	GI:7705274	ARMCX3	NP_057691.1	6.64386	4	4	0	4	0	0	0	0	0	0	0	0	0	0	4	4	armadillo repeat-containing X-linked protein 3 [Homo sapiens]	42
898.1	GI:300360515	ARPC1A	NP_001177925.1	-6.64386	3	5	5	0	0	0	0	0	3	5	0	0	0	0	0	0	actin-related protein 2/3 complex subunit 1A isoform 2 [Homo sapiens]	40
694.1	GI:530385387	ARPC1B	XP_005250154.1	-6.64386	4	5	5	0	0	0	0	0	4	5	0	0	0	0	0	0	PREDICTED: actin-related protein 2/3 complex subunit 1B isoform X1 [Homo sapiens]	41
567.1	GI:5031599	ARPC2	NP_005722.1	-2.32193	5	6	5	1	1	1	0	0	4	4	0	0	0	0	1	1	actin-related protein 2/3 complex subunit 2 [Homo sapiens]	34
1104.1	GI:530401169	ARPC3	XP_005253878.1	-1	2	3	2	1	0	0	0	0	2	2	0	0	0	0	1	1	PREDICTED: actin-related protein 2/3 complex subunit 3 isoform X1 [Homo sapiens]	20
556.1	GI:530371710	ARPC4	XP_005264838.1	-6.64386	5	5	5	0	1	1	0	0	4	4	0	0	0	0	0	0	PREDICTED: actin-related protein 2/3 complex subunit 4 isoform X1 [Homo sapiens]	27
1163.1	GI:5031593	ARPC5	NP_005708.1	-6.64386	2	2	2	0	0	0	0	0	2	2	0	0	0	0	0	0	actin-related protein 2/3 complex subunit 5 isoform 1 [Homo sapiens]	16
1251.1	GI:530391650	ARPC5L	XP_005252307.1	0	1	2	1	1	0	0	0	0	1	1	0	0	0	0	1	1	PREDICTED: actin related protein 2/3 complex, subunit 5-like isoform X1 [Homo sapiens]	17
641.1	GI:76880486	ASCC3	NP_006819.2	6.64386	4	4	0	4	0	0	0	0	0	0	4	4	0	0	0	0	activating signal cointegrator 1 complex subunit 3 isoform a [Homo sapiens]	251
1692.1	GI:530365070	ASH1L	XP_005245393.1	-6.64386	1	1	1	0	0	0	1	1	0	0	0	0	0	0	0	0	PREDICTED: histone-lysine N-methyltransferase ASH1L isoform X2 [Homo sapiens]	297
717.1	GI:296010852	ASNS	NP_001171548.1	6.64386	4	4	0	4	0	0	0	0	0	0	0	0	4	4	0	0	asparagine synthetase [glutamine-hydrolyzing] isoform c [Homo sapiens]	55
1621.1	GI:530388457	ASPH	XP_005251307.1	6.64386	1	1	0	1	0	0	0	0	0	0	1	1	0	0	0	0	PREDICTED: aspartyl/asparaginyl beta-hydroxylase isoform X16 [Homo sapiens]	79
63.1	GI:283436222	ATAD3A	NP_001164006.1	0.523562	21	39	16	23	0	0	13	16	0	0	4	4	17	19	0	0	ATPase family AAA domain-containing protein 3A isoform 2 [Homo sapiens]	66
1673.1	GI:530370947	ATG9A	XP_005246904.1	6.64386	1	1	0	1	0	0	0	0	0	0	1	1	0	0	0	0	PREDICTED: autophagy-related protein 9A isoform X7 [Homo sapiens]	87
1335.1	GI:20127454	ATIC	NP_004035.2	6.64386	1	1	0	1	0	0	0	0	0	0	0	0	1	1	0	0	bifunctional purine biosynthesis protein PURH [Homo sapiens]	65
64.1	GI:237681109	ATP1A1	NP_001153705.1	1.9386	21	29	6	23	4	4	0	0	2	2	19	22	1	1	0	0	sodium/potassium-transporting ATPase subunit alpha-1 isoform c [Homo sapiens]	113
1693.1	GI:530364817	ATP1B1	XP_005245270.1	6.64386	1	1	0	1	0	0	0	0	0	0	0	0	1	1	0	0	PREDICTED: sodium/potassium-transporting ATPase subunit beta-1 isoform X1 [Homo sapiens]	34
939.1	GI:49574491	ATP1B2	NP_001669.3	-6.64386	2	2	2	0	2	2	0	0	0	0	0	0	0	0	0	0	sodium/potassium-transporting ATPase subunit beta-2 [Homo sapiens]	33
995.1	GI:4502281	ATP1B3	NP_001670.1	6.64386	2	2	0	2	0	0	0	0	0	0	0	0	0	0	2	2	sodium/potassium-transporting ATPase subunit beta-3 [Homo sapiens]	31
73.1	GI:530401311	ATP2A2	XP_005253944.1	3.39232	20	23	2	21	2	2	0	0	0	0	19	21	0	0	0	0	PREDICTED: sarcoplasmic/endoplasmic reticulum calcium ATPase 2 isoform X1 [Homo sapiens]	110
277.1	GI:530400348	ATP2B1	XP_005268976.1	6.64386	9	9	0	9	0	0	0	0	0	0	9	9	0	0	0	0	PREDICTED: plasma membrane calcium-transporting ATPase 1 isoform X2 [Homo sapiens]	138
57.1	GI:530413822	ATP5A1	XP_005258339.1	-0.695145	21	55	34	21	14	19	11	13	2	2	0	0	15	18	3	3	PREDICTED: ATP synthase subunit alpha, mitochondrial isoform X1 [Homo sapiens]	63
97.1	GI:32189394	ATP5B	NP_001677.2	-0.695145	17	55	34	21	15	26	7	7	1	1	1	1	16	20	0	0	ATP synthase subunit beta, mitochondrial precursor [Homo sapiens]	57
565.1	GI:50345988	ATP5C1	NP_001001973.1	0.736966	5	8	3	5	0	0	0	0	3	3	0	0	0	0	4	5	ATP synthase subunit gamma, mitochondrial isoform L (liver) precursor [Homo sapiens]	33
595.1	GI:4502303	ATP5O	NP_001688.1	1	4	6	2	4	0	0	0	0	2	2	0	0	0	0	4	4	ATP synthase subunit O, mitochondrial precursor [Homo sapiens]	23
606.1	GI:17136148	ATP6AP1	NP_001174.2	6.64386	4	4	0	4	0	0	0	0	0	0	0	0	4	4	0	0	V-type proton ATPase subunit S1 precursor [Homo sapiens]	52
663.1	GI:530421392	ATP6AP2	XP_005272633.1	6.64386	4	4	0	4	0	0	0	0	0	0	0	0	0	0	4	4	PREDICTED: renin receptor isoform X4 [Homo sapiens]	30
538.1	GI:530412425	ATP6V0A1	XP_005257520.1	6.64386	5	6	0	6	0	0	0	0	0	0	5	6	0	0	0	0	PREDICTED: V-type proton ATPase 116 kDa subunit a isoform 1 isoform X5 [Homo sapiens]	90
1723.1	GI:4502313	ATP6V0C	NP_001685.1	6.64386	1	1	0	1	0	0	0	0	0	0	0	0	0	0	1	1	V-type proton ATPase 16 kDa proteolipid subunit [Homo sapiens]	16
452.1	GI:530374770	ATP6V1A	XP_005247585.1	2	6	10	2	8	0	0	2	2	0	0	0	0	6	8	0	0	PREDICTED: V-type proton ATPase catalytic subunit A isoform X1 [Homo sapiens]	65
772.1	GI:19913428	ATP6V1B2	NP_001684.2	1.58496	3	4	1	3	0	0	1	1	0	0	0	0	3	3	0	0	V-type proton ATPase subunit B, brain isoform [Homo sapiens]	56
1252.1	GI:530389139	ATP6V1C1	XP_005251031.1	6.64386	1	1	0	1	0	0	0	0	0	0	0	0	0	0	1	1	PREDICTED: V-type proton ATPase subunit C 1 isoform X1 [Homo sapiens]	44
1620.1	GI:530388475	ATP6V1H	XP_005251316.1	6.64386	1	1	0	1	0	0	0	0	0	0	0	0	1	1	0	0	PREDICTED: V-type proton ATPase subunit H isoform X3 [Homo sapiens]	52
1031.1	GI:7106299	ATXN10	NP_037368.1	6.64386	2	2	0	2	0	0	0	0	0	0	0	0	2	2	0	0	ataxin-10 isoform 1 [Homo sapiens]	53
1101.1	GI:530401399	ATXN2	XP_005253982.1	6.64386	2	2	0	2	0	0	0	0	0	0	1	1	1	1	0	0	PREDICTED: ataxin-2 isoform X2 [Homo sapiens]	116
1098.1	GI:530407536	ATXN2L	XP_005255134.1	0	2	2	1	1	1	1	0	0	0	0	1	1	0	0	0	0	PREDICTED: ataxin 2-like isoform X17 [Homo sapiens]	111
1681.1	GI:530367753	AUP1	XP_005264449.1	6.64386	1	1	0	1	0	0	0	0	0	0	0	0	0	0	1	1	PREDICTED: ancient ubiquitous protein 1 isoform X1 [Homo sapiens]	51
1731.1	GI:38327568	AURKA	NP_940837.1	6.64386	1	1	0	1	0	0	0	0	0	0	0	0	1	1	0	0	aurora kinase A [Homo sapiens]	46
1486.1	GI:548960892	AURKB	NP_001271455.1	-6.64386	1	1	1	0	0	0	0	0	1	1	0	0	0	0	0	0	aurora kinase B isoform 3 [Homo sapiens]	39
1286.1	GI:4502337	AZGP1	NP_001176.1	0.584963	1	5	2	3	0	0	2	2	0	0	1	1	2	2	0	0	zinc-alpha-2-glycoprotein precursor [Homo sapiens]	34
1370.1	GI:116268097	B3GALT6	NP_542172.2	6.64386	1	1	0	1	0	0	0	0	0	0	0	0	0	0	1	1	beta-1,3-galactosyltransferase 6 [Homo sapiens]	37
468.1	GI:5802984	B3GNT1	NP_006867.1	6.64386	5	6	0	6	0	0	0	0	0	0	0	0	5	6	0	0	N-acetyllactosaminide beta-1,3-N-acetylglucosaminyltransferase [Homo sapiens]	47
348.1	GI:4757834	BAG2	NP_004273.1	3.16993	7	10	1	9	0	0	0	0	1	1	0	0	0	0	7	9	BAG family molecular chaperone regulator 2 [Homo sapiens]	24
1606.1	GI:530394628	BAG3	XP_005270344.1	6.64386	1	2	0	2	0	0	0	0	0	0	1	1	1	1	0	0	PREDICTED: BAG family molecular chaperone regulator 3 isoform X1 [Homo sapiens]	61
308.1	GI:6631077	BAG5	NP_004864.1	6.64386	8	8	0	8	0	0	0	0	0	0	0	0	8	8	0	0	BAG family molecular chaperone regulator 5 isoform b [Homo sapiens]	51
117.1	GI:530429692	BAG6	XP_005275656.1	6.64386	15	18	0	18	0	0	0	0	0	0	14	17	1	1	0	0	PREDICTED: large proline-rich protein BAG6 isoform X3 [Homo sapiens]	122
507.1	GI:9257199	BAIAP2	NP_059345.1	6.64386	5	5	0	5	0	0	0	0	0	0	0	0	5	5	0	0	brain-specific angiogenesis inhibitor 1-associated protein 2 isoform 2 [Homo sapiens]	61
744.1	GI:4502389	BANF1	NP_003851.1	-3.16993	3	10	9	1	2	2	1	1	2	6	1	1	0	0	0	0	barrier-to-autointegration factor [Homo sapiens]	10
124.1	GI:409971425	BASP1	NP_001258535.1	-6.64386	15	21	21	0	4	4	15	17	0	0	0	0	0	0	0	0	brain acid soluble protein 1 [Homo sapiens]	23
1003.1	GI:14670392	BAZ1B	NP_115784.1	-6.64386	2	2	2	0	2	2	0	0	0	0	0	0	0	0	0	0	tyrosine-protein kinase BAZ1B [Homo sapiens]	171
299.1	GI:5031653	BCAS2	NP_005863.1	-1	8	15	10	5	0	0	0	0	8	10	0	0	0	0	5	5	pre-mRNA-splicing factor SPF27 [Homo sapiens]	26
1407.1	GI:7706581	BCCIP	NP_057651.1	6.64386	1	1	0	1	0	0	0	0	0	0	0	0	1	1	0	0	BRCA2 and CDKN1A-interacting protein isoform BCCIPalpha [Homo sapiens]	36
18.1	GI:7661958	BCLAF1	NP_055554.1	-0.911463	37	121	79	42	30	41	20	25	13	13	19	25	12	12	5	5	bcl-2-associated transcription factor 1 isoform 1 [Homo sapiens]	106
1231.1	GI:59859878	BIRC5	NP_001159.2	-6.64386	1	1	1	0	0	0	0	0	1	1	0	0	0	0	0	0	baculoviral IAP repeat-containing protein 5 isoform 1 [Homo sapiens]	16
623.1	GI:4557367	BLMH	NP_000377.1	1.80735	4	9	2	7	0	0	2	2	0	0	2	2	5	5	0	0	bleomycin hydrolase [Homo sapiens]	53
1610.1	GI:530394171	BMPR1A	XP_005270121.1	6.64386	1	1	0	1	0	0	0	0	0	0	0	0	1	1	0	0	PREDICTED: bone morphogenetic protein receptor type-1A isoform X1 [Homo sapiens]	60
1674.1	GI:530370840	BMPR2	XP_005246852.1	6.64386	1	1	0	1	0	0	0	0	0	0	1	1	0	0	0	0	PREDICTED: bone morphogenetic protein receptor type-2 isoform X1 [Homo sapiens]	115
1115.1	GI:530392741	BMS1	XP_005271904.1	-6.64386	2	2	2	0	2	2	0	0	0	0	0	0	0	0	0	0	PREDICTED: ribosome biogenesis protein BMS1 homolog isoform X2 [Homo sapiens]	138
1761.1	GI:153946401	BNIP1	NP_001196.2	6.64386	1	1	0	1	0	0	0	0	0	0	0	0	0	0	1	1	vesicle transport protein SEC20 isoform BNIP1 [Homo sapiens]	26
1400.1	GI:87299628	BOD1L1	NP_683692.2	6.64386	1	1	0	1	0	0	0	0	0	0	1	1	0	0	0	0	biorientation of chromosomes in cell division protein 1-like 1 [Homo sapiens]	330
986.1	GI:73622130	BOLA2	NP_001026997.1	-2	2	5	4	1	0	0	0	0	2	4	0	0	0	0	1	1	BolA-like protein 2 [Homo sapiens]	17
1331.1	GI:21327667	BOP1	NP_056016.1	-6.64386	1	1	1	0	1	1	0	0	0	0	0	0	0	0	0	0	ribosome biogenesis protein BOP1 [Homo sapiens]	84
969.1	GI:19923665	BRI3BP	NP_542193.3	6.64386	2	2	0	2	0	0	0	0	0	0	0	0	0	0	2	2	BRI3-binding protein precursor [Homo sapiens]	28
1239.1	GI:55770900	BRIX1	NP_060791.3	-6.64386	1	2	2	0	1	1	0	0	1	1	0	0	0	0	0	0	ribosome biogenesis protein BRX1 homolog [Homo sapiens]	41
1607.1	GI:530394581	BTRC	XP_005270321.1	-6.64386	1	1	1	0	0	0	1	1	0	0	0	0	0	0	0	0	PREDICTED: F-box/WD repeat-containing protein 1A isoform X1 [Homo sapiens]	37
807.1	GI:56550081	BUB3	NP_001007794.1	1.58496	3	4	1	3	0	0	0	0	1	1	0	0	0	0	3	3	mitotic checkpoint protein BUB3 isoform b [Homo sapiens]	37
711.1	GI:41281429	BZW1	NP_055485.2	6.64386	4	4	0	4	0	0	0	0	0	0	0	0	4	4	0	0	basic leucine zipper and W2 domain-containing protein 1 isoform 4 [Homo sapiens]	41
1327.1	GI:229577398	BZW2	NP_001153239.1	6.64386	1	1	0	1	0	0	0	0	0	0	0	0	1	1	0	0	basic leucine zipper and W2 domain-containing protein 2 [Homo sapiens]	48
853.1	GI:530393234	C10orf35	XP_005269665.1	6.64386	3	3	0	3	0	0	0	0	0	0	0	0	0	0	3	3	PREDICTED: uncharacterized protein C10orf35 isoform X3 [Homo sapiens]	13
229.1	GI:39930523	C11orf84	NP_612480.1	0.447459	10	26	11	15	0	0	8	9	2	2	0	0	10	13	2	2	uncharacterized protein C11orf84 [Homo sapiens]	41
582.1	GI:7706322	C14orf166	NP_057123.1	-0.736966	4	8	5	3	0	0	0	0	4	5	0	0	0	0	3	3	UPF0568 protein C14orf166 [Homo sapiens]	28
1212.1	GI:8392875	C16orf80	NP_037374.1	-6.64386	1	1	1	0	0	0	0	0	1	1	0	0	0	0	0	0	UPF0468 protein C16orf80 [Homo sapiens]	23
1565.1	GI:530408022	C16orf96	XP_005255358.1	1	1	3	1	2	0	0	1	1	0	0	1	2	0	0	0	0	PREDICTED: putative uncharacterized protein C16orf96 isoform X4 [Homo sapiens]	119
539.1	GI:530410475	C17orf85	XP_005256774.1	-1.32193	5	7	5	2	4	5	0	0	0	0	2	2	0	0	0	0	PREDICTED: uncharacterized protein C17orf85 isoform X1 [Homo sapiens]	72
1361.1	GI:13236559	C1orf35	NP_077295.1	-6.64386	1	1	1	0	0	0	0	0	1	1	0	0	0	0	0	0	multiple myeloma tumor-associated protein 2 [Homo sapiens]	29
477.1	GI:4502491	C1QBP	NP_001203.1	0.652077	5	18	7	11	0	0	0	0	4	7	0	0	1	1	4	10	complement component 1 Q subcomponent-binding protein, mitochondrial precursor [Homo sapiens]	31
784.1	GI:27734895	C3orf58	NP_775823.1	6.64386	3	3	0	3	0	0	0	0	0	0	0	0	3	3	0	0	deleted in autism protein 1 isoform a precursor [Homo sapiens]	49
909.1	GI:9910278	C5orf15	NP_064584.1	-1	2	3	2	1	0	0	0	0	1	2	0	0	1	1	0	0	keratinocyte-associated transmembrane protein 2 precursor [Homo sapiens]	29
1342.1	GI:18677770	C5orf20	NP_570900.1	-6.64386	1	1	1	0	0	0	0	0	1	1	0	0	0	0	0	0	dendritic cell nuclear protein 1 [Homo sapiens]	27
1629.1	GI:530385070	C7orf50	XP_005249946.1	-6.64386	1	1	1	0	0	0	0	0	1	1	0	0	0	0	0	0	PREDICTED: uncharacterized protein C7orf50 isoform X4 [Homo sapiens]	21
859.1	GI:530389559	C8orf33	XP_005272390.1	0.584963	3	5	2	3	0	0	0	0	2	2	0	0	0	0	3	3	PREDICTED: UPF0488 protein C8orf33 isoform X1 [Homo sapiens]	26
1751.1	GI:262527225	CAAP1	NP_001161047.1	-6.64386	1	1	1	0	0	0	1	1	0	0	0	0	0	0	0	0	caspase activity and apoptosis inhibitor 1 isoform 2 [Homo sapiens]	23
1689.1	GI:530365359	CACNA1S	XP_005245535.1	-6.64386	1	2	2	0	0	0	1	1	1	1	0	0	0	0	0	0	PREDICTED: voltage-dependent L-type calcium channel subunit alpha-1S isoform X1 [Homo sapiens]	210
674.1	GI:530412807	CACNB1	XP_005257703.1	-6.64386	4	4	4	0	4	4	0	0	0	0	0	0	0	0	0	0	PREDICTED: voltage-dependent L-type calcium channel subunit beta-1 isoform X2 [Homo sapiens]	44
74.1	GI:530368098	CAD	XP_005264615.1	6.64386	20	23	0	23	0	0	0	0	0	0	20	23	0	0	0	0	PREDICTED: CAD protein isoform X4 [Homo sapiens]	236
275.1	GI:530417298	CALM3	XP_005259336.1	-2.20163	9	28	23	5	0	0	2	2	9	21	0	0	0	0	3	5	PREDICTED: calmodulin isoform X1 [Homo sapiens]	17
967.1	GI:223278387	CALML5	NP_059118.2	-1	2	6	4	2	0	0	2	3	1	1	0	0	2	2	0	0	calmodulin-like protein 5 [Homo sapiens]	16
387.1	GI:4757900	CALR	NP_004334.1	6.64386	6	6	0	6	0	0	0	0	0	0	0	0	6	6	0	0	calreticulin precursor [Homo sapiens]	48
1609.1	GI:530394460	CAMK2G	XP_005270263.1	-6.64386	1	1	1	0	1	1	0	0	0	0	0	0	0	0	0	0	PREDICTED: calcium/calmodulin-dependent protein kinase type II subunit gamma isoform X12 [Homo sapiens]	54
819.1	GI:530427528	CAMSAP3	XP_005272548.1	-2	3	5	4	1	3	3	0	0	1	1	1	1	0	0	0	0	PREDICTED: calmodulin-regulated spectrin-associated protein 3 isoform X1 [Homo sapiens]	136
149.1	GI:21361794	CAND1	NP_060918.2	6.64386	13	13	0	13	0	0	0	0	0	0	13	13	0	0	0	0	cullin-associated NEDD8-dissociated protein 1 [Homo sapiens]	136
44.1	GI:66933005	CANX	NP_001019820.1	6.64386	23	46	0	46	0	0	0	0	0	0	20	34	8	10	2	2	calnexin precursor [Homo sapiens]	68
1742.1	GI:311893363	CAPN1	NP_001185797.1	6.64386	1	1	0	1	0	0	0	0	0	0	0	0	1	1	0	0	calpain-1 catalytic subunit [Homo sapiens]	82
366.1	GI:530395374	CAPRIN1	XP_005252988.1	1	7	18	6	12	2	2	3	3	1	1	3	4	7	7	1	1	PREDICTED: caprin-1 isoform X1 [Homo sapiens]	78
169.1	GI:5453597	CAPZA1	NP_006126.1	-1.1375	12	48	33	15	1	1	1	1	10	31	2	2	0	0	10	13	F-actin-capping protein subunit alpha-1 [Homo sapiens]	33
169.2	GI:5453599	CAPZA2	NP_006127.1	-1.078	9	28	19	9	3	3	1	1	8	15	2	2	0	0	6	7	F-actin-capping protein subunit alpha-2 [Homo sapiens]	33
138.1	GI:531990816	CAPZB	NP_001269091.1	-1	14	42	28	14	0	0	0	0	13	28	0	0	0	0	8	14	F-actin-capping protein subunit beta isoform 4 [Homo sapiens]	34
1089.1	GI:530411802	CASC3	XP_005257221.1	-6.64386	2	2	2	0	2	2	0	0	0	0	0	0	0	0	0	0	PREDICTED: protein CASC3 isoform X2 [Homo sapiens]	70
251.1	GI:6912286	CASP14	NP_036246.1	-0.584963	9	20	12	8	1	1	7	7	4	4	2	2	4	4	2	2	caspase-14 precursor [Homo sapiens]	28
1649.1	GI:530378257	CASP3	XP_005263323.1	6.64386	1	1	0	1	0	0	0	0	0	0	0	0	0	0	1	1	PREDICTED: caspase-3 isoform X1 [Homo sapiens]	20
1328.1	GI:227430327	CASQ1	NP_001222.3	-6.64386	1	1	1	0	1	1	0	0	0	0	0	0	0	0	0	0	calsequestrin-1 precursor [Homo sapiens]	45
389.1	GI:4557014	CAT	NP_001743.1	0.678072	6	13	5	8	0	0	3	3	1	2	2	2	5	5	1	1	catalase [Homo sapiens]	60
790.1	GI:15451856	CAV1	NP_001744.2	-1	3	15	10	5	3	5	3	3	2	2	1	2	2	2	1	1	caveolin-1 isoform alpha [Homo sapiens]	20
228.1	GI:4502599	CBR1	NP_001748.1	-0.70044	10	21	13	8	1	1	1	1	9	11	0	0	0	0	7	8	carbonyl reductase [NADPH] 1 [Homo sapiens]	30
406.1	GI:530384472	CBX3	XP_005249668.1	-1.87447	6	14	11	3	0	0	0	0	6	11	0	0	0	0	3	3	PREDICTED: chromobox protein homolog 3 isoform X1 [Homo sapiens]	21
1222.1	GI:6912292	CBX5	NP_036249.1	-6.64386	1	2	2	0	0	0	0	0	1	2	0	0	0	0	0	0	chromobox protein homolog 5 [Homo sapiens]	22
1385.1	GI:96974985	CC2D1A	NP_060191.3	6.64386	1	2	0	2	0	0	0	0	0	0	0	0	0	0	2	2	coiled-coil and C2 domain-containing protein 1A [Homo sapiens]	104
147.1	GI:24432106	CCAR2	NP_066997.3	0.893085	13	20	7	13	7	7	0	0	0	0	11	13	0	0	0	0	DBIRD complex subunit KIAA1967 [Homo sapiens]	103
1332.1	GI:209969700	CCDC124	NP_001129675.1	-6.64386	1	1	1	0	0	0	0	0	1	1	0	0	0	0	0	0	coiled-coil domain-containing protein 124 [Homo sapiens]	26
1228.1	GI:63003894	CCDC167	NP_612502.1	6.64386	1	1	0	1	0	0	0	0	0	0	0	0	0	0	1	1	coiled-coil domain-containing protein 167 [Homo sapiens]	11
1083.1	GI:530413773	CCDC178	XP_005258315.1	-6.64386	2	2	2	0	2	2	0	0	0	0	0	0	0	0	0	0	PREDICTED: coiled-coil domain-containing protein 178 isoform X1 [Homo sapiens]	105
675.1	GI:530412564	CCDC47	XP_005257584.1	1.58496	4	4	1	3	0	0	1	1	0	0	0	0	3	3	0	0	PREDICTED: coiled-coil domain-containing protein 47 isoform X1 [Homo sapiens]	56
1362.1	GI:13129104	CCDC86	NP_077003.1	-6.64386	1	1	1	0	0	0	0	0	1	1	0	0	0	0	0	0	coiled-coil domain-containing protein 86 [Homo sapiens]	40
410.1	GI:530403835	CCDC88C	XP_005267747.1	-1.45943	6	15	11	4	6	7	1	2	1	2	1	2	1	1	1	1	PREDICTED: protein Daple isoform X1 [Homo sapiens]	184
1453.1	GI:61676093	CCNC	NP_001013417.1	6.64386	1	1	0	1	0	0	0	0	0	0	1	1	0	0	0	0	cyclin-C isoform b [Homo sapiens]	23
1500.1	GI:544583526	CCNY	NP_001269782.1	-6.64386	1	1	1	0	0	0	0	0	1	1	0	0	0	0	0	0	cyclin-Y isoform 4 [Homo sapiens]	33
240.1	GI:5453603	CCT2	NP_006422.1	1.87447	10	14	3	11	0	0	3	3	0	0	0	0	9	11	0	0	T-complex protein 1 subunit beta isoform 1 [Homo sapiens]	57
205.1	GI:63162572	CCT3	NP_005989.3	6.64386	11	12	0	12	0	0	0	0	0	0	1	1	11	11	0	0	T-complex protein 1 subunit gamma isoform a [Homo sapiens]	60
210.1	GI:530378736	CCT5	XP_005248325.1	2	11	15	3	12	0	0	3	3	0	0	0	0	10	12	0	0	PREDICTED: T-complex protein 1 subunit epsilon isoform X4 [Homo sapiens]	49
695.1	GI:530385332	CCT6A	XP_005271847.1	6.64386	4	5	0	5	0	0	0	0	0	0	0	0	4	5	0	0	PREDICTED: T-complex protein 1 subunit zeta isoform X1 [Homo sapiens]	55
522.1	GI:5453607	CCT7	NP_006420.1	6.64386	5	5	0	5	0	0	0	0	0	0	0	0	5	5	0	0	T-complex protein 1 subunit eta isoform a [Homo sapiens]	59
158.1	GI:544711041	CCT8	NP_001269836.1	2.90689	13	17	2	15	0	0	2	2	0	0	0	0	13	15	0	0	T-complex protein 1 subunit theta isoform 2 [Homo sapiens]	58
1595.1	GI:530399097	CD163L1	XP_005253405.1	6.64386	1	1	0	1	0	0	0	0	0	0	0	0	1	1	0	0	PREDICTED: scavenger receptor cysteine-rich type 1 protein M160 isoform X1 [Homo sapiens]	160
563.1	GI:5174409	CD2BP2	NP_006101.1	2.32193	5	6	1	5	0	0	1	1	0	0	0	0	5	5	0	0	CD2 antigen cytoplasmic tail-binding protein 2 [Homo sapiens]	38
1586.1	GI:530401019	CD63	XP_005269295.1	6.64386	1	1	0	1	0	0	0	0	0	0	0	0	1	1	0	0	PREDICTED: CD63 antigen isoform X1 [Homo sapiens]	37
1613.1	GI:530392538	CDC123	XP_005252695.1	6.64386	1	1	0	1	0	0	0	0	0	0	0	0	1	1	0	0	PREDICTED: cell division cycle protein 123 homolog isoform X1 [Homo sapiens]	36
586.1	GI:5901922	CDC37	NP_008996.1	0	4	8	4	4	0	0	4	4	0	0	0	0	4	4	0	0	hsp90 co-chaperone Cdc37 [Homo sapiens]	44
914.1	GI:7706657	CDC40	NP_056975.1	-6.64386	2	3	3	0	0	0	3	3	0	0	0	0	0	0	0	0	pre-mRNA-processing factor 17 [Homo sapiens]	65
119.1	GI:530382849	CDC5L	XP_005249563.1	-1.1375	15	32	22	10	10	11	9	9	2	2	0	0	10	10	0	0	PREDICTED: cell division cycle 5-like isoform X1 [Homo sapiens]	89
1296.1	GI:40018640	CDC73	NP_078805.3	6.64386	1	1	0	1	0	0	0	0	0	0	0	0	1	1	0	0	parafibromin [Homo sapiens]	61
1604.1	GI:530396240	CDCA5	XP_005273791.1	-6.64386	1	1	1	0	0	0	0	0	1	1	0	0	0	0	0	0	PREDICTED: sororin isoform X2 [Homo sapiens]	49
466.1	GI:8922438	CDCA8	NP_060571.1	-6.64386	5	5	5	0	0	0	0	0	5	5	0	0	0	0	0	0	borealin [Homo sapiens]	31
1553.1	GI:530413612	CDH2	XP_005258239.1	-6.64386	1	1	1	0	0	0	0	0	1	1	0	0	0	0	0	0	PREDICTED: cadherin-2 isoform X2 [Homo sapiens]	97
994.1	GI:4502709	CDK1	NP_001777.1	6.64386	2	2	0	2	0	0	0	0	0	0	0	0	0	0	2	2	cyclin-dependent kinase 1 isoform 1 [Homo sapiens]	34
1391.1	GI:93277076	CDKAL1	NP_060244.2	6.64386	1	1	0	1	0	0	0	0	0	0	0	0	1	1	0	0	threonylcarbamoyladenosine tRNA methylthiotransferase [Homo sapiens]	65
1120.1	GI:530389651	CDKN2A	XP_005251398.1	6.64386	2	3	0	3	0	0	0	0	0	0	0	0	0	0	2	3	PREDICTED: cyclin-dependent kinase inhibitor 2A isoform X1 [Homo sapiens]	18
922.1	GI:67782356	CDSN	NP_001255.3	-0.415037	2	7	4	3	1	1	2	2	1	1	1	1	1	1	1	1	corneodesmosin precursor [Homo sapiens]	52
518.1	GI:56118234	CENPV	NP_859067.2	-6.64386	5	6	6	0	0	0	0	0	5	6	0	0	0	0	0	0	centromere protein V [Homo sapiens]	30
1685.1	GI:530366680	CEP170	XP_005273418.1	6.64386	1	1	0	1	0	0	0	0	0	0	1	1	0	0	0	0	PREDICTED: centrosomal protein of 170 kDa isoform X1 [Homo sapiens]	176
720.1	GI:187608545	CEP55	NP_001120654.1	0	4	4	2	2	0	0	2	2	0	0	0	0	2	2	0	0	centrosomal protein of 55 kDa [Homo sapiens]	54
1139.1	GI:530375345	CEP70	XP_005247866.1	-1	2	3	2	1	0	0	2	2	0	0	0	0	1	1	0	0	PREDICTED: centrosomal protein of 70 kDa isoform X8 [Homo sapiens]	65
1647.1	GI:530378855	CEP72	XP_005248380.1	6.64386	1	1	0	1	0	0	0	0	0	0	0	0	1	1	0	0	PREDICTED: centrosomal protein of 72 kDa isoform X3 [Homo sapiens]	51
1304.1	GI:32455256	CERS2	NP_859530.1	6.64386	1	1	0	1	0	0	0	0	0	0	0	0	0	0	1	1	ceramide synthase 2 [Homo sapiens]	45
1224.1	GI:67782358	CFB	NP_001701.2	-6.64386	1	1	1	0	0	0	1	1	0	0	0	0	0	0	0	0	complement factor B preproprotein [Homo sapiens]	85
991.1	GI:5031635	CFL1	NP_005498.1	1.58496	2	4	1	3	0	0	0	0	1	1	0	0	1	1	2	2	cofilin-1 [Homo sapiens]	18
189.1	GI:530365130	CGN	XP_005245422.1	-6.64386	12	12	12	0	9	9	0	0	3	3	0	0	0	0	0	0	PREDICTED: cingulin isoform X1 [Homo sapiens]	137
1258.1	GI:50513245	CHAF1A	NP_005474.2	-6.64386	1	1	1	0	1	1	0	0	0	0	0	0	0	0	0	0	chromatin assembly factor 1 subunit A [Homo sapiens]	107
1261.1	GI:4885105	CHAF1B	NP_005432.1	-6.64386	1	1	1	0	0	0	1	1	0	0	0	0	0	0	0	0	chromatin assembly factor 1 subunit B [Homo sapiens]	61
1396.1	GI:8923390	CHCHD3	NP_060282.1	6.64386	1	1	0	1	0	0	0	0	0	0	0	0	0	0	1	1	coiled-coil-helix-coiled-coil-helix domain-containing protein 3, mitochondrial precursor [Homo sapiens]	26
436.1	GI:530414440	CHERP	XP_005259766.1	-1	6	9	6	3	0	0	5	5	1	1	1	1	1	2	0	0	PREDICTED: calcium homeostasis endoplasmic reticulum protein isoform X1 [Homo sapiens]	105
1293.1	GI:40548422	CHMP4A	NP_054888.2	-6.64386	1	1	1	0	0	0	0	0	1	1	0	0	0	0	0	0	charged multivesicular body protein 4a [Homo sapiens]	30
1249.1	GI:530408662	CHTF18	XP_005255528.1	6.64386	1	1	0	1	0	0	0	0	0	0	0	0	1	1	0	0	PREDICTED: chromosome transmission fidelity protein 18 homolog isoform X2 [Homo sapiens]	110
1695.1	GI:530364558	CHTOP	XP_005245143.1	-6.64386	1	1	1	0	0	0	0	0	1	1	0	0	0	0	0	0	PREDICTED: chromatin target of PRMT1 protein isoform X2 [Homo sapiens]	25
1230.1	GI:62241001	CHUK	NP_001269.3	6.64386	1	1	0	1	0	0	0	0	0	0	1	1	0	0	0	0	inhibitor of nuclear factor kappa-B kinase subunit alpha [Homo sapiens]	85
392.1	GI:4502847	CIRBP	NP_001271.1	-0.263034	6	11	6	5	0	0	0	0	6	6	0	0	0	0	4	5	cold-inducible RNA-binding protein [Homo sapiens]	19
1522.1	GI:530424438	CIRH1A	XP_005256262.1	-6.64386	1	1	1	0	0	0	1	1	0	0	0	0	0	0	0	0	PREDICTED: cirhin isoform X2 [Homo sapiens]	57
682.1	GI:530402275	CKAP2	XP_005266402.1	1.58496	4	4	1	3	1	1	0	0	0	0	3	3	0	0	0	0	PREDICTED: cytoskeleton-associated protein 2 isoform X3 [Homo sapiens]	71
129.1	GI:19920317	CKAP4	NP_006816.2	1.5025	14	23	6	17	0	0	6	6	0	0	0	0	14	16	1	1	cytoskeleton-associated protein 4 [Homo sapiens]	66
45.1	GI:57222563	CKAP5	NP_055571.2	1.9386	23	29	6	23	6	6	0	0	0	0	22	23	0	0	0	0	cytoskeleton-associated protein 5 isoform b [Homo sapiens]	218
295.1	GI:21536286	CKB	NP_001814.2	-0.584963	8	15	9	6	0	0	5	5	4	4	2	2	3	3	1	1	creatine kinase B-type [Homo sapiens]	43
433.1	GI:530415665	CKM	XP_005258554.1	-6.64386	6	14	14	0	7	10	3	4	0	0	0	0	0	0	0	0	PREDICTED: creatine kinase M-type isoform X1 [Homo sapiens]	51
867.1	GI:530379126	CKMT2	XP_005248477.1	-6.64386	3	3	3	0	3	3	0	0	0	0	0	0	0	0	0	0	PREDICTED: creatine kinase S-type, mitochondrial isoform X1 [Homo sapiens]	60
907.1	GI:13194195	CLCC1	NP_055942.1	6.64386	3	3	0	3	0	0	0	0	0	0	0	0	3	3	0	0	chloride channel CLIC-like protein 1 isoform 2 precursor [Homo sapiens]	56
886.1	GI:4758004	CLGN	NP_004353.1	6.64386	3	3	0	3	0	0	0	0	0	0	3	3	0	0	0	0	calmegin precursor [Homo sapiens]	70
1022.1	GI:7661968	CLINT1	NP_055481.1	6.64386	2	2	0	2	0	0	0	0	0	0	2	2	0	0	0	0	clathrin interactor 1 isoform 2 [Homo sapiens]	68
1395.1	GI:8923532	CLN6	NP_060352.1	6.64386	1	1	0	1	0	0	0	0	0	0	0	0	0	0	1	1	ceroid-lipofuscinosis neuronal protein 6 [Homo sapiens]	36
320.1	GI:530396294	CLNS1A	XP_005273817.1	0.630766	8	79	31	48	0	0	0	0	8	31	2	3	0	0	6	45	PREDICTED: methylosome subunit pICln isoform X1 [Homo sapiens]	26
429.1	GI:532164704	CLPTM1	NP_001269104.1	6.64386	6	8	0	8	0	0	0	0	0	0	6	8	0	0	0	0	cleft lip and palate transmembrane protein 1 isoform 3 [Homo sapiens]	75
868.1	GI:530378978	CLPTM1L	XP_005248437.1	6.64386	3	3	0	3	0	0	0	0	0	0	0	0	3	3	0	0	PREDICTED: CLPTM1-like isoform X2 [Homo sapiens]	58
1333.1	GI:209364544	CLSTN2	NP_071414.2	-6.64386	1	1	1	0	0	0	1	1	0	0	0	0	0	0	0	0	calsyntenin-2 precursor [Homo sapiens]	107
1593.1	GI:530399495	CLSTN3	XP_005253588.1	6.64386	1	1	0	1	0	0	0	0	0	0	1	1	0	0	0	0	PREDICTED: calsyntenin-3 isoform X1 [Homo sapiens]	115
1455.1	GI:6005993	CLTA	NP_009027.1	-6.64386	1	1	1	0	0	0	0	0	1	1	0	0	0	0	0	0	clathrin light chain A isoform b [Homo sapiens]	27
58.1	GI:530411491	CLTC	XP_005257069.1	0.710493	21	29	11	18	11	11	0	0	0	0	17	18	0	0	0	0	PREDICTED: clathrin heavy chain 1 isoform X2 [Homo sapiens]	192
958.1	GI:355594753	CLU	NP_001822.3	6.64386	2	2	0	2	0	0	0	0	0	0	0	0	2	2	0	0	clusterin preproprotein [Homo sapiens]	52
724.1	GI:8923900	CMAS	NP_061156.1	-1.58496	3	4	3	1	0	0	3	3	0	0	0	0	1	1	0	0	N-acylneuraminate cytidylyltransferase [Homo sapiens]	48
968.1	GI:20270371	CMBL	NP_620164.1	-1	2	3	2	1	0	0	0	0	2	2	0	0	0	0	1	1	carboxymethylenebutenolidase homolog [Homo sapiens]	28
1641.1	GI:530381678	CMTR1	XP_005249012.1	-6.64386	1	1	1	0	1	1	0	0	0	0	0	0	0	0	0	0	PREDICTED: cap-specific mRNA (nucleoside-2'-O-)-methyltransferase 1 isoform X1 [Homo sapiens]	91
1417.1	GI:7661824	CNIH4	NP_054903.1	6.64386	1	2	0	2	0	0	0	0	0	0	0	0	0	0	1	2	protein cornichon homolog 4 isoform 1 [Homo sapiens]	16
1484.1	GI:554790263	CNN3	NP_001272985.1	-6.64386	1	1	1	0	0	0	0	0	1	1	0	0	0	0	0	0	calponin-3 isoform 3 [Homo sapiens]	32
558.1	GI:530368590	CNNM3	XP_005263974.1	6.64386	5	5	0	5	0	0	0	0	0	0	5	5	0	0	0	0	PREDICTED: metal transporter CNNM3 isoform X2 [Homo sapiens]	76
359.1	GI:530423698	CNOT1	XP_005255908.1	6.64386	7	7	0	7	0	0	0	0	0	0	7	7	0	0	0	0	PREDICTED: CCR4-NOT transcription complex subunit 1 isoform X7 [Homo sapiens]	263
1420.1	GI:7657387	CNOT3	NP_055331.1	6.64386	1	1	0	1	0	0	0	0	0	0	1	1	0	0	0	0	CCR4-NOT transcription complex subunit 3 [Homo sapiens]	82
1133.1	GI:530377448	CNOT6L	XP_005262934.1	-6.64386	2	2	2	0	0	0	0	0	2	2	0	0	0	0	0	0	PREDICTED: CCR4-NOT transcription complex, subunit 6-like isoform X2 [Homo sapiens]	62
1403.1	GI:85067505	CNOT7	NP_473367.2	6.64386	1	1	0	1	0	0	0	0	0	0	0	0	0	0	1	1	CCR4-NOT transcription complex subunit 7 isoform 2 [Homo sapiens]	28
306.1	GI:94721261	CNP	NP_149124.3	0.222392	8	13	6	7	2	2	4	4	0	0	0	0	7	7	0	0	2',3'-cyclic-nucleotide 3'-phosphodiesterase [Homo sapiens]	48
1262.1	GI:48762934	COL1A2	NP_000080.2	-6.64386	1	3	3	0	1	1	1	1	1	1	0	0	0	0	0	0	collagen alpha-2(I) chain precursor [Homo sapiens]	129
1399.1	GI:89142730	COL4A3	NP_000082.2	-6.64386	1	2	2	0	0	0	1	1	1	1	0	0	0	0	0	0	collagen alpha-3(IV) chain precursor [Homo sapiens]	162
126.1	GI:148536855	COPA	NP_001091868.1	6.64386	15	18	0	18	0	0	0	0	0	0	15	17	1	1	0	0	coatomer subunit alpha isoform 1 [Homo sapiens]	139
177.1	GI:7705369	COPB1	NP_057535.1	6.64386	12	13	0	13	0	0	0	0	0	0	12	13	0	0	0	0	coatomer subunit beta [Homo sapiens]	107
112.1	GI:4758032	COPB2	NP_004757.1	6.64386	15	16	0	16	0	0	0	0	0	0	15	16	0	0	0	0	coatomer subunit beta' [Homo sapiens]	102
897.1	GI:31542319	COPE	NP_009194.2	6.64386	3	3	0	3	0	0	0	0	0	0	0	0	0	0	3	3	coatomer subunit epsilon isoform a [Homo sapiens]	34
344.1	GI:11559929	COPG1	NP_057212.1	6.64386	7	7	0	7	0	0	0	0	0	0	7	7	0	0	0	0	coatomer subunit gamma-1 [Homo sapiens]	98
611.1	GI:109134349	COPG2	NP_036265.3	6.64386	4	4	0	4	0	0	0	0	0	0	4	4	0	0	0	0	coatomer subunit gamma-2 [Homo sapiens]	98
788.1	GI:217416381	COPRS	NP_060875.2	-0.415037	3	7	4	3	0	0	0	0	3	4	0	0	0	0	2	3	coordinator of PRMT5 and differentiation stimulator [Homo sapiens]	20
1445.1	GI:65787364	CORO1B	NP_001018080.1	-6.64386	1	1	1	0	0	0	1	1	0	0	0	0	0	0	0	0	coronin-1B [Homo sapiens]	54
155.1	GI:7656991	CORO1C	NP_055140.1	-0.63743	13	23	14	9	0	0	12	13	1	1	0	0	8	9	0	0	coronin-1C isoform b [Homo sapiens]	53
1755.1	GI:209529711	CORO2A	NP_003380.3	-6.64386	1	1	1	0	0	0	1	1	0	0	0	0	0	0	0	0	coronin-2A [Homo sapiens]	60
965.1	GI:251831110	COX2	YP_003024029.1	6.64386	2	2	0	2	0	0	0	0	0	0	0	0	0	0	2	2	cytochrome c oxidase subunit II (mitochondrion) [Homo sapiens]	26
174.1	GI:22202611	CPD	NP_001295.2	6.64386	12	12	0	12	0	0	0	0	0	0	12	12	0	0	0	0	carboxypeptidase D isoform 1 precursor [Homo sapiens]	153
1743.1	GI:311893345	CPNE1	NP_001185792.1	6.64386	1	1	0	1	0	0	0	0	0	0	0	0	1	1	0	0	copine-1 isoform c [Homo sapiens]	59
104.1	GI:56676371	CPSF1	NP_037423.2	0.347923	16	25	11	14	10	11	0	0	0	0	12	14	0	0	0	0	cleavage and polyadenylation specificity factor subunit 1 [Homo sapiens]	161
318.1	GI:530403998	CPSF2	XP_005267824.1	0.485427	8	12	5	7	5	5	0	0	0	0	6	7	0	0	0	0	PREDICTED: cleavage and polyadenylation specificity factor subunit 2 isoform X1 [Homo sapiens]	88
509.1	GI:7706427	CPSF3	NP_057291.1	1	5	6	2	4	2	2	0	0	0	0	4	4	0	0	0	0	cleavage and polyadenylation specificity factor subunit 3 [Homo sapiens]	77
1043.1	GI:5729939	CPSF4	NP_006684.1	-6.64386	2	2	2	0	0	0	0	0	2	2	0	0	0	0	0	0	cleavage and polyadenylation specificity factor subunit 4 isoform 1 [Homo sapiens]	30
849.1	GI:530399644	CPSF6	XP_005268647.1	0	3	4	2	2	0	0	2	2	0	0	0	0	2	2	0	0	PREDICTED: cleavage and polyadenylation specificity factor subunit 6 isoform X3 [Homo sapiens]	59
1108.1	GI:530397397	CPSF7	XP_005274356.1	0	2	2	1	1	0	0	0	0	1	1	0	0	0	0	1	1	PREDICTED: cleavage and polyadenylation specificity factor subunit 7 isoform X2 [Homo sapiens]	52
638.1	GI:83641876	CPVL	NP_061902.2	6.64386	4	4	0	4	0	0	0	0	0	0	0	0	4	4	0	0	probable serine carboxypeptidase CPVL precursor [Homo sapiens]	54
1727.1	GI:41327708	CRB1	NP_957705.1	-6.64386	1	1	1	0	0	0	1	1	0	0	0	0	0	0	0	0	protein crumbs homolog 1 isoform 1 precursor [Homo sapiens]	154
883.1	GI:520975432	CRNKL1	NP_001265557.1	-6.64386	3	4	4	0	0	0	3	4	0	0	0	0	0	0	0	0	crooked neck-like protein 1 isoform d [Homo sapiens]	83
1591.1	GI:530399800	CS	XP_005268721.1	6.64386	1	1	0	1	0	0	0	0	0	0	0	0	1	1	0	0	PREDICTED: citrate synthase, mitochondrial isoform X3 [Homo sapiens]	45
427.1	GI:56117850	CSDE1	NP_009089.4	6.64386	6	7	0	7	0	0	0	0	0	0	6	7	0	0	0	0	cold shock domain-containing protein E1 isoform 2 [Homo sapiens]	86
168.1	GI:29029559	CSE1L	NP_001307.2	6.64386	13	14	0	14	0	0	0	0	0	0	13	14	0	0	0	0	exportin-2 isoform 1 [Homo sapiens]	110
835.1	GI:530413454	CSNK1D	XP_005256394.1	-2	3	5	4	1	0	0	3	4	0	0	0	0	1	1	0	0	PREDICTED: casein kinase I isoform delta isoform X2 [Homo sapiens]	49
1030.1	GI:73532780	CSNK1G3	NP_001026982.1	-6.64386	2	2	2	0	0	0	2	2	0	0	0	0	0	0	0	0	casein kinase I isoform gamma-3 isoform 2 [Homo sapiens]	49
1172.1	GI:4503095	CSNK2A1	NP_001886.1	0	2	2	1	1	0	0	0	0	1	1	0	0	0	0	1	1	casein kinase II subunit alpha isoform a [Homo sapiens]	45
1525.1	GI:530423595	CSNK2A2	XP_005255858.1	-6.64386	1	1	1	0	0	0	0	0	1	1	0	0	0	0	0	0	PREDICTED: casein kinase II subunit alpha' isoform X3 [Homo sapiens]	25
1505.1	GI:538260597	CSNK2B	NP_001269314.1	0	1	2	1	1	0	0	0	0	1	1	0	0	0	0	1	1	casein kinase II subunit beta isoform 2 [Homo sapiens]	25
941.1	GI:4885165	CSTA	NP_005204.1	-1.58496	2	4	3	1	0	0	2	2	1	1	0	0	1	1	0	0	cystatin-A [Homo sapiens]	11
1423.1	GI:75709220	CSTF1	NP_001028694.1	-6.64386	1	1	1	0	0	0	1	1	0	0	0	0	0	0	0	0	cleavage stimulation factor subunit 1 [Homo sapiens]	48
1270.1	GI:4557495	CSTF3	NP_001317.1	0	1	2	1	1	1	1	0	0	0	0	1	1	0	0	0	0	cleavage stimulation factor subunit 3 isoform 1 [Homo sapiens]	83
1038.1	GI:61743967	CTBP1	NP_001012632.1	6.64386	2	2	0	2	0	0	0	0	0	0	0	0	2	2	0	0	C-terminal-binding protein 1 isoform 2 [Homo sapiens]	46
1045.1	GI:55770844	CTNNA1	NP_001894.2	0	2	2	1	1	1	1	0	0	0	0	1	1	0	0	0	0	catenin alpha-1 [Homo sapiens]	100
462.1	GI:4503131	CTNNB1	NP_001895.1	-1	6	6	4	2	4	4	0	0	0	0	2	2	0	0	0	0	catenin beta-1 [Homo sapiens]	85
365.1	GI:530396359	CTNND1	XP_005273849.1	0.736966	7	8	3	5	3	3	0	0	0	0	5	5	0	0	0	0	PREDICTED: catenin delta-1 isoform X8 [Homo sapiens]	105
324.1	GI:530361938	CTPS1	XP_005270592.1	6.64386	8	9	0	9	0	0	0	0	0	0	8	8	1	1	0	0	PREDICTED: CTP synthase 1 isoform X1 [Homo sapiens]	67
1750.1	GI:262527235	CTSA	NP_001161066.1	-6.64386	1	1	1	0	0	0	1	1	0	0	0	0	0	0	0	0	lysosomal protective protein isoform c precursor [Homo sapiens]	54
743.1	GI:4503143	CTSD	NP_001900.1	1	3	6	2	4	0	0	2	2	0	0	2	2	2	2	0	0	cathepsin D preproprotein [Homo sapiens]	45
745.1	GI:428755338	CUEDC1	NP_001258804.1	-6.64386	3	3	3	0	0	0	3	3	0	0	0	0	0	0	0	0	CUE domain-containing protein 1 [Homo sapiens]	42
693.1	GI:530387140	CUL1	XP_005250117.1	6.64386	4	4	0	4	0	0	0	0	0	0	4	4	0	0	0	0	PREDICTED: cullin-1 isoform X1 [Homo sapiens]	90
1311.1	GI:30520377	CUZD1	NP_071317.2	-6.64386	1	1	1	0	0	0	1	1	0	0	0	0	0	0	0	0	CUB and zona pellucida-like domain-containing protein 1 precursor [Homo sapiens]	68
1227.1	GI:64276486	CWC27	NP_005860.2	-6.64386	1	1	1	0	0	0	1	1	0	0	0	0	0	0	0	0	peptidyl-prolyl cis-trans isomerase CWC27 homolog [Homo sapiens]	54
1746.1	GI:296278252	CXorf57	NP_001171711.1	6.64386	1	1	0	1	0	0	0	0	0	0	1	1	0	0	0	0	uncharacterized protein CXorf57 isoform 2 [Homo sapiens]	87
1722.1	GI:4503327	CYB5R3	NP_000389.1	6.64386	1	1	0	1	0	0	0	0	0	0	0	0	0	0	1	1	NADH-cytochrome b5 reductase 3 isoform 1 [Homo sapiens]	34
756.1	GI:21359867	CYC1	NP_001907.2	6.64386	3	3	0	3	0	0	0	0	0	0	0	0	0	0	3	3	cytochrome c1, heme protein, mitochondrial [Homo sapiens]	35
1405.1	GI:82617630	CYFIP2	NP_055191.2	6.64386	1	1	0	1	0	0	0	0	0	0	1	1	0	0	0	0	cytoplasmic FMR1-interacting protein 2 [Homo sapiens]	146
1245.1	GI:542133103	CYorf17	NP_001269400.1	6.64386	1	1	0	1	0	0	0	0	0	0	0	0	1	1	0	0	putative uncharacterized protein CYorf17 [Homo sapiens]	20
709.1	GI:4503243	CYP51A1	NP_000777.1	6.64386	4	5	0	5	0	0	0	0	0	0	0	0	4	5	0	0	lanosterol 14-alpha demethylase isoform 1 precursor [Homo sapiens]	57
1285.1	GI:4503253	DAD1	NP_001335.1	6.64386	1	2	0	2	0	0	0	0	0	0	0	0	0	0	1	2	dolichyl-diphosphooligosaccharide--protein glycosyltransferase subunit DAD1 [Homo sapiens]	12
1747.1	GI:294997306	DAG1	NP_001171114.1	-6.64386	1	1	1	0	1	1	0	0	0	0	0	0	0	0	0	0	dystroglycan preproprotein [Homo sapiens]	97
703.1	GI:530365367	DAP3	XP_005245539.1	0.584963	4	5	2	3	0	0	0	0	2	2	0	0	0	0	3	3	PREDICTED: 28S ribosomal protein S29, mitochondrial isoform X4 [Homo sapiens]	37
691.1	GI:530390632	DAPK1	XP_005251813.1	-6.64386	4	4	4	0	4	4	0	0	0	0	0	0	0	0	0	0	PREDICTED: death-associated protein kinase 1 isoform X2 [Homo sapiens]	160
142.1	GI:530369085	DARS	XP_005263671.1	0.652077	14	18	7	11	1	1	5	6	0	0	0	0	11	11	0	0	PREDICTED: aspartate--tRNA ligase, cytoplasmic isoform X1 [Homo sapiens]	54
52.1	GI:530380877	DBN1	XP_005265884.1	-3.02554	22	64	57	7	14	20	19	24	11	13	3	3	3	3	1	1	PREDICTED: drebrin isoform X1 [Homo sapiens]	76
1326.1	GI:229892270	DCAF13	NP_056235.4	-6.64386	1	1	1	0	0	0	1	1	0	0	0	0	0	0	0	0	DDB1- and CUL4-associated factor 13 [Homo sapiens]	68
1375.1	GI:108936958	DCAF7	NP_005819.3	-6.64386	1	1	1	0	0	0	0	0	1	1	0	0	0	0	0	0	DDB1- and CUL4-associated factor 7 [Homo sapiens]	39
504.1	GI:16751921	DCD	NP_444513.1	-0.280108	5	31	17	14	3	4	5	8	4	5	2	3	4	5	4	6	dermcidin preproprotein [Homo sapiens]	11
380.1	GI:299890875	DCTN1	NP_001177766.1	6.64386	7	7	0	7	0	0	0	0	0	0	7	7	0	0	0	0	dynactin subunit 1 isoform 6 [Homo sapiens]	141
1499.1	GI:5453629	DCTN2	NP_006391.1	-6.64386	1	1	1	0	0	0	1	1	0	0	0	0	0	0	0	0	dynactin subunit 2 isoform 1 [Homo sapiens]	45
1410.1	GI:7705893	DCTN4	NP_057305.1	-6.64386	1	1	1	0	0	0	1	1	0	0	0	0	0	0	0	0	dynactin subunit 4 isoform b [Homo sapiens]	52
108.1	GI:530396383	DDB1	XP_005273861.1	2.5025	16	20	3	17	3	3	0	0	0	0	16	17	0	0	0	0	PREDICTED: DNA damage-binding protein 1 isoform X1 [Homo sapiens]	127
325.1	GI:530360845	DDOST	XP_005245804.1	3.45943	8	12	1	11	1	1	0	0	0	0	0	0	8	11	0	0	PREDICTED: dolichyl-diphosphooligosaccharide--protein glycosyltransferase 48 kDa subunit isoform X1 [Homo sapiens]	47
488.1	GI:13027602	DDRGK1	NP_076424.1	6.64386	5	5	0	5	0	0	0	0	0	0	0	0	5	5	0	0	DDRGK domain-containing protein 1 precursor [Homo sapiens]	36
337.1	GI:4826686	DDX1	NP_004930.1	1.22239	7	10	3	7	3	3	0	0	0	0	7	7	0	0	0	0	ATP-dependent RNA helicase DDX1 [Homo sapiens]	82
56.1	GI:530419470	DDX17	XP_005261365.1	-0.343954	21	59	33	26	12	15	14	17	1	1	9	11	13	14	1	1	PREDICTED: probable ATP-dependent RNA helicase DDX17 isoform X1 [Homo sapiens]	73
630.1	GI:8922886	DDX19A	NP_060802.1	6.64386	4	4	0	4	0	0	0	0	0	0	0	0	4	4	0	0	ATP-dependent RNA helicase DDX19A [Homo sapiens]	54
293.1	GI:256223453	DDX20	NP_009135.4	2.16993	8	11	2	9	1	2	0	0	0	0	8	9	0	0	0	0	probable ATP-dependent RNA helicase DDX20 [Homo sapiens]	92
102.1	GI:50659095	DDX21	NP_004719.2	0.206451	17	28	13	15	13	13	0	0	0	0	13	15	0	0	0	0	nucleolar RNA helicase 2 isoform 1 [Homo sapiens]	87
364.1	GI:530401017	DDX23	XP_005269294.1	-0.415037	7	7	4	3	4	4	0	0	0	0	3	3	0	0	0	0	PREDICTED: probable ATP-dependent RNA helicase DDX23 isoform X1 [Homo sapiens]	93
1008.1	GI:9966805	DDX24	NP_065147.1	-1	2	3	2	1	2	2	0	0	0	0	1	1	0	0	0	0	ATP-dependent RNA helicase DDX24 [Homo sapiens]	96
409.1	GI:21040371	DDX39A	NP_005795.2	0.263034	6	11	5	6	0	0	5	5	0	0	0	0	6	6	0	0	ATP-dependent RNA helicase DDX39A [Homo sapiens]	49
409.2	GI:18375623	DDX39B	NP_542165.1	-0.222392	6	13	7	6	0	0	6	7	0	0	0	0	6	6	0	0	spliceosome RNA helicase DDX39B [Homo sapiens]	49
486.1	GI:21071032	DDX41	NP_057306.2	0	5	6	3	3	0	0	3	3	0	0	0	0	3	3	0	0	probable ATP-dependent RNA helicase DDX41 [Homo sapiens]	70
1175.1	GI:41327776	DDX47	NP_957518.1	0	2	4	2	2	0	0	2	2	0	0	0	0	2	2	0	0	probable ATP-dependent RNA helicase DDX47 isoform 2 [Homo sapiens]	45
1560.1	GI:530411416	DDX52	XP_005257033.1	-6.64386	1	1	1	0	0	0	1	1	0	0	0	0	0	0	0	0	PREDICTED: probable ATP-dependent RNA helicase DDX52 isoform X1 [Homo sapiens]	55
684.1	GI:530397818	DDX6	XP_005271475.1	1	4	6	2	4	0	0	2	2	0	0	0	0	4	4	0	0	PREDICTED: probable ATP-dependent RNA helicase DDX6 isoform X2 [Homo sapiens]	49
698.1	GI:530382581	DEK	XP_005249447.1	-6.64386	4	4	4	0	0	0	4	4	0	0	0	0	0	0	0	0	PREDICTED: protein DEK isoform X1 [Homo sapiens]	39
5.1	GI:55749932	DES	NP_001918.3	-1.39232	14	29	21	8	12	13	5	6	2	2	1	1	4	5	2	2	desmin [Homo sapiens]	54
1085.1	GI:530413017	DGKE	XP_005257806.1	6.64386	2	2	0	2	0	0	0	0	0	0	0	0	2	2	0	0	PREDICTED: diacylglycerol kinase epsilon isoform X1 [Homo sapiens]	46
1703.1	GI:530361977	DHCR24	XP_005270610.1	6.64386	1	1	0	1	0	0	0	0	0	0	0	0	1	1	0	0	PREDICTED: delta(24)-sterol reductase isoform X1 [Homo sapiens]	55
1645.1	GI:530379200	DHFR	XP_005248513.1	6.64386	1	1	0	1	0	0	0	0	0	0	0	0	0	0	1	1	PREDICTED: dihydrofolate reductase isoform X2 [Homo sapiens]	16
1524.1	GI:530423651	DHODH	XP_005255886.1	6.64386	1	1	0	1	0	0	0	0	0	0	0	0	1	1	0	0	PREDICTED: dihydroorotate dehydrogenase (quinone), mitochondrial isoform X3 [Homo sapiens]	27
31.1	GI:68509926	DHX15	NP_001349.2	-0.36257	28	64	36	28	22	30	1	2	2	4	21	27	0	0	1	1	putative pre-mRNA-splicing factor ATP-dependent RNA helicase DHX15 [Homo sapiens]	91
111.1	GI:20336294	DHX30	NP_619520.1	0.63743	16	23	9	14	9	9	0	0	0	0	14	14	0	0	0	0	putative ATP-dependent RNA helicase DHX30 isoform 1 [Homo sapiens]	134
555.1	GI:530374028	DHX36	XP_005247226.1	0.584963	5	5	2	3	2	2	0	0	0	0	3	3	0	0	0	0	PREDICTED: probable ATP-dependent RNA helicase DHX36 isoform X1 [Homo sapiens]	111
555.2	GI:39777586	DHX57	NP_945314.1	6.64386	2	2	0	2	0	0	0	0	0	0	2	2	0	0	0	0	putative ATP-dependent RNA helicase DHX57 [Homo sapiens]	156
16.1	GI:100913206	DHX9	NP_001348.2	0.0384741	37	75	37	38	30	33	3	3	1	1	30	35	1	1	2	2	ATP-dependent RNA helicase A [Homo sapiens]	141
1421.1	GI:7657198	DIMT1	NP_055288.1	-6.64386	1	1	1	0	0	0	0	0	1	1	0	0	0	0	0	0	probable dimethyladenosine transferase [Homo sapiens]	35
235.1	GI:190014623	DIS3	NP_055768.3	6.64386	10	10	0	10	0	0	0	0	0	0	10	10	0	0	0	0	exosome complex exonuclease RRP44 isoform a [Homo sapiens]	109
1721.1	GI:4503337	DKC1	NP_001354.1	-6.64386	1	1	1	0	0	0	1	1	0	0	0	0	0	0	0	0	H/ACA ribonucleoprotein complex subunit 4 isoform 1 [Homo sapiens]	58
658.1	GI:530432769	DLAT	XP_005277776.1	6.64386	4	4	0	4	0	0	0	0	0	0	0	0	4	4	0	0	PREDICTED: dihydrolipoyllysine-residue acetyltransferase component of pyruvate dehydrogenase complex, mitochondrial isoform X1 [Homo sapiens]	63
793.1	GI:91199540	DLD	NP_000099.2	-6.64386	3	4	4	0	2	2	2	2	0	0	0	0	0	0	0	0	dihydrolipoyl dehydrogenase, mitochondrial precursor [Homo sapiens]	54
405.1	GI:19923748	DLST	NP_001924.2	-6.64386	6	9	9	0	2	4	5	5	0	0	0	0	0	0	0	0	dihydrolipoyllysine-residue succinyltransferase component of 2-oxoglutarate dehydrogenase complex, mitochondrial isoform 1 precursor [Homo sapiens]	49
1306.1	GI:320461728	DNA2	NP_001073918.2	-6.64386	1	1	1	0	0	0	0	0	1	1	0	0	0	0	0	0	DNA replication ATP-dependent helicase/nuclease DNA2 [Homo sapiens]	120
1337.1	GI:194440727	DNAH12	NP_848599.3	6.64386	1	1	0	1	0	0	0	0	0	0	1	1	0	0	0	0	dynein heavy chain 12, axonemal isoform 1 [Homo sapiens]	357
195.1	GI:530389866	DNAJA1	XP_005251502.1	6.64386	11	22	0	22	0	0	0	0	0	0	2	2	11	20	0	0	PREDICTED: dnaJ homolog subfamily A member 1 isoform X1 [Homo sapiens]	45
127.1	GI:5031741	DNAJA2	NP_005871.1	3.45943	14	24	2	22	0	0	2	2	0	0	3	3	14	19	0	0	dnaJ homolog subfamily A member 2 [Homo sapiens]	46
719.1	GI:205360840	DNAJA3	NP_001128582.1	2	4	5	1	4	0	0	0	0	1	1	0	0	1	1	2	3	dnaJ homolog subfamily A member 3, mitochondrial isoform 2 [Homo sapiens]	50
501.1	GI:5453690	DNAJB1	NP_006136.1	6.64386	5	7	0	7	0	0	0	0	0	0	0	0	0	0	5	7	dnaJ homolog subfamily B member 1 [Homo sapiens]	38
915.1	GI:7706495	DNAJB11	NP_057390.1	6.64386	2	2	0	2	0	0	0	0	0	0	0	0	0	0	2	2	dnaJ homolog subfamily B member 11 precursor [Homo sapiens]	40
689.1	GI:530393896	DNAJB12	XP_005269988.1	6.64386	4	4	0	4	0	0	0	0	0	0	0	0	0	0	4	4	PREDICTED: dnaJ homolog subfamily B member 12 isoform X1 [Homo sapiens]	46
1427.1	GI:72534740	DNAJB14	NP_001026893.1	6.64386	1	1	0	1	0	0	0	0	0	0	0	0	0	0	1	1	dnaJ homolog subfamily B member 14 isoform 1 [Homo sapiens]	42
636.1	GI:88501736	DNAJB2	NP_001034639.1	6.64386	4	4	0	4	0	0	0	0	0	0	0	0	0	0	4	4	dnaJ homolog subfamily B member 2 isoform a [Homo sapiens]	31
1226.1	GI:6631085	DNAJB4	NP_008965.2	6.64386	1	1	0	1	0	0	0	0	0	0	0	0	0	0	1	1	dnaJ homolog subfamily B member 4 [Homo sapiens]	38
1626.1	GI:530387216	DNAJB6	XP_005249576.1	0	1	2	1	1	0	0	0	0	1	1	0	0	0	0	1	1	PREDICTED: dnaJ homolog subfamily B member 6 isoform X5 [Homo sapiens]	24
286.1	GI:409971397	DNAJC10	NP_001258510.1	3	9	9	1	8	1	1	0	0	0	0	8	8	0	0	0	0	dnaJ homolog subfamily C member 10 isoform 2 precursor [Homo sapiens]	86
882.1	GI:530360613	DNAJC11	XP_005263540.1	6.64386	3	3	0	3	0	0	0	0	0	0	0	0	3	3	0	0	PREDICTED: dnaJ homolog subfamily C member 11 isoform X1 [Homo sapiens]	57
492.1	GI:56687498	DNAJC16	NP_056106.1	6.64386	5	5	0	5	0	0	0	0	0	0	5	5	0	0	0	0	dnaJ homolog subfamily C member 16 precursor [Homo sapiens]	91
1745.1	GI:298231213	DNAJC19	NP_001177162.1	6.64386	1	1	0	1	0	0	0	0	0	0	0	0	0	0	1	1	mitochondrial import inner membrane translocase subunit TIM14 isoform 2 [Homo sapiens]	10
1388.1	GI:94538370	DNAJC2	NP_055192.1	6.64386	1	1	0	1	0	0	0	0	0	0	1	1	0	0	0	0	dnaJ homolog subfamily C member 2 isoform 1 [Homo sapiens]	72
79.1	GI:262206280	DNAJC7	NP_003306.3	6.64386	19	21	0	21	0	0	0	0	0	0	0	0	19	21	0	0	dnaJ homolog subfamily C member 7 isoform 1 [Homo sapiens]	56
394.1	GI:27597059	DNAJC9	NP_056005.1	-6.64386	6	7	7	0	0	0	0	0	6	7	0	0	0	0	0	0	dnaJ homolog subfamily C member 9 [Homo sapiens]	30
1549.1	GI:530415044	DOCK6	XP_005260058.1	-6.64386	1	1	1	0	0	0	1	1	0	0	0	0	0	0	0	0	PREDICTED: dedicator of cytokinesis protein 6 isoform X2 [Homo sapiens]	233
137.1	GI:54112429	DOCK7	NP_212132.2	-3.90689	14	16	15	1	14	15	0	0	0	0	1	1	0	0	0	0	dedicator of cytokinesis protein 7 isoform 2 [Homo sapiens]	239
830.1	GI:530418500	DPM1	XP_005260658.1	1.58496	3	4	1	3	0	0	0	0	1	1	0	0	0	0	3	3	PREDICTED: dolichol-phosphate mannosyltransferase isoform X2 [Homo sapiens]	27
377.1	GI:4503377	DPYSL2	NP_001377.1	0.678072	7	13	5	8	2	2	1	1	2	2	4	4	3	3	1	1	dihydropyrimidinase-related protein 2 isoform 2 [Homo sapiens]	62
1343.1	GI:18426973	DRAP1	NP_006433.2	-6.64386	1	1	1	0	0	0	0	0	1	1	0	0	0	0	0	0	dr1-associated corepressor [Homo sapiens]	22
734.1	GI:4758796	DRG1	NP_004138.1	0	3	4	2	2	0	0	0	0	2	2	0	0	0	0	2	2	developmentally-regulated GTP-binding protein 1 [Homo sapiens]	41
569.1	GI:4826702	DSC1	NP_004939.1	0.192645	5	15	7	8	0	0	4	5	1	2	2	2	4	6	0	0	desmocollin-1 isoform Dsc1b preproprotein [Homo sapiens]	94
1552.1	GI:530413667	DSC2	XP_005258263.1	6.64386	1	2	0	2	0	0	0	0	0	0	2	2	0	0	0	0	PREDICTED: desmocollin-2 isoform X1 [Homo sapiens]	84
332.1	GI:148539848	DSC3	NP_077741.2	1.11548	8	19	6	13	0	0	3	4	2	2	8	10	2	3	0	0	desmocollin-3 isoform Dsc3b preproprotein [Homo sapiens]	93
54.1	GI:119703744	DSG1	NP_001933.2	0.0356239	21	81	40	41	7	8	16	21	9	11	10	12	16	23	5	6	desmoglein-1 preproprotein [Homo sapiens]	114
65.1	GI:116534898	DSG2	NP_001934.2	-1.28951	20	31	22	9	16	16	5	6	0	0	8	8	1	1	0	0	desmoglein-2 preproprotein [Homo sapiens]	122
6.1	GI:58530840	DSP	NP_004406.2	0.253757	60	171	78	93	12	12	40	44	20	22	33	37	40	47	9	9	desmoplakin isoform I [Homo sapiens]	332
1460.1	GI:58530848	DSTN	NP_001011546.1	0	1	2	1	1	0	0	0	0	1	1	0	0	0	0	1	1	destrin isoform b [Homo sapiens]	17
747.1	GI:33350932	DYNC1H1	NP_001367.2	6.64386	3	3	0	3	0	0	0	0	0	0	3	3	0	0	0	0	cytoplasmic dynein 1 heavy chain 1 [Homo sapiens]	532
1678.1	GI:530369970	DYNC1I2	XP_005246427.1	6.64386	1	1	0	1	0	0	0	0	0	0	1	1	0	0	0	0	PREDICTED: cytoplasmic dynein 1 intermediate chain 2 isoform X8 [Homo sapiens]	68
1662.1	GI:530372594	DYNC1LI1	XP_005265255.1	6.64386	1	1	0	1	0	0	0	0	0	0	0	0	1	1	0	0	PREDICTED: cytoplasmic dynein 1 light intermediate chain 1 isoform X1 [Homo sapiens]	43
1736.1	GI:373838713	E2F8	NP_001243301.1	-6.64386	1	1	1	0	1	1	0	0	0	0	0	0	0	0	0	0	transcription factor E2F8 [Homo sapiens]	94
904.1	GI:237649015	EBNA1BP2	NP_006815.2	-6.64386	3	3	3	0	0	0	0	0	3	3	0	0	0	0	0	0	probable rRNA-processing protein EBP2 isoform 2 [Homo sapiens]	35
1236.1	GI:5729810	EBP	NP_006570.1	6.64386	1	1	0	1	0	0	0	0	0	0	0	0	0	0	1	1	3-beta-hydroxysteroid-Delta(8),Delta(7)-isomerase [Homo sapiens]	26
1185.1	GI:322302700	ECM1	NP_001189787.1	0.584963	2	5	2	3	0	0	2	2	0	0	1	1	2	2	0	0	extracellular matrix protein 1 isoform 3 precursor [Homo sapiens]	64
1523.1	GI:530423764	EDC4	XP_005255940.1	6.64386	1	1	0	1	0	0	0	0	0	0	1	1	0	0	0	0	PREDICTED: enhancer of mRNA-decapping protein 4 isoform X2 [Homo sapiens]	148
1708.1	GI:522023554	EDIL3	NP_001265571.1	-6.64386	1	1	1	0	0	0	1	1	0	0	0	0	0	0	0	0	EGF-like repeat and discoidin I-like domain-containing protein 3 isoform 2 precursor [Homo sapiens]	53
245.1	GI:530383034	EEF1A1	XP_005248724.1	0.604071	10	63	25	38	2	2	8	15	7	8	8	10	9	19	7	9	PREDICTED: elongation factor 1-alpha 1 isoform X2 [Homo sapiens]	50
245.2	GI:4503475	EEF1A2	NP_001949.1	0.473931	9	43	18	25	3	4	6	9	5	5	6	6	7	14	5	5	elongation factor 1-alpha 2 [Homo sapiens]	50
447.1	GI:530388829	EEF1D	XP_005250882.1	0.263034	6	11	5	6	0	0	0	0	5	5	0	0	0	0	6	6	PREDICTED: elongation factor 1-delta isoform X6 [Homo sapiens]	31
196.1	GI:4503481	EEF1G	NP_001395.1	0	11	20	10	10	2	2	6	8	0	0	0	0	8	10	0	0	elongation factor 1-gamma [Homo sapiens]	50
131.1	GI:4503483	EEF2	NP_001952.1	2.05889	14	31	6	25	5	5	1	1	0	0	14	22	3	3	0	0	elongation factor 2 [Homo sapiens]	95
1220.1	GI:71043966	EEPD1	NP_085139.2	-6.64386	1	1	1	0	0	0	1	1	0	0	0	0	0	0	0	0	endonuclease/exonuclease/phosphatase family domain-containing protein 1 [Homo sapiens]	62
1667.1	GI:530371938	EFHB	XP_005264948.1	-6.64386	1	1	1	0	1	1	0	0	0	0	0	0	0	0	0	0	PREDICTED: EF-hand domain-containing family member B isoform X3 [Homo sapiens]	65
175.2	GI:20149496	EFHD1	NP_079478.1	-2.58496	9	14	12	2	0	0	0	0	9	12	0	0	0	0	2	2	EF-hand domain-containing protein D1 isoform 1 [Homo sapiens]	27
175.1	GI:20149675	EFHD2	NP_077305.2	-2.16993	12	22	18	4	0	0	0	0	12	18	0	0	0	0	4	4	EF-hand domain-containing protein D2 [Homo sapiens]	27
61.1	GI:385298680	EFTUD2	NP_001245283.1	1.45943	21	30	8	22	7	8	0	0	0	0	19	21	1	1	0	0	116 kDa U5 small nuclear ribonucleoprotein component isoform c [Homo sapiens]	108
241.1	GI:540344518	EHD1	NP_001269374.1	-6.64386	10	10	10	0	0	0	10	10	0	0	0	0	0	0	0	0	EH domain-containing protein 1 isoform 2 [Homo sapiens]	62
241.2	GI:21264315	EHD4	NP_644670.1	-1.32193	5	7	5	2	0	0	5	5	0	0	0	0	2	2	0	0	EH domain-containing protein 4 [Homo sapiens]	61
1050.1	GI:54873624	EIF2A	NP_114414.2	6.64386	2	2	0	2	0	0	0	0	0	0	0	0	2	2	0	0	eukaryotic translation initiation factor 2A [Homo sapiens]	65
1142.1	GI:530367838	EIF2AK2	XP_005264489.1	6.64386	2	2	0	2	0	0	0	0	0	0	0	0	2	2	0	0	PREDICTED: interferon-induced, double-stranded RNA-activated protein kinase isoform X1 [Homo sapiens]	61
1213.1	GI:83267879	EIF2B5	NP_003898.2	6.64386	1	1	0	1	0	0	0	0	0	0	1	1	0	0	0	0	translation initiation factor eIF-2B subunit epsilon [Homo sapiens]	80
338.1	GI:4758256	EIF2S1	NP_004085.1	-0.807355	7	11	7	4	0	0	0	0	6	7	0	0	0	0	4	4	eukaryotic translation initiation factor 2 subunit 1 [Homo sapiens]	36
533.1	GI:530418509	EIF2S2	XP_005260662.1	-0.263034	5	11	6	5	0	0	5	6	0	0	0	0	5	5	0	0	PREDICTED: eukaryotic translation initiation factor 2 subunit 2 isoform X1 [Homo sapiens]	36
292.1	GI:4503507	EIF2S3	NP_001406.1	0.678072	8	13	5	8	0	0	5	5	0	0	0	0	6	8	0	0	eukaryotic translation initiation factor 2 subunit 3 [Homo sapiens]	51
443.1	GI:530394573	EIF3A	XP_005270317.1	6.64386	6	7	0	7	0	0	0	0	0	0	6	7	0	0	0	0	PREDICTED: eukaryotic translation initiation factor 3 subunit A isoform X2 [Homo sapiens]	163
639.1	GI:83367072	EIF3B	NP_001032360.1	6.64386	4	6	0	6	0	0	0	0	0	0	5	6	0	0	0	0	eukaryotic translation initiation factor 3 subunit B [Homo sapiens]	92
519.1	GI:557128994	EIF3C	NP_001273407.1	6.64386	5	5	0	5	0	0	0	0	0	0	5	5	0	0	0	0	eukaryotic translation initiation factor 3 subunit C isoform b [Homo sapiens]	104
828.1	GI:530420503	EIF3D	XP_005261859.1	0	3	4	2	2	0	0	2	2	0	0	0	0	2	2	0	0	PREDICTED: eukaryotic translation initiation factor 3 subunit D isoform X1 [Homo sapiens]	58
1122.1	GI:530389004	EIF3E	XP_005250967.1	6.64386	2	2	0	2	0	0	0	0	0	0	0	0	2	2	0	0	PREDICTED: eukaryotic translation initiation factor 3 subunit E isoform X1 [Homo sapiens]	46
687.1	GI:530395957	EIF3F	XP_005253266.1	6.64386	4	4	0	4	0	0	0	0	0	0	0	0	3	3	1	1	PREDICTED: eukaryotic translation initiation factor 3 subunit F isoform X2 [Homo sapiens]	23
733.1	GI:49472822	EIF3G	NP_003746.2	6.64386	3	3	0	3	0	0	0	0	0	0	0	0	3	3	0	0	eukaryotic translation initiation factor 3 subunit G [Homo sapiens]	36
955.1	GI:4503513	EIF3I	NP_003748.1	6.64386	2	2	0	2	0	0	0	0	0	0	0	0	0	0	2	2	eukaryotic translation initiation factor 3 subunit I [Homo sapiens]	36
1377.1	GI:10801345	EIF3K	NP_037366.1	-6.64386	1	1	1	0	0	0	0	0	1	1	0	0	0	0	0	0	eukaryotic translation initiation factor 3 subunit K [Homo sapiens]	25
510.1	GI:7705433	EIF3L	NP_057175.1	2	5	5	1	4	0	0	1	1	0	0	0	0	4	4	0	0	eukaryotic translation initiation factor 3 subunit L isoform 1 [Homo sapiens]	67
89.1	GI:4503529	EIF4A1	NP_001407.1	1.73697	18	39	9	30	0	0	8	9	0	0	1	1	15	27	2	2	eukaryotic initiation factor 4A-I isoform 1 [Homo sapiens]	46
89.2	GI:7661920	EIF4A3	NP_055555.1	-0.36257	17	32	18	14	0	0	12	18	0	0	0	0	13	14	0	0	eukaryotic initiation factor 4A-III [Homo sapiens]	47
20.1	GI:530399910	EIF4B	XP_005268766.1	0.178597	36	275	129	146	26	68	22	38	18	23	33	81	25	38	18	27	PREDICTED: eukaryotic translation initiation factor 4B isoform X1 [Homo sapiens]	70
1171.1	GI:4503535	EIF4E	NP_001959.1	6.64386	2	2	0	2	0	0	0	0	0	0	0	0	0	0	2	2	eukaryotic translation initiation factor 4E isoform 1 [Homo sapiens]	25
120.1	GI:530374084	EIF4G1	XP_005247252.1	6.64386	15	19	0	19	0	0	0	0	0	0	15	15	2	3	1	1	PREDICTED: eukaryotic translation initiation factor 4 gamma 1 isoform X11 [Homo sapiens]	159
442.1	GI:530395124	EIF4G2	XP_005252874.1	6.64386	6	8	0	8	0	0	0	0	0	0	4	4	4	4	0	0	PREDICTED: eukaryotic translation initiation factor 4 gamma 2 isoform X1 [Homo sapiens]	110
1762.1	GI:14702180	EIF4H	NP_114381.1	0	1	2	1	1	0	0	0	0	1	1	0	0	0	0	1	1	eukaryotic translation initiation factor 4H isoform 2 [Homo sapiens]	25
895.1	GI:31563378	EIF6	NP_852133.1	-1.32193	3	7	5	2	1	1	1	1	3	3	0	0	0	0	2	2	eukaryotic translation initiation factor 6 isoform a [Homo sapiens]	27
173.1	GI:530427464	ELAVL1	XP_005272518.1	-0.222392	12	26	14	12	2	2	0	0	10	12	1	1	2	2	8	9	PREDICTED: ELAV-like protein 1 isoform X1 [Homo sapiens]	39
1352.1	GI:155722987	ELL2	NP_036213.2	6.64386	1	1	0	1	0	0	0	0	0	0	0	0	1	1	0	0	RNA polymerase II elongation factor ELL2 [Homo sapiens]	72
143.1	GI:406719590	EMC1	NP_001258358.1	6.64386	14	16	0	16	0	0	0	0	0	0	14	16	0	0	0	0	ER membrane protein complex subunit 1 isoform 4 precursor [Homo sapiens]	109
1014.1	GI:89886466	EMC10	NP_778233.4	6.64386	2	2	0	2	0	0	0	0	0	0	0	0	0	0	2	2	ER membrane protein complex subunit 10 isoform 1 precursor [Homo sapiens]	27
728.1	GI:7661910	EMC2	NP_055488.1	6.64386	3	3	0	3	0	0	0	0	0	0	0	0	0	0	3	3	ER membrane protein complex subunit 2 [Homo sapiens]	35
1015.1	GI:8923857	EMC3	NP_060917.1	6.64386	2	2	0	2	0	0	0	0	0	0	0	0	0	0	2	2	ER membrane protein complex subunit 3 [Homo sapiens]	30
1018.1	GI:7705997	EMC4	NP_057538.1	6.64386	2	2	0	2	0	0	0	0	0	0	0	0	0	0	2	2	ER membrane protein complex subunit 4 isoform a [Homo sapiens]	20
1451.1	GI:62339424	EMC6	NP_001014764.1	6.64386	1	1	0	1	0	0	0	0	0	0	0	0	0	0	1	1	ER membrane protein complex subunit 6 [Homo sapiens]	12
908.1	GI:9910346	EMC7	NP_064539.1	6.64386	2	2	0	2	0	0	0	0	0	0	0	0	0	0	2	2	chromosome 15 open reading frame 24 precursor [Homo sapiens]	26
1576.1	GI:530403899	EMC9	XP_005267778.1	-6.64386	1	1	1	0	1	1	0	0	0	0	0	0	0	0	0	0	PREDICTED: ER membrane protein complex subunit 9 isoform X1 [Homo sapiens]	23
388.1	GI:4557553	EMD	NP_000108.1	1.58496	6	8	2	6	0	0	0	0	2	2	0	0	0	0	6	6	emerin [Homo sapiens]	29
1000.1	GI:194328699	EMG1	NP_006322.4	-6.64386	2	2	2	0	0	0	0	0	2	2	0	0	0	0	0	0	ribosomal RNA small subunit methyltransferase NEP1 [Homo sapiens]	27
929.1	GI:5901944	EMILIN1	NP_008977.1	-6.64386	2	3	3	0	2	2	1	1	0	0	0	0	0	0	0	0	EMILIN-1 precursor [Homo sapiens]	107
1194.1	GI:223029510	EML4	NP_001138548.1	6.64386	2	2	0	2	0	0	0	0	0	0	2	2	0	0	0	0	echinoderm microtubule-associated protein-like 4 isoform b [Homo sapiens]	102
1557.1	GI:530412694	ENGASE	XP_005257647.1	6.64386	1	1	0	1	0	0	0	0	0	0	1	1	0	0	0	0	PREDICTED: cytosolic endo-beta-N-acetylglucosaminidase isoform X5 [Homo sapiens]	49
243.2	GI:530398624	ENO2	XP_005253731.1	-1	2	6	4	2	2	2	1	1	1	1	0	0	1	1	1	1	PREDICTED: gamma-enolase isoform X2 [Homo sapiens]	47
243.1	GI:530410063	ENO3	XP_005256578.1	-2.90689	10	17	15	2	10	13	1	1	1	1	0	0	1	1	1	1	PREDICTED: beta-enolase isoform X1 [Homo sapiens]	48
880.1	GI:530360894	EPB41	XP_005245828.1	-0.584963	3	5	3	2	3	3	0	0	0	0	2	2	0	0	0	0	PREDICTED: protein 4.1 isoform X19 [Homo sapiens]	90
862.1	GI:530383429	EPB41L2	XP_005266906.1	-6.64386	3	3	3	0	3	3	0	0	0	0	0	0	0	0	0	0	PREDICTED: erythrocyte membrane protein band 4.1-like 2 isoform X10 [Homo sapiens]	79
140.1	GI:530424819	EPB41L3	XP_005258148.1	0	14	28	14	14	11	12	2	2	0	0	11	11	3	3	0	0	PREDICTED: erythrocyte membrane protein band 4.1-like 3 isoform X8 [Homo sapiens]	100
1638.1	GI:530383040	EPHA7	XP_005248727.1	-6.64386	1	2	2	0	0	0	2	2	0	0	0	0	0	0	0	0	PREDICTED: ephrin type-A receptor 7 isoform X2 [Homo sapiens]	111
1284.1	GI:4503583	EPHX1	NP_000111.1	6.64386	1	1	0	1	0	0	0	0	0	0	0	0	1	1	0	0	epoxide hydrolase 1 precursor [Homo sapiens]	53
50.1	GI:62241042	EPRS	NP_004437.2	6.64386	22	30	0	30	0	0	0	0	0	0	23	30	0	0	0	0	bifunctional glutamate/proline--tRNA ligase [Homo sapiens]	170
1051.1	GI:54792096	ERBB2	NP_004439.2	6.64386	2	2	0	2	0	0	0	0	0	0	2	2	0	0	0	0	receptor tyrosine-protein kinase erbB-2 isoform a precursor [Homo sapiens]	138
804.1	GI:58331268	ERCC6L	NP_060139.2	6.64386	3	3	0	3	0	0	0	0	0	0	3	3	0	0	0	0	DNA excision repair protein ERCC-6-like [Homo sapiens]	141
920.1	GI:72534712	ERGIC1	NP_001026881.1	6.64386	2	2	0	2	0	0	0	0	0	0	0	0	0	0	2	2	endoplasmic reticulum-Golgi intermediate compartment protein 1 [Homo sapiens]	33
471.1	GI:4758302	ERH	NP_004441.1	0.893085	5	20	7	13	1	1	0	0	4	6	0	0	0	0	4	13	enhancer of rudimentary homolog [Homo sapiens]	12
1307.1	GI:31543184	ERI1	NP_699163.2	6.64386	1	1	0	1	0	0	0	0	0	0	0	0	1	1	0	0	3'-5' exoribonuclease 1 [Homo sapiens]	40
579.1	GI:20070264	ERLEC1	NP_056516.2	6.64386	5	5	0	5	0	0	0	0	0	0	0	0	5	5	0	0	endoplasmic reticulum lectin 1 isoform 1 precursor [Homo sapiens]	55
179.2	GI:154800489	ERLIN1	NP_001094096.1	6.64386	5	7	0	7	0	0	0	0	0	0	1	1	1	1	4	5	erlin-1 [Homo sapiens]	39
179.1	GI:6005721	ERLIN2	NP_009106.1	6.64386	12	23	0	23	0	0	0	0	0	0	1	1	11	18	4	4	erlin-2 isoform 1 [Homo sapiens]	38
222.1	GI:296317244	ESYT1	NP_001171725.1	6.64386	11	11	0	11	0	0	0	0	0	0	11	11	0	0	0	0	extended synaptotagmin-1 isoform 1 [Homo sapiens]	124
369.1	GI:530387283	ESYT2	XP_005249609.1	6.64386	7	7	0	7	0	0	0	0	0	0	7	7	0	0	0	0	PREDICTED: extended synaptotagmin-2 isoform X2 [Homo sapiens]	96
1170.1	GI:4503607	ETFA	NP_000117.1	1	2	3	1	2	0	0	0	0	1	1	0	0	0	0	2	2	electron transfer flavoprotein subunit alpha, mitochondrial isoform a [Homo sapiens]	35
1380.1	GI:10092615	ETNK1	NP_061108.2	6.64386	1	1	0	1	0	0	0	0	0	0	0	0	1	1	0	0	ethanolamine kinase 1 isoform A [Homo sapiens]	51
543.1	GI:530404102	EXD2	XP_005267874.1	6.64386	5	5	0	5	0	0	0	0	0	0	0	0	5	5	0	0	PREDICTED: exonuclease 3'-5' domain-containing protein 2 isoform X3 [Homo sapiens]	56
754.1	GI:21361625	EXOC2	NP_060773.3	6.64386	3	3	0	3	0	0	0	0	0	0	3	3	0	0	0	0	exocyst complex component 2 [Homo sapiens]	104
1017.1	GI:82546830	EXOC4	NP_068579.3	6.64386	2	2	0	2	0	0	0	0	0	0	2	2	0	0	0	0	exocyst complex component 4 isoform a [Homo sapiens]	110
1684.1	GI:530367399	EXOC6B	XP_005264280.1	0	1	2	1	1	0	0	1	1	0	0	0	0	1	1	0	0	PREDICTED: exocyst complex component 6B isoform X1 [Homo sapiens]	95
1289.1	GI:44921615	EXOC8	NP_787072.2	6.64386	1	1	0	1	0	0	0	0	0	0	1	1	0	0	0	0	exocyst complex component 8 [Homo sapiens]	82
1154.1	GI:530360595	EXOSC10	XP_005263532.1	6.64386	2	2	0	2	0	0	0	0	0	0	2	2	0	0	0	0	PREDICTED: exosome component 10 isoform X1 [Homo sapiens]	104
1054.1	GI:544186020	EXOSC2	NP_001269638.1	0	2	2	1	1	0	0	0	0	1	1	0	0	0	0	1	1	exosome complex component RRP4 isoform 3 [Homo sapiens]	29
1202.1	GI:9506689	EXOSC4	NP_061910.1	-6.64386	1	1	1	0	0	0	0	0	1	1	0	0	0	0	0	0	exosome complex component RRP41 [Homo sapiens]	26
1543.1	GI:530416893	EXOSC5	XP_005259142.1	-6.64386	1	1	1	0	0	0	0	0	1	1	0	0	0	0	0	0	PREDICTED: exosome complex component RRP46 isoform X1 [Homo sapiens]	21
759.1	GI:17402904	EXOSC6	NP_478126.1	-0.584963	3	5	3	2	0	0	0	0	3	3	0	0	0	0	2	2	exosome complex component MTR3 [Homo sapiens]	28
1341.1	GI:189083688	EXOSC7	NP_055819.2	0	1	2	1	1	0	0	0	0	1	1	0	0	0	0	1	1	exosome complex component RRP42 [Homo sapiens]	32
748.1	GI:31415882	EXOSC8	NP_852480.1	0	3	4	2	2	0	0	0	0	2	2	0	0	0	0	2	2	exosome complex component RRP43 [Homo sapiens]	30
1406.1	GI:77812672	EXOSC9	NP_001029366.1	6.64386	1	1	0	1	0	0	0	0	0	0	0	0	1	1	0	0	exosome complex component RRP45 isoform 1 [Homo sapiens]	51
461.1	GI:46370069	EXT2	NP_997005.1	6.64386	6	6	0	6	0	0	0	0	0	0	6	6	0	0	0	0	exostosin-2 isoform 2 [Homo sapiens]	82
476.1	GI:4503617	EXTL3	NP_001431.1	6.64386	5	6	0	6	0	0	0	0	0	0	5	6	0	0	0	0	exostosin-like 3 [Homo sapiens]	105
765.1	GI:105990535	F5	NP_000121.2	-6.64386	3	3	3	0	0	0	1	1	2	2	0	0	0	0	0	0	coagulation factor V precursor [Homo sapiens]	252
1526.1	GI:530422745	F8	XP_005274713.1	-6.64386	1	1	1	0	1	1	0	0	0	0	0	0	0	0	0	0	PREDICTED: coagulation factor VIII isoform X1 [Homo sapiens]	263
946.1	GI:4557581	FABP5	NP_001435.1	-1	2	3	2	1	0	0	2	2	0	0	0	0	1	1	0	0	fatty acid-binding protein, epidermal [Homo sapiens]	15
294.1	GI:24797106	FAF2	NP_055428.1	6.64386	8	12	0	12	0	0	0	0	0	0	1	1	8	11	0	0	FAS-associated factor 2 [Homo sapiens]	53
1444.1	GI:66348062	FAHD1	NP_001018114.1	6.64386	1	1	0	1	0	0	0	0	0	0	0	0	0	0	1	1	acylpyruvase FAHD1, mitochondrial isoform 1 [Homo sapiens]	27
982.1	GI:115334675	FAM105B	NP_612357.4	6.64386	2	2	0	2	0	0	0	0	0	0	0	0	2	2	0	0	ubiquitin thioesterase otulin [Homo sapiens]	40
446.1	GI:530390813	FAM120A	XP_005251900.1	0.415037	6	7	3	4	3	3	0	0	0	0	4	4	0	0	0	0	PREDICTED: family with sequence similarity 120A isoform X4 [Homo sapiens]	122
599.1	GI:30023820	FAM134C	NP_835227.1	6.64386	4	4	0	4	0	0	0	0	0	0	0	0	4	4	0	0	protein FAM134C [Homo sapiens]	51
1199.1	GI:13124773	FAM203A	NP_057542.2	6.64386	2	2	0	2	0	0	0	0	0	0	0	0	2	2	0	0	protein FAM203A [Homo sapiens]	42
1664.1	GI:530372167	FAM208A	XP_005265057.1	-6.64386	1	1	1	0	1	1	0	0	0	0	0	0	0	0	0	0	PREDICTED: protein FAM208A isoform X2 [Homo sapiens]	182
1414.1	GI:7662150	FAM20B	NP_055679.1	6.64386	1	1	0	1	0	0	0	0	0	0	0	0	1	1	0	0	glycosaminoglycan xylosylkinase [Homo sapiens]	46
1215.1	GI:7705268	FAM8A1	NP_057339.1	6.64386	1	1	0	1	0	0	0	0	0	0	0	0	1	1	0	0	protein FAM8A1 [Homo sapiens]	44
987.1	GI:56699482	FAM98A	NP_056290.3	-1.58496	2	4	3	1	0	0	2	3	0	0	0	0	1	1	0	0	protein FAM98A [Homo sapiens]	55
1441.1	GI:66528888	FANCD2	NP_001018125.1	6.64386	1	1	0	1	0	0	0	0	0	0	1	1	0	0	0	0	Fanconi anemia group D2 protein isoform b [Homo sapiens]	164
341.1	GI:24308324	FAR1	NP_115604.1	6.64386	7	7	0	7	0	0	0	0	0	0	0	0	7	7	0	0	fatty acyl-CoA reductase 1 [Homo sapiens]	59
133.1	GI:4758340	FARSA	NP_004452.1	1.90689	14	19	4	15	0	0	4	4	0	0	0	0	13	15	0	0	phenylalanine--tRNA ligase alpha subunit [Homo sapiens]	58
76.1	GI:41872631	FASN	NP_004095.4	4.24793	19	20	1	19	1	1	0	0	0	0	19	19	0	0	0	0	fatty acid synthase [Homo sapiens]	273
1283.1	GI:4503659	FAU	NP_001988.1	-6.64386	1	1	1	0	0	0	0	0	1	1	0	0	0	0	0	0	ubiquitin-like protein fubi and ribosomal protein S30 precursor [Homo sapiens]	14
1555.1	GI:530413023	FBF1	XP_005257809.1	-6.64386	1	1	1	0	0	0	1	1	0	0	0	0	0	0	0	0	PREDICTED: fas-binding factor 1 isoform X2 [Homo sapiens]	126
206.1	GI:530415994	FBL	XP_005258708.1	-2.90689	11	17	15	2	3	3	3	3	9	9	0	0	1	1	1	1	PREDICTED: rRNA 2'-O-methyltransferase fibrillarin isoform X1 [Homo sapiens]	34
1666.1	GI:530372061	FBLN2	XP_005265006.1	-6.64386	1	2	2	0	1	2	0	0	0	0	0	0	0	0	0	0	PREDICTED: fibulin-2 isoform X2 [Homo sapiens]	129
1581.1	GI:530402958	FBLN5	XP_005267324.1	-6.64386	1	1	1	0	1	1	0	0	0	0	0	0	0	0	0	0	PREDICTED: fibulin-5 isoform X1 [Homo sapiens]	52
997.1	GI:281485550	FBN1	NP_000129.3	-1	2	6	4	2	1	1	2	2	1	1	1	1	1	1	0	0	fibrillin-1 precursor [Homo sapiens]	312
651.1	GI:67089147	FDFT1	NP_004453.3	6.64386	4	4	0	4	0	0	0	0	0	0	0	0	4	4	0	0	squalene synthase [Homo sapiens]	48
736.1	GI:4758356	FEN1	NP_004102.1	6.64386	3	3	0	3	0	0	0	0	0	0	0	0	3	3	0	0	flap endonuclease 1 [Homo sapiens]	43
1190.1	GI:268607694	FHL1	NP_001161291.1	-1	2	3	2	1	0	0	0	0	2	2	0	0	0	0	1	1	four and a half LIM domains protein 1 isoform 2 [Homo sapiens]	32
279.1	GI:530376867	FIP1L1	XP_005265839.1	-1.5025	9	23	17	6	4	5	9	10	2	2	3	3	3	3	0	0	PREDICTED: pre-mRNA 3'-end-processing factor FIP1 isoform X15 [Homo sapiens]	60
838.1	GI:530412638	FKBP10	XP_005257620.1	6.64386	3	3	0	3	0	0	0	0	0	0	0	0	3	3	0	0	PREDICTED: peptidyl-prolyl cis-trans isomerase FKBP10 isoform X1 [Homo sapiens]	70
1597.1	GI:530398626	FKBP4	XP_005253732.1	6.64386	1	1	0	1	0	0	0	0	0	0	0	0	1	1	0	0	PREDICTED: peptidyl-prolyl cis-trans isomerase FKBP4 isoform X1 [Homo sapiens]	47
672.1	GI:530414709	FKBP8	XP_005259899.1	6.64386	4	6	0	6	0	0	0	0	0	0	0	0	4	6	0	0	PREDICTED: peptidyl-prolyl cis-trans isomerase FKBP8 isoform X2 [Homo sapiens]	47
584.1	GI:60097902	FLG	NP_002007.1	0.222392	4	13	6	7	0	0	4	6	0	0	2	3	4	4	0	0	filaggrin [Homo sapiens]	435
252.1	GI:62122917	FLG2	NP_001014364.1	-0.347923	9	25	14	11	1	1	9	10	3	3	3	4	6	6	1	1	filaggrin-2 [Homo sapiens]	248
94.1	GI:530410142	FLII	XP_005256615.1	-2.58496	18	21	18	3	18	18	0	0	0	0	3	3	0	0	0	0	PREDICTED: protein flightless-1 homolog isoform X4 [Homo sapiens]	145
4.1	GI:160420317	FLNA	NP_001104026.1	-0.225881	64	128	69	59	49	57	6	7	5	5	52	56	2	2	1	1	filamin-A isoform 2 [Homo sapiens]	281
160.1	GI:530427889	FLOT1	XP_005272816.1	-1.80735	13	18	14	4	0	0	13	14	0	0	0	0	3	4	0	0	PREDICTED: flotillin-1 isoform X1 [Homo sapiens]	47
267.1	GI:94538362	FLOT2	NP_004466.2	-2.45943	9	13	11	2	2	2	8	9	0	0	0	0	2	2	0	0	flotillin-2 [Homo sapiens]	47
1584.1	GI:530402220	FLT3	XP_005266375.1	-6.64386	1	1	1	0	0	0	0	0	1	1	0	0	0	0	0	0	PREDICTED: receptor-type tyrosine-protein kinase FLT3 isoform X1 [Homo sapiens]	113
1556.1	GI:530412791	FMNL1	XP_005257695.1	6.64386	1	1	0	1	0	0	0	0	0	0	0	0	1	1	0	0	PREDICTED: formin-like 1 isoform X1 [Homo sapiens]	121
59.1	GI:530370043	FN1	XP_005246463.1	-1.26303	21	85	60	25	16	29	15	17	12	14	7	8	10	11	6	6	PREDICTED: fibronectin isoform X10 [Homo sapiens]	262
884.1	GI:510025481	FNDC3A	NP_001265367.1	6.64386	3	3	0	3	0	0	0	0	0	0	3	3	0	0	0	0	fibronectin type-III domain-containing protein 3A isoform 1 [Homo sapiens]	132
1510.1	GI:530431141	FRG1	XP_005277024.1	-6.64386	1	1	1	0	0	0	0	0	1	1	0	0	0	0	0	0	PREDICTED: protein FRG1 isoform X1 [Homo sapiens]	21
1654.1	GI:530376644	FRYL	XP_005248150.1	0	1	2	1	1	0	0	1	1	0	0	1	1	0	0	0	0	PREDICTED: FRY-like isoform X12 [Homo sapiens]	230
1471.1	GI:56682959	FTH1	NP_002023.2	-6.64386	1	1	1	0	1	1	0	0	0	0	0	0	0	0	0	0	ferritin heavy chain [Homo sapiens]	21
528.1	GI:530427255	FUBP3	XP_005272290.1	1	5	6	2	4	0	0	1	2	0	0	0	0	4	4	0	0	PREDICTED: far upstream element-binding protein 3 isoform X2 [Homo sapiens]	47
1295.1	GI:40068512	FUCA2	NP_114409.2	6.64386	1	1	0	1	0	0	0	0	0	0	0	0	1	1	0	0	plasma alpha-L-fucosidase precursor [Homo sapiens]	54
626.1	GI:30410728	FUT8	NP_835369.1	6.64386	4	5	0	5	0	0	0	0	0	0	0	0	4	5	0	0	alpha-(1,6)-fucosyltransferase isoform a [Homo sapiens]	66
652.1	GI:61835172	FXR1	NP_001013457.1	-6.64386	4	7	7	0	2	2	4	5	0	0	0	0	0	0	0	0	fragile X mental retardation syndrome-related protein 1 isoform c [Homo sapiens]	60
998.1	GI:259013556	FXR2	NP_004851.2	-6.64386	2	2	2	0	2	2	0	0	0	0	0	0	0	0	0	0	fragile X mental retardation syndrome-related protein 2 [Homo sapiens]	74
697.1	GI:530383511	FYN	XP_005266946.1	0	4	6	3	3	0	0	3	3	0	0	0	0	3	3	0	0	PREDICTED: tyrosine-protein kinase Fyn isoform X3 [Homo sapiens]	61
1720.1	GI:4503833	FZD7	NP_003498.1	6.64386	1	1	0	1	0	0	0	0	0	0	0	0	1	1	0	0	frizzled-7 precursor [Homo sapiens]	64
284.1	GI:5031703	G3BP1	NP_005745.1	2.16993	9	11	2	9	0	0	1	1	1	1	0	0	8	9	0	0	ras GTPase-activating protein-binding protein 1 [Homo sapiens]	52
700.1	GI:530378495	G3BP2	XP_005263441.1	0	4	8	4	4	0	0	4	4	0	0	0	0	4	4	0	0	PREDICTED: ras GTPase-activating protein-binding protein 2 isoform X3 [Homo sapiens]	54
1513.1	GI:530428605	GABBR1	XP_005275145.1	-6.64386	1	1	1	0	0	0	1	1	0	0	0	0	0	0	0	0	PREDICTED: gamma-aminobutyric acid type B receptor subunit 1 isoform X1 [Homo sapiens]	109
954.1	GI:4503895	GALK1	NP_000145.1	6.64386	2	2	0	2	0	0	0	0	0	0	0	0	0	0	2	2	galactokinase [Homo sapiens]	42
1084.1	GI:530413734	GALNT1	XP_005258296.1	6.64386	2	2	0	2	0	0	0	0	0	0	0	0	2	2	0	0	PREDICTED: polypeptide N-acetylgalactosaminyltransferase 1 isoform X1 [Homo sapiens]	64
735.1	GI:4758412	GALNT2	NP_004472.1	6.64386	3	3	0	3	0	0	0	0	0	0	0	0	3	3	0	0	polypeptide N-acetylgalactosaminyltransferase 2 precursor [Homo sapiens]	65
69.1	GI:88900491	GANAB	NP_938149.2	6.64386	20	29	0	29	0	0	0	0	0	0	20	28	1	1	0	0	neutral alpha-glucosidase AB isoform 3 precursor [Homo sapiens]	109
1719.1	GI:4503911	GAP43	NP_002036.1	-6.64386	1	2	2	0	0	0	1	1	1	1	0	0	0	0	0	0	neuromodulin isoform 2 [Homo sapiens]	25
153.1	GI:7669492	GAPDH	NP_002037.2	0.884523	13	37	13	24	4	4	5	5	4	4	7	8	7	10	6	6	glyceraldehyde-3-phosphate dehydrogenase isoform 1 [Homo sapiens]	36
981.1	GI:116805340	GARS	NP_002038.2	6.64386	2	2	0	2	0	0	0	0	0	0	2	2	0	0	0	0	glycine--tRNA ligase precursor [Homo sapiens]	83
329.1	GI:4503915	GART	NP_000810.1	6.64386	8	9	0	9	0	0	0	0	0	0	7	7	2	2	0	0	trifunctional purine biosynthetic protein adenosine-3 isoform 1 [Homo sapiens]	108
1589.1	GI:530400105	GAS2L3	XP_005268861.1	-6.64386	1	1	1	0	1	1	0	0	0	0	0	0	0	0	0	0	PREDICTED: growth arrest-specific 2 like 3 isoform X1 [Homo sapiens]	75
1491.1	GI:54607047	GBA	NP_001005742.1	6.64386	1	1	0	1	0	0	0	0	0	0	0	0	1	1	0	0	glucosylceramidase isoform 1 precursor [Homo sapiens]	60
688.1	GI:530394575	GBF1	XP_005270318.1	6.64386	4	4	0	4	0	0	0	0	0	0	4	4	0	0	0	0	PREDICTED: Golgi-specific brefeldin A-resistance guanine nucleotide exchange factor 1 isoform X1 [Homo sapiens]	206
1029.1	GI:7657118	GCAT	NP_055106.1	6.64386	2	2	0	2	0	0	0	0	0	0	0	0	2	2	0	0	2-amino-3-ketobutyrate coenzyme A ligase, mitochondrial isoform 2 precursor [Homo sapiens]	45
49.1	GI:54607053	GCN1L1	NP_006827.1	6.64386	22	22	0	22	0	0	0	0	0	0	22	22	0	0	0	0	translational activator GCN1 [Homo sapiens]	293
317.1	GI:530410380	GEMIN4	XP_005256727.1	2.80735	8	8	1	7	0	0	1	1	0	0	7	7	0	0	0	0	PREDICTED: gem-associated protein 4 isoform X4 [Homo sapiens]	119
696.1	GI:530384817	GET4	XP_005249828.1	6.64386	4	4	0	4	0	0	0	0	0	0	0	0	0	0	4	4	PREDICTED: Golgi to ER traffic protein 4 homolog isoform X1 [Homo sapiens]	38
894.1	GI:347659028	GFPT1	NP_001231639.1	6.64386	3	3	0	3	0	0	0	0	0	0	3	3	0	0	0	0	glutamine--fructose-6-phosphate aminotransferase [isomerizing] 1 isoform 1 [Homo sapiens]	79
1006.1	GI:13129018	GGCT	NP_076956.1	1	2	3	1	2	0	0	1	1	0	0	1	1	1	1	0	0	gamma-glutamylcyclotransferase isoform 1 [Homo sapiens]	21
1683.1	GI:530367471	GGCX	XP_005264316.1	6.64386	1	1	0	1	0	0	0	0	0	0	1	1	0	0	0	0	PREDICTED: vitamin K-dependent gamma-carboxylase isoform X1 [Homo sapiens]	87
1754.1	GI:217330596	GHDC	NP_001136095.1	6.64386	1	1	0	1	0	0	0	0	0	0	0	0	1	1	0	0	GH3 domain-containing protein isoform 3 precursor [Homo sapiens]	51
1205.1	GI:8923557	GID8	NP_060366.1	0	1	2	1	1	0	0	0	0	1	1	0	0	0	0	1	1	glucose-induced degradation protein 8 homolog [Homo sapiens]	27
459.1	GI:5031715	GIPC1	NP_005707.1	-6.64386	6	6	6	0	0	0	0	0	6	6	0	0	0	0	0	0	PDZ domain-containing protein GIPC1 isoform 1 [Homo sapiens]	36
1092.1	GI:530411297	GJC1	XP_005256978.1	-6.64386	2	2	2	0	0	0	2	2	0	0	0	0	0	0	0	0	PREDICTED: gap junction gamma-1 protein isoform X2 [Homo sapiens]	45
1282.1	GI:4504009	GLA	NP_000160.1	6.64386	1	1	0	1	0	0	0	0	0	0	0	0	1	1	0	0	alpha-galactosidase A precursor [Homo sapiens]	49
1617.1	GI:530390987	GLE1	XP_005251983.1	6.64386	1	1	0	1	0	0	0	0	0	0	1	1	0	0	0	0	PREDICTED: nucleoporin GLE1 isoform X2 [Homo sapiens]	50
1119.1	GI:530389707	GLIPR2	XP_005251426.1	-6.64386	2	2	2	0	0	0	0	0	2	2	0	0	0	0	0	0	PREDICTED: Golgi-associated plant pathogenesis-related protein 1 isoform X1 [Homo sapiens]	14
1612.1	GI:530393432	GLUD1	XP_005269761.1	6.64386	1	1	0	1	0	0	0	0	0	0	0	0	1	1	0	0	PREDICTED: glutamate dehydrogenase 1, mitochondrial isoform X1 [Homo sapiens]	43
840.1	GI:530409288	GLYR1	XP_005255697.1	-6.64386	3	5	5	0	1	1	3	3	1	1	0	0	0	0	0	0	PREDICTED: putative oxidoreductase GLYR1 isoform X4 [Homo sapiens]	51
1676.1	GI:530370212	GMPPA	XP_005246544.1	6.64386	1	1	0	1	0	0	0	0	0	0	0	0	1	1	0	0	PREDICTED: mannose-1-phosphate guanyltransferase alpha isoform X5 [Homo sapiens]	33
774.1	GI:115511049	GNA11	NP_002058.2	-6.64386	3	3	3	0	0	0	0	0	3	3	0	0	0	0	0	0	guanine nucleotide-binding protein subunit alpha-11 [Homo sapiens]	42
839.1	GI:530411373	GNA13	XP_005257013.1	-2.80735	3	8	7	1	1	1	1	1	3	5	0	0	0	0	1	1	PREDICTED: guanine nucleotide-binding protein subunit alpha-13 isoform X1 [Homo sapiens]	41
310.1	GI:543583779	GNAI2	NP_001269549.1	-1.48543	8	19	14	5	1	1	1	1	7	12	1	1	1	1	3	3	guanine nucleotide-binding protein G(i) subunit alpha-2 isoform 6 [Homo sapiens]	39
310.2	GI:5729850	GNAI3	NP_006487.1	-0.847997	5	14	9	5	1	1	2	2	4	6	1	1	1	1	3	3	guanine nucleotide-binding protein G(k) subunit alpha [Homo sapiens]	41
664.1	GI:530418087	GNAS	XP_005260459.1	-6.64386	4	5	5	0	0	0	3	3	2	2	0	0	0	0	0	0	PREDICTED: protein ALEX isoform X7 [Homo sapiens]	39
351.1	GI:20357529	GNB2	NP_005264.2	-2.80735	7	16	14	2	3	5	1	3	5	6	0	0	0	0	2	2	guanine nucleotide-binding protein G(I)/G(S)/G(T) subunit beta-2 [Homo sapiens]	37
371.1	GI:530380802	GNB2L1	XP_005265848.1	0	7	14	7	7	1	1	0	0	6	6	0	0	0	0	6	7	PREDICTED: guanine nucleotide binding protein (G protein), beta polypeptide 2-like 1 isoform X2 [Homo sapiens]	30
936.1	GI:51036603	GNG12	NP_061329.3	-6.64386	2	2	2	0	0	0	0	0	2	2	0	0	0	0	0	0	guanine nucleotide-binding protein G(I)/G(S)/G(O) subunit gamma-12 precursor [Homo sapiens]	8
375.1	GI:45643129	GNL3	NP_996562.1	0.321928	7	9	4	5	0	0	4	4	0	0	0	0	5	5	0	0	guanine nucleotide-binding protein-like 3 isoform 2 [Homo sapiens]	61
1117.1	GI:530390999	GOLGA2	XP_005251989.1	6.64386	2	2	0	2	0	0	0	0	0	0	2	2	0	0	0	0	PREDICTED: Golgin subfamily A member 2 isoform X3 [Homo sapiens]	110
846.1	GI:530401913	GOLGA3	XP_005266224.1	1	3	3	1	2	1	1	0	0	0	0	2	2	0	0	0	0	PREDICTED: Golgin subfamily A member 3 isoform X6 [Homo sapiens]	147
1710.1	GI:50541950	GOLGA7	NP_057183.2	-6.64386	1	1	1	0	0	0	0	0	1	1	0	0	0	0	0	0	Golgin subfamily A member 7 isoform a [Homo sapiens]	16
1619.1	GI:530389381	GPAA1	XP_005251148.1	6.64386	1	1	0	1	0	0	0	0	0	0	0	0	1	1	0	0	PREDICTED: glycosylphosphatidylinositol anchor attachment 1 protein isoform X1 [Homo sapiens]	61
1257.1	GI:511772977	GPATCH11	NP_777591.3	-6.64386	1	1	1	0	0	0	0	0	1	1	0	0	0	0	0	0	G patch domain-containing protein 11 isoform 1 [Homo sapiens]	33
1268.1	GI:4758464	GPC5	NP_004457.1	6.64386	1	1	0	1	0	0	0	0	0	0	0	0	1	1	0	0	glypican-5 precursor [Homo sapiens]	64
990.1	GI:5031719	GPC6	NP_005699.1	-6.64386	2	2	2	0	1	1	1	1	0	0	0	0	0	0	0	0	glypican-6 precursor [Homo sapiens]	63
833.1	GI:530416227	GPI	XP_005258820.1	-6.64386	3	3	3	0	3	3	0	0	0	0	0	0	0	0	0	0	PREDICTED: glucose-6-phosphate isomerase isoform X1 [Homo sapiens]	67
1657.1	GI:530375413	GPR128	XP_005247896.1	6.64386	1	1	0	1	0	0	0	0	0	0	1	1	0	0	0	0	PREDICTED: probable G-protein coupled receptor 128 isoform X1 [Homo sapiens]	57
1509.1	GI:530432102	GPR89B	XP_005277460.1	6.64386	1	1	0	1	0	0	0	0	0	0	0	0	0	0	1	1	PREDICTED: Golgi pH regulator B isoform X3 [Homo sapiens]	43
961.1	GI:296434275	GPRASP2	NP_001171804.1	6.64386	2	2	0	2	0	0	0	0	0	0	2	2	0	0	0	0	G-protein coupled receptor-associated sorting protein 2 [Homo sapiens]	94
339.1	GI:4506403	GPRC5A	NP_003970.1	5.1565	7	110	3	107	0	0	1	1	1	2	5	9	6	11	6	87	retinoic acid-induced protein 3 [Homo sapiens]	40
1408.1	GI:7706451	GPRC5B	NP_057319.1	6.64386	1	1	0	1	0	0	0	0	0	0	0	0	0	0	1	1	G-protein coupled receptor family C group 5 member B precursor [Homo sapiens]	45
1433.1	GI:7019349	GREM1	NP_037504.1	-6.64386	1	1	1	0	1	1	0	0	0	0	0	0	0	0	0	0	gremlin-1 isoform 1 precursor [Homo sapiens]	21
1709.1	GI:51896039	GRK6	NP_001004106.1	-6.64386	1	1	1	0	0	0	1	1	0	0	0	0	0	0	0	0	G protein-coupled receptor kinase 6 isoform A [Homo sapiens]	66
1053.1	GI:544583585	GRM4	NP_001269776.1	6.64386	2	2	0	2	0	0	0	0	0	0	0	0	2	2	0	0	metabotropic glutamate receptor 4 isoform 8 [Homo sapiens]	68
1652.1	GI:530376971	GRSF1	XP_005265742.1	-6.64386	1	1	1	0	0	0	1	1	0	0	0	0	0	0	0	0	PREDICTED: G-rich sequence factor 1 isoform X5 [Homo sapiens]	42
1515.1	GI:530427006	GRTP1	XP_005268392.1	-6.64386	1	2	2	0	0	0	0	0	1	2	0	0	0	0	0	0	PREDICTED: growth hormone-regulated TBC protein 1 isoform X3 [Homo sapiens]	39
395.1	GI:237820620	GRWD1	NP_113673.3	0.584963	6	10	4	6	0	0	4	4	0	0	0	0	5	6	0	0	glutamate-rich WD repeat-containing protein 1 [Homo sapiens]	49
1355.1	GI:150456463	GSDMA	NP_835465.2	6.64386	1	1	0	1	0	0	0	0	0	0	0	0	1	1	0	0	gasdermin-A [Homo sapiens]	49
857.1	GI:530391028	GSN	XP_005252002.1	-0.415037	3	7	4	3	2	2	1	1	1	1	1	1	2	2	0	0	PREDICTED: gelsolin isoform X6 [Homo sapiens]	81
1566.1	GI:530407968	GSPT1	XP_005255332.1	6.64386	1	1	0	1	0	0	0	0	0	0	1	1	0	0	0	0	PREDICTED: eukaryotic peptide chain release factor GTP-binding subunit ERF3A isoform X2 [Homo sapiens]	59
1640.1	GI:530381843	GSTA1	XP_005249091.1	-6.64386	1	1	1	0	1	1	0	0	0	0	0	0	0	0	0	0	PREDICTED: glutathione S-transferase A1 isoform X1 [Homo sapiens]	26
1322.1	GI:24430144	GSTA3	NP_000838.3	-0.584963	1	5	3	2	1	2	1	1	0	0	1	1	1	1	0	0	glutathione S-transferase A3 [Homo sapiens]	25
1169.1	GI:4504179	GSTM4	NP_000841.1	-6.64386	2	3	3	0	2	2	1	1	0	0	0	0	0	0	0	0	glutathione S-transferase Mu 4 isoform 1 [Homo sapiens]	26
1701.1	GI:530362455	GSTM5	XP_005270841.1	6.64386	1	1	0	1	0	0	0	0	0	0	1	1	0	0	0	0	PREDICTED: glutathione S-transferase Mu 5 isoform X1 [Homo sapiens]	26
1603.1	GI:530396701	GSTP1	XP_005274015.1	0	1	2	1	1	0	0	0	0	1	1	0	0	0	0	1	1	PREDICTED: glutathione S-transferase P isoform X1 [Homo sapiens]	23
100.1	GI:530432478	GTF2I	XP_005277624.1	1.76553	17	22	5	17	5	5	0	0	0	0	15	17	0	0	0	0	PREDICTED: general transcription factor II-I isoform X6 [Homo sapiens]	109
1436.1	GI:6912398	GTF3C3	NP_036218.1	6.64386	1	1	0	1	0	0	0	0	0	0	1	1	0	0	0	0	general transcription factor 3C polypeptide 3 isoform 1 [Homo sapiens]	101
1351.1	GI:156119605	GTF3C4	NP_036336.2	6.64386	1	1	0	1	0	0	0	0	0	0	1	1	0	0	0	0	general transcription factor 3C polypeptide 4 [Homo sapiens]	92
820.1	GI:530427259	GTF3C5	XP_005272292.1	1.58496	3	4	1	3	0	0	1	1	0	0	0	0	3	3	0	0	PREDICTED: general transcription factor 3C polypeptide 5 isoform X2 [Homo sapiens]	46
655.1	GI:55953087	GTPBP4	NP_036473.2	-6.64386	4	10	10	0	4	5	4	4	1	1	0	0	0	0	0	0	nucleolar GTP-binding protein 1 [Homo sapiens]	74
1260.1	GI:4885371	H1F0	NP_005309.1	-6.64386	1	1	1	0	1	1	0	0	0	0	0	0	0	0	0	0	histone H1.0 [Homo sapiens]	21
1255.1	GI:5174449	H1FX	NP_006017.1	-6.64386	1	1	1	0	0	0	0	0	1	1	0	0	0	0	0	0	histone H1x [Homo sapiens]	22
268.1	GI:93141020	H2AFY	NP_001035248.1	-2.37851	9	31	26	5	6	7	6	8	6	11	3	3	1	1	1	1	core histone macro-H2A.1 isoform 2 [Homo sapiens]	39
268.2	GI:8923920	H2AFY2	NP_061119.1	-6.64386	2	5	5	0	1	2	2	3	0	0	0	0	0	0	0	0	core histone macro-H2A.2 [Homo sapiens]	40
145.1	GI:20127408	HADHA	NP_000173.2	1.44057	14	26	7	19	0	0	7	7	0	0	6	6	11	13	0	0	trifunctional enzyme subunit alpha, mitochondrial precursor [Homo sapiens]	83
214.1	GI:528281413	HADHB	NP_001268442.1	0.36257	11	16	7	9	0	0	7	7	0	0	0	0	8	9	0	0	trifunctional enzyme subunit beta, mitochondrial isoform 3 [Homo sapiens]	49
1281.1	GI:4504341	HAT1	NP_003633.1	6.64386	1	1	0	1	0	0	0	0	0	0	0	0	1	1	0	0	histone acetyltransferase type B catalytic subunit [Homo sapiens]	49
1442.1	GI:66363694	HAX1	NP_001018238.1	6.64386	1	1	0	1	0	0	0	0	0	0	0	0	0	0	1	1	HCLS1-associated protein X-1 isoform b [Homo sapiens]	26
613.1	GI:4504347	HBA1	NP_000549.1	0.807355	4	22	8	14	1	2	3	3	2	3	4	5	4	5	4	4	hemoglobin subunit alpha [Homo sapiens]	15
258.1	GI:4504349	HBB	NP_000509.1	0	9	52	26	26	7	8	8	9	7	9	7	8	6	8	8	10	hemoglobin subunit beta [Homo sapiens]	16
258.2	GI:4504351	HBD	NP_000510.1	0.347923	5	25	11	14	3	4	4	5	2	2	5	6	3	5	3	3	hemoglobin subunit delta [Homo sapiens]	16
1011.1	GI:98986457	HCFC1	NP_005325.2	6.64386	2	3	0	3	0	0	0	0	0	0	2	2	1	1	0	0	host cell factor 1 [Homo sapiens]	209
404.1	GI:293336691	HDAC2	NP_001518.3	1	6	9	3	6	0	0	3	3	0	0	0	0	5	6	0	0	histone deacetylase 2 [Homo sapiens]	55
1506.1	GI:530433094	HDAC6	XP_005278073.1	6.64386	1	1	0	1	0	0	0	0	0	0	1	1	0	0	0	0	PREDICTED: histone deacetylase 6 isoform X7 [Homo sapiens]	91
985.1	GI:7705320	HDGFRP3	NP_057157.1	-6.64386	2	2	2	0	1	1	0	0	1	1	0	0	0	0	0	0	hepatoma-derived growth factor-related protein 3 [Homo sapiens]	23
212.1	GI:530371571	HDLBP	XP_005247059.1	6.64386	11	14	0	14	0	0	0	0	0	0	11	14	0	0	0	0	PREDICTED: vigilin isoform X4 [Homo sapiens]	141
1529.1	GI:530421950	HDX	XP_005262139.1	6.64386	1	1	0	1	0	0	0	0	0	0	1	1	0	0	0	0	PREDICTED: highly divergent homeobox isoform X2 [Homo sapiens]	72
1219.1	GI:73695475	HEATR1	NP_060542.4	6.64386	1	1	0	1	0	0	0	0	0	0	1	1	0	0	0	0	HEAT repeat-containing protein 1 [Homo sapiens]	242
401.1	GI:157388904	HEATR2	NP_060272.3	6.64386	6	7	0	7	0	0	0	0	0	0	6	7	0	0	0	0	HEAT repeat-containing protein 2 [Homo sapiens]	93
1578.1	GI:530403453	HECTD1	XP_005267560.1	6.64386	1	1	0	1	0	0	0	0	0	0	1	1	0	0	0	0	PREDICTED: E3 ubiquitin-protein ligase HECTD1 isoform X2 [Homo sapiens]	284
1611.1	GI:530393482	HELLS	XP_005269785.1	6.64386	1	1	0	1	0	0	0	0	0	0	1	1	0	0	0	0	PREDICTED: lymphoid-specific helicase isoform X5 [Homo sapiens]	82
1489.1	GI:54792138	HELZ	NP_055692.2	6.64386	1	1	0	1	0	0	0	0	0	0	1	1	0	0	0	0	probable helicase with zinc finger domain [Homo sapiens]	219
1132.1	GI:530377805	HERC5	XP_005263108.1	6.64386	2	2	0	2	0	0	0	0	0	0	2	2	0	0	0	0	PREDICTED: E3 ISG15--protein ligase HERC5 isoform X2 [Homo sapiens]	116
1416.1	GI:7661870	HERPUD1	NP_055500.1	6.64386	1	1	0	1	0	0	0	0	0	0	0	0	1	1	0	0	homocysteine-responsive endoplasmic reticulum-resident ubiquitin-like domain member 1 protein isoform 1 [Homo sapiens]	44
1574.1	GI:530405742	HEXA	XP_005254387.1	6.64386	1	1	0	1	0	0	0	0	0	0	0	0	1	1	0	0	PREDICTED: beta-hexosaminidase subunit alpha isoform X2 [Homo sapiens]	45
1309.1	GI:31542768	HIPK4	NP_653286.2	-6.64386	1	1	1	0	0	0	0	0	1	1	0	0	0	0	0	0	homeodomain-interacting protein kinase 4 [Homo sapiens]	69
568.1	GI:4885379	HIST1H1E	NP_005312.1	-1.22239	5	20	14	6	5	5	4	4	4	5	2	3	1	1	2	2	histone H1.4 [Homo sapiens]	22
328.1	GI:4504245	HIST1H2AC	NP_003503.1	-1.26303	8	51	36	15	5	11	5	8	7	17	3	4	3	3	4	8	histone H2A type 1-C [Homo sapiens]	14
190.1	GI:4504313	HIST1H4B	NP_003535.1	-0.95109	12	88	58	30	9	13	7	11	12	34	7	9	6	8	8	13	histone H4 [Homo sapiens]	11
430.1	GI:530432092	HIST2H2BF	XP_005277455.1	-0.584963	6	50	30	20	5	7	5	8	4	15	3	7	4	4	5	9	PREDICTED: histone H2B type 2-F isoform X2 [Homo sapiens]	14
657.1	GI:53793688	HIST2H3A	NP_001005464.1	0	4	8	4	4	0	0	0	0	4	4	1	1	1	1	2	2	histone H3.2 [Homo sapiens]	15
1114.1	GI:530393500	HK1	XP_005269794.1	6.64386	2	2	0	2	0	0	0	0	0	0	2	2	0	0	0	0	PREDICTED: hexokinase-1 isoform X3 [Homo sapiens]	99
527.1	GI:530428926	HLA-B	XP_005275295.1	3	5	9	1	8	0	0	0	0	1	1	0	0	3	3	4	5	PREDICTED: HLA class I histocompatibility antigen, B-15 alpha chain isoform X1 [Homo sapiens]	44
1074.1	GI:530418419	HM13	XP_005260619.1	6.64386	2	2	0	2	0	0	0	0	0	0	2	2	0	0	0	0	PREDICTED: minor histocompatibility antigen H13 isoform X1 [Homo sapiens]	35
864.1	GI:530381907	HMGA1	XP_005249120.1	-6.64386	3	6	6	0	0	0	0	0	3	6	0	0	0	0	0	0	PREDICTED: high mobility group protein HMG-I/HMG-Y isoform X5 [Homo sapiens]	12
1446.1	GI:62912482	HMGA2	NP_003475.1	-6.64386	1	1	1	0	0	0	0	0	1	1	0	0	0	0	0	0	high mobility group protein HMGI-C isoform b [Homo sapiens]	11
1583.1	GI:530402322	HMGB1	XP_005266425.1	-6.64386	1	1	1	0	0	0	0	0	1	1	0	0	0	0	0	0	PREDICTED: high mobility group protein B1 isoform X6 [Homo sapiens]	18
1648.1	GI:530378793	HMGCS1	XP_005248352.1	6.64386	1	1	0	1	0	0	0	0	0	0	0	0	1	1	0	0	PREDICTED: hydroxymethylglutaryl-CoA synthase, cytoplasmic isoform X1 [Homo sapiens]	53
470.1	GI:48255933	HMGN1	NP_004956.5	-6.64386	5	7	7	0	0	0	0	0	5	7	0	0	0	0	0	0	non-histone chromosomal protein HMG-14 [Homo sapiens]	11
590.1	GI:5031749	HMGN2	NP_005508.1	-6.64386	4	6	6	0	0	0	0	0	4	6	0	0	0	0	0	0	non-histone chromosomal protein HMG-17 [Homo sapiens]	9
1637.1	GI:530383249	HMGN3	XP_005248826.1	-6.64386	1	1	1	0	0	0	0	0	1	1	0	0	0	0	0	0	PREDICTED: high mobility group nucleosome-binding domain-containing protein 3 isoform X2 [Homo sapiens]	13
255.1	GI:4504437	HMOX1	NP_002124.1	6.64386	9	11	0	11	0	0	0	0	0	0	0	0	0	0	9	11	heme oxygenase 1 [Homo sapiens]	33
290.1	GI:5803036	HNRNPA0	NP_006796.1	0	8	18	9	9	1	1	1	1	5	7	2	2	0	0	6	7	heterogeneous nuclear ribonucleoprotein A0 [Homo sapiens]	31
43.1	GI:530384720	HNRNPA2B1	XP_005249786.1	-0.72792	24	85	53	32	7	9	6	8	20	36	5	5	4	5	15	22	PREDICTED: heterogeneous nuclear ribonucleoproteins A2/B1 isoform X1 [Homo sapiens]	37
122.1	GI:530369990	HNRNPA3	XP_005246437.1	-0.695145	15	55	34	21	6	8	6	7	14	19	4	5	3	4	9	12	PREDICTED: heterogeneous nuclear ribonucleoprotein A3 isoform X1 [Homo sapiens]	40
303.1	GI:55956921	HNRNPAB	NP_004490.2	-0.0995357	8	29	15	14	1	1	5	7	6	7	1	1	4	4	6	9	heterogeneous nuclear ribonucleoprotein A/B isoform b [Homo sapiens]	31
163.1	GI:530403608	HNRNPC	XP_005267635.1	0	13	64	32	32	3	5	7	8	11	19	2	3	7	7	9	22	PREDICTED: heterogeneous nuclear ribonucleoproteins C1/C2 isoform X3 [Homo sapiens]	28
192.1	GI:14110420	HNRNPD	NP_112738.1	-0.0824622	12	35	18	17	1	2	10	14	2	2	1	1	11	15	1	1	heterogeneous nuclear ribonucleoprotein D0 isoform a [Homo sapiens]	38
246.1	GI:530381015	HNRNPH1	XP_005265952.1	0.0506261	10	57	28	29	4	4	10	19	4	5	2	4	9	20	5	5	PREDICTED: heterogeneous nuclear ribonucleoprotein H isoform X1 [Homo sapiens]	51
690.1	GI:530393522	HNRNPH3	XP_005269805.1	-0.321928	4	9	5	4	0	0	0	0	4	5	0	0	0	0	4	4	PREDICTED: heterogeneous nuclear ribonucleoprotein H3 isoform X1 [Homo sapiens]	37
82.1	GI:530391071	HNRNPK	XP_005252023.1	-0.203533	19	71	38	33	2	2	17	30	6	6	3	3	14	28	2	2	PREDICTED: heterogeneous nuclear ribonucleoprotein K isoform X7 [Homo sapiens]	48
77.1	GI:52632383	HNRNPL	NP_001524.2	-0.630766	19	79	48	31	5	7	15	32	8	9	3	3	14	26	2	2	heterogeneous nuclear ribonucleoprotein L isoform a [Homo sapiens]	64
22.1	GI:157412270	HNRNPM	NP_112480.2	-0.0951572	34	91	47	44	8	9	27	31	7	7	7	7	21	31	6	6	heterogeneous nuclear ribonucleoprotein M isoform b [Homo sapiens]	74
22.2	GI:530427503	HNRNPM	XP_005272536.1	-0.131245	32	88	46	42	8	9	26	30	7	7	7	7	19	29	6	6	PREDICTED: heterogeneous nuclear ribonucleoprotein M isoform X2 [Homo sapiens]	76
80.1	GI:74136883	HNRNPU	NP_114032.2	-0.231326	19	50	27	23	12	16	6	6	4	5	13	17	4	4	2	2	heterogeneous nuclear ribonucleoprotein U isoform a [Homo sapiens]	91
434.1	GI:530415596	HNRNPUL1	XP_005258522.1	0.736966	6	8	3	5	3	3	0	0	0	0	5	5	0	0	0	0	PREDICTED: heterogeneous nuclear ribonucleoprotein U-like 1 isoform X7 [Homo sapiens]	86
226.1	GI:118601081	HNRNPUL2	NP_001073027.1	0	10	12	6	6	5	6	0	0	0	0	6	6	0	0	0	0	heterogeneous nuclear ribonucleoprotein U-like protein 2 [Homo sapiens]	85
1571.1	GI:530406938	HOMER2	XP_005272506.1	0	1	2	1	1	0	0	1	1	0	0	0	0	1	1	0	0	PREDICTED: homer protein homolog 2 isoform X2 [Homo sapiens]	40
1706.1	GI:530361125	HP1BP3	XP_005245940.1	0	1	2	1	1	1	1	0	0	0	0	1	1	0	0	0	0	PREDICTED: heterochromatin protein 1-binding protein 3 isoform X9 [Homo sapiens]	38
8.1	GI:57864582	HRNR	NP_001009931.1	0.119299	43	242	116	126	13	16	36	69	23	31	28	41	39	61	18	24	hornerin [Homo sapiens]	282
798.1	GI:6912420	HS2ST1	NP_036394.1	6.64386	3	3	0	3	0	0	0	0	0	0	0	0	3	3	0	0	heparan sulfate 2-O-sulfotransferase 1 isoform 1 [Homo sapiens]	42
975.1	GI:142976729	HSD17B11	NP_057329.2	6.64386	2	2	0	2	0	0	0	0	0	0	0	0	0	0	2	2	estradiol 17-beta-dehydrogenase 11 precursor [Homo sapiens]	33
417.1	GI:7705855	HSD17B12	NP_057226.1	6.64386	6	6	0	6	0	0	0	0	0	0	0	0	0	0	6	6	estradiol 17-beta-dehydrogenase 12 [Homo sapiens]	34
1319.1	GI:256542315	HSFX2	NP_001157887.1	6.64386	1	1	0	1	0	0	0	0	0	0	0	0	0	0	1	1	heat shock transcription factor, X-linked [Homo sapiens]	47
37.1	GI:431822408	HSP90AB1	NP_001258901.1	1.39232	26	58	16	42	12	13	0	0	2	3	23	32	9	9	1	1	heat shock protein HSP 90-beta isoform c [Homo sapiens]	82
37.2	GI:4507677	HSP90B1	NP_003290.1	3.16993	15	20	2	18	1	1	0	0	1	1	15	17	1	1	0	0	endoplasmin precursor [Homo sapiens]	92
912.1	GI:82880658	HSPA14	NP_057383.2	6.64386	2	3	0	3	0	0	0	0	0	0	0	0	2	3	0	0	heat shock 70 kDa protein 14 isoform 1 [Homo sapiens]	55
21.3	GI:13676857	HSPA2	NP_068814.2	1.2578	20	78	23	55	5	7	9	12	4	4	8	16	19	31	5	8	heat shock-related 70 kDa protein 2 [Homo sapiens]	70
55.1	GI:38327039	HSPA4	NP_002145.3	2.24793	21	23	4	19	4	4	0	0	0	0	18	19	0	0	0	0	heat shock 70 kDa protein 4 [Homo sapiens]	94
55.2	GI:31541941	HSPA4L	NP_055093.2	6.64386	12	12	0	12	0	0	0	0	0	0	12	12	0	0	0	0	heat shock 70 kDa protein 4L [Homo sapiens]	94
21.1	GI:16507237	HSPA5	NP_005338.1	1.98793	35	149	30	119	20	23	5	5	2	2	33	78	25	38	3	3	78 kDa glucose-regulated protein precursor [Homo sapiens]	72
21.4	GI:34419635	HSPA6	NP_002146.2	1	8	54	18	36	3	4	5	9	4	5	4	6	8	24	4	6	heat shock 70 kDa protein 6 [Homo sapiens]	71
21.2	GI:24234688	HSPA9	NP_004125.3	0.838249	26	92	33	59	12	12	19	21	0	0	21	26	23	33	0	0	stress-70 protein, mitochondrial precursor [Homo sapiens]	74
1280.1	GI:4504517	HSPB1	NP_001531.1	6.64386	1	2	0	2	0	0	0	0	0	0	0	0	1	1	1	1	heat shock protein beta-1 [Homo sapiens]	23
1545.1	GI:530416102	HSPBP1	XP_005258760.1	6.64386	1	1	0	1	0	0	0	0	0	0	0	0	1	1	0	0	PREDICTED: hsp70-binding protein 1 isoform X4 [Homo sapiens]	44
188.1	GI:530370279	HSPD1	XP_005246576.1	0	12	20	10	10	0	0	10	10	0	0	0	0	10	10	0	0	PREDICTED: 60 kDa heat shock protein, mitochondrial isoform X2 [Homo sapiens]	60
458.1	GI:530361084	HSPG2	XP_005245921.1	-3.58496	6	13	12	1	4	5	2	5	2	2	1	1	0	0	0	0	PREDICTED: basement membrane-specific heparan sulfate proteoglycan core protein isoform X6 [Homo sapiens]	466
1431.1	GI:7019477	HTRA2	NP_037379.1	6.64386	1	1	0	1	0	0	0	0	0	0	0	0	0	0	1	1	serine protease HTRA2, mitochondrial isoform 1 preproprotein [Homo sapiens]	49
272.1	GI:530432984	HUWE1	XP_005278022.1	3	9	9	1	8	1	1	0	0	0	0	8	8	0	0	0	0	PREDICTED: E3 ubiquitin-protein ligase HUWE1 isoform X5 [Homo sapiens]	480
428.1	GI:5453832	HYOU1	NP_006380.1	6.64386	6	6	0	6	0	0	0	0	0	0	6	6	0	0	0	0	hypoxia up-regulated protein 1 precursor [Homo sapiens]	111
85.1	GI:94721239	IARS	NP_038203.2	6.64386	18	19	0	19	0	0	0	0	0	0	18	19	0	0	0	0	isoleucine--tRNA ligase, cytoplasmic [Homo sapiens]	144
841.1	GI:530407096	IDH2	XP_005254951.1	6.64386	3	4	0	4	0	0	0	0	0	0	0	0	3	4	0	0	PREDICTED: isocitrate dehydrogenase [NADP], mitochondrial isoform X2 [Homo sapiens]	36
1573.1	GI:530405757	IDH3A	XP_005254394.1	6.64386	1	1	0	1	0	0	0	0	0	0	0	0	0	0	1	1	PREDICTED: isocitrate dehydrogenase [NAD] subunit alpha, mitochondrial isoform X5 [Homo sapiens]	28
1116.1	GI:530392146	IDI1	XP_005252502.1	6.64386	2	2	0	2	0	0	0	0	0	0	0	0	0	0	2	2	PREDICTED: isopentenyl-diphosphate Delta-isomerase 1 isoform X1 [Homo sapiens]	26
1582.1	GI:530402711	IFT88	XP_005266612.1	0	1	2	1	1	0	0	0	0	1	1	0	0	0	0	1	1	PREDICTED: intraflagellar transport protein 88 homolog isoform X10 [Homo sapiens]	91
1570.1	GI:530407102	IGF1R	XP_005254954.1	6.64386	1	1	0	1	0	0	0	0	0	0	1	1	0	0	0	0	PREDICTED: insulin-like growth factor 1 receptor isoform X2 [Homo sapiens]	141
70.1	GI:56237027	IGF2BP1	NP_006537.3	-0.485427	20	36	21	15	0	0	18	20	1	1	0	0	15	15	0	0	insulin-like growth factor 2 mRNA-binding protein 1 isoform 1 [Homo sapiens]	63
70.2	GI:30795212	IGF2BP3	NP_006538.2	0	9	16	8	8	0	0	7	8	0	0	0	0	8	8	0	0	insulin-like growth factor 2 mRNA-binding protein 3 [Homo sapiens]	64
1539.1	GI:530419453	IGLL5	XP_005261357.1	6.64386	1	1	0	1	0	0	0	0	0	0	0	0	1	1	0	0	PREDICTED: immunoglobulin lambda-like polypeptide 5 isoform X1 [Homo sapiens]	23
1364.1	GI:125988409	IK	NP_006074.2	-6.64386	1	1	1	0	1	1	0	0	0	0	0	0	0	0	0	0	protein Red [Homo sapiens]	66
444.1	GI:530391720	IKBKAP	XP_005252342.1	6.64386	6	6	0	6	0	0	0	0	0	0	6	6	0	0	0	0	PREDICTED: elongator complex protein 1 isoform X1 [Homo sapiens]	138
1503.1	GI:538918830	IL18R1	NP_001269328.1	-6.64386	1	1	1	0	0	0	0	0	1	1	0	0	0	0	0	0	interleukin-18 receptor 1 isoform 2 [Homo sapiens]	44
166.1	GI:392513662	ILF2	NP_001254738.1	-0.736966	13	24	15	9	1	1	11	14	0	0	0	0	9	9	0	0	interleukin enhancer-binding factor 2 isoform 2 [Homo sapiens]	39
51.1	GI:530414820	ILF3	XP_005259951.1	-0.0458037	22	63	32	31	18	23	8	8	1	1	19	23	8	8	0	0	PREDICTED: interleukin enhancer-binding factor 3 isoform X1 [Homo sapiens]	96
1080.1	GI:530414456	ILVBL	XP_005259774.1	6.64386	2	3	0	3	0	0	0	0	0	0	0	0	2	3	0	0	PREDICTED: ilvB (bacterial acetolactate synthase)-like isoform X1 [Homo sapiens]	68
96.1	GI:530367178	IMMT	XP_005264172.1	4.32193	18	21	1	20	0	0	0	0	1	1	17	20	0	0	0	0	PREDICTED: mitochondrial inner membrane protein isoform X9 [Homo sapiens]	79
1679.1	GI:530369558	IMP4	XP_005263901.1	-6.64386	1	1	1	0	0	0	0	0	1	1	0	0	0	0	0	0	PREDICTED: U3 small nucleolar ribonucleoprotein protein IMP4 isoform X1 [Homo sapiens]	24
583.1	GI:66933016	IMPDH2	NP_000875.2	0.415037	4	7	3	4	0	0	3	3	0	0	0	0	4	4	0	0	inosine-5'-monophosphate dehydrogenase 2 [Homo sapiens]	56
384.1	GI:62460637	IPO4	NP_078934.3	6.64386	6	6	0	6	0	0	0	0	0	0	6	6	0	0	0	0	importin-4 [Homo sapiens]	119
531.1	GI:530423352	IPO5	XP_005254107.1	6.64386	5	5	0	5	0	0	0	0	0	0	5	5	0	0	0	0	PREDICTED: importin-5 isoform X3 [Homo sapiens]	125
253.1	GI:5453998	IPO7	NP_006382.1	6.64386	9	11	0	11	0	0	0	0	0	0	9	11	0	0	0	0	importin-7 [Homo sapiens]	119
171.1	GI:53759103	IPO8	NP_006381.2	1	12	18	6	12	5	6	0	0	0	0	11	12	0	0	0	0	importin-8 isoform 1 [Homo sapiens]	120
603.1	GI:21361659	IPO9	NP_060555.2	6.64386	4	4	0	4	0	0	0	0	0	0	4	4	0	0	0	0	importin-9 [Homo sapiens]	116
496.1	GI:4506787	IQGAP1	NP_003861.1	0.415037	5	7	3	4	3	3	0	0	0	0	4	4	0	0	0	0	ras GTPase-activating-like protein IQGAP1 [Homo sapiens]	189
1290.1	GI:41352693	IREB2	NP_004127.1	6.64386	1	1	0	1	0	0	0	0	0	0	1	1	0	0	0	0	iron-responsive element-binding protein 2 [Homo sapiens]	105
71.1	GI:530422231	IRS4	XP_005262277.1	0.70044	20	42	16	26	12	13	1	1	2	2	17	17	3	3	5	6	PREDICTED: insulin receptor substrate 4 isoform X1 [Homo sapiens]	134
1184.1	GI:325910836	ISY1-RAB43	NP_001191819.1	-6.64386	2	2	2	0	0	0	0	0	2	2	0	0	0	0	0	0	ISY1-RAB43 protein [Homo sapiens]	38
831.1	GI:530418435	ITCH	XP_005260627.1	-6.64386	3	3	3	0	3	3	0	0	0	0	0	0	0	0	0	0	PREDICTED: E3 ubiquitin-protein ligase Itchy homolog isoform X2 [Homo sapiens]	80
855.1	GI:530392152	ITGB1	XP_005252505.1	6.64386	3	3	0	3	0	0	0	0	0	0	3	3	0	0	0	0	PREDICTED: integrin beta-1 isoform X1 [Homo sapiens]	89
1040.1	GI:60302914	ITM2C	NP_001012534.1	1	2	3	1	2	0	0	0	0	1	1	0	0	0	0	2	2	integral membrane protein 2C isoform 2 [Homo sapiens]	26
1146.1	GI:530364054	IVNS1ABP	XP_005244900.1	-0.584963	2	5	3	2	1	1	2	2	0	0	1	1	1	1	0	0	PREDICTED: influenza virus NS1A-binding protein isoform X3 [Homo sapiens]	47
257.1	GI:102469034	JAK1	NP_002218.2	0.847997	9	14	5	9	5	5	0	0	0	0	9	9	0	0	0	0	tyrosine-protein kinase JAK1 [Homo sapiens]	133
139.1	GI:530431261	JUP	XP_005277076.1	0.129283	14	67	32	35	6	8	12	18	5	6	9	13	12	17	4	5	PREDICTED: junction plakoglobin isoform X6 [Homo sapiens]	82
216.1	GI:5031815	KARS	NP_005539.1	2	11	15	3	12	0	0	3	3	0	0	0	0	11	12	0	0	lysine--tRNA ligase isoform 2 [Homo sapiens]	68
803.1	GI:58761546	KDM1A	NP_055828.2	6.64386	3	3	0	3	0	0	0	0	0	0	3	3	0	0	0	0	lysine-specific histone demethylase 1A isoform b [Homo sapiens]	93
1735.1	GI:373938467	KDM2A	NP_001243334.1	-6.64386	1	1	1	0	1	1	0	0	0	0	0	0	0	0	0	0	lysine-specific demethylase 2A isoform b [Homo sapiens]	82
435.1	GI:530415398	KEAP1	XP_005260230.1	-6.64386	6	6	6	0	0	0	6	6	0	0	0	0	0	0	0	0	PREDICTED: kelch-like ECH-associated protein 1 isoform X1 [Homo sapiens]	70
653.1	GI:5730027	KHDRBS1	NP_006550.1	-0.807355	4	11	7	4	1	1	4	6	0	0	0	0	4	4	0	0	KH domain-containing, RNA-binding, signal transduction-associated protein 1 isoform 1 [Homo sapiens]	48
1467.1	GI:5730073	KHDRBS3	NP_006549.1	-6.64386	1	1	1	0	0	0	1	1	0	0	0	0	0	0	0	0	KH domain-containing, RNA-binding, signal transduction-associated protein 3 [Homo sapiens]	39
821.1	GI:530425477	KHSRP	XP_005259725.1	1	3	3	1	2	1	1	0	0	0	0	2	2	0	0	0	0	PREDICTED: far upstream element-binding protein 2 isoform X1 [Homo sapiens]	77
1373.1	GI:109948283	KIAA0020	NP_055693.4	-6.64386	1	1	1	0	0	0	1	1	0	0	0	0	0	0	0	0	pumilio domain-containing protein KIAA0020 [Homo sapiens]	74
1323.1	GI:24308113	KIAA1279	NP_056449.1	6.64386	1	1	0	1	0	0	0	0	0	0	1	1	0	0	0	0	KIF1-binding protein [Homo sapiens]	72
1181.1	GI:33946282	KIAA1429	NP_056311.2	-6.64386	2	2	2	0	2	2	0	0	0	0	0	0	0	0	0	0	protein virilizer homolog isoform 1 [Homo sapiens]	202
870.1	GI:530375087	KIAA1524	XP_005247740.1	6.64386	3	3	0	3	0	0	0	0	0	0	3	3	0	0	0	0	PREDICTED: protein CIP2A isoform X2 [Homo sapiens]	85
1157.1	GI:530360452	KIAA1751	XP_005244869.1	6.64386	2	2	0	2	0	0	0	0	0	0	0	0	2	2	0	0	PREDICTED: uncharacterized protein KIAA1751 isoform X2 [Homo sapiens]	183
1358.1	GI:13699824	KIF11	NP_004514.2	6.64386	1	1	0	1	0	0	0	0	0	0	1	1	0	0	0	0	kinesin-like protein KIF11 [Homo sapiens]	119
1668.1	GI:530371623	KIF1A	XP_005247085.1	6.64386	1	1	0	1	0	0	0	0	0	0	1	1	0	0	0	0	PREDICTED: kinesin family member 1A isoform X7 [Homo sapiens]	191
1032.1	GI:6754472	KIF23	NP_004847.2	-6.64386	2	2	2	0	2	2	0	0	0	0	0	0	0	0	0	0	kinesin-like protein KIF23 isoform 2 [Homo sapiens]	98
1705.1	GI:530361649	KIF2C	XP_005270453.1	6.64386	1	1	0	1	0	0	0	0	0	0	1	1	0	0	0	0	PREDICTED: kinesin family member 2C isoform X3 [Homo sapiens]	76
621.1	GI:4758648	KIF5B	NP_004512.1	6.64386	4	4	0	4	0	0	0	0	0	0	4	4	0	0	0	0	kinesin-1 heavy chain [Homo sapiens]	110
1669.1	GI:530371111	KLF7	XP_005246984.1	6.64386	1	1	0	1	0	0	0	0	0	0	0	0	0	0	1	1	PREDICTED: Krueppel-like factor 7 isoform X3 [Homo sapiens]	30
194.1	GI:530412174	KPNA2	XP_005257399.1	1.19265	11	23	7	16	0	0	7	7	0	0	1	1	11	15	0	0	PREDICTED: importin subunit alpha-1 isoform X1 [Homo sapiens]	58
1301.1	GI:34485722	KPNA3	NP_002258.2	6.64386	1	1	0	1	0	0	0	0	0	0	0	0	1	1	0	0	importin subunit alpha-4 [Homo sapiens]	58
1435.1	GI:6912478	KPNA6	NP_036448.1	6.64386	1	1	0	1	0	0	0	0	0	0	0	0	1	1	0	0	importin subunit alpha-7 [Homo sapiens]	60
93.1	GI:530412172	KPNB1	XP_005257398.1	3.75489	18	29	2	27	2	2	0	0	0	0	18	27	0	0	0	0	PREDICTED: importin subunit beta-1 isoform X1 [Homo sapiens]	97
921.1	GI:68563515	KPRP	NP_001020402.1	0	2	8	4	4	1	1	2	2	1	1	1	1	2	2	1	1	keratinocyte proline-rich protein [Homo sapiens]	64
1002.1	GI:15718761	KRAS	NP_004976.2	-6.64386	2	2	2	0	0	0	0	0	2	2	0	0	0	0	0	0	GTPase KRas isoform b precursor [Homo sapiens]	21
1592.1	GI:530399648	KRR1	XP_005268649.1	-6.64386	1	1	1	0	0	0	1	1	0	0	0	0	0	0	0	0	PREDICTED: KRR1 small subunit processome component homolog isoform X1 [Homo sapiens]	37
5.1	GI:119395750	KRT1	NP_006112.3	0.292692	61	732	329	403	37	78	53	146	44	105	39	120	43	147	37	136	keratin, type II cytoskeletal 1 [Homo sapiens]	66
12.1	GI:530412176	KRT10	XP_005257400.1	0.409876	41	489	210	279	23	46	28	91	27	73	31	86	35	101	28	92	PREDICTED: keratin, type I cytoskeletal 10 isoform X1 [Homo sapiens]	63
12.5	GI:4557699	KRT12	NP_000214.1	3	5	9	1	8	1	1	0	0	0	0	1	1	4	5	2	2	keratin, type I cytoskeletal 12 [Homo sapiens]	53
12.4	GI:131412225	KRT13	NP_705694.2	0.862496	19	62	22	40	6	9	5	9	3	4	6	9	19	25	3	6	keratin, type I cytoskeletal 13 isoform a [Homo sapiens]	50
12.2	GI:15431310	KRT14	NP_000517.2	0.104023	37	222	107	115	23	32	27	48	19	27	24	37	30	50	16	28	keratin, type I cytoskeletal 14 [Homo sapiens]	52
12.3	GI:24430192	KRT16	NP_005548.2	0.16601	32	174	82	92	19	26	23	38	15	18	25	33	26	40	13	19	keratin, type I cytoskeletal 16 [Homo sapiens]	51
5.2	GI:47132620	KRT2	NP_000414.2	0.0743183	57	466	227	239	29	49	45	100	41	78	36	73	46	86	35	80	keratin, type II cytoskeletal 2 epidermal [Homo sapiens]	65
771.1	GI:27894339	KRT23	NP_056330.3	0	3	4	2	2	0	0	2	2	0	0	0	0	2	2	0	0	keratin, type I cytoskeletal 23 isoform 1 [Homo sapiens]	48
12.6	GI:192807292	KRT24	NP_061889.2	2.16993	5	11	2	9	1	1	1	1	0	0	2	3	4	4	1	2	keratin, type I cytoskeletal 24 [Homo sapiens]	55
1511.1	GI:530431086	KRT31	XP_005277001.1	-6.64386	1	1	1	0	0	0	1	1	0	0	0	0	0	0	0	0	PREDICTED: keratin, type I cuticular Ha1 isoform X1 [Homo sapiens]	42
5.7	GI:331999954	KRT4	NP_002263.3	1.72247	20	43	10	33	2	2	3	5	3	3	2	3	20	25	2	5	keratin, type II cytoskeletal 4 [Homo sapiens]	56
5.4	GI:119395754	KRT5	NP_000415.2	0.165424	41	227	107	120	20	30	32	45	21	32	27	37	30	41	22	42	keratin, type II cytoskeletal 5 [Homo sapiens]	62
5.6	GI:5031839	KRT6A	NP_005545.1	0.0747678	34	193	94	99	16	21	28	44	20	29	24	32	25	33	19	34	keratin, type II cytoskeletal 6A [Homo sapiens]	60
5.5	GI:119703753	KRT6B	NP_005546.2	0.0146468	35	197	98	99	16	21	29	44	20	33	24	32	24	33	18	34	keratin, type II cytoskeletal 6B [Homo sapiens]	60
5.11	GI:153791158	KRT75	NP_004684.2	-0.0995357	12	58	30	28	4	6	9	14	6	10	5	8	8	10	4	10	keratin, type II cytoskeletal 75 [Homo sapiens]	60
5.8	GI:194018511	KRT77	NP_778253.2	-0.106915	20	54	28	26	4	5	14	17	5	6	9	10	10	10	4	6	keratin, type II cytoskeletal 1b [Homo sapiens]	62
5.9	GI:89357932	KRT78	NP_775487.2	-0.234465	17	37	20	17	4	4	9	9	7	7	3	3	11	11	3	3	keratin, type II cytoskeletal 78 [Homo sapiens]	57
9.1	GI:55956899	KRT9	NP_000217.2	0.582897	43	582	233	349	24	52	38	103	29	78	35	90	38	131	32	128	keratin, type I cytoskeletal 9 [Homo sapiens]	62
1696.1	GI:530364269	KRTCAP2	XP_005245001.1	6.64386	1	1	0	1	0	0	0	0	0	0	0	0	0	0	1	1	PREDICTED: keratinocyte-associated protein 2 isoform X2 [Homo sapiens]	13
1334.1	GI:20149698	L3MBTL2	NP_113676.2	6.64386	1	1	0	1	0	0	0	0	0	0	1	1	0	0	0	0	lethal(3)malignant brain tumor-like protein 2 [Homo sapiens]	79
1694.1	GI:530364684	LAMC1	XP_005245206.1	6.64386	1	1	0	1	0	0	0	0	0	0	1	1	0	0	0	0	PREDICTED: laminin subunit gamma-1 isoform X1 [Homo sapiens]	165
109.1	GI:530380468	LARP1	XP_005268463.1	-0.341037	16	34	19	15	10	12	5	5	2	2	10	11	4	4	0	0	PREDICTED: la-related protein 1 isoform X3 [Homo sapiens]	120
1107.1	GI:530399693	LARP4	XP_005268671.1	6.64386	2	2	0	2	0	0	0	0	0	0	2	2	0	0	0	0	PREDICTED: la-related protein 4 isoform X6 [Homo sapiens]	73
1466.1	GI:57634536	LARP4B	NP_055970.1	6.64386	1	1	0	1	0	0	0	0	0	0	1	1	0	0	0	0	la-related protein 4B [Homo sapiens]	81
322.1	GI:530380578	LARS	XP_005268516.1	6.64386	8	8	0	8	0	0	0	0	0	0	8	8	0	0	0	0	PREDICTED: leucine--tRNA ligase, cytoplasmic isoform X2 [Homo sapiens]	129
827.1	GI:530421823	LAS1L	XP_005262358.1	6.64386	3	3	0	3	0	0	0	0	0	0	3	3	0	0	0	0	PREDICTED: ribosomal biogenesis protein LAS1L isoform X1 [Homo sapiens]	83
559.1	GI:530366190	LBR	XP_005273182.1	6.64386	5	8	0	8	0	0	0	0	0	0	2	2	5	5	1	1	PREDICTED: lamin-B receptor isoform X1 [Homo sapiens]	66
957.1	GI:357933617	LCN1	NP_001239546.1	-1	2	3	2	1	0	0	1	1	1	1	0	0	1	1	0	0	lipocalin-1 isoform 1 precursor [Homo sapiens]	19
591.1	GI:4557032	LDHB	NP_002291.1	1	4	6	2	4	0	0	0	0	2	2	0	0	0	0	4	4	L-lactate dehydrogenase B chain [Homo sapiens]	37
576.1	GI:342837704	LEPRE1	NP_001230175.1	6.64386	5	5	0	5	0	0	0	0	0	0	5	5	0	0	0	0	prolyl 3-hydroxylase 1 isoform 3 precursor [Homo sapiens]	91
1493.1	GI:5454038	LEPREL4	NP_006446.1	6.64386	1	1	0	1	0	0	0	0	0	0	0	0	1	1	0	0	synaptonemal complex protein SC65 precursor [Homo sapiens]	50
779.1	GI:5031863	LGALS3BP	NP_005558.1	6.64386	3	3	0	3	0	0	0	0	0	0	0	0	3	3	0	0	galectin-3-binding protein precursor [Homo sapiens]	65
953.1	GI:4504985	LGALS7	NP_002298.1	-1.58496	2	4	3	1	0	0	2	3	0	0	0	0	1	1	0	0	galectin-7 [Homo sapiens]	15
178.1	GI:73747829	LIG3	NP_039269.2	-6.64386	12	13	13	0	12	13	0	0	0	0	0	0	0	0	0	0	DNA ligase 3 isoform alpha precursor [Homo sapiens]	113
30.1	GI:7705373	LIMA1	NP_057441.1	-2.09311	30	79	64	15	25	34	18	21	6	9	13	15	0	0	0	0	LIM domain and actin-binding protein 1 isoform 2 [Homo sapiens]	85
164.1	GI:530376607	LIMCH1	XP_005248132.1	-6.64386	13	21	21	0	13	13	6	7	1	1	0	0	0	0	0	0	PREDICTED: LIM and calponin homology domains-containing protein 1 isoform X19 [Homo sapiens]	118
911.1	GI:8922944	LIN7C	NP_060832.1	-6.64386	2	2	2	0	0	0	0	0	2	2	0	0	0	0	0	0	protein lin-7 homolog C [Homo sapiens]	22
469.1	GI:5031873	LMAN1	NP_005561.1	6.64386	5	5	0	5	0	0	0	0	0	0	0	0	5	5	0	0	protein ERGIC-53 precursor [Homo sapiens]	58
587.1	GI:5803023	LMAN2	NP_006807.1	6.64386	4	4	0	4	0	0	0	0	0	0	0	0	0	0	4	4	vesicular integral-membrane protein VIP36 precursor [Homo sapiens]	40
1625.1	GI:530387295	LMBR1	XP_005249615.1	6.64386	1	1	0	1	0	0	0	0	0	0	0	0	1	1	0	0	PREDICTED: limb region 1 protein homolog isoform X5 [Homo sapiens]	35
1072.1	GI:530420893	LMF2	XP_005262012.1	6.64386	2	2	0	2	0	0	0	0	0	0	0	0	2	2	0	0	PREDICTED: lipase maturation factor 2 isoform X1 [Homo sapiens]	77
87.1	GI:5031877	LMNB1	NP_005564.1	0.621488	18	33	13	20	2	2	7	7	4	4	3	3	15	15	2	2	lamin-B1 isoform 1 [Homo sapiens]	66
118.1	GI:530402379	LMO7	XP_005266453.1	-4.39232	15	22	21	1	14	15	6	6	0	0	1	1	0	0	0	0	PREDICTED: LIM domain only protein 7 isoform X22 [Homo sapiens]	147
1039.1	GI:61742777	LNPEP	NP_005566.2	6.64386	2	2	0	2	0	0	0	0	0	0	2	2	0	0	0	0	leucyl-cystinyl aminopeptidase isoform 1 [Homo sapiens]	117
1247.1	GI:530438702	LOC101929876	XP_005276741.1	-6.64386	1	2	2	0	1	2	0	0	0	0	0	0	0	0	0	0	PREDICTED: 40S ribosomal protein S26-like [Homo sapiens]	13
1516.1	GI:530426114	LOC388780	XP_005260962.1	-6.64386	1	1	1	0	1	1	0	0	0	0	0	0	0	0	0	0	PREDICTED: uncharacterized protein LOC388780 [Homo sapiens]	14
1248.1	GI:530415444	LOC400682	XP_003960003.2	-6.64386	1	2	2	0	1	2	0	0	0	0	0	0	0	0	0	0	PREDICTED: LOW QUALITY PROTEIN: zinc finger protein 100 [Homo sapiens]	47
625.1	GI:33946291	LPCAT1	NP_079106.3	6.64386	4	4	0	4	0	0	0	0	0	0	0	0	4	4	0	0	lysophosphatidylcholine acyltransferase 1 [Homo sapiens]	59
1548.1	GI:530415080	LPPR2	XP_005260076.1	6.64386	1	1	0	1	0	0	0	0	0	0	1	1	0	0	0	0	PREDICTED: lipid phosphate phosphatase-related protein type 2 isoform X3 [Homo sapiens]	46
554.1	GI:530375950	LRCH3	XP_005269426.1	-6.64386	5	5	5	0	5	5	0	0	0	0	0	0	0	0	0	0	PREDICTED: leucine-rich repeat and calponin homology domain-containing protein 3 isoform X8 [Homo sapiens]	68
1577.1	GI:530403467	LRP10	XP_005267567.1	-6.64386	1	1	1	0	0	0	0	0	1	1	0	0	0	0	0	0	PREDICTED: low-density lipoprotein receptor-related protein 10 isoform X1 [Homo sapiens]	77
146.1	GI:31621305	LRPPRC	NP_573566.2	1.70044	13	17	4	13	4	4	0	0	0	0	12	13	0	0	0	0	leucine-rich PPR motif-containing protein, mitochondrial precursor [Homo sapiens]	158
1698.1	GI:530362938	LRRC40	XP_005271070.1	6.64386	1	1	0	1	0	0	0	0	0	0	0	0	1	1	0	0	PREDICTED: leucine-rich repeat-containing protein 40 isoform X1 [Homo sapiens]	44
966.1	GI:24308207	LRRC47	NP_065761.1	6.64386	2	2	0	2	0	0	0	0	0	0	0	0	2	2	0	0	leucine-rich repeat-containing protein 47 [Homo sapiens]	63
956.1	GI:40254924	LRRC59	NP_060979.2	0.584963	2	5	2	3	0	0	0	0	2	2	0	0	0	0	2	3	leucine-rich repeat-containing protein 59 [Homo sapiens]	35
157.1	GI:5453726	LRRFIP2	NP_006300.1	-2.58496	13	21	18	3	0	0	11	17	1	1	0	0	3	3	0	0	leucine-rich repeat flightless-interacting protein 2 isoform 1 [Homo sapiens]	82
976.1	GI:14249632	LSM10	NP_116270.1	-6.64386	2	2	2	0	0	0	0	0	2	2	0	0	0	0	0	0	U7 snRNA-associated Sm-like protein LSm10 [Homo sapiens]	14
962.1	GI:27735089	LSM11	NP_775762.1	-1	2	3	2	1	0	0	2	2	0	0	0	0	1	1	0	0	U7 snRNA-associated Sm-like protein LSm11 [Homo sapiens]	39
753.1	GI:22748747	LSM12	NP_689557.1	0.584963	3	5	2	3	0	0	0	0	2	2	0	0	0	0	3	3	protein LSM12 homolog [Homo sapiens]	22
660.1	GI:530431099	LSM14A	XP_005277006.1	-0.584963	4	5	3	2	0	0	2	2	1	1	0	0	2	2	0	0	PREDICTED: protein LSM14 homolog A isoform X2 [Homo sapiens]	47
1376.1	GI:10863977	LSM2	NP_067000.1	-6.64386	1	1	1	0	0	0	0	0	1	1	0	0	0	0	0	0	U6 snRNA-associated Sm-like protein LSm2 [Homo sapiens]	11
1218.1	GI:7657315	LSM3	NP_055278.1	-6.64386	1	1	1	0	0	0	0	0	1	1	0	0	0	0	0	0	U6 snRNA-associated Sm-like protein LSm3 [Homo sapiens]	12
1221.1	GI:6912486	LSM4	NP_036453.1	-6.64386	1	1	1	0	0	0	0	0	1	1	0	0	0	0	0	0	U6 snRNA-associated Sm-like protein LSm4 isoform 1 [Homo sapiens]	15
928.1	GI:5901998	LSM6	NP_009011.1	-6.64386	2	2	2	0	0	0	0	0	2	2	0	0	0	0	0	0	U6 snRNA-associated Sm-like protein LSm6 [Homo sapiens]	9
1544.1	GI:530416682	LSR	XP_005259039.1	0	1	2	1	1	0	0	0	0	1	1	0	0	0	0	1	1	PREDICTED: lipolysis-stimulated lipoprotein receptor isoform X3 [Homo sapiens]	64
811.1	GI:54607120	LTF	NP_002334.2	6.64386	3	4	0	4	0	0	0	0	0	0	2	2	2	2	0	0	lactotransferrin isoform 1 precursor [Homo sapiens]	78
1151.1	GI:530361352	LUZP1	XP_005246048.1	-6.64386	2	2	2	0	2	2	0	0	0	0	0	0	0	0	0	0	PREDICTED: leucine zipper protein 1 isoform X1 [Homo sapiens]	120
1137.1	GI:530376104	LYAR	XP_005248041.1	-1	2	3	2	1	0	0	2	2	0	0	0	0	1	1	0	0	PREDICTED: cell growth-regulating nucleolar protein isoform X1 [Homo sapiens]	44
548.1	GI:530388421	LYN	XP_005251289.1	-6.64386	5	5	5	0	0	0	5	5	0	0	0	0	0	0	0	0	PREDICTED: tyrosine-protein kinase Lyn isoform X1 [Homo sapiens]	59
738.1	GI:4557894	LYZ	NP_000230.1	1.22239	3	10	3	7	1	1	0	0	2	2	2	2	3	3	2	2	lysozyme C precursor [Homo sapiens]	17
1112.1	GI:530394501	LZTS2	XP_005270282.1	-6.64386	2	2	2	0	2	2	0	0	0	0	0	0	0	0	0	0	PREDICTED: leucine zipper putative tumor suppressor 2 isoform X4 [Homo sapiens]	67
529.1	GI:530426369	MAGED2	XP_005262033.1	6.64386	5	5	0	5	0	0	0	0	0	0	4	4	0	0	1	1	PREDICTED: melanoma-associated antigen D2 isoform X1 [Homo sapiens]	63
634.1	GI:8922331	MAGOHB	NP_060518.1	-2.80735	4	8	7	1	0	0	0	0	4	7	0	0	0	0	1	1	protein mago nashi homolog 2 [Homo sapiens]	17
485.1	GI:215983058	MAGT1	NP_115497.4	6.64386	5	5	0	5	0	0	0	0	0	0	1	1	0	0	4	4	magnesium transporter protein 1 [Homo sapiens]	42
1256.1	GI:51477714	MAN2A1	NP_002363.2	6.64386	1	1	0	1	0	0	0	0	0	0	1	1	0	0	0	0	alpha-mannosidase 2 [Homo sapiens]	131
1569.1	GI:530407132	MAN2A2	XP_005254968.1	6.64386	1	1	0	1	0	0	0	0	0	0	1	1	0	0	0	0	PREDICTED: alpha-mannosidase 2x isoform X2 [Homo sapiens]	131
934.1	GI:530384068	MANEA	XP_005267204.1	6.64386	2	2	0	2	0	0	0	0	0	0	0	0	2	2	0	0	PREDICTED: glycoprotein endo-alpha-1,2-mannosidase isoform X1 [Homo sapiens]	54
450.1	GI:530379305	MAP1B	XP_005248564.1	1.32193	6	7	2	5	2	2	0	0	0	0	5	5	0	0	0	0	PREDICTED: microtubule-associated protein 1B isoform X1 [Homo sapiens]	257
1713.1	GI:4507361	MAP3K7	NP_003179.1	6.64386	1	1	0	1	0	0	0	0	0	0	1	1	0	0	0	0	mitogen-activated protein kinase kinase kinase 7 isoform A [Homo sapiens]	64
372.1	GI:530372498	MAP4	XP_005265212.1	2.58496	7	7	1	6	1	1	0	0	0	0	6	6	0	0	0	0	PREDICTED: microtubule-associated protein 4 isoform X23 [Homo sapiens]	119
1631.1	GI:530384196	MAP7	XP_005267266.1	6.64386	1	1	0	1	0	0	0	0	0	0	0	0	1	1	0	0	PREDICTED: ensconsin isoform X1 [Homo sapiens]	79
1734.1	GI:374081840	MAPRE2	NP_001243349.1	6.64386	1	1	0	1	0	0	0	0	0	0	0	0	0	0	1	1	microtubule-associated protein RP/EB family member 2 isoform 4 [Homo sapiens]	31
1401.1	GI:86990441	MARK2	NP_059672.2	6.64386	1	1	0	1	0	0	0	0	0	0	0	0	1	1	0	0	serine/threonine-protein kinase MARK2 isoform a [Homo sapiens]	83
130.1	GI:14043022	MARS	NP_004981.2	6.64386	14	15	0	15	0	0	0	0	0	0	14	15	0	0	0	0	methionine--tRNA ligase, cytoplasmic [Homo sapiens]	101
935.1	GI:5174529	MAT2A	NP_005902.1	1	2	3	1	2	0	0	1	1	0	0	0	0	2	2	0	0	S-adenosylmethionine synthase isoform type-2 [Homo sapiens]	44
41.1	GI:62750354	MATR3	NP_954659.1	-0.206451	24	56	30	26	20	26	2	2	2	2	18	20	2	2	4	4	matrin-3 isoform a [Homo sapiens]	95
1196.1	GI:21704263	MAX	NP_660087.1	-6.64386	2	2	2	0	0	0	0	0	2	2	0	0	0	0	0	0	protein max isoform b [Homo sapiens]	17
648.1	GI:68509940	MBP	NP_001020272.1	-1.22239	4	10	7	3	2	2	3	4	1	1	2	2	0	0	1	1	Golli-MBP isoform 1 [Homo sapiens]	33
305.1	GI:394582093	MCM3	NP_002379.3	2	8	10	2	8	2	2	0	0	0	0	7	8	0	0	0	0	DNA replication licensing factor MCM3 isoform 1 [Homo sapiens]	96
692.1	GI:530388425	MCM4	XP_005251291.1	6.64386	4	4	0	4	0	0	0	0	0	0	4	4	0	0	0	0	PREDICTED: DNA replication licensing factor MCM4 isoform X1 [Homo sapiens]	91
274.1	GI:530420093	MCM5	XP_005261663.1	2	9	10	2	8	2	2	0	0	0	0	8	8	0	0	0	0	PREDICTED: DNA replication licensing factor MCM5 isoform X1 [Homo sapiens]	78
83.1	GI:33469968	MCM7	NP_005907.3	3.64386	19	27	2	25	2	2	0	0	0	0	19	25	0	0	0	0	DNA replication licensing factor MCM7 isoform 1 [Homo sapiens]	81
1502.1	GI:538919948	MDH2	NP_001269333.1	0	1	2	1	1	0	0	1	1	0	0	0	0	1	1	0	0	malate dehydrogenase, mitochondrial isoform 3 [Homo sapiens]	25
1759.1	GI:157837979	MED8	NP_963836.2	-6.64386	1	1	1	0	0	0	0	0	1	1	0	0	0	0	0	0	mediator of RNA polymerase II transcription subunit 8 isoform 4 [Homo sapiens]	29
808.1	GI:55956895	METTL13	NP_001007240.1	6.64386	3	4	0	4	0	0	0	0	0	0	3	4	0	0	0	0	methyltransferase-like protein 13 isoform 3 [Homo sapiens]	61
937.1	GI:50726968	MFAP1	NP_005917.2	-6.64386	2	2	2	0	0	0	2	2	0	0	0	0	0	0	0	0	microfibrillar-associated protein 1 [Homo sapiens]	52
184.1	GI:530407151	MFGE8	XP_005254976.1	-4.16993	12	19	18	1	0	0	11	12	6	6	0	0	1	1	0	0	PREDICTED: lactadherin isoform X3 [Homo sapiens]	38
1153.1	GI:530360743	MFN2	XP_005263604.1	6.64386	2	2	0	2	0	0	0	0	0	0	2	2	0	0	0	0	PREDICTED: mitofusin-2 isoform X5 [Homo sapiens]	86
438.1	GI:530405576	MGA	XP_005254310.1	1	6	9	3	6	3	3	0	0	0	0	6	6	0	0	0	0	PREDICTED: MAX gene-associated protein isoform X11 [Homo sapiens]	320
1126.1	GI:530381056	MGAT1	XP_005265972.1	6.64386	2	2	0	2	0	0	0	0	0	0	0	0	2	2	0	0	PREDICTED: alpha-1,3-mannosyl-glycoprotein 2-beta-N-acetylglucosaminyltransferase isoform X1 [Homo sapiens]	51
933.1	GI:530403742	MGAT2	XP_005267701.1	6.64386	2	2	0	2	0	0	0	0	0	0	0	0	2	2	0	0	PREDICTED: alpha-1,6-mannosyl-glycoprotein 2-beta-N-acetylglucosaminyltransferase isoform X1 [Homo sapiens]	52
1729.1	GI:387849375	MINA	NP_001248758.1	-6.64386	1	1	1	0	0	0	1	1	0	0	0	0	0	0	0	0	bifunctional lysine-specific demethylase and histidyl-hydroxylase MINA isoform b [Homo sapiens]	53
727.1	GI:7661948	MLEC	NP_055545.1	6.64386	3	5	0	5	0	0	0	0	0	0	0	0	0	0	3	5	malectin precursor [Homo sapiens]	32
1527.1	GI:530422597	MMGT1	XP_005262553.1	6.64386	1	1	0	1	0	0	0	0	0	0	0	0	0	0	1	1	PREDICTED: membrane magnesium transporter 1 isoform X1 [Homo sapiens]	22
1113.1	GI:530394136	MMS19	XP_005270104.1	6.64386	2	3	0	3	0	0	0	0	0	0	2	3	0	0	0	0	PREDICTED: MMS19 nucleotide excision repair protein homolog isoform X18 [Homo sapiens]	67
1207.1	GI:8922950	MNS1	NP_060835.1	-6.64386	1	1	1	0	0	0	1	1	0	0	0	0	0	0	0	0	meiosis-specific nuclear structural protein 1 [Homo sapiens]	61
1738.1	GI:34594669	MOB2	NP_443731.2	-6.64386	1	1	1	0	0	0	0	0	1	1	0	0	0	0	0	0	MOB kinase activator 2 isoform 2 [Homo sapiens]	27
876.1	GI:530368088	MOGS	XP_005264610.1	6.64386	3	3	0	3	0	0	0	0	0	0	3	3	0	0	0	0	PREDICTED: mannosyl-oligosaccharide glucosidase isoform X1 [Homo sapiens]	62
1532.1	GI:530420974	MOSPD2	XP_005274508.1	6.64386	1	1	0	1	0	0	0	0	0	0	0	0	1	1	0	0	PREDICTED: motile sperm domain-containing protein 2 isoform X1 [Homo sapiens]	56
282.1	GI:530362634	MOV10	XP_005270926.1	-0.222392	9	13	7	6	7	7	0	0	0	0	6	6	0	0	0	0	PREDICTED: putative helicase MOV-10 isoform X2 [Homo sapiens]	107
1310.1	GI:31317305	MPHOSPH10	NP_005782.1	-6.64386	1	1	1	0	1	1	0	0	0	0	0	0	0	0	0	0	U3 small nucleolar ribonucleoprotein protein MPP10 [Homo sapiens]	79
1575.1	GI:530404492	MPP5	XP_005268060.1	6.64386	1	1	0	1	0	0	0	0	0	0	1	1	0	0	0	0	PREDICTED: MAGUK p55 subfamily member 5 isoform X2 [Homo sapiens]	73
19.1	GI:530410154	MPRIP	XP_005256620.1	-4.08746	37	72	68	4	33	42	18	22	4	4	4	4	0	0	0	0	PREDICTED: myosin phosphatase Rho-interacting protein isoform X1 [Homo sapiens]	264
1602.1	GI:530396806	MRE11A	XP_005274064.1	6.64386	1	1	0	1	0	0	0	0	0	0	1	1	0	0	0	0	PREDICTED: double-strand break repair protein MRE11A isoform X2 [Homo sapiens]	81
1728.1	GI:410171738	MROH2A	XP_003960361.1	6.64386	1	1	0	1	0	0	0	0	0	0	0	0	1	1	0	0	PREDICTED: maestro heat-like repeat family member 2A [Homo sapiens]	191
1019.1	GI:7705618	MRPL11	NP_057134.1	-6.64386	2	2	2	0	0	0	0	0	2	2	0	0	0	0	0	0	39S ribosomal protein L11, mitochondrial isoform a [Homo sapiens]	21
963.1	GI:27436901	MRPL12	NP_002940.2	-1	2	3	2	1	0	0	0	0	2	2	0	0	0	0	1	1	39S ribosomal protein L12, mitochondrial [Homo sapiens]	21
1330.1	GI:22035590	MRPL24	NP_663781.1	0	1	2	1	1	0	0	0	0	1	1	0	0	0	0	1	1	39S ribosomal protein L24, mitochondrial [Homo sapiens]	25
1699.1	GI:530362739	MRPL37	XP_005270977.1	6.64386	1	1	0	1	0	0	0	0	0	0	0	0	1	1	0	0	PREDICTED: 39S ribosomal protein L37, mitochondrial isoform X1 [Homo sapiens]	55
1188.1	GI:27886582	MRPL39	NP_059142.2	-1	2	3	2	1	0	0	0	0	2	2	0	0	0	0	1	1	39S ribosomal protein L39, mitochondrial isoform a [Homo sapiens]	39
1608.1	GI:530394514	MRPL43	XP_005270288.1	-6.64386	1	1	1	0	0	0	0	0	1	1	0	0	0	0	0	0	PREDICTED: 39S ribosomal protein L43, mitochondrial isoform X2 [Homo sapiens]	18
1409.1	GI:7706333	MRPL48	NP_057139.1	6.64386	1	1	0	1	0	0	0	0	0	0	0	0	0	0	1	1	39S ribosomal protein L48, mitochondrial [Homo sapiens]	24
1263.1	GI:4826649	MRPL49	NP_004918.1	0	1	2	1	1	0	0	0	0	1	1	0	0	0	0	1	1	39S ribosomal protein L49, mitochondrial [Homo sapiens]	19
1345.1	GI:16596694	MRPL53	NP_444278.1	6.64386	1	1	0	1	0	0	0	0	0	0	0	0	0	0	1	1	39S ribosomal protein L53, mitochondrial [Homo sapiens]	12
1317.1	GI:27436908	MRPL54	NP_758455.1	-6.64386	1	1	1	0	0	0	0	0	1	1	0	0	0	0	0	0	39S ribosomal protein L54, mitochondrial [Homo sapiens]	16
863.1	GI:530382202	MRPS10	XP_005249263.1	-0.584963	3	5	3	2	0	0	0	0	3	3	0	0	0	0	2	2	PREDICTED: 28S ribosomal protein S10, mitochondrial isoform X1 [Homo sapiens]	23
1568.1	GI:530407274	MRPS11	XP_005255035.1	6.64386	1	1	0	1	0	0	0	0	0	0	0	0	0	0	1	1	PREDICTED: 28S ribosomal protein S11, mitochondrial isoform X2 [Homo sapiens]	17
1020.1	GI:7705425	MRPS17	NP_057053.1	6.64386	2	2	0	2	0	0	0	0	0	0	0	0	0	0	2	2	28S ribosomal protein S17, mitochondrial [Homo sapiens]	14
775.1	GI:7662645	MRPS18B	NP_054765.1	-0.584963	3	5	3	2	0	0	0	0	3	3	0	0	0	0	2	2	28S ribosomal protein S18b, mitochondrial [Homo sapiens]	29
917.1	GI:7705805	MRPS2	NP_057118.1	1	2	3	1	2	0	0	0	0	1	1	0	0	0	0	2	2	28S ribosomal protein S2, mitochondrial [Homo sapiens]	33
629.1	GI:9910244	MRPS22	NP_064576.1	-0.321928	4	9	5	4	0	0	0	0	4	5	0	0	0	0	3	4	28S ribosomal protein S22, mitochondrial [Homo sapiens]	41
1346.1	GI:16554604	MRPS23	NP_057154.2	0	1	2	1	1	0	0	0	0	1	1	0	0	0	0	1	1	28S ribosomal protein S23, mitochondrial [Homo sapiens]	22
608.1	GI:14269586	MRPS26	NP_110438.1	-0.584963	4	5	3	2	0	0	0	0	3	3	0	0	0	0	2	2	28S ribosomal protein S26, mitochondrial [Homo sapiens]	24
699.1	GI:530379232	MRPS27	XP_005248529.1	0.415037	4	7	3	4	0	0	3	3	0	0	0	0	4	4	0	0	PREDICTED: 28S ribosomal protein S27, mitochondrial isoform X2 [Homo sapiens]	41
1024.1	GI:7661730	MRPS28	NP_054737.1	1	2	3	1	2	0	0	0	0	1	1	0	0	0	0	2	2	28S ribosomal protein S28, mitochondrial [Homo sapiens]	21
605.1	GI:186928854	MRPS31	NP_005821.2	1	4	6	2	4	0	0	0	0	2	2	0	0	0	0	3	4	28S ribosomal protein S31, mitochondrial [Homo sapiens]	45
1558.1	GI:530412344	MRPS7	XP_005257481.1	-6.64386	1	1	1	0	0	0	0	0	1	1	0	0	0	0	0	0	PREDICTED: 28S ribosomal protein S7, mitochondrial isoform X1 [Homo sapiens]	28
1303.1	GI:33188463	MRPS9	NP_872578.1	0	1	2	1	1	0	0	0	0	1	1	0	0	0	0	1	1	28S ribosomal protein S9, mitochondrial [Homo sapiens]	46
1483.1	GI:555943842	MRS2	NP_001273193.1	6.64386	1	1	0	1	0	0	0	0	0	0	0	0	1	1	0	0	magnesium transporter MRS2 homolog, mitochondrial isoform a [Homo sapiens]	51
455.1	GI:530367625	MSH2	XP_005264390.1	6.64386	6	7	0	7	0	0	0	0	0	0	6	7	0	0	0	0	PREDICTED: DNA mismatch repair protein Msh2 isoform X2 [Homo sapiens]	99
1682.1	GI:530367497	MSH6	XP_005264328.1	6.64386	1	1	0	1	0	0	0	0	0	0	1	1	0	0	0	0	PREDICTED: DNA mismatch repair protein Msh6 isoform X1 [Homo sapiens]	143
952.1	GI:4505255	MSI1	NP_002433.1	6.64386	2	2	0	2	0	0	0	0	0	0	0	0	0	0	2	2	RNA-binding protein Musashi homolog 1 [Homo sapiens]	39
1090.1	GI:530411503	MSI2	XP_005257075.1	0	2	2	1	1	0	0	0	0	1	1	0	0	0	0	1	1	PREDICTED: RNA-binding protein Musashi homolog 2 isoform X5 [Homo sapiens]	29
1068.1	GI:530422447	MST4	XP_005262481.1	6.64386	2	2	0	2	0	0	0	0	0	0	0	0	2	2	0	0	PREDICTED: serine/threonine-protein kinase MST4 isoform X2 [Homo sapiens]	44
773.1	GI:14141170	MTA2	NP_004730.2	2	3	5	1	4	0	0	1	1	0	0	2	2	2	2	0	0	metastasis-associated protein MTA2 [Homo sapiens]	75
1121.1	GI:530389399	MTDH	XP_005251157.1	1	2	3	1	2	0	0	0	0	1	1	0	0	0	0	2	2	PREDICTED: protein LYRIC isoform X3 [Homo sapiens]	41
162.1	GI:530403841	MTHFD1	XP_005267750.1	6.64386	13	14	0	14	0	0	0	0	0	0	14	14	0	0	0	0	PREDICTED: C-1-tetrahydrofolate synthase, cytoplasmic isoform X1 [Homo sapiens]	111
1124.1	GI:530383556	MTHFD1L	XP_005266968.1	6.64386	2	2	0	2	0	0	0	0	0	0	2	2	0	0	0	0	PREDICTED: monofunctional C1-tetrahydrofolate synthase, mitochondrial isoform X5 [Homo sapiens]	66
871.1	GI:530373012	MTMR14	XP_005265457.1	6.64386	3	3	0	3	0	0	0	0	0	0	0	0	3	3	0	0	PREDICTED: myotubularin-related protein 14 isoform X1 [Homo sapiens]	69
1156.1	GI:530360520	MTOR	XP_005263496.1	6.64386	2	2	0	2	0	0	0	0	0	0	2	2	0	0	0	0	PREDICTED: serine/threonine-protein kinase mTOR isoform X2 [Homo sapiens]	264
1730.1	GI:38569477	MTX1	NP_942584.1	6.64386	1	1	0	1	0	0	0	0	0	0	0	0	0	0	1	1	metaxin-1 isoform 2 [Homo sapiens]	48
930.1	GI:5729937	MTX2	NP_006545.1	6.64386	2	2	0	2	0	0	0	0	0	0	0	0	0	0	2	2	metaxin-2 [Homo sapiens]	30
1616.1	GI:530391131	MUSK	XP_005252053.1	6.64386	1	1	0	1	0	0	0	0	0	0	0	0	1	1	0	0	PREDICTED: muscle, skeletal receptor tyrosine-protein kinase isoform X3 [Homo sapiens]	96
1438.1	GI:66932929	MYADM	NP_001018657.1	-6.64386	1	1	1	0	0	0	0	0	1	1	0	0	0	0	0	0	myeloid-associated differentiation marker [Homo sapiens]	35
463.1	GI:157694494	MYBBP1A	NP_001099008.1	6.64386	6	6	0	6	0	0	0	0	0	0	6	6	0	0	0	0	myb-binding protein 1A isoform 1 [Homo sapiens]	149
1359.1	GI:133908641	MYBPC2	NP_004524.3	-6.64386	1	1	1	0	1	1	0	0	0	0	0	0	0	0	0	0	myosin-binding protein C, fast-type [Homo sapiens]	128
1474.1	GI:55956914	MYBPH	NP_004988.2	-6.64386	1	1	1	0	1	1	0	0	0	0	0	0	0	0	0	0	myosin-binding protein H [Homo sapiens]	52
334.1	GI:57242777	MYCBP	NP_036465.2	-1	7	15	10	5	0	0	0	0	6	10	0	0	0	0	4	5	C-Myc-binding protein [Homo sapiens]	12
1585.1	GI:530402184	MYCBP2	XP_005266357.1	-6.64386	1	1	1	0	0	0	0	0	1	1	0	0	0	0	0	0	PREDICTED: probable E3 ubiquitin-protein ligase MYCBP2 isoform X2 [Homo sapiens]	505
72.1	GI:530410339	MYH4	XP_005256707.1	-6.64386	20	24	24	0	20	23	1	1	0	0	0	0	0	0	0	0	PREDICTED: myosin-4 isoform X1 [Homo sapiens]	223
1.1	GI:530420110	MYH9	XP_005261671.1	-1.25964	121	482	340	142	113	257	38	49	29	34	79	116	17	18	8	8	PREDICTED: myosin-9 isoform X1 [Homo sapiens]	229
1758.1	GI:17986275	MYL1	NP_524146.1	-6.64386	1	1	1	0	1	1	0	0	0	0	0	0	0	0	0	0	myosin light chain 1/3, skeletal muscle isoform isoform 3f [Homo sapiens]	17
180.1	GI:5453740	MYL12A	NP_006462.1	-1.08246	12	53	36	17	3	4	5	5	11	27	3	3	1	1	8	13	myosin regulatory light chain 12A [Homo sapiens]	20
236.1	GI:88999583	MYL6	NP_524147.2	-1.45943	10	60	44	16	4	5	2	3	9	36	3	4	1	1	6	11	myosin light polypeptide 6 isoform 2 [Homo sapiens]	17
180.2	GI:29568111	MYL9	NP_006088.2	-1.20163	7	33	23	10	1	2	3	4	7	17	1	1	1	1	5	8	myosin regulatory light polypeptide 9 isoform a [Homo sapiens]	20
1315.1	GI:28372499	MYLPF	NP_037424.2	-6.64386	1	1	1	0	1	1	0	0	0	0	0	0	0	0	0	0	myosin regulatory light chain 2, skeletal muscle isoform [Homo sapiens]	19
14.1	GI:530411029	MYO18A	XP_005258033.1	-6.64386	39	41	41	0	38	40	0	0	1	1	0	0	0	0	0	0	PREDICTED: unconventional myosin-XVIIIa isoform X5 [Homo sapiens]	232
29.2	GI:124494247	MYO1C	NP_001074419.1	-0.554589	30	79	47	32	24	30	7	9	7	8	19	23	4	4	4	5	unconventional myosin-Ic isoform b [Homo sapiens]	120
29.1	GI:51100974	MYO1D	NP_056009.1	-0.961526	30	56	37	19	26	34	1	1	2	2	17	18	1	1	0	0	unconventional myosin-Id [Homo sapiens]	116
150.1	GI:55956916	MYO1E	NP_004989.2	-6.64386	13	14	14	0	14	14	0	0	0	0	0	0	0	0	0	0	unconventional myosin-Ie [Homo sapiens]	127
26.1	GI:530405892	MYO5A	XP_005254459.1	-5.16993	32	37	36	1	32	36	0	0	0	0	1	1	0	0	0	0	PREDICTED: unconventional myosin-Va isoform X6 [Homo sapiens]	212
26.2	GI:153945715	MYO5C	NP_061198.2	-3.16993	9	10	9	1	9	9	0	0	0	0	1	1	0	0	0	0	unconventional myosin-Vc [Homo sapiens]	203
15.1	GI:530383156	MYO6	XP_005248783.1	-0.859822	38	76	49	27	35	49	0	0	0	0	24	27	0	0	0	0	PREDICTED: unconventional myosin-VI isoform X8 [Homo sapiens]	145
1131.1	GI:530378196	NAA15	XP_005263293.1	6.64386	2	2	0	2	0	0	0	0	0	0	2	2	0	0	0	0	PREDICTED: N-alpha-acetyltransferase 15, NatA auxiliary subunit isoform X1 [Homo sapiens]	101
916.1	GI:7706425	NAA38	NP_057284.1	-6.64386	2	3	3	0	0	0	1	1	2	2	0	0	0	0	0	0	N-alpha-acetyltransferase 38, NatC auxiliary subunit [Homo sapiens]	10
1739.1	GI:333033787	NACA	NP_001106674.2	0	1	2	1	1	0	0	0	0	1	1	0	0	0	0	1	1	nascent polypeptide-associated complex subunit alpha isoform a [Homo sapiens]	95
1757.1	GI:193083172	NAF1	NP_001122403.1	6.64386	1	1	0	1	0	0	0	0	0	0	0	0	1	1	0	0	H/ACA ribonucleoprotein complex non-core subunit NAF1 isoform b [Homo sapiens]	42
440.1	GI:530400309	NAP1L1	XP_005268957.1	1	6	12	4	8	0	0	3	4	0	0	0	0	5	8	0	0	PREDICTED: nucleosome assembly protein 1-like 1 isoform X6 [Homo sapiens]	40
1700.1	GI:530362674	NASP	XP_005270946.1	-6.64386	1	1	1	0	0	0	1	1	0	0	0	0	0	0	0	0	PREDICTED: nuclear autoantigenic sperm protein isoform X2 [Homo sapiens]	50
1110.1	GI:530395519	NAT10	XP_005253056.1	0	2	2	1	1	0	0	0	0	1	1	1	1	0	0	0	0	PREDICTED: N-acetyltransferase 10 isoform X1 [Homo sapiens]	116
1087.1	GI:530412217	NBR1	XP_005257418.1	1	2	3	1	2	1	1	0	0	0	0	2	2	0	0	0	0	PREDICTED: next to BRCA1 gene 1 protein isoform X1 [Homo sapiens]	104
850.1	GI:530398940	NCAPD2	XP_005253872.1	6.64386	3	3	0	3	0	0	0	0	0	0	3	3	0	0	0	0	PREDICTED: condensin complex subunit 1 isoform X1 [Homo sapiens]	152
397.1	GI:21359945	NCAPG	NP_071741.2	6.64386	6	6	0	6	0	0	0	0	0	0	6	6	0	0	0	0	condensin complex subunit 3 [Homo sapiens]	114
875.1	GI:530368570	NCAPH	XP_005263964.1	6.64386	3	3	0	3	0	0	0	0	0	0	3	3	0	0	0	0	PREDICTED: condensin complex subunit 2 isoform X1 [Homo sapiens]	82
321.1	GI:530391133	NCBP1	XP_005252054.1	0.459432	8	19	8	11	6	8	0	0	0	0	7	11	0	0	0	0	PREDICTED: nuclear cap-binding protein subunit 1 isoform X1 [Homo sapiens]	84
580.1	GI:19923387	NCBP2	NP_031388.2	-1.32193	5	7	5	2	0	0	0	0	5	5	0	0	0	0	2	2	nuclear cap-binding protein subunit 2 isoform 1 [Homo sapiens]	18
1450.1	GI:62526031	NCDN	NP_001014841.1	6.64386	1	1	0	1	0	0	0	0	0	0	1	1	0	0	0	0	neurochondrin isoform 2 [Homo sapiens]	77
1253.1	GI:530364805	NCF2	XP_005245264.1	6.64386	1	1	0	1	0	0	0	0	0	0	0	0	1	1	0	0	PREDICTED: neutrophil cytosol factor 2 isoform X1 [Homo sapiens]	56
1413.1	GI:7705266	NCKIPSD	NP_057537.1	6.64386	1	1	0	1	0	0	0	0	0	0	1	1	0	0	0	0	NCK-interacting protein with SH3 domain isoform 1 [Homo sapiens]	79
42.1	GI:55956788	NCL	NP_005372.2	0.321928	24	81	36	45	15	20	11	12	4	4	19	26	15	15	4	4	nucleolin [Homo sapiens]	77
181.1	GI:530425322	NCLN	XP_005259653.1	6.64386	12	12	0	12	0	0	0	0	0	0	0	0	12	12	0	0	PREDICTED: nicalin isoform X1 [Homo sapiens]	63
432.1	GI:530418236	NCOA5	XP_005260532.1	-6.64386	6	6	6	0	0	0	6	6	0	0	0	0	0	0	0	0	PREDICTED: nuclear receptor coactivator 5 isoform X2 [Homo sapiens]	48
1145.1	GI:530364488	NCSTN	XP_005245109.1	6.64386	2	2	0	2	0	0	0	0	0	0	2	2	0	0	0	0	PREDICTED: nicastrin isoform X2 [Homo sapiens]	63
1189.1	GI:271398379	NDC1	NP_001162023.1	6.64386	2	2	0	2	0	0	0	0	0	0	0	0	2	2	0	0	nucleoporin NDC1 isoform 2 [Homo sapiens]	72
343.1	GI:13386480	NDFIP1	NP_085048.1	-1.58496	7	12	9	3	0	0	0	0	7	9	0	0	0	0	3	3	NEDD4 family-interacting protein 1 [Homo sapiens]	25
1193.1	GI:239046743	NDFIP2	NP_001154879.1	-0.584963	2	5	3	2	0	0	0	0	2	3	0	0	0	0	2	2	NEDD4 family-interacting protein 2 isoform 2 [Homo sapiens]	34
873.1	GI:530371583	NDUFA10	XP_005247065.1	6.64386	3	3	0	3	0	0	0	0	0	0	0	0	0	0	3	3	PREDICTED: NADH dehydrogenase [ubiquinone] 1 alpha subcomplex subunit 10, mitochondrial isoform X4 [Homo sapiens]	41
983.1	GI:10092657	NDUFA12	NP_061326.1	6.64386	2	2	0	2	0	0	0	0	0	0	0	0	0	0	2	2	NADH dehydrogenase [ubiquinone] 1 alpha subcomplex subunit 12 isoform a [Homo sapiens]	17
1550.1	GI:530414889	NDUFA13	XP_005259983.1	6.64386	1	1	0	1	0	0	0	0	0	0	0	0	0	0	1	1	PREDICTED: NADH dehydrogenase [ubiquinone] 1 alpha subcomplex subunit 13 isoform X2 [Homo sapiens]	13
1279.1	GI:4505357	NDUFA4	NP_002480.1	6.64386	1	1	0	1	0	0	0	0	0	0	0	0	0	0	1	1	NADH dehydrogenase [ubiquinone] 1 alpha subcomplex subunit 4 [Homo sapiens]	9
1225.1	GI:6681764	NDUFA9	NP_004993.1	6.64386	1	1	0	1	0	0	0	0	0	0	0	0	0	0	1	1	NADH dehydrogenase [ubiquinone] 1 alpha subcomplex subunit 9, mitochondrial precursor [Homo sapiens]	42
1267.1	GI:4758774	NDUFB10	NP_004539.1	6.64386	1	1	0	1	0	0	0	0	0	0	0	0	0	0	1	1	NADH dehydrogenase [ubiquinone] 1 beta subcomplex subunit 10 [Homo sapiens]	21
250.1	GI:33519475	NDUFS1	NP_004997.4	6.64386	10	11	0	11	0	0	0	0	0	0	10	11	0	0	0	0	NADH-ubiquinone oxidoreductase 75 kDa subunit, mitochondrial isoform 1 precursor [Homo sapiens]	79
879.1	GI:530364809	NDUFS2	XP_005245266.1	1	3	3	1	2	1	1	0	0	0	0	0	0	2	2	0	0	PREDICTED: NADH dehydrogenase [ubiquinone] iron-sulfur protein 2, mitochondrial isoform X2 [Homo sapiens]	42
1266.1	GI:4758788	NDUFS3	NP_004542.1	6.64386	1	1	0	1	0	0	0	0	0	0	0	0	0	0	1	1	NADH dehydrogenase [ubiquinone] iron-sulfur protein 3, mitochondrial precursor [Homo sapiens]	30
1518.1	GI:530425239	NDUFS7	XP_005259613.1	6.64386	1	1	0	1	0	0	0	0	0	0	0	0	0	0	1	1	PREDICTED: NADH dehydrogenase [ubiquinone] iron-sulfur protein 7, mitochondrial isoform X2 [Homo sapiens]	29
851.1	GI:530396818	NDUFS8	XP_005274070.1	6.64386	3	3	0	3	0	0	0	0	0	0	0	0	0	0	3	3	PREDICTED: NADH dehydrogenase [ubiquinone] iron-sulfur protein 8, mitochondrial isoform X1 [Homo sapiens]	24
382.1	GI:260656005	NDUFV1	NP_001159574.1	-1.80735	7	9	7	2	7	7	0	0	0	0	0	0	2	2	0	0	NADH dehydrogenase [ubiquinone] flavoprotein 1, mitochondrial isoform 2 precursor [Homo sapiens]	50
1520.1	GI:530424859	NDUFV2	XP_005258163.1	6.64386	1	1	0	1	0	0	0	0	0	0	0	0	0	0	1	1	PREDICTED: NADH dehydrogenase [ubiquinone] flavoprotein 2, mitochondrial isoform X1 [Homo sapiens]	24
1498.1	GI:5453760	NEDD8	NP_006147.1	6.64386	1	1	0	1	0	0	0	0	0	0	1	1	0	0	0	0	NEDD8 precursor [Homo sapiens]	9
5.12	GI:105990539	NEFL	NP_006149.2	0.584963	2	5	2	3	1	1	1	1	0	0	0	0	2	2	1	1	neurofilament light polypeptide [Homo sapiens]	61
457.1	GI:530363585	NEXN	XP_005271383.1	-6.64386	6	7	7	0	6	6	1	1	0	0	0	0	0	0	0	0	PREDICTED: nexilin isoform X5 [Homo sapiens]	71
1166.1	GI:4557795	NF2	NP_000259.1	-6.64386	2	2	2	0	0	0	2	2	0	0	0	0	0	0	0	0	merlin isoform 1 [Homo sapiens]	70
984.1	GI:8923444	NHP2	NP_060308.1	-6.64386	2	2	2	0	0	0	0	0	2	2	0	0	0	0	0	0	H/ACA ribonucleoprotein complex subunit 2 isoform a [Homo sapiens]	17
1535.1	GI:530420122	NHP2L1	XP_005261677.1	-6.64386	1	2	2	0	1	1	1	1	0	0	0	0	0	0	0	0	PREDICTED: NHP2-like protein 1 isoform X1 [Homo sapiens]	33
1329.1	GI:222352111	NIFK	NP_115766.3	-6.64386	1	1	1	0	0	0	0	0	1	1	0	0	0	0	0	0	MKI67 FHA domain-interacting nucleolar phosphoprotein [Homo sapiens]	34
1412.1	GI:7705437	NIP7	NP_057185.1	-6.64386	1	1	1	0	0	0	0	0	1	1	0	0	0	0	0	0	60S ribosome subunit biogenesis protein NIP7 homolog isoform 1 [Homo sapiens]	20
801.1	GI:63003897	NKRF	NP_060014.2	1	3	3	1	2	1	1	0	0	0	0	2	2	0	0	0	0	NF-kappa-B-repressing factor isoform 2 [Homo sapiens]	78
1659.1	GI:530374733	NMD3	XP_005247568.1	-1.32193	1	7	5	2	1	2	1	3	0	0	1	2	0	0	0	0	PREDICTED: 60S ribosomal export protein NMD3 isoform X1 [Homo sapiens]	58
1034.1	GI:66392227	NME2	NP_001018149.1	-1	2	3	2	1	0	0	0	0	2	2	0	0	0	0	1	1	nucleoside diphosphate kinase B isoform a [Homo sapiens]	17
979.1	GI:13129068	NOC4L	NP_076983.1	1	2	3	1	2	0	0	1	1	0	0	0	0	2	2	0	0	nucleolar complex protein 4 homolog [Homo sapiens]	58
1559.1	GI:530411871	NOL11	XP_005257254.1	6.64386	1	1	0	1	0	0	0	0	0	0	1	1	0	0	0	0	PREDICTED: nucleolar protein 11 isoform X1 [Homo sapiens]	78
996.1	GI:40217805	NOL9	NP_078930.3	6.64386	2	2	0	2	0	0	0	0	0	0	2	2	0	0	0	0	polynucleotide 5'-hydroxyl-kinase NOL9 [Homo sapiens]	79
1049.1	GI:548923888	NOLC1	NP_001271317.1	-6.64386	2	2	2	0	2	2	0	0	0	0	0	0	0	0	0	0	nucleolar and coiled-body phosphoprotein 1 isoform 1 [Homo sapiens]	75
101.1	GI:530408061	NOMO3	XP_005255375.1	6.64386	17	19	0	19	0	0	0	0	0	0	17	19	0	0	0	0	PREDICTED: nodal modulator 3 isoform X1 [Homo sapiens]	139
144.1	GI:224028246	NONO	NP_001138881.1	0.469485	14	31	13	18	0	0	12	13	0	0	0	0	10	17	1	1	non-POU domain-containing octamer-binding protein isoform 1 [Homo sapiens]	54
420.1	GI:76150625	NOP2	NP_001028886.1	0	6	8	4	4	4	4	0	0	0	0	4	4	0	0	0	0	putative ribosomal RNA methyltransferase NOP2 isoform 1 [Homo sapiens]	89
479.1	GI:32483374	NOP56	NP_006383.2	-2.16993	5	11	9	2	4	4	3	4	1	1	1	1	1	1	0	0	nucleolar protein 56 [Homo sapiens]	66
383.1	GI:7706254	NOP58	NP_057018.1	-0.736966	6	8	5	3	1	1	4	4	0	0	1	1	2	2	0	0	nucleolar protein 58 [Homo sapiens]	60
1149.1	GI:530362701	NOTCH2	XP_005270959.1	6.64386	2	2	0	2	0	0	0	0	0	0	2	2	0	0	0	0	PREDICTED: neurogenic locus notch homolog protein 2 isoform X2 [Homo sapiens]	261
1082.1	GI:530413818	NPC1	XP_005258337.1	6.64386	2	2	0	2	0	0	0	0	0	0	2	2	0	0	0	0	PREDICTED: Niemann-Pick C1 protein isoform X4 [Homo sapiens]	127
361.1	GI:530413210	NPEPPS	XP_005257898.1	6.64386	7	7	0	7	0	0	0	0	0	0	7	7	0	0	0	0	PREDICTED: puromycin-sensitive aminopeptidase isoform X3 [Homo sapiens]	86
296.1	GI:157426879	NPLOC4	NP_060391.2	6.64386	8	9	0	9	0	0	0	0	0	0	0	0	8	9	0	0	nuclear protein localization protein 4 homolog [Homo sapiens]	68
449.1	GI:530381064	NPM1	XP_005265976.1	0.152003	6	57	27	30	6	10	5	8	5	9	6	17	5	6	5	7	PREDICTED: nucleophosmin isoform X1 [Homo sapiens]	32
1223.1	GI:6857818	NPM3	NP_008924.1	-6.64386	1	1	1	0	0	0	0	0	1	1	0	0	0	0	0	0	nucleoplasmin-3 [Homo sapiens]	19
1434.1	GI:7019333	NRBP1	NP_037524.1	6.64386	1	1	0	1	0	0	0	0	0	0	0	0	1	1	0	0	nuclear receptor-binding protein [Homo sapiens]	60
1216.1	GI:7662677	NSA2	NP_055701.1	-6.64386	1	3	3	0	1	1	1	1	1	1	0	0	0	0	0	0	ribosome biogenesis protein NSA2 homolog isoform 1 [Homo sapiens]	30
761.1	GI:156564401	NSF	NP_006169.2	6.64386	3	5	0	5	0	0	0	0	0	0	3	3	2	2	0	0	vesicle-fusing ATPase [Homo sapiens]	83
378.1	GI:39995082	NSUN2	NP_060225.4	6.64386	7	8	0	8	0	0	0	0	0	0	7	8	0	0	0	0	tRNA (cytosine(34)-C(5))-methyltransferase isoform 1 [Homo sapiens]	86
239.1	GI:6912598	NT5C2	NP_036361.1	0.459432	10	19	8	11	0	0	7	8	0	0	0	0	10	11	0	0	cytosolic purine 5'-nucleotidase [Homo sapiens]	65
1430.1	GI:70608082	NT5C3A	NP_001002010.1	6.64386	1	1	0	1	0	0	0	0	0	0	0	0	0	0	1	1	cytosolic 5'-nucleotidase 3A isoform 1 [Homo sapiens]	38
618.1	GI:14150100	NTPCR	NP_115700.1	0.415037	4	7	3	4	0	0	0	0	3	3	0	0	0	0	4	4	cancer-related nucleoside-triphosphatase [Homo sapiens]	21
1749.1	GI:285026437	NUDT16	NP_001165376.1	-6.64386	1	1	1	0	0	0	0	0	1	1	0	0	0	0	0	0	U8 snoRNA-decapping enzyme isoform 3 [Homo sapiens]	18
730.1	GI:5901926	NUDT21	NP_008937.1	0	3	6	3	3	0	0	0	0	3	3	0	0	0	0	3	3	cleavage and polyadenylation specificity factor subunit 5 [Homo sapiens]	26
959.1	GI:32698730	NUFIP2	NP_065823.1	-6.64386	2	2	2	0	1	1	0	0	1	1	0	0	0	0	0	0	nuclear fragile X mental retardation-interacting protein 2 [Homo sapiens]	76
512.1	GI:71361682	NUMA1	NP_006176.2	-6.64386	5	6	6	0	5	6	0	0	0	0	0	0	0	0	0	0	nuclear mitotic apparatus protein 1 isoform 1 [Homo sapiens]	238
415.1	GI:9966881	NUP107	NP_065134.1	6.64386	6	6	0	6	0	0	0	0	0	0	6	6	0	0	0	0	nuclear pore complex protein Nup107 [Homo sapiens]	106
456.1	GI:530366324	NUP133	XP_005273247.1	6.64386	6	6	0	6	0	0	0	0	0	0	6	6	0	0	0	0	PREDICTED: nuclear pore complex protein Nup133 isoform X1 [Homo sapiens]	125
1161.1	GI:503774357	NUP153	NP_001265139.1	6.64386	2	2	0	2	0	0	0	0	0	0	2	2	0	0	0	0	nuclear pore complex protein Nup153 isoform 3 [Homo sapiens]	149
1160.1	GI:509155837	NUP155	NP_001265241.1	6.64386	2	2	0	2	0	0	0	0	0	0	2	2	0	0	0	0	nuclear pore complex protein Nup155 isoform 3 [Homo sapiens]	148
336.1	GI:54859722	NUP160	NP_056046.1	6.64386	7	7	0	7	0	0	0	0	0	0	7	7	0	0	0	0	nuclear pore complex protein Nup160 [Homo sapiens]	162
230.1	GI:57634534	NUP205	NP_055950.1	6.64386	10	10	0	10	0	0	0	0	0	0	10	10	0	0	0	0	nuclear pore complex protein Nup205 [Homo sapiens]	228
170.1	GI:27477134	NUP210	NP_079199.2	6.64386	12	13	0	13	0	0	0	0	0	0	12	13	0	0	0	0	nuclear pore membrane glycoprotein 210 precursor [Homo sapiens]	205
1635.1	GI:530383659	NUP43	XP_005267019.1	6.64386	1	1	0	1	0	0	0	0	0	0	0	0	1	1	0	0	PREDICTED: nucleoporin Nup43 isoform X3 [Homo sapiens]	35
1538.1	GI:530419478	NUP50	XP_005261369.1	6.64386	1	1	0	1	0	0	0	0	0	0	0	0	1	1	0	0	PREDICTED: nuclear pore complex protein Nup50 isoform X2 [Homo sapiens]	47
1086.1	GI:530412902	NUP85	XP_005257749.1	6.64386	2	2	0	2	0	0	0	0	0	0	0	0	2	2	0	0	PREDICTED: nuclear pore complex protein Nup85 isoform X3 [Homo sapiens]	39
182.1	GI:530424559	NUP93	XP_005256320.1	6.64386	12	12	0	12	0	0	0	0	0	0	12	12	0	0	0	0	PREDICTED: nuclear pore complex protein Nup93 isoform X1 [Homo sapiens]	93
654.1	GI:56549645	NUP98	NP_624358.2	6.64386	4	4	0	4	0	0	0	0	0	0	4	4	0	0	0	0	nuclear pore complex protein Nup98-Nup96 isoform 4 [Homo sapiens]	187
686.1	GI:530396193	NXF1	XP_005273769.1	0	4	4	2	2	0	0	2	2	0	0	0	0	2	2	0	0	PREDICTED: nuclear RNA export factor 1 isoform X1 [Homo sapiens]	75
1675.1	GI:530370661	NYAP2	XP_005246765.1	-6.64386	1	1	1	0	0	0	0	0	1	1	0	0	0	0	0	0	PREDICTED: neuronal tyrosine-phosphorylated phosphoinositide-3-kinase adapter 2 isoform X1 [Homo sapiens]	71
407.1	GI:530393767	OAT	XP_005269925.1	2.58496	6	7	1	6	0	0	1	1	0	0	0	0	6	6	0	0	PREDICTED: ornithine aminotransferase, mitochondrial isoform X1 [Homo sapiens]	49
1531.1	GI:530421289	OFD1	XP_005274664.1	-6.64386	1	1	1	0	0	0	1	1	0	0	0	0	0	0	0	0	PREDICTED: oral-facial-digital syndrome 1 protein isoform X9 [Homo sapiens]	101
861.1	GI:530384801	OGDH	XP_005249820.1	-6.64386	3	3	3	0	3	3	0	0	0	0	0	0	0	0	0	0	PREDICTED: 2-oxoglutarate dehydrogenase, mitochondrial isoform X5 [Homo sapiens]	99
1035.1	GI:63252870	OS9	NP_001017958.1	6.64386	2	2	0	2	0	0	0	0	0	0	2	2	0	0	0	0	protein OS-9 isoform 4 precursor [Homo sapiens]	74
546.1	GI:530399711	OSBPL8	XP_005268680.1	6.64386	5	5	0	5	0	0	0	0	0	0	5	5	0	0	0	0	PREDICTED: oxysterol-binding protein-related protein 8 isoform X3 [Homo sapiens]	97
1206.1	GI:8923380	OSGEP	NP_060277.1	6.64386	1	1	0	1	0	0	0	0	0	0	0	0	0	0	1	1	probable tRNA threonylcarbamoyladenosine biosynthesis protein OSGEP [Homo sapiens]	36
38.1	GI:530377862	OTUD4	XP_005263136.1	0.263034	25	77	35	42	14	14	10	12	8	9	19	25	13	13	4	4	PREDICTED: OTU domain-containing protein 4 isoform X1 [Homo sapiens]	124
800.1	GI:63252888	P4HA1	NP_001017962.1	6.64386	3	3	0	3	0	0	0	0	0	0	0	0	3	3	0	0	prolyl 4-hydroxylase subunit alpha-1 isoform 2 precursor [Homo sapiens]	61
799.1	GI:63252891	P4HA2	NP_001017973.1	6.64386	3	3	0	3	0	0	0	0	0	0	0	0	3	3	0	0	prolyl 4-hydroxylase subunit alpha-2 isoform 2 precursor [Homo sapiens]	61
125.1	GI:20070125	P4HB	NP_000909.2	0.823122	15	36	13	23	6	6	7	7	0	0	12	13	10	10	0	0	protein disulfide-isomerase precursor [Homo sapiens]	57
609.1	GI:124494254	PA2G4	NP_006182.2	6.64386	4	4	0	4	0	0	0	0	0	0	0	0	4	4	0	0	proliferation-associated protein 2G4 [Homo sapiens]	44
36.1	GI:530388908	PABPC1	XP_005250919.1	-0.160465	26	108	57	51	20	22	18	30	3	5	15	18	21	29	3	4	PREDICTED: polyadenylate-binding protein 1 isoform X2 [Homo sapiens]	71
705.1	GI:4758876	PABPN1	NP_004634.1	-2.58496	4	14	12	2	3	4	4	6	2	2	0	0	2	2	0	0	polyadenylate-binding protein 2 [Homo sapiens]	33
750.1	GI:296923797	PACSIN3	NP_001171903.1	-6.64386	3	3	3	0	2	2	1	1	0	0	0	0	0	0	0	0	protein kinase C and casein kinase substrate in neurons protein 3 [Homo sapiens]	48
1725.1	GI:42476169	PAF1	NP_061961.2	6.64386	1	1	0	1	0	0	0	0	0	0	1	1	0	0	0	0	RNA polymerase II-associated factor 1 homolog isoform 1 [Homo sapiens]	60
1036.1	GI:63054864	PAG1	NP_060910.3	-6.64386	2	2	2	0	0	0	2	2	0	0	0	0	0	0	0	0	phosphoprotein associated with glycosphingolipid-enriched microdomains 1 [Homo sapiens]	47
1182.1	GI:33386693	PAIP1	NP_877590.1	-1	2	3	2	1	0	0	2	2	0	0	0	0	1	1	0	0	polyadenylate-binding protein-interacting protein 1 isoform 2 [Homo sapiens]	46
1476.1	GI:55769546	PAK1IP1	NP_060376.2	-6.64386	1	1	1	0	0	0	1	1	0	0	0	0	0	0	0	0	p21-activated protein kinase-interacting protein 1 [Homo sapiens]	44
1457.1	GI:6005709	PALM2-AKAP2	NP_009134.1	-6.64386	1	1	1	0	1	1	0	0	0	0	0	0	0	0	0	0	PALM2-AKAP2 protein isoform 1 [Homo sapiens]	122
1707.1	GI:530360491	PARK7	XP_005263483.1	-6.64386	1	1	1	0	0	0	0	0	1	1	0	0	0	0	0	0	PREDICTED: protein DJ-1 isoform X3 [Homo sapiens]	17
10.1	GI:156523968	PARP1	NP_001609.2	-1.96683	43	108	86	22	43	69	14	16	1	1	17	21	1	1	0	0	poly [ADP-ribose] polymerase 1 [Homo sapiens]	113
681.1	GI:530402916	PARP2	XP_005267304.1	-6.64386	4	4	4	0	0	0	4	4	0	0	0	0	0	0	0	0	PREDICTED: poly [ADP-ribose] polymerase 2 isoform X1 [Homo sapiens]	57
1240.1	GI:55769533	PAWR	NP_002574.2	-6.64386	1	2	2	0	0	0	2	2	0	0	0	0	0	0	0	0	PRKC apoptosis WT1 regulator protein [Homo sapiens]	37
1507.1	GI:530432907	PBDC1	XP_005277862.1	6.64386	1	1	0	1	0	0	0	0	0	0	0	0	0	0	1	1	PREDICTED: protein ycf2 isoform X1 [Homo sapiens]	27
792.1	GI:93102371	PBRM1	NP_060783.3	-1	3	3	2	1	2	2	0	0	0	0	1	1	0	0	0	0	protein polybromo-1 [Homo sapiens]	181
454.1	GI:530367641	PCBP1	XP_005264398.1	1	6	12	4	8	1	1	0	0	3	3	1	1	1	1	4	6	PREDICTED: poly(rC)-binding protein 1 isoform X1 [Homo sapiens]	37
1389.1	GI:94538350	PCDH17	NP_001035519.1	6.64386	1	1	0	1	0	0	0	0	0	0	1	1	0	0	0	0	protocadherin-17 precursor [Homo sapiens]	126
1392.1	GI:9256586	PCDHA3	NP_061729.1	-6.64386	1	1	1	0	1	1	0	0	0	0	0	0	0	0	0	0	protocadherin alpha-3 isoform 1 precursor [Homo sapiens]	102
1459.1	GI:58761530	PCGF6	NP_001011663.1	0	1	2	1	1	0	0	1	1	0	0	0	0	1	1	0	0	polycomb group RING finger protein 6 isoform a [Homo sapiens]	39
1737.1	GI:354983501	PCMT1	NP_001238982.1	6.64386	1	1	0	1	0	0	0	0	0	0	0	0	0	0	1	1	protein-L-isoaspartate(D-aspartate) O-methyltransferase isoform 1 [Homo sapiens]	30
594.1	GI:4505641	PCNA	NP_002583.1	0	4	6	3	3	0	0	0	0	2	3	0	0	0	0	3	3	proliferating cell nuclear antigen [Homo sapiens]	29
1382.1	GI:9966827	PCNP	NP_065090.1	-6.64386	1	1	1	0	0	0	0	0	1	1	0	0	0	0	0	0	PEST proteolytic signal-containing nuclear protein [Homo sapiens]	19
1348.1	GI:157653329	PCOLCE	NP_002584.2	-6.64386	1	1	1	0	1	1	0	0	0	0	0	0	0	0	0	0	procollagen C-endopeptidase enhancer 1 precursor [Homo sapiens]	48
903.1	GI:241982780	PDCD6IP	NP_001155901.1	0.584963	3	5	2	3	2	2	0	0	0	0	3	3	0	0	0	0	programmed cell death 6-interacting protein isoform 2 [Homo sapiens]	97
1711.1	GI:4885543	PDHA2	NP_005381.1	6.64386	1	1	0	1	0	0	0	0	0	0	0	0	1	1	0	0	pyruvate dehydrogenase E1 component subunit alpha, testis-specific form, mitochondrial precursor [Homo sapiens]	43
900.1	GI:291084858	PDHB	NP_001166939.1	6.64386	3	3	0	3	0	0	0	0	0	0	0	0	0	0	3	3	pyruvate dehydrogenase E1 component subunit beta, mitochondrial isoform 2 precursor [Homo sapiens]	37
207.1	GI:530405728	PDIA3	XP_005254380.1	6.64386	11	11	0	11	0	0	0	0	0	0	0	0	11	11	0	0	PREDICTED: protein disulfide-isomerase A3 isoform X2 [Homo sapiens]	54
737.1	GI:4758304	PDIA4	NP_004902.1	6.64386	3	3	0	3	0	0	0	0	0	0	3	3	0	0	0	0	protein disulfide-isomerase A4 precursor [Homo sapiens]	73
814.1	GI:544186046	PDIA6	NP_001269634.1	6.64386	3	3	0	3	0	0	0	0	0	0	0	0	3	3	0	0	protein disulfide-isomerase A6 isoform b [Homo sapiens]	53
710.1	GI:42741675	PDLIM7	NP_976227.1	-0.736966	4	8	5	3	1	2	2	3	0	0	0	0	3	3	0	0	PDZ and LIM domain protein 7 isoform 2 [Homo sapiens]	46
520.1	GI:550544180	PDXDC1	NP_001272374.1	6.64386	5	5	0	5	0	0	0	0	0	0	5	5	0	0	0	0	pyridoxal-dependent decarboxylase domain-containing protein 1 isoform 3 [Homo sapiens]	84
1070.1	GI:530421761	PDZD11	XP_005262330.1	-6.64386	2	2	2	0	0	0	0	0	2	2	0	0	0	0	0	0	PREDICTED: PDZ domain-containing protein 11 isoform X2 [Homo sapiens]	16
1103.1	GI:530401327	PEBP1	XP_005253951.1	-2	2	5	4	1	0	0	1	1	2	3	1	1	0	0	0	0	PREDICTED: phosphatidylethanolamine-binding protein 1 isoform X1 [Homo sapiens]	17
960.1	GI:31880783	PELO	NP_057030.3	6.64386	2	2	0	2	0	0	0	0	0	0	0	0	2	2	0	0	protein pelota homolog [Homo sapiens]	43
1027.1	GI:7657455	PES1	NP_055118.1	-6.64386	2	2	2	0	0	0	2	2	0	0	0	0	0	0	0	0	pescadillo homolog isoform 1 [Homo sapiens]	68
1632.1	GI:530384139	PEX3	XP_005267238.1	6.64386	1	1	0	1	0	0	0	0	0	0	0	0	0	0	1	1	PREDICTED: peroxisomal biogenesis factor 3 isoform X1 [Homo sapiens]	36
1594.1	GI:530399329	PEX5	XP_005253512.1	6.64386	1	1	0	1	0	0	0	0	0	0	1	1	0	0	0	0	PREDICTED: peroxisomal biogenesis factor 5 isoform X5 [Homo sapiens]	69
1563.1	GI:530410426	PFAS	XP_005256750.1	6.64386	1	1	0	1	0	0	0	0	0	0	1	1	0	0	0	0	PREDICTED: phosphoribosylformylglycinamidine synthase isoform X3 [Homo sapiens]	116
980.1	GI:12408675	PFDN2	NP_036526.2	0	2	4	2	2	0	0	0	0	2	2	0	0	0	0	2	2	prefoldin subunit 2 [Homo sapiens]	17
159.1	GI:544063393	PFKFB3	NP_001269559.1	-0.241008	13	24	13	11	0	0	11	13	0	0	0	0	11	11	0	0	6-phosphofructo-2-kinase/fructose-2,6-bisphosphatase 3 isoform 3 [Homo sapiens]	61
1106.1	GI:530400474	PFKM	XP_005269037.1	6.64386	2	2	0	2	0	0	0	0	0	0	2	2	0	0	0	0	PREDICTED: 6-phosphofructokinase, muscle type isoform X7 [Homo sapiens]	89
367.1	GI:530392193	PFKP	XP_005252524.1	6.64386	7	7	0	7	0	0	0	0	0	0	7	7	0	0	0	0	PREDICTED: 6-phosphofructokinase type C isoform X3 [Homo sapiens]	82
263.1	GI:281604138	PGAM5	NP_001164015.1	-0.652077	9	18	11	7	0	0	0	0	9	11	0	0	0	0	6	7	serine/threonine-protein phosphatase PGAM5, mitochondrial isoform 2 [Homo sapiens]	32
1672.1	GI:530370986	PGAP1	XP_005246923.1	6.64386	1	2	0	2	0	0	0	0	0	0	0	0	1	2	0	0	PREDICTED: GPI inositol-deacylase isoform X1 [Homo sapiens]	85
1356.1	GI:14210514	PGBD1	NP_115896.1	-6.64386	1	1	1	0	0	0	1	1	0	0	0	0	0	0	0	0	piggyBac transposable element-derived protein 1 [Homo sapiens]	92
1155.1	GI:530360587	PGD	XP_005263528.1	6.64386	2	2	0	2	0	0	0	0	0	0	0	0	2	2	0	0	PREDICTED: 6-phosphogluconate dehydrogenase, decarboxylating isoform X1 [Homo sapiens]	56
523.1	GI:530432913	PGK1	XP_005277865.1	-2.58496	5	7	6	1	4	4	2	2	0	0	0	0	1	1	0	0	PREDICTED: phosphoglycerate kinase 1 isoform X2 [Homo sapiens]	35
1418.1	GI:7661568	PGM3	NP_056414.1	6.64386	1	1	0	1	0	0	0	0	0	0	0	0	1	1	0	0	phosphoacetylglucosamine mutase isoform 2 [Homo sapiens]	60
931.1	GI:5729875	PGRMC1	NP_006658.1	6.64386	2	2	0	2	0	0	0	0	0	0	0	0	0	0	2	2	membrane-associated progesterone receptor component 1 isoform 1 [Homo sapiens]	22
1314.1	GI:291621647	PGRMC2	NP_006311.2	6.64386	1	1	0	1	0	0	0	0	0	0	0	0	0	0	1	1	membrane-associated progesterone receptor component 2 [Homo sapiens]	26
220.1	GI:4505773	PHB	NP_002625.1	2.45943	11	13	2	11	0	0	0	0	2	2	0	0	0	0	11	11	prohibitin isoform 1 [Homo sapiens]	30
202.1	GI:221307584	PHB2	NP_001138303.1	1.73697	11	13	3	10	0	0	0	0	3	3	0	0	0	0	10	10	prohibitin-2 isoform 1 [Homo sapiens]	33
977.1	GI:14249398	PHF5A	NP_116147.1	-6.64386	2	2	2	0	0	0	0	0	2	2	0	0	0	0	0	0	PHD finger-like domain-containing protein 5A [Homo sapiens]	12
481.1	GI:23308577	PHGDH	NP_006614.2	1.32193	5	7	2	5	0	0	2	2	0	0	0	0	5	5	0	0	D-3-phosphoglycerate dehydrogenase [Homo sapiens]	57
1656.1	GI:530375514	PHLDB2	XP_005247945.1	-6.64386	1	1	1	0	1	1	0	0	0	0	0	0	0	0	0	0	PREDICTED: pleckstrin homology-like domain, family B, member 2 isoform X19 [Homo sapiens]	87
1514.1	GI:530427379	PIGG	XP_005272346.1	6.64386	1	1	0	1	0	0	0	0	0	0	1	1	0	0	0	0	PREDICTED: GPI ethanolamine phosphate transferase 2 isoform X7 [Homo sapiens]	59
1325.1	GI:23199983	PIGK	NP_005473.1	6.64386	1	2	0	2	0	0	0	0	0	0	0	0	1	1	1	1	GPI-anchor transamidase precursor [Homo sapiens]	45
261.1	GI:15088795	PIGS	NP_149975.1	6.64386	9	9	0	9	0	0	0	0	0	0	0	0	9	9	0	0	GPI transamidase component PIG-S [Homo sapiens]	62
1542.1	GI:530418149	PIGT	XP_005260489.1	6.64386	1	2	0	2	0	0	0	0	0	0	0	0	1	2	0	0	PREDICTED: GPI transamidase component PIG-T isoform X6 [Homo sapiens]	36
1204.1	GI:8923598	PIH1D1	NP_060386.1	6.64386	1	1	0	1	0	0	0	0	0	0	0	0	0	0	1	1	PIH1 domain-containing protein 1 [Homo sapiens]	32
1697.1	GI:530363508	PIK3R3	XP_005271347.1	6.64386	1	1	0	1	0	0	0	0	0	0	1	1	0	0	0	0	PREDICTED: phosphatidylinositol 3-kinase regulatory subunit gamma isoform X2 [Homo sapiens]	56
951.1	GI:4505821	PIP	NP_002643.1	1	2	9	3	6	0	0	2	2	1	1	2	2	1	2	2	2	prolactin-inducible protein precursor [Homo sapiens]	17
363.1	GI:530405979	PKM	XP_005254502.1	-0.263034	7	11	6	5	1	1	4	5	0	0	0	0	5	5	0	0	PREDICTED: pyruvate kinase PKM isoform X3 [Homo sapiens]	58
812.1	GI:5453974	PKN2	NP_006247.1	6.64386	3	3	0	3	0	0	0	0	0	0	3	3	0	0	0	0	serine/threonine-protein kinase N2 [Homo sapiens]	112
357.1	GI:53729346	PKP1	NP_000290.2	1	7	15	5	10	0	0	4	4	1	1	1	1	7	8	1	1	plakophilin-1 isoform 1b [Homo sapiens]	83
1504.1	GI:53829376	PKP4	NP_001005476.1	0	1	2	1	1	1	1	0	0	0	0	1	1	0	0	0	0	plakophilin-4 isoform b [Homo sapiens]	127
1623.1	GI:530387831	PLAT	XP_005273588.1	-6.64386	1	1	1	0	0	0	1	1	0	0	0	0	0	0	0	0	PREDICTED: tissue-type plasminogen activator isoform X2 [Homo sapiens]	49
1386.1	GI:95147333	PLCB2	NP_004564.2	0	1	2	1	1	0	0	1	1	0	0	1	1	0	0	0	0	1-phosphatidylinositol 4,5-bisphosphate phosphodiesterase beta-2 isoform 1 [Homo sapiens]	134
1718.1	GI:4505873	PLD1	NP_002653.1	-6.64386	1	2	2	0	1	1	1	1	0	0	0	0	0	0	0	0	phospholipase D1 isoform a [Homo sapiens]	124
669.1	GI:530416116	PLD3	XP_005258767.1	2	4	5	1	4	0	0	1	1	0	0	1	1	3	3	0	0	PREDICTED: phospholipase D3 isoform X7 [Homo sapiens]	55
1318.1	GI:270265812	PLD6	NP_849158.2	6.64386	1	1	0	1	0	0	0	0	0	0	0	0	0	0	1	1	mitochondrial cardiolipin hydrolase [Homo sapiens]	28
25.1	GI:530430881	PLEC	XP_005276886.1	-0.874469	32	68	44	24	16	20	13	13	11	11	12	13	5	5	5	6	PREDICTED: plectin isoform X4 [Homo sapiens]	517
544.1	GI:530403471	PLEKHG3	XP_005267569.1	-6.64386	5	6	6	0	5	5	1	1	0	0	0	0	0	0	0	0	PREDICTED: pleckstrin homology domain-containing family G member 3 isoform X2 [Homo sapiens]	148
704.1	GI:530360593	PLOD1	XP_005263531.1	6.64386	4	5	0	5	0	0	0	0	0	0	4	5	0	0	0	0	PREDICTED: procollagen-lysine,2-oxoglutarate 5-dioxygenase 1 isoform X1 [Homo sapiens]	88
777.1	GI:62739166	PLOD2	NP_000926.2	1	3	3	1	2	0	0	0	0	1	1	2	2	0	0	0	0	procollagen-lysine,2-oxoglutarate 5-dioxygenase 2 isoform 2 precursor [Homo sapiens]	85
575.1	GI:41349499	PLP1	NP_000524.3	-1.58496	5	12	9	3	2	2	4	4	3	3	1	1	0	0	2	2	myelin proteolipid protein isoform 1 [Homo sapiens]	30
574.1	GI:4505895	PLRG1	NP_002660.1	-1	5	9	6	3	0	0	5	5	1	1	0	0	3	3	0	0	pleiotropic regulator 1 isoform 1 [Homo sapiens]	57
204.1	GI:7549809	PLS3	NP_005023.2	-1.1375	11	16	11	5	0	0	9	9	2	2	0	0	5	5	0	0	plastin-3 isoform 1 [Homo sapiens]	71
1232.1	GI:58082085	PM20D2	NP_001010853.1	6.64386	1	1	0	1	0	0	0	0	0	0	0	0	1	1	0	0	peptidase M20 domain-containing protein 2 [Homo sapiens]	48
650.1	GI:67089157	PML	NP_150243.2	6.64386	4	4	0	4	0	0	0	0	0	0	4	4	0	0	0	0	protein PML isoform 2 [Homo sapiens]	67
1369.1	GI:116642885	PNKD	NP_001070867.1	6.64386	1	1	0	1	0	0	0	0	0	0	0	0	0	0	1	1	probable hydrolase PNKD isoform 3 precursor [Homo sapiens]	15
670.1	GI:530415614	PNKP	XP_005258531.1	-6.64386	4	4	4	0	0	0	4	4	0	0	0	0	0	0	0	0	PREDICTED: bifunctional polynucleotide phosphatase/kinase isoform X1 [Homo sapiens]	57
1244.1	GI:5453920	PNLIPRP1	NP_006220.1	-6.64386	1	2	2	0	0	0	0	0	1	2	0	0	0	0	0	0	inactive pancreatic lipase-related protein 1 precursor [Homo sapiens]	52
1378.1	GI:106507261	PNLIPRP2	NP_005387.2	-6.64386	1	1	1	0	1	1	0	0	0	0	0	0	0	0	0	0	pancreatic lipase-related protein 2 precursor [Homo sapiens]	52
186.1	GI:530404000	PNN	XP_005267825.1	-6.64386	12	13	13	0	8	8	5	5	0	0	0	0	0	0	0	0	PREDICTED: pinin isoform X1 [Homo sapiens]	67
1059.1	GI:530427454	PNPLA6	XP_005272513.1	6.64386	2	2	0	2	0	0	0	0	0	0	2	2	0	0	0	0	PREDICTED: neuropathy target esterase isoform X3 [Homo sapiens]	146
633.1	GI:8922498	PNPO	NP_060599.1	-1	4	6	4	2	0	0	0	0	4	4	0	0	0	0	2	2	pyridoxine-5'-phosphate oxidase [Homo sapiens]	30
826.1	GI:530422196	POF1B	XP_005262260.1	1.58496	3	4	1	3	0	0	1	1	0	0	0	0	3	3	0	0	PREDICTED: protein POF1B isoform X2 [Homo sapiens]	66
1076.1	GI:530416735	POLD1	XP_005259065.1	6.64386	2	2	0	2	0	0	0	0	0	0	2	2	0	0	0	0	PREDICTED: DNA polymerase delta catalytic subunit isoform X3 [Homo sapiens]	121
1217.1	GI:7661672	POLDIP2	NP_056399.1	0	1	2	1	1	0	0	0	0	1	1	0	0	0	0	1	1	polymerase delta-interacting protein 2 [Homo sapiens]	42
283.1	GI:522020125	POLDIP3	NP_001265586.1	-2.80735	9	16	14	2	0	0	8	11	3	3	0	0	2	2	0	0	polymerase delta-interacting protein 3 isoform 3 [Homo sapiens]	48
813.1	GI:544346215	POLR1B	NP_001269703.1	6.64386	3	3	0	3	0	0	0	0	0	0	3	3	0	0	0	0	DNA-directed RNA polymerase I subunit RPA2 isoform 4 [Homo sapiens]	108
1618.1	GI:530390079	POLR1E	XP_005251604.1	-6.64386	1	1	1	0	0	0	1	1	0	0	0	0	0	0	0	0	PREDICTED: DNA-directed RNA polymerase I subunit RPA49 isoform X1 [Homo sapiens]	54
553.1	GI:530376795	POLR2B	XP_005265803.1	6.64386	5	6	0	6	0	0	0	0	0	0	5	6	0	0	0	0	PREDICTED: DNA-directed RNA polymerase II subunit RPB2 isoform X2 [Homo sapiens]	125
974.1	GI:14702171	POLR2C	NP_116558.1	-1	2	3	2	1	0	0	0	0	2	2	0	0	0	0	1	1	DNA-directed RNA polymerase II subunit RPB3 [Homo sapiens]	31
1004.1	GI:14589951	POLR2E	NP_002686.2	0.584963	2	5	2	3	0	0	0	0	2	2	0	0	0	0	2	3	DNA-directed RNA polymerases I, II, and III subunit RPABC1 [Homo sapiens]	25
1278.1	GI:4505947	POLR2G	NP_002687.1	6.64386	1	1	0	1	0	0	0	0	0	0	0	0	0	0	1	1	DNA-directed RNA polymerase II subunit RPB7 [Homo sapiens]	19
1658.1	GI:530374797	POLR2H	XP_005247598.1	-6.64386	1	1	1	0	0	0	0	0	1	1	0	0	0	0	0	0	PREDICTED: DNA-directed RNA polymerases I, II, and III subunit RPABC3 isoform X1 [Homo sapiens]	20
1243.1	GI:5453930	POLR2I	NP_006224.1	-6.64386	1	1	1	0	0	0	0	0	1	1	0	0	0	0	0	0	DNA-directed RNA polymerase II subunit RPB9 [Homo sapiens]	15
1508.1	GI:530432586	POM121	XP_005277676.1	6.64386	1	1	0	1	0	0	0	0	0	0	0	0	1	1	0	0	PREDICTED: nuclear envelope pore membrane protein POM 121 isoform X2 [Homo sapiens]	122
598.1	GI:31542693	POMGNT2	NP_116195.2	6.64386	4	4	0	4	0	0	0	0	0	0	0	0	4	4	0	0	protein O-linked-mannose beta-1,4-N-acetylglucosaminyltransferase 2 precursor [Homo sapiens]	67
885.1	GI:485836935	POMK	NP_001264900.1	6.64386	3	3	0	3	0	0	0	0	0	0	0	0	3	3	0	0	protein O-mannose kinase [Homo sapiens]	40
1440.1	GI:66529396	PON2	NP_001018171.1	6.64386	1	1	0	1	0	0	0	0	0	0	0	0	1	1	0	0	serum paraoxonase/arylesterase 2 isoform 2 [Homo sapiens]	38
683.1	GI:530400441	PPHLN1	XP_005269021.1	-2.32193	4	6	5	1	0	0	4	5	0	0	0	0	1	1	0	0	PREDICTED: periphilin-1 isoform X3 [Homo sapiens]	41
791.1	GI:10863927	PPIA	NP_066953.1	0	3	6	3	3	0	0	0	0	2	3	0	0	0	0	3	3	peptidyl-prolyl cis-trans isomerase A [Homo sapiens]	18
944.1	GI:4758950	PPIB	NP_000933.1	-1	2	3	2	1	0	0	0	0	2	2	0	0	0	0	1	1	peptidyl-prolyl cis-trans isomerase B precursor [Homo sapiens]	24
1159.1	GI:5174637	PPIE	NP_006103.1	-1	2	3	2	1	0	0	0	0	2	2	0	0	0	0	1	1	peptidyl-prolyl cis-trans isomerase E isoform 1 [Homo sapiens]	33
398.1	GI:20911035	PPIL4	NP_624311.1	-1	6	9	6	3	0	0	6	6	0	0	0	0	3	3	0	0	peptidyl-prolyl cis-trans isomerase-like 4 [Homo sapiens]	57
1437.1	GI:66932992	PPIP5K1	NP_055474.3	6.64386	1	1	0	1	0	0	0	0	0	0	0	0	1	1	0	0	inositol hexakisphosphate and diphosphoinositol-pentakisphosphate kinase 1 isoform 2 [Homo sapiens]	157
110.1	GI:4505995	PPM1B	NP_002697.1	0.060121	16	96	47	49	3	3	13	26	10	18	3	3	14	29	10	17	protein phosphatase 1B isoform 1 [Homo sapiens]	53
285.1	GI:46249376	PPP1CB	NP_996759.1	-2.90689	9	17	15	2	2	2	1	1	8	12	1	1	0	0	1	1	serine/threonine-protein phosphatase PP1-beta catalytic subunit isoform 1 [Homo sapiens]	37
27.1	GI:219842212	PPP1R12A	NP_001137357.1	-4.70044	32	54	52	2	31	35	12	13	3	4	2	2	0	0	0	0	protein phosphatase 1 regulatory subunit 12A isoform a [Homo sapiens]	115
1347.1	GI:157674363	PPP1R15A	NP_055145.3	6.64386	1	1	0	1	0	0	0	0	0	0	1	1	0	0	0	0	protein phosphatase 1 regulatory subunit 15A [Homo sapiens]	73
416.1	GI:93204861	PPP1R9A	NP_060120.2	-6.64386	6	8	8	0	5	7	0	0	1	1	0	0	0	0	0	0	neurabin-1 isoform 4 [Homo sapiens]	123
48.1	GI:140972063	PPP1R9B	NP_115984.3	-6.64386	22	38	38	0	21	28	7	7	3	3	0	0	0	0	0	0	neurabin-2 [Homo sapiens]	89
805.1	GI:57222565	PPP2CB	NP_001009552.1	0.584963	3	5	2	3	0	0	0	0	2	2	0	0	0	0	3	3	serine/threonine-protein phosphatase 2A catalytic subunit beta isoform [Homo sapiens]	36
297.1	GI:21361399	PPP2R1A	NP_055040.2	2	8	10	2	8	0	0	2	2	0	0	0	0	7	8	0	0	serine/threonine-protein phosphatase 2A 65 kDa regulatory subunit A alpha isoform [Homo sapiens]	65
549.1	GI:530387887	PPP2R2A	XP_005273616.1	0.736966	5	8	3	5	0	0	3	3	0	0	0	0	4	5	0	0	PREDICTED: serine/threonine-protein phosphatase 2A 55 kDa regulatory subunit B alpha isoform isoform X1 [Homo sapiens]	52
1497.1	GI:5453954	PPP2R5D	NP_006236.1	6.64386	1	1	0	1	0	0	0	0	0	0	0	0	1	1	0	0	serine/threonine-protein phosphatase 2A 56 kDa regulatory subunit delta isoform isoform 1 [Homo sapiens]	70
1033.1	GI:6715568	PPP3CA	NP_000935.1	6.64386	2	2	0	2	0	0	0	0	0	0	0	0	2	2	0	0	serine/threonine-protein phosphatase 2B catalytic subunit alpha isoform isoform 1 [Homo sapiens]	59
1496.1	GI:5453958	PPP5C	NP_006238.1	6.64386	1	1	0	1	0	0	0	0	0	0	0	0	1	1	0	0	serine/threonine-protein phosphatase 5 isoform 1 [Homo sapiens]	57
1601.1	GI:530396962	PPP6R3	XP_005274141.1	6.64386	1	1	0	1	0	0	0	0	0	0	1	1	0	0	0	0	PREDICTED: serine/threonine-protein phosphatase 6 regulatory subunit 3 isoform X4 [Homo sapiens]	89
1717.1	GI:4506031	PPT1	NP_000301.1	6.64386	1	1	0	1	0	0	0	0	0	0	0	0	0	0	1	1	palmitoyl-protein thioesterase 1 isoform 1 precursor [Homo sapiens]	34
1567.1	GI:530407297	PRC1	XP_005255044.1	-6.64386	1	1	1	0	0	0	1	1	0	0	0	0	0	0	0	0	PREDICTED: protein regulator of cytokinesis 1 isoform X2 [Homo sapiens]	66
221.1	GI:32455264	PRDX1	NP_859047.1	0.540568	11	27	11	16	1	1	3	3	7	7	2	2	2	2	9	12	peroxiredoxin-1 [Homo sapiens]	22
1042.1	GI:5802974	PRDX3	NP_006784.1	0	2	4	2	2	0	0	0	0	2	2	0	0	0	0	2	2	thioredoxin-dependent peroxide reductase, mitochondrial isoform a precursor [Homo sapiens]	28
945.1	GI:4758638	PRDX6	NP_004896.1	-1	2	3	2	1	0	0	0	0	2	2	0	0	0	0	1	1	peroxiredoxin-6 [Homo sapiens]	25
644.1	GI:7019503	PREB	NP_037520.1	6.64386	4	5	0	5	0	0	0	0	0	0	0	0	4	5	0	0	prolactin regulatory element-binding protein [Homo sapiens]	45
1716.1	GI:4506063	PRKAR1A	NP_002725.1	-6.64386	1	1	1	0	0	0	1	1	0	0	0	0	0	0	0	0	cAMP-dependent protein kinase type I-alpha regulatory subunit isoform a [Homo sapiens]	43
1661.1	GI:530372838	PRKAR2A	XP_005265372.1	6.64386	1	1	0	1	0	0	0	0	0	0	0	0	1	1	0	0	PREDICTED: cAMP-dependent protein kinase type II-alpha regulatory subunit isoform X3 [Homo sapiens]	38
1269.1	GI:47132587	PRKCDBP	NP_659477.2	0.584963	1	5	2	3	1	1	0	0	1	1	1	2	1	1	0	0	protein kinase C delta-binding protein [Homo sapiens]	28
1079.1	GI:530415016	PRKCSH	XP_005260045.1	6.64386	2	2	0	2	0	0	0	0	0	0	2	2	0	0	0	0	PREDICTED: glucosidase 2 subunit beta isoform X2 [Homo sapiens]	60
465.1	GI:13654237	PRKDC	NP_008835.5	6.64386	6	6	0	6	0	0	0	0	0	0	6	6	0	0	0	0	DNA-dependent protein kinase catalytic subunit isoform 1 [Homo sapiens]	469
161.1	GI:530416393	PRMT1	XP_005258900.1	-0.347923	13	50	28	22	0	0	12	16	9	12	0	0	12	14	7	8	PREDICTED: protein arginine N-methyltransferase 1 isoform X3 [Homo sapiens]	39
32.1	GI:88900507	PRMT5	NP_001034708.1	0.0230836	28	250	124	126	14	19	23	95	9	10	12	17	25	101	6	8	protein arginine N-methyltransferase 5 isoform b [Homo sapiens]	71
223.1	GI:7657381	PRPF19	NP_055317.1	-0.222392	10	26	14	12	1	1	8	10	2	3	0	0	7	10	2	2	pre-mRNA-processing factor 19 [Homo sapiens]	55
524.1	GI:530432178	PRPF3	XP_005277497.1	-1	5	6	4	2	4	4	0	0	0	0	2	2	0	0	0	0	PREDICTED: U4/U6 small nuclear ribonucleoprotein Prp3 isoform X1 [Homo sapiens]	72
198.1	GI:221136939	PRPF31	NP_056444.3	0.125531	11	23	11	12	1	2	8	9	0	0	0	0	11	12	0	0	U4/U6 small nuclear ribonucleoprotein Prp31 [Homo sapiens]	55
379.1	GI:349732206	PRPF4	NP_001231855.1	0	7	10	5	5	0	0	4	4	1	1	0	0	5	5	0	0	U4/U6 small nuclear ribonucleoprotein Prp4 isoform 2 [Homo sapiens]	58
910.1	GI:89276756	PRPF4B	NP_003904.3	-6.64386	2	2	2	0	0	0	0	0	2	2	0	0	0	0	0	0	serine/threonine-protein kinase PRP4 homolog [Homo sapiens]	117
201.1	GI:40807485	PRPF6	NP_036601.2	0.584963	11	15	6	9	6	6	0	0	0	0	9	9	0	0	0	0	pre-mRNA-processing factor 6 [Homo sapiens]	107
7.1	GI:91208426	PRPF8	NP_006436.3	0.696608	47	76	29	47	26	29	0	0	0	0	39	47	0	0	0	0	pre-mRNA-processing-splicing factor 8 [Homo sapiens]	273
1058.1	GI:530429398	PRRC2A	XP_005275520.1	-6.64386	2	2	2	0	0	0	0	0	2	2	0	0	0	0	0	0	PREDICTED: protein PRRC2A isoform X2 [Homo sapiens]	222
1056.1	GI:530431211	PRSS2	XP_005277055.1	-0.289507	2	20	11	9	2	3	2	4	2	4	2	4	2	3	2	2	PREDICTED: trypsin-2 isoform X3 [Homo sapiens]	27
411.1	GI:530389679	PSIP1	XP_005251412.1	-6.64386	6	6	6	0	3	3	3	3	0	0	0	0	0	0	0	0	PREDICTED: PC4 and SFRS1-interacting protein isoform X1 [Homo sapiens]	40
219.1	GI:4506179	PSMA1	NP_002777.1	6.64386	11	18	0	18	0	0	0	0	0	0	0	0	0	0	12	18	proteasome subunit alpha type-1 isoform 2 [Homo sapiens]	30
340.1	GI:4506181	PSMA2	NP_002778.1	6.64386	7	14	0	14	0	0	0	0	0	0	0	0	0	0	7	14	proteasome subunit alpha type-2 [Homo sapiens]	26
573.1	GI:4506183	PSMA3	NP_002779.1	6.64386	5	9	0	9	0	0	0	0	0	0	0	0	0	0	5	9	proteasome subunit alpha type-3 isoform 1 [Homo sapiens]	28
352.1	GI:156713442	PSMA4	NP_001096137.1	3	7	9	1	8	0	0	0	0	1	1	0	0	0	0	7	8	proteasome subunit alpha type-4 isoform 1 [Homo sapiens]	29
491.1	GI:23110942	PSMA5	NP_002781.2	2.80735	5	16	2	14	0	0	0	0	2	2	0	0	0	0	5	14	proteasome subunit alpha type-5 isoform 1 [Homo sapiens]	26
408.1	GI:23110944	PSMA6	NP_002782.1	3.80735	6	15	1	14	0	0	1	1	0	0	0	0	1	1	6	13	proteasome subunit alpha type-6 isoform a [Homo sapiens]	27
304.1	GI:4506189	PSMA7	NP_002783.1	2.70044	8	15	2	13	0	0	0	0	2	2	0	0	1	1	8	12	proteasome subunit alpha type-7 [Homo sapiens]	28
550.1	GI:530383868	PSMB1	XP_005267108.1	3.90689	5	16	1	15	0	0	0	0	1	1	0	0	1	1	5	14	PREDICTED: proteasome subunit beta type-1 isoform X1 [Homo sapiens]	23
572.1	GI:4506195	PSMB2	NP_002785.1	6.64386	5	8	0	8	0	0	0	0	0	0	0	0	0	0	5	8	proteasome subunit beta type-2 isoform 1 [Homo sapiens]	23
484.1	GI:22538465	PSMB3	NP_002786.2	6.64386	5	9	0	9	0	0	0	0	0	0	0	0	0	0	5	9	proteasome subunit beta type-3 [Homo sapiens]	23
483.1	GI:22538467	PSMB4	NP_002787.2	6.64386	5	12	0	12	0	0	0	0	0	0	0	0	0	0	5	12	proteasome subunit beta type-4 [Homo sapiens]	29
218.1	GI:4506201	PSMB5	NP_002788.1	3.32193	11	22	2	20	0	0	1	1	1	1	1	1	1	1	11	18	proteasome subunit beta type-5 isoform 1 [Homo sapiens]	28
498.1	GI:23110925	PSMB6	NP_002789.1	2.58496	5	7	1	6	0	0	0	0	1	1	0	0	0	0	5	6	proteasome subunit beta type-6 isoform 1 proprotein [Homo sapiens]	25
475.1	GI:4506203	PSMB7	NP_002790.1	6.64386	5	8	0	8	0	0	0	0	0	0	0	0	0	0	5	8	proteasome subunit beta type-7 proprotein [Homo sapiens]	30
135.1	GI:24430151	PSMC1	NP_002793.2	3.45943	14	24	2	22	0	0	2	2	0	0	1	1	14	21	0	0	26S protease regulatory subunit 4 [Homo sapiens]	49
106.1	GI:4506209	PSMC2	NP_002794.1	4.39232	16	22	1	21	0	0	1	1	0	0	0	0	16	21	0	0	26S protease regulatory subunit 7 isoform 1 [Homo sapiens]	49
68.1	GI:21361144	PSMC3	NP_002795.2	4.90689	20	31	1	30	0	0	1	1	0	0	0	0	20	30	0	0	26S protease regulatory subunit 6A [Homo sapiens]	49
88.1	GI:5729991	PSMC4	NP_006494.1	6.64386	18	26	0	26	0	0	0	0	0	0	0	0	18	26	0	0	26S protease regulatory subunit 6B isoform 1 [Homo sapiens]	47
167.1	GI:312596881	PSMC5	NP_001186092.1	4.16993	13	19	1	18	0	0	1	1	0	0	0	0	13	18	0	0	26S protease regulatory subunit 8 isoform 2 [Homo sapiens]	45
148.1	GI:195539395	PSMC6	NP_002797.3	4.70044	13	27	1	26	0	0	1	1	0	0	0	0	12	17	8	9	26S protease regulatory subunit 10B [Homo sapiens]	46
90.1	GI:25777600	PSMD1	NP_002798.2	6.64386	18	25	0	25	0	0	0	0	0	0	18	25	0	0	0	0	26S proteasome non-ATPase regulatory subunit 1 isoform 1 [Homo sapiens]	106
1069.1	GI:530422134	PSMD10	XP_005262229.1	6.64386	2	2	0	2	0	0	0	0	0	0	0	0	0	0	2	2	PREDICTED: 26S proteasome non-ATPase regulatory subunit 10 isoform X1 [Homo sapiens]	14
98.1	GI:28872725	PSMD11	NP_002806.2	4.52356	17	24	1	23	0	0	1	1	0	0	0	0	17	23	0	0	26S proteasome non-ATPase regulatory subunit 11 [Homo sapiens]	47
134.1	GI:4506221	PSMD12	NP_002807.1	4.24793	14	20	1	19	0	0	1	1	0	0	0	0	14	19	0	0	26S proteasome non-ATPase regulatory subunit 12 isoform 1 [Homo sapiens]	53
208.1	GI:530395569	PSMD13	XP_005253080.1	6.64386	11	13	0	13	0	0	0	0	0	0	0	0	0	0	11	13	PREDICTED: 26S proteasome non-ATPase regulatory subunit 13 isoform X1 [Homo sapiens]	35
732.1	GI:5031981	PSMD14	NP_005796.1	3.16993	3	10	1	9	0	0	0	0	1	1	0	0	0	0	3	9	26S proteasome non-ATPase regulatory subunit 14 [Homo sapiens]	35
39.1	GI:25777602	PSMD2	NP_002799.3	6.64386	24	35	0	35	0	0	0	0	0	0	24	35	0	0	0	0	26S proteasome non-ATPase regulatory subunit 2 isoform 1 [Homo sapiens]	100
53.1	GI:25777612	PSMD3	NP_002800.2	3.85798	21	31	2	29	0	0	2	2	0	0	1	1	21	28	0	0	26S proteasome non-ATPase regulatory subunit 3 [Homo sapiens]	61
232.1	GI:5292161	PSMD4	NP_002801.1	3	10	18	2	16	0	0	2	2	0	0	0	0	10	12	4	4	26S proteasome non-ATPase regulatory subunit 4 [Homo sapiens]	41
154.1	GI:7661914	PSMD6	NP_055629.1	4.24793	13	20	1	19	0	0	1	1	0	0	0	0	13	19	0	0	26S proteasome non-ATPase regulatory subunit 6 isoform 2 [Homo sapiens]	46
480.1	GI:25777615	PSMD7	NP_002802.2	6.64386	5	8	0	8	0	0	0	0	0	0	0	0	0	0	5	8	26S proteasome non-ATPase regulatory subunit 7 [Homo sapiens]	37
607.1	GI:156631005	PSMD8	NP_002803.2	6.64386	4	6	0	6	0	0	0	0	0	0	0	0	0	0	4	6	26S proteasome non-ATPase regulatory subunit 8 [Homo sapiens]	40
1312.1	GI:30410792	PSME2	NP_002809.2	6.64386	1	1	0	1	0	0	0	0	0	0	0	0	0	0	1	1	proteasome activator complex subunit 2 [Homo sapiens]	27
1374.1	GI:109240550	PSPC1	NP_001035879.1	6.64386	1	1	0	1	0	0	0	0	0	0	0	0	1	1	0	0	paraspeckle component 1 [Homo sapiens]	59
358.1	GI:530425327	PTBP1	XP_005259655.1	0.736966	7	16	6	10	1	2	3	3	1	1	0	0	6	6	4	4	PREDICTED: polypyrimidine tract-binding protein 1 isoform X2 [Homo sapiens]	57
597.1	GI:38683855	PTCD3	NP_060422.4	2	4	5	1	4	1	1	0	0	0	0	4	4	0	0	0	0	pentatricopeptide repeat domain-containing protein 3, mitochondrial precursor [Homo sapiens]	79
1763.1	GI:134254466	PTCH1	NP_001077071.1	-6.64386	1	1	1	0	0	0	1	1	0	0	0	0	0	0	0	0	protein patched homolog 1 isoform M [Homo sapiens]	154
1501.1	GI:543583725	PTGES3	NP_001269534.1	6.64386	1	1	0	1	0	0	0	0	0	0	0	0	0	0	1	1	prostaglandin E synthase 3 isoform f [Homo sapiens]	13
628.1	GI:117168248	PTPLAD1	NP_057479.2	6.64386	4	9	0	9	0	0	0	0	0	0	2	3	1	2	3	4	very-long-chain (3R)-3-hydroxyacyl-[acyl-carrier protein] dehydratase 3 [Homo sapiens]	43
1300.1	GI:38257153	PTPLB	NP_940684.1	6.64386	1	1	0	1	0	0	0	0	0	0	0	0	0	0	1	1	very-long-chain (3R)-3-hydroxyacyl-[acyl-carrier protein] dehydratase 2 [Homo sapiens]	28
493.1	GI:4506289	PTPN1	NP_002818.1	6.64386	5	5	0	5	0	0	0	0	0	0	0	0	5	5	0	0	tyrosine-protein phosphatase non-receptor type 1 isoform 1 [Homo sapiens]	50
1753.1	GI:223941888	PTPN3	NP_001138843.1	-6.64386	1	1	1	0	0	0	0	0	1	1	0	0	0	0	0	0	tyrosine-protein phosphatase non-receptor type 3 isoform 5 [Homo sapiens]	71
1517.1	GI:530425355	PTPRS	XP_005259667.1	6.64386	1	1	0	1	0	0	0	0	0	0	1	1	0	0	0	0	PREDICTED: receptor-type tyrosine-protein phosphatase S isoform X11 [Homo sapiens]	168
315.1	GI:530411964	PTRF	XP_005257298.1	-0.378512	8	46	26	20	7	12	7	9	3	5	5	9	4	6	4	5	PREDICTED: polymerase I and transcript release factor isoform X1 [Homo sapiens]	41
1214.1	GI:7706351	PTRH2	NP_057161.1	0	1	2	1	1	0	0	0	0	1	1	0	0	0	0	1	1	peptidyl-tRNA hydrolase 2, mitochondrial precursor [Homo sapiens]	19
593.1	GI:4506331	PTS	NP_000308.1	-6.64386	4	5	5	0	0	0	0	0	4	5	0	0	0	0	0	0	6-pyruvoyl tetrahydrobiopterin synthase [Homo sapiens]	16
209.1	GI:530388852	PUF60	XP_005250892.1	-1.36257	11	25	18	7	0	0	11	11	7	7	0	0	7	7	0	0	PREDICTED: poly(U)-binding-splicing factor PUF60 isoform X1 [Homo sapiens]	58
731.1	GI:5032007	PURA	NP_005850.1	0.584963	3	5	2	3	0	0	2	2	0	0	0	0	2	2	1	1	transcriptional activator protein Pur-alpha [Homo sapiens]	35
1464.1	GI:57863285	PVRIG	NP_076975.2	6.64386	1	1	0	1	0	0	0	0	0	0	1	1	0	0	0	0	transmembrane protein PVRIG [Homo sapiens]	34
729.1	GI:5902034	PWP1	NP_008993.1	-1	3	3	2	1	2	2	0	0	0	0	1	1	0	0	0	0	periodic tryptophan protein 1 homolog [Homo sapiens]	56
942.1	GI:48762926	PWP2	NP_005040.2	6.64386	2	2	0	2	0	0	0	0	0	0	2	2	0	0	0	0	periodic tryptophan protein 2 homolog [Homo sapiens]	102
67.1	GI:4826960	QARS	NP_005042.1	3.32193	20	22	2	20	2	2	0	0	0	0	18	20	0	0	0	0	glutamine--tRNA ligase isoform a [Homo sapiens]	88
1393.1	GI:92110027	QPCTL	NP_060129.2	6.64386	1	1	0	1	0	0	0	0	0	0	0	0	0	0	1	1	glutaminyl-peptide cyclotransferase-like protein isoform 1 [Homo sapiens]	43
843.1	GI:530406592	RAB11A	XP_005254795.1	0.584963	3	5	2	3	0	0	0	0	2	2	0	0	0	0	3	3	PREDICTED: ras-related protein Rab-11A isoform X1 [Homo sapiens]	27
780.1	GI:4506363	RAB13	NP_002861.1	1.58496	3	4	1	3	0	0	0	0	1	1	0	0	0	0	3	3	ras-related protein Rab-13 isoform 1 [Homo sapiens]	23
1336.1	GI:19923483	RAB14	NP_057406.2	6.64386	1	1	0	1	0	0	0	0	0	0	0	0	0	0	1	1	ras-related protein Rab-14 [Homo sapiens]	24
723.1	GI:10880989	RAB18	NP_067075.1	6.64386	4	4	0	4	0	0	0	0	0	0	0	0	0	0	4	4	ras-related protein Rab-18 isoform 1 [Homo sapiens]	23
1599.1	GI:530397442	RAB1B	XP_005274378.1	6.64386	1	2	0	2	0	0	0	0	0	0	0	0	0	0	1	2	PREDICTED: ras-related protein Rab-1B isoform X1 [Homo sapiens]	18
1715.1	GI:4506365	RAB2A	NP_002856.1	6.64386	1	1	0	1	0	0	0	0	0	0	0	0	0	0	1	1	ras-related protein Rab-2A isoform a [Homo sapiens]	24
1234.1	GI:5803133	RAB32	NP_006825.1	6.64386	1	1	0	1	0	0	0	0	0	0	0	0	0	0	1	1	ras-related protein Rab-32 [Homo sapiens]	25
1093.1	GI:530411161	RAB34	XP_005258097.1	6.64386	2	2	0	2	0	0	0	0	0	0	0	0	0	0	2	2	PREDICTED: ras-related protein Rab-34 isoform X7 [Homo sapiens]	19
612.1	GI:5803135	RAB35	NP_006852.1	0	4	6	3	3	0	0	0	0	2	3	0	0	0	0	3	3	ras-related protein Rab-35 isoform 1 [Homo sapiens]	23
809.1	GI:55743118	RAB3GAP1	NP_036365.1	6.64386	3	3	0	3	0	0	0	0	0	0	3	3	0	0	0	0	rab3 GTPase-activating protein catalytic subunit isoform 2 [Homo sapiens]	110
1726.1	GI:41393614	RAB5C	NP_958842.1	6.64386	1	1	0	1	0	0	0	0	0	0	0	0	0	0	1	1	ras-related protein Rab-5C isoform a [Homo sapiens]	23
1384.1	GI:96975097	RAB6B	NP_057661.3	6.64386	1	1	0	1	0	0	0	0	0	0	0	0	0	0	1	1	ras-related protein Rab-6B [Homo sapiens]	23
869.1	GI:530375227	RAB7A	XP_005247808.1	1.58496	3	4	1	3	0	0	0	0	1	1	0	0	0	0	3	3	PREDICTED: ras-related protein Rab-7a isoform X1 [Homo sapiens]	18
780.2	GI:16933567	RAB8A	NP_005361.2	6.64386	2	2	0	2	0	0	0	0	0	0	0	0	0	0	2	2	ras-related protein Rab-8A [Homo sapiens]	24
1164.1	GI:4759012	RAB9A	NP_004242.1	0	2	4	2	2	0	0	0	0	2	2	0	0	0	0	2	2	ras-related protein Rab-9A [Homo sapiens]	23
1383.1	GI:9845511	RAC1	NP_008839.2	-6.64386	1	2	2	0	0	0	0	0	1	2	0	0	0	0	0	0	ras-related C3 botulinum toxin substrate 1 isoform Rac1 [Homo sapiens]	21
1052.1	GI:5453994	RAD21	NP_006256.1	6.64386	2	2	0	2	0	0	0	0	0	0	2	2	0	0	0	0	double-strand-break repair protein rad21 homolog [Homo sapiens]	72
1168.1	GI:4506387	RAD23B	NP_002865.1	6.64386	2	2	0	2	0	0	0	0	0	0	0	0	2	2	0	0	UV excision repair protein RAD23 homolog B isoform 1 [Homo sapiens]	43
399.1	GI:19924129	RAD50	NP_005723.2	0.736966	6	8	3	5	3	3	0	0	0	0	5	5	0	0	0	0	DNA repair protein RAD50 [Homo sapiens]	154
1448.1	GI:62739173	RAE1	NP_001015885.1	-6.64386	1	1	1	0	0	0	0	0	1	1	0	0	0	0	0	0	mRNA export factor [Homo sapiens]	41
103.1	GI:224809478	RAI14	NP_001138997.1	-6.64386	17	17	17	0	17	17	0	0	0	0	0	0	0	0	0	0	ankycorbin isoform d [Homo sapiens]	110
770.1	GI:33946329	RALA	NP_005393.2	-1.32193	3	7	5	2	0	0	0	0	3	5	0	0	0	0	2	2	ras-related protein Ral-A precursor [Homo sapiens]	24
666.1	GI:530417947	RALY	XP_005260391.1	-1	4	6	4	2	0	0	0	0	4	4	0	0	0	0	2	2	PREDICTED: RNA-binding protein Raly isoform X1 [Homo sapiens]	32
495.1	GI:5453555	RAN	NP_006316.1	2	5	10	2	8	0	0	0	0	2	2	0	0	1	1	5	7	GTP-binding nuclear protein Ran [Homo sapiens]	24
1063.1	GI:530426261	RANBP1	XP_005261322.1	6.64386	2	2	0	2	0	0	0	0	0	0	0	0	0	0	2	2	PREDICTED: ran-specific GTPase-activating protein isoform X1 [Homo sapiens]	23
34.1	GI:530368776	RANBP2	XP_005264063.1	6.64386	28	33	0	33	0	0	0	0	0	0	27	28	5	5	0	0	PREDICTED: E3 SUMO-protein ligase RanBP2 isoform X5 [Homo sapiens]	349
1297.1	GI:39812378	RANBP9	NP_005484.2	6.64386	1	2	0	2	0	0	0	0	0	0	1	1	1	1	0	0	ran-binding protein 9 [Homo sapiens]	78
242.1	GI:530420278	RANGAP1	XP_005261753.1	6.64386	10	16	0	16	0	0	0	0	0	0	6	6	9	10	0	0	PREDICTED: ran GTPase-activating protein 1 isoform X2 [Homo sapiens]	68
722.1	GI:155030196	RAP1GDS1	NP_001093897.1	-1	4	6	4	2	3	3	1	1	0	0	0	0	2	2	0	0	rap1 GTPase-GDP dissociation stimulator 1 isoform 3 [Homo sapiens]	66
1732.1	GI:38201690	RAP2B	NP_002877.2	-6.64386	1	1	1	0	0	0	0	0	1	1	0	0	0	0	0	0	ras-related protein Rap-2b [Homo sapiens]	20
1028.1	GI:7657261	RAPGEF2	NP_055062.1	6.64386	2	2	0	2	0	0	0	0	0	0	0	0	2	2	0	0	rap guanine nucleotide exchange factor 2 [Homo sapiens]	167
266.1	GI:15149476	RARS	NP_002878.2	1.58496	9	12	3	9	0	0	3	3	0	0	0	0	9	9	0	0	arginine--tRNA ligase, cytoplasmic [Homo sapiens]	75
970.1	GI:197100773	RARS2	NP_064716.2	6.64386	2	2	0	2	0	0	0	0	0	0	0	0	2	2	0	0	probable arginine--tRNA ligase, mitochondrial precursor [Homo sapiens]	65
374.1	GI:530363103	RBBP4	XP_005271150.1	0.485427	7	12	5	7	0	0	5	5	0	0	0	0	7	7	0	0	PREDICTED: histone-binding protein RBBP4 isoform X1 [Homo sapiens]	46
1096.1	GI:530408646	RBBP6	XP_005255520.1	-6.64386	2	2	2	0	0	0	2	2	0	0	0	0	0	0	0	0	PREDICTED: E3 ubiquitin-protein ligase RBBP6 isoform X3 [Homo sapiens]	106
1419.1	GI:7657504	RBFOX2	NP_055124.1	0	1	2	1	1	0	0	1	1	0	0	0	0	1	1	0	0	RNA binding protein fox-1 homolog 2 isoform 2 [Homo sapiens]	39
24.1	GI:530433604	RBM10	XP_005278372.1	0.177787	32	130	61	69	13	14	21	27	16	20	25	31	21	24	9	14	PREDICTED: RNA-binding protein 10 isoform X1 [Homo sapiens]	110
309.1	GI:5454064	RBM14	NP_006319.1	0	8	18	9	9	3	3	2	2	4	4	1	1	2	2	6	6	RNA-binding protein 14 isoform 1 [Homo sapiens]	69
326.1	GI:47933339	RBM15	NP_073605.4	-3	8	9	8	1	8	8	0	0	0	0	1	1	0	0	0	0	putative RNA-binding protein 15 isoform 1 [Homo sapiens]	107
1242.1	GI:54607124	RBM15B	NP_037418.3	-6.64386	1	1	1	0	1	1	0	0	0	0	0	0	0	0	0	0	putative RNA-binding protein 15B [Homo sapiens]	97
288.1	GI:224549005	RBM17	NP_001139019.1	-1.87447	9	14	11	3	0	0	9	10	1	1	0	0	3	3	0	0	splicing factor 45 [Homo sapiens]	45
635.1	GI:8922328	RBM22	NP_060517.1	-1	4	6	4	2	1	1	3	3	0	0	0	0	2	2	0	0	pre-mRNA-splicing factor RBM22 [Homo sapiens]	47
932.1	GI:55741709	RBM25	NP_067062.1	-1	2	3	2	1	2	2	0	0	0	0	1	1	0	0	0	0	RNA-binding protein 25 [Homo sapiens]	100
1477.1	GI:557636667	RBM26	NP_001273560.1	6.64386	1	1	0	1	0	0	0	0	0	0	1	1	0	0	0	0	RNA-binding protein 26 isoform 1 [Homo sapiens]	114
706.1	GI:4757926	RBM39	NP_004893.1	-1.58496	4	8	6	2	0	0	5	5	1	1	1	1	1	1	0	0	RNA-binding protein 39 isoform b [Homo sapiens]	59
685.1	GI:530397084	RBM4	XP_005274202.1	6.64386	4	4	0	4	0	0	0	0	0	0	0	0	0	0	4	4	PREDICTED: RNA-binding protein 4 isoform X1 [Homo sapiens]	40
1013.1	GI:93277070	RBM45	NP_694453.2	1	2	3	1	2	0	0	1	1	0	0	0	0	2	2	0	0	RNA-binding protein 45 [Homo sapiens]	53
938.1	GI:5032031	RBM5	NP_005769.1	-1	2	3	2	1	2	2	0	0	0	0	1	1	0	0	0	0	RNA-binding protein 5 [Homo sapiens]	92
817.1	GI:530432217	RBM8A	XP_005277515.1	-2	3	10	8	2	1	2	1	1	2	5	0	0	0	0	2	2	PREDICTED: RNA-binding protein 8A isoform X3 [Homo sapiens]	16
1404.1	GI:8400718	RBMS1	NP_058520.1	6.64386	1	1	0	1	0	0	0	0	0	0	0	0	1	1	0	0	RNA-binding motif, single-stranded-interacting protein 1 isoform a [Homo sapiens]	44
78.1	GI:56699409	RBMX	NP_002130.2	-0.447459	19	52	30	22	4	4	17	21	5	5	1	1	15	19	2	2	RNA-binding motif protein, X chromosome isoform 1 [Homo sapiens]	42
78.2	GI:242117971	RBMXL1	NP_001156008.1	-0.678072	13	39	24	15	4	4	13	16	4	4	1	1	9	13	1	1	RNA binding motif protein, X-linked-like-1 [Homo sapiens]	42
1473.1	GI:56090533	RBMY1D	NP_001006120.2	-6.64386	1	1	1	0	0	0	1	1	0	0	0	0	0	0	0	0	RNA-binding motif protein, Y chromosome, family 1 member D [Homo sapiens]	56
1174.1	GI:42560229	RBPJ	NP_056958.3	-6.64386	2	2	2	0	0	0	2	2	0	0	0	0	0	0	0	0	recombining binding protein suppressor of hairless isoform 2 [Homo sapiens]	54
333.1	GI:114796646	RCC1	NP_001041660.1	-6.64386	8	10	10	0	0	0	8	10	0	0	0	0	0	0	0	0	regulator of chromosome condensation isoform b [Homo sapiens]	47
1187.1	GI:29789090	RCC2	NP_061185.1	0	2	2	1	1	0	0	1	1	0	0	0	0	1	1	0	0	protein RCC2 [Homo sapiens]	56
1349.1	GI:157426877	RCL1	NP_005763.3	-6.64386	1	1	1	0	0	0	0	0	1	1	0	0	0	0	0	0	RNA 3'-terminal phosphate cyclase-like protein [Homo sapiens]	41
742.1	GI:4506455	RCN1	NP_002892.1	0	3	4	2	2	0	0	2	2	0	0	0	0	2	2	0	0	reticulocalbin-1 precursor [Homo sapiens]	39
571.1	GI:4506457	RCN2	NP_002893.1	1.80735	5	9	2	7	0	0	2	2	0	0	0	0	5	7	0	0	reticulocalbin-2 isoform a precursor [Homo sapiens]	37
893.1	GI:358001101	RDH11	NP_001239579.1	6.64386	3	3	0	3	0	0	0	0	0	0	0	0	0	0	3	3	retinol dehydrogenase 11 isoform 2 precursor [Homo sapiens]	27
1158.1	GI:530360235	RER1	XP_005244770.1	6.64386	2	2	0	2	0	0	0	0	0	0	0	0	0	0	2	2	PREDICTED: protein RER1 isoform X2 [Homo sapiens]	23
1313.1	GI:301897977	REST	NP_001180437.1	-6.64386	1	1	1	0	1	1	0	0	0	0	0	0	0	0	0	0	RE1-silencing transcription factor [Homo sapiens]	122
890.1	GI:4506489	RFC3	NP_002906.1	6.64386	3	3	0	3	0	0	0	0	0	0	0	0	0	0	3	3	replication factor C subunit 3 isoform 1 [Homo sapiens]	41
1547.1	GI:530415325	RFXANK	XP_005260194.1	6.64386	1	1	0	1	0	0	0	0	0	0	0	0	0	0	1	1	PREDICTED: DNA-binding protein RFXANK isoform X4 [Homo sapiens]	28
1402.1	GI:86990435	RGS19	NP_001034556.1	-0.415037	1	7	4	3	1	2	1	1	1	1	1	1	1	2	0	0	regulator of G-protein signaling 19 [Homo sapiens]	25
1670.1	GI:530371053	RHBDD1	XP_005246956.1	6.64386	1	1	0	1	0	0	0	0	0	0	0	0	0	0	1	1	PREDICTED: rhomboid-related protein 4 isoform X2 [Homo sapiens]	36
1627.1	GI:530387080	RHEB	XP_005250091.1	6.64386	1	1	0	1	0	0	0	0	0	0	0	0	0	0	1	1	PREDICTED: GTP-binding protein Rheb isoform X1 [Homo sapiens]	19
116.1	GI:10835049	RHOA	NP_001655.1	-0.933833	15	422	277	145	13	121	13	78	11	78	12	55	10	39	13	51	transforming protein RhoA precursor [Homo sapiens]	22
116.2	GI:4757764	RHOB	NP_004031.1	-1.74723	4	122	94	28	4	51	4	19	4	24	4	10	4	9	3	9	rho-related GTP-binding protein RhoB precursor [Homo sapiens]	22
1643.1	GI:530379773	RHOBTB3	XP_005271982.1	6.64386	1	1	0	1	0	0	0	0	0	0	0	0	1	1	0	0	PREDICTED: rho-related BTB domain-containing protein 3 isoform X1 [Homo sapiens]	73
1605.1	GI:530395344	RHOG	XP_005252973.1	6.64386	1	1	0	1	0	0	0	0	0	0	0	0	0	0	1	1	PREDICTED: rho-related GTP-binding protein RhoG isoform X1 [Homo sapiens]	21
1422.1	GI:75750480	RHOT1	NP_001028740.1	6.64386	1	1	0	1	0	0	0	0	0	0	1	1	0	0	0	0	mitochondrial Rho GTPase 1 isoform 1 [Homo sapiens]	79
806.1	GI:56676335	RIF1	NP_060621.3	6.64386	3	3	0	3	0	0	0	0	0	0	3	3	0	0	0	0	telomere-associated protein RIF1 isoform 1 [Homo sapiens]	274
989.1	GI:51479192	RING1	NP_002922.2	0	2	4	2	2	0	0	1	1	1	1	0	0	2	2	0	0	E3 ubiquitin-protein ligase RING1 [Homo sapiens]	42
1229.1	GI:62899047	RINT1	NP_068749.3	6.64386	1	1	0	1	0	0	0	0	0	0	1	1	0	0	0	0	RAD50-interacting protein 1 [Homo sapiens]	91
91.1	GI:23510356	RIOK1	NP_113668.2	0.459432	18	38	16	22	12	13	2	2	1	1	15	17	4	4	1	1	serine/threonine-protein kinase RIO1 isoform 1 [Homo sapiens]	66
632.1	GI:8922532	RMDN3	NP_060615.1	6.64386	4	5	0	5	0	0	0	0	0	0	0	0	4	5	0	0	regulator of microtubule dynamics protein 3 [Homo sapiens]	52
1752.1	GI:237858656	RNF170	NP_001153696.1	6.64386	1	1	0	1	0	0	0	0	0	0	0	0	0	0	1	1	E3 ubiquitin-protein ligase RNF170 isoform b [Homo sapiens]	22
1308.1	GI:31542783	RNF185	NP_689480.2	6.64386	1	1	0	1	0	0	0	0	0	0	0	0	0	0	1	1	E3 ubiquitin-protein ligase RNF185 isoform 1 [Homo sapiens]	20
1210.1	GI:88759348	RNF219	NP_078822.3	6.64386	1	1	0	1	0	0	0	0	0	0	1	1	0	0	0	0	RING finger protein 219 [Homo sapiens]	81
1047.1	GI:556695469	RNGTT	NP_001273355.1	6.64386	2	2	0	2	0	0	0	0	0	0	0	0	2	2	0	0	mRNA-capping enzyme isoform b [Homo sapiens]	66
1208.1	GI:8922534	RNMTL1	NP_060616.1	6.64386	1	1	0	1	0	0	0	0	0	0	0	0	1	1	0	0	RNA methyltransferase-like protein 1 [Homo sapiens]	47
647.1	GI:6857826	RNPS1	NP_006702.1	-1.73697	4	13	10	3	3	3	4	6	1	1	1	1	2	2	0	0	RNA-binding protein with serine-rich domain 1 isoform a [Homo sapiens]	34
227.1	GI:4885583	ROCK1	NP_005397.1	1.58496	10	12	3	9	3	3	0	0	0	0	9	9	0	0	0	0	rho-associated protein kinase 1 [Homo sapiens]	158
1344.1	GI:170016081	RP2	NP_008846.2	-6.64386	1	2	2	0	0	0	0	0	1	2	0	0	0	0	0	0	protein XRP2 [Homo sapiens]	40
291.1	GI:4506583	RPA1	NP_002936.1	-0.36257	8	16	9	7	0	0	7	9	0	0	0	0	6	7	0	0	replication protein A 70 kDa DNA-binding subunit [Homo sapiens]	68
1152.1	GI:530361300	RPA2	XP_005246022.1	-1	2	3	2	1	0	0	0	0	2	2	0	0	0	0	1	1	PREDICTED: replication protein A 32 kDa subunit isoform X1 [Homo sapiens]	30
662.1	GI:530430578	RPL10	XP_005277939.1	-2.16993	4	11	9	2	0	0	0	0	4	9	0	0	0	0	2	2	PREDICTED: ribosomal protein L10 isoform X2 [Homo sapiens]	25
551.1	GI:530382075	RPL10A	XP_005249201.1	-1.80735	5	9	7	2	1	2	0	0	4	5	0	0	0	0	2	2	PREDICTED: 60S ribosomal protein L10a isoform X1 [Homo sapiens]	25
714.1	GI:315221152	RPL11	NP_001186731.1	-0.415037	4	14	8	6	2	2	2	3	3	3	2	2	0	0	4	4	60S ribosomal protein L11 isoform 2 [Homo sapiens]	20
856.1	GI:530391408	RPL12	XP_005252187.1	0.736966	3	8	3	5	0	0	0	0	2	3	0	0	0	0	3	5	PREDICTED: 60S ribosomal protein L12 isoform X1 [Homo sapiens]	21
464.1	GI:15431297	RPL13	NP_000968.2	0.321928	6	9	4	5	0	0	0	0	4	4	0	0	0	0	5	5	60S ribosomal protein L13 isoform 1 [Homo sapiens]	24
797.1	GI:6912634	RPL13A	NP_036555.1	-1.58496	3	4	3	1	0	0	0	0	3	3	0	0	0	0	1	1	60S ribosomal protein L13a isoform 1 [Homo sapiens]	24
913.1	GI:78000181	RPL14	NP_003964.3	-1	2	3	2	1	0	0	0	0	2	2	0	0	0	0	1	1	60S ribosomal protein L14 [Homo sapiens]	23
872.1	GI:530372938	RPL15	XP_005265420.1	-1.58496	3	4	3	1	1	1	0	0	2	2	0	0	0	0	1	1	PREDICTED: 60S ribosomal protein L15 isoform X1 [Homo sapiens]	24
715.1	GI:313569824	RPL17-C18orf32	NP_001186285.1	-0.678072	4	13	8	5	1	1	1	1	4	6	1	1	0	0	3	4	RPL17-C18orf32 protein isoform 2 [Homo sapiens]	22
889.1	GI:4506607	RPL18	NP_000970.1	-1	3	6	4	2	2	2	0	0	2	2	1	1	0	0	1	1	60S ribosomal protein L18 isoform 1 [Homo sapiens]	22
837.1	GI:530412640	RPL19	XP_005257621.1	0	3	4	2	2	0	0	0	0	2	2	0	0	0	0	2	2	PREDICTED: 60S ribosomal protein L19 isoform X1 [Homo sapiens]	23
844.1	GI:530402574	RPL21	XP_005266547.1	-2	3	5	4	1	1	1	0	0	2	3	0	0	0	0	1	1	PREDICTED: 60S ribosomal protein L21 isoform X3 [Homo sapiens]	19
881.1	GI:530360623	RPL22	XP_005263545.1	-0.584963	3	5	3	2	0	0	0	0	3	3	0	0	0	0	2	2	PREDICTED: 60S ribosomal protein L22 isoform X1 [Homo sapiens]	22
741.1	GI:4506605	RPL23	NP_000969.1	-1	3	15	10	5	1	1	1	2	3	7	1	1	1	1	3	3	60S ribosomal protein L23 [Homo sapiens]	15
437.1	GI:530411115	RPL23A	XP_005258075.1	0	6	14	7	7	0	0	0	0	5	7	1	1	0	0	4	6	PREDICTED: 60S ribosomal protein L23a isoform X2 [Homo sapiens]	18
1140.1	GI:530375115	RPL24	XP_005247754.1	-1.58496	2	4	3	1	0	0	0	0	2	3	0	0	0	0	1	1	PREDICTED: 60S ribosomal protein L24 isoform X1 [Homo sapiens]	14
708.1	GI:4506621	RPL26	NP_000978.1	-6.64386	4	4	4	0	0	0	0	0	4	4	0	0	0	0	0	0	60S ribosomal protein L26 [Homo sapiens]	17
740.1	GI:4506623	RPL27	NP_000979.1	-2	3	5	4	1	0	0	0	0	3	4	0	0	0	0	1	1	60S ribosomal protein L27 [Homo sapiens]	16
1277.1	GI:4506625	RPL27A	NP_000981.1	0	1	2	1	1	0	0	0	0	1	1	0	0	0	0	1	1	60S ribosomal protein L27a [Homo sapiens]	17
668.1	GI:530416990	RPL28	XP_005259190.1	-2	4	5	4	1	0	0	0	0	4	4	0	0	0	0	1	1	PREDICTED: 60S ribosomal protein L28 isoform X2 [Homo sapiens]	14
1276.1	GI:4506629	RPL29	NP_000983.1	-6.64386	1	1	1	0	0	0	0	0	1	1	0	0	0	0	0	0	60S ribosomal protein L29 [Homo sapiens]	18
237.1	GI:76496472	RPL3	NP_001029025.1	-1.48543	10	19	14	5	2	2	9	12	0	0	1	1	4	4	0	0	60S ribosomal protein L3 isoform b [Homo sapiens]	40
950.1	GI:4506631	RPL30	NP_000980.1	0	2	6	3	3	0	0	0	0	2	3	0	0	0	0	2	3	60S ribosomal protein L30 [Homo sapiens]	13
874.1	GI:530368786	RPL31	XP_005264068.1	1.58496	3	4	1	3	0	0	0	0	1	1	0	0	0	0	3	3	PREDICTED: 60S ribosomal protein L31 isoform X2 [Homo sapiens]	14
702.1	GI:530375914	RPL35A	XP_005269408.1	-0.584963	4	5	3	2	0	0	0	0	3	3	0	0	0	0	2	2	PREDICTED: 60S ribosomal protein L35a isoform X2 [Homo sapiens]	13
1197.1	GI:16117796	RPL36	NP_378669.1	-6.64386	2	2	2	0	0	0	0	0	2	2	0	0	0	0	0	0	60S ribosomal protein L36 [Homo sapiens]	12
1741.1	GI:316983132	RPL36A-HNRNPH2	NP_001186903.1	0	1	2	1	1	0	0	0	0	1	1	0	0	0	0	1	1	RPL36A-HNRNPH2 protein isoform b [Homo sapiens]	13
1275.1	GI:4506643	RPL37A	NP_000989.1	-0.584963	1	5	3	2	1	1	0	0	1	2	1	1	0	0	1	1	60S ribosomal protein L37a [Homo sapiens]	10
794.1	GI:78214522	RPL38	NP_001030335.1	0	3	4	2	2	0	0	0	0	2	2	0	0	0	0	2	2	60S ribosomal protein L38 [Homo sapiens]	8
259.1	GI:16579885	RPL4	NP_000959.2	-0.289507	9	20	11	9	3	3	8	8	0	0	3	3	5	5	1	1	60S ribosomal protein L4 [Homo sapiens]	48
373.1	GI:530363113	RPL5	XP_005271155.1	-2	7	10	8	2	0	0	0	0	7	8	0	0	0	0	2	2	PREDICTED: 60S ribosomal protein L5 isoform X2 [Homo sapiens]	28
649.1	GI:67189747	RPL6	NP_001019833.1	-2	4	5	4	1	0	0	0	0	4	4	0	0	0	0	1	1	60S ribosomal protein L6 [Homo sapiens]	33
224.1	GI:15431301	RPL7	NP_000962.2	-0.459432	10	19	11	8	0	0	0	0	9	11	1	1	0	0	5	7	60S ribosomal protein L7 [Homo sapiens]	29
474.1	GI:4506661	RPL7A	NP_000963.1	-1.32193	5	7	5	2	0	0	0	0	5	5	0	0	0	0	2	2	60S ribosomal protein L7a [Homo sapiens]	30
547.1	GI:530389557	RPL8	XP_005272389.1	-2	5	10	8	2	1	2	1	1	5	5	0	0	0	0	2	2	PREDICTED: 60S ribosomal protein L8 isoform X1 [Homo sapiens]	28
1136.1	GI:530376503	RPL9	XP_005262718.1	-1	2	3	2	1	0	0	0	0	2	2	0	0	0	0	1	1	PREDICTED: 60S ribosomal protein L9 isoform X1 [Homo sapiens]	22
217.1	GI:4506667	RPLP0	NP_000993.1	0.263034	11	33	15	18	1	1	2	2	10	12	0	0	0	0	11	18	60S acidic ribosomal protein P0 [Homo sapiens]	34
350.2	GI:4506669	RPLP1	NP_000994.1	-1.80735	2	9	7	2	1	1	1	1	2	5	0	0	0	0	1	2	60S acidic ribosomal protein P1 isoform 1 [Homo sapiens]	12
350.1	GI:4506671	RPLP2	NP_000995.1	-0.263034	7	22	12	10	1	1	1	1	7	10	0	0	0	0	6	10	60S acidic ribosomal protein P2 [Homo sapiens]	12
113.1	GI:4506675	RPN1	NP_002941.1	4.39232	15	22	1	21	0	0	1	1	0	0	3	3	15	18	0	0	dolichyl-diphosphooligosaccharide--protein glycosyltransferase subunit 1 precursor [Homo sapiens]	69
141.1	GI:530418273	RPN2	XP_005260550.1	6.64386	14	18	0	18	0	0	0	0	0	0	0	0	14	18	0	0	PREDICTED: dolichyl-diphosphooligosaccharide--protein glycosyltransferase subunit 2 isoform X3 [Homo sapiens]	66
1495.1	GI:5454024	RPP30	NP_006404.1	-6.64386	1	1	1	0	1	1	0	0	0	0	0	0	0	0	0	0	ribonuclease P protein subunit p30 isoform b [Homo sapiens]	29
1167.1	GI:4506679	RPS10	NP_001005.1	-1.58496	2	4	3	1	0	0	0	0	2	3	0	0	0	0	1	1	40S ribosomal protein S10 [Homo sapiens]	19
1274.1	GI:4506681	RPS11	NP_001006.1	-6.64386	1	1	1	0	1	1	0	0	0	0	0	0	0	0	0	0	40S ribosomal protein S11 [Homo sapiens]	18
1633.1	GI:530383952	RPS12	XP_005267150.1	-1	1	3	2	1	0	0	0	0	1	2	0	0	0	0	1	1	PREDICTED: 40S ribosomal protein S12 isoform X1 [Homo sapiens]	13
391.1	GI:4506685	RPS13	NP_001008.1	-1.87447	6	14	11	3	1	1	1	1	6	9	0	0	1	1	2	2	40S ribosomal protein S13 [Homo sapiens]	17
412.1	GI:5032051	RPS14	NP_005608.1	-0.584963	6	15	9	6	0	0	0	0	6	9	0	0	0	0	6	6	40S ribosomal protein S14 [Homo sapiens]	16
823.1	GI:530425364	RPS15	XP_005259671.1	-1	3	6	4	2	0	0	0	0	2	4	0	0	0	0	2	2	PREDICTED: 40S ribosomal protein S15 isoform X2 [Homo sapiens]	13
795.1	GI:71772415	RPS15A	NP_001025180.1	-1	3	9	6	3	2	2	2	2	2	2	1	1	1	1	1	1	40S ribosomal protein S15a [Homo sapiens]	15
313.1	GI:530417002	RPS16	XP_005259195.1	0.530515	8	22	9	13	0	0	0	0	6	9	0	0	0	0	7	13	PREDICTED: 40S ribosomal protein S16 isoform X2 [Homo sapiens]	16
540.1	GI:530406872	RPS17L	XP_005272474.1	-0.847997	5	14	9	5	1	1	1	1	5	7	0	0	0	0	3	5	PREDICTED: ribosomal protein S17-like isoform X1 [Homo sapiens]	16
256.1	GI:11968182	RPS18	NP_072045.1	-0.584963	9	20	12	8	1	1	0	0	8	11	0	0	0	0	8	8	40S ribosomal protein S18 [Homo sapiens]	18
525.1	GI:530430262	RPS19	XP_005278449.1	-2.32193	5	6	5	1	0	0	0	0	5	5	0	0	0	0	1	1	PREDICTED: 40S ribosomal protein S19 isoform X2 [Homo sapiens]	16
676.1	GI:530408648	RPS2	XP_005255521.1	-0.415037	4	7	4	3	1	1	0	0	3	3	1	1	0	0	2	2	PREDICTED: 40S ribosomal protein S2 isoform X1 [Homo sapiens]	26
888.1	GI:4506697	RPS20	NP_001014.1	-0.584963	3	5	3	2	0	0	0	0	3	3	0	0	0	0	2	2	40S ribosomal protein S20 isoform 2 [Homo sapiens]	13
473.1	GI:4506701	RPS23	NP_001016.1	-6.64386	5	6	6	0	1	1	1	1	4	4	0	0	0	0	0	0	40S ribosomal protein S23 [Homo sapiens]	16
887.1	GI:4506703	RPS24	NP_001017.1	-2.32193	3	6	5	1	1	1	0	0	3	4	0	0	0	0	1	1	40S ribosomal protein S24 isoform c [Homo sapiens]	15
472.1	GI:4506707	RPS25	NP_001019.1	-0.736966	5	8	5	3	0	0	0	0	4	5	0	0	0	0	3	3	40S ribosomal protein S25 [Homo sapiens]	14
769.1	GI:4506711	RPS27	NP_001021.1	1	3	9	3	6	0	0	0	0	2	3	1	1	0	0	2	5	40S ribosomal protein S27 [Homo sapiens]	9
769.2	GI:7705706	RPS27L	NP_057004.1	0	2	6	3	3	0	0	0	0	2	3	0	0	0	0	1	3	40S ribosomal protein S27-like [Homo sapiens]	9
949.1	GI:4506715	RPS28	NP_001022.1	0	2	4	2	2	0	0	0	0	2	2	0	0	0	0	2	2	40S ribosomal protein S28 [Homo sapiens]	8
176.1	GI:15718687	RPS3	NP_000996.2	1.18442	12	36	11	25	1	1	1	1	9	9	2	2	2	2	12	21	40S ribosomal protein S3 isoform 1 [Homo sapiens]	27
200.1	GI:4506723	RPS3A	NP_000997.1	-0.758992	11	35	22	13	5	7	2	2	8	13	0	0	0	0	9	13	40S ribosomal protein S3a isoform 1 [Homo sapiens]	30
349.1	GI:4506725	RPS4X	NP_000998.1	-0.584963	7	15	9	6	0	0	0	0	6	9	0	0	0	0	5	6	40S ribosomal protein S4, X isoform X isoform [Homo sapiens]	30
499.1	GI:13904870	RPS5	NP_001000.2	-0.321928	5	9	5	4	1	2	0	0	3	3	0	0	0	0	4	4	40S ribosomal protein S5 [Homo sapiens]	23
331.1	GI:17158044	RPS6	NP_001001.2	-1	8	21	14	7	2	3	2	2	8	9	1	1	2	3	3	3	40S ribosomal protein S6 [Homo sapiens]	29
1273.1	GI:4506741	RPS7	NP_001002.1	-6.64386	1	1	1	0	1	1	0	0	0	0	0	0	0	0	0	0	40S ribosomal protein S7 [Homo sapiens]	22
561.1	GI:530363115	RPS8	XP_005271156.1	-0.263034	5	11	6	5	0	0	0	0	5	6	2	2	0	0	3	3	PREDICTED: 40S ribosomal protein S8 isoform X1 [Homo sapiens]	22
816.1	GI:530433542	RPS9	XP_005278344.1	-6.64386	3	3	3	0	0	0	0	0	3	3	0	0	0	0	0	0	PREDICTED: 40S ribosomal protein S9 isoform X16 [Homo sapiens]	23
453.1	GI:530372448	RPSA	XP_005265187.1	-0.584963	6	15	9	6	1	1	4	4	4	4	1	1	2	2	3	3	PREDICTED: 40S ribosomal protein SA isoform X3 [Homo sapiens]	33
1494.1	GI:5454028	RRAS	NP_006261.1	-6.64386	1	1	1	0	0	0	0	0	1	1	0	0	0	0	0	0	ras-related protein R-Ras precursor [Homo sapiens]	23
1064.1	GI:530425869	RRBP1	XP_005260844.1	6.64386	2	2	0	2	0	0	0	0	0	0	2	2	0	0	0	0	PREDICTED: ribosome-binding protein 1 isoform X4 [Homo sapiens]	152
1490.1	GI:547234776	RRP12	NP_001271266.1	6.64386	1	1	0	1	0	0	0	0	0	0	1	1	0	0	0	0	RRP12-like protein isoform 3 [Homo sapiens]	133
1363.1	GI:126362983	RRP15	NP_057136.2	-6.64386	1	1	1	0	0	0	0	0	1	1	0	0	0	0	0	0	RRP15-like protein [Homo sapiens]	31
1465.1	GI:57863269	RRP1B	NP_055871.1	6.64386	1	1	0	1	0	0	0	0	0	0	1	1	0	0	0	0	ribosomal RNA processing protein 1 homolog B [Homo sapiens]	84
1320.1	GI:25092725	RRP7A	NP_056518.2	-6.64386	1	1	1	0	0	0	0	0	1	1	0	0	0	0	0	0	ribosomal RNA-processing protein 7 homolog A [Homo sapiens]	32
1264.1	GI:4759276	RRP9	NP_004695.1	-6.64386	1	1	1	0	0	0	1	1	0	0	0	0	0	0	0	0	U3 small nucleolar RNA-interacting protein 2 [Homo sapiens]	52
1324.1	GI:241666479	RSG1	NP_112169.2	6.64386	1	1	0	1	0	0	0	0	0	0	0	0	0	0	1	1	REM2- and Rab-like small GTPase 1 [Homo sapiens]	28
1097.1	GI:530407915	RSL1D1	XP_005255308.1	-6.64386	2	2	2	0	0	0	2	2	0	0	0	0	0	0	0	0	PREDICTED: ribosomal L1 domain-containing protein 1 isoform X1 [Homo sapiens]	55
1381.1	GI:10047102	RSL24D1	NP_057388.1	-6.64386	1	1	1	0	0	0	0	0	1	1	0	0	0	0	0	0	probable ribosome biogenesis protein RLP24 [Homo sapiens]	20
193.1	GI:7657015	RTCB	NP_055121.1	-0.169925	11	17	9	8	0	0	9	9	0	0	0	0	8	8	0	0	tRNA-splicing ligase RtcB homolog [Homo sapiens]	55
327.1	GI:4506753	RUVBL1	NP_003698.1	1	8	12	4	8	0	0	4	4	0	0	0	0	8	8	0	0	ruvB-like 1 [Homo sapiens]	50
199.1	GI:5730023	RUVBL2	NP_006657.1	0.874469	11	17	6	11	0	0	6	6	0	0	0	0	11	11	0	0	ruvB-like 2 [Homo sapiens]	51
1371.1	GI:116256479	RWDD4	NP_689895.2	6.64386	1	1	0	1	0	0	0	0	0	0	0	0	0	0	1	1	RWD domain-containing protein 4 [Homo sapiens]	21
1691.1	GI:530365264	S100A8	XP_005245489.1	1	1	3	1	2	0	0	0	0	1	1	0	0	2	2	0	0	PREDICTED: protein S100-A8 isoform X1 [Homo sapiens]	12
592.1	GI:4506773	S100A9	NP_002956.1	0.222392	4	13	6	7	1	1	2	2	2	3	2	2	3	4	1	1	protein S100-A9 [Homo sapiens]	13
1111.1	GI:530395023	SAAL1	XP_005252826.1	6.64386	2	2	0	2	0	0	0	0	0	0	0	0	2	2	0	0	PREDICTED: protein SAAL1 isoform X3 [Homo sapiens]	32
1665.1	GI:530372093	SACM1L	XP_005265022.1	6.64386	1	2	0	2	0	0	0	0	0	0	0	0	1	2	0	0	PREDICTED: phosphatidylinositide phosphatase SAC1 isoform X1 [Homo sapiens]	61
107.1	GI:7661936	SAFB2	NP_055464.1	-1	16	21	14	7	14	14	0	0	0	0	5	5	1	2	0	0	scaffold attachment factor B2 [Homo sapiens]	107
665.1	GI:530418048	SAMHD1	XP_005260441.1	6.64386	4	4	0	4	0	0	0	0	0	0	0	0	4	4	0	0	PREDICTED: deoxynucleoside triphosphate triphosphohydrolase SAMHD1 isoform X1 [Homo sapiens]	68
396.1	GI:225543166	SAMM50	NP_056195.3	2.58496	6	7	1	6	1	1	0	0	0	0	0	0	6	6	0	0	sorting and assembly machinery component 50 homolog [Homo sapiens]	52
602.1	GI:215490089	SAP18	NP_005861.2	-1.87447	4	14	11	3	1	1	1	1	4	9	1	1	0	0	2	2	histone deacetylase complex subunit SAP18 [Homo sapiens]	20
1195.1	GI:217416369	SAR1A	NP_001136120.1	6.64386	2	2	0	2	0	0	0	0	0	0	0	0	0	0	2	2	GTP-binding protein SAR1a [Homo sapiens]	22
1353.1	GI:154090976	SARM1	NP_055892.2	-6.64386	1	1	1	0	1	1	0	0	0	0	0	0	0	0	0	0	sterile alpha and TIR motif-containing protein 1 precursor [Homo sapiens]	79
345.1	GI:10863889	SART1	NP_005137.1	-0.584963	7	10	6	4	5	5	1	1	0	0	4	4	0	0	0	0	U4/U6.U5 tri-snRNP-associated protein 1 [Homo sapiens]	90
1677.1	GI:530370023	SATB2	XP_005246453.1	-6.64386	1	2	2	0	1	1	1	1	0	0	0	0	0	0	0	0	PREDICTED: DNA-binding protein SATB2 isoform X1 [Homo sapiens]	76
964.1	GI:260436922	SBSN	NP_001159506.1	0	2	6	3	3	0	0	2	2	1	1	2	2	1	1	0	0	suprabasin isoform 1 precursor [Homo sapiens]	61
1073.1	GI:530419000	SCAF4	XP_005261074.1	-6.64386	2	2	2	0	0	0	0	0	2	2	0	0	0	0	0	0	PREDICTED: splicing factor, arginine/serine-rich 15 isoform X3 [Homo sapiens]	119
906.1	GI:16445421	SCAMP3	NP_443069.1	6.64386	3	4	0	4	0	0	0	0	0	0	1	1	0	0	3	3	secretory carrier-associated membrane protein 3 isoform 2 [Homo sapiens]	35
1519.1	GI:530425091	SCAMP4	XP_005259540.1	6.64386	1	1	0	1	0	0	0	0	0	0	0	0	0	0	1	1	PREDICTED: secretory carrier-associated membrane protein 4 isoform X3 [Homo sapiens]	13
1572.1	GI:530405929	SCAPER	XP_005254477.1	-6.64386	1	1	1	0	1	1	0	0	0	0	0	0	0	0	0	0	PREDICTED: S phase cyclin A-associated protein in the endoplasmic reticulum isoform X4 [Homo sapiens]	151
1246.1	GI:53759151	SCD	NP_005054.3	6.64386	1	2	0	2	0	0	0	0	0	0	0	0	0	0	1	2	acyl-CoA desaturase [Homo sapiens]	41
545.1	GI:530403382	SCFD1	XP_005267526.1	6.64386	5	5	0	5	0	0	0	0	0	0	0	0	5	5	0	0	PREDICTED: sec1 family domain-containing protein 1 isoform X1 [Homo sapiens]	70
1653.1	GI:530376760	SCFD2	XP_005265786.1	6.64386	1	1	0	1	0	0	0	0	0	0	0	0	1	1	0	0	PREDICTED: sec1 family domain-containing protein 2 isoform X1 [Homo sapiens]	70
902.1	GI:281182727	SCO2	NP_001162582.1	6.64386	3	3	0	3	0	0	0	0	0	0	0	0	0	0	3	3	protein SCO2 homolog, mitochondrial precursor [Homo sapiens]	30
431.1	GI:530430833	SCRIB	XP_005276862.1	1.32193	6	7	2	5	2	2	0	0	0	0	4	4	1	1	0	0	PREDICTED: protein scribble homolog isoform X2 [Homo sapiens]	175
848.1	GI:530400556	SCYL2	XP_005269075.1	6.64386	3	4	0	4	0	0	0	0	0	0	4	4	0	0	0	0	PREDICTED: SCY1-like protein 2 isoform X2 [Homo sapiens]	104
1472.1	GI:56243522	SDCBP	NP_005616.2	6.64386	1	1	0	1	0	0	0	0	0	0	0	0	0	0	1	1	syntenin-1 isoform 1 [Homo sapiens]	32
1001.1	GI:18699732	SDF4	NP_057260.2	6.64386	2	2	0	2	0	0	0	0	0	0	0	0	2	2	0	0	45 kDa calcium-binding protein isoform 2 precursor [Homo sapiens]	42
1130.1	GI:530378875	SDHA	XP_005248388.1	6.64386	2	2	0	2	0	0	0	0	0	0	0	0	2	2	0	0	PREDICTED: succinate dehydrogenase [ubiquinone] flavoprotein subunit, mitochondrial isoform X3 [Homo sapiens]	64
1372.1	GI:115387094	SDHB	NP_002991.2	6.64386	1	1	0	1	0	0	0	0	0	0	0	0	0	0	1	1	succinate dehydrogenase [ubiquinone] iron-sulfur subunit, mitochondrial precursor [Homo sapiens]	32
1026.1	GI:7657609	SEC11A	NP_055115.1	6.64386	2	2	0	2	0	0	0	0	0	0	0	0	0	0	2	2	signal peptidase complex catalytic subunit SEC11A isoform 2 [Homo sapiens]	21
1061.1	GI:530426859	SEC16A	XP_005266194.1	6.64386	2	2	0	2	0	0	0	0	0	0	2	2	0	0	0	0	PREDICTED: protein transport protein Sec16A isoform X6 [Homo sapiens]	254
478.1	GI:380837121	SEC22B	NP_004883.3	6.64386	5	6	0	6	0	0	0	0	0	0	0	0	0	0	5	6	vesicle-trafficking protein SEC22b precursor [Homo sapiens]	25
1099.1	GI:530402950	SEC23A	XP_005267320.1	6.64386	2	3	0	3	0	0	0	0	0	0	2	3	0	0	0	0	PREDICTED: protein transport protein Sec23A isoform X2 [Homo sapiens]	83
1748.1	GI:289629267	SEC23B	NP_001166217.1	6.64386	1	1	0	1	0	0	0	0	0	0	1	1	0	0	0	0	protein transport protein Sec23B isoform 2 [Homo sapiens]	84
423.1	GI:6005824	SEC23IP	NP_009121.1	6.64386	6	6	0	6	0	0	0	0	0	0	6	6	0	0	0	0	SEC23-interacting protein [Homo sapiens]	111
1651.1	GI:530377404	SEC31A	XP_005262912.1	6.64386	1	1	0	1	0	0	0	0	0	0	0	0	0	0	1	1	PREDICTED: protein transport protein Sec31A isoform X17 [Homo sapiens]	106
1432.1	GI:7019415	SEC61A1	NP_037468.1	6.64386	1	3	0	3	0	0	0	0	0	0	0	0	0	0	1	3	protein transport protein Sec61 subunit alpha isoform 1 [Homo sapiens]	52
1233.1	GI:5803165	SEC61B	NP_006799.1	6.64386	1	1	0	1	0	0	0	0	0	0	0	0	0	0	1	1	protein transport protein Sec61 subunit beta [Homo sapiens]	10
385.1	GI:6005872	SEC63	NP_009145.1	6.64386	6	7	0	7	0	0	0	0	0	0	6	7	0	0	0	0	translocation protein SEC63 homolog [Homo sapiens]	88
542.1	GI:530404461	SEL1L	XP_005268046.1	6.64386	5	5	0	5	0	0	0	0	0	0	5	5	0	0	0	0	PREDICTED: protein sel-1 homolog 1 isoform X2 [Homo sapiens]	86
270.1	GI:66346679	SERBP1	NP_001018077.1	-0.222392	9	13	7	6	0	0	7	7	0	0	0	0	6	6	0	0	plasminogen activator inhibitor 1 RNA-binding protein isoform 1 [Homo sapiens]	45
1634.1	GI:530383906	SERINC1	XP_005267127.1	6.64386	1	2	0	2	0	0	0	0	0	0	0	0	1	1	1	1	PREDICTED: serine incorporator 1 isoform X1 [Homo sapiens]	41
537.1	GI:530414369	SERPINB12	XP_005266835.1	0.415037	5	14	6	8	1	1	2	2	3	3	4	5	1	1	2	2	PREDICTED: serpin B12 isoform X1 [Homo sapiens]	48
614.1	GI:530414283	SERPINB3	XP_005266793.1	1	4	6	2	4	0	0	2	2	0	0	2	2	2	2	0	0	PREDICTED: serpin B3 isoform X1 [Homo sapiens]	45
319.1	GI:530397542	SERPINH1	XP_005274427.1	3	8	9	1	8	0	0	1	1	0	0	0	0	8	8	0	0	PREDICTED: serpin H1 isoform X1 [Homo sapiens]	46
1109.1	GI:530397269	SF1	XP_005274292.1	6.64386	2	2	0	2	0	0	0	0	0	0	0	0	2	2	0	0	PREDICTED: splicing factor 1 isoform X3 [Homo sapiens]	66
234.1	GI:5032087	SF3A1	NP_005868.1	-1.73697	10	13	10	3	7	7	2	2	1	1	3	3	0	0	0	0	splicing factor 3A subunit 1 isoform 1 [Homo sapiens]	89
755.1	GI:21361376	SF3A2	NP_009096.2	-0.584963	3	5	3	2	0	0	3	3	0	0	0	0	2	2	0	0	splicing factor 3A subunit 2 [Homo sapiens]	49
494.1	GI:5803167	SF3A3	NP_006793.1	-1.80735	5	9	7	2	1	1	5	6	0	0	0	0	2	2	0	0	splicing factor 3A subunit 3 [Homo sapiens]	59
17.1	GI:54112117	SF3B1	NP_036565.2	0.188445	37	92	43	49	25	33	4	5	5	5	30	39	5	5	5	5	splicing factor 3B subunit 1 isoform 1 [Homo sapiens]	146
725.1	GI:7706326	SF3B14	NP_057131.1	-0.415037	3	7	4	3	1	1	0	0	3	3	0	0	0	0	2	3	pre-mRNA branch site protein p14 [Homo sapiens]	15
81.1	GI:55749531	SF3B2	NP_006833.2	-0.459432	19	38	22	16	15	17	0	0	4	5	11	12	0	0	4	4	splicing factor 3B subunit 2 [Homo sapiens]	100
23.1	GI:54112121	SF3B3	NP_036558.3	-0.0962153	32	60	31	29	22	30	1	1	0	0	27	29	0	0	0	0	splicing factor 3B subunit 3 [Homo sapiens]	135
659.1	GI:530431954	SF3B4	XP_005277388.1	-1.22239	4	10	7	3	2	2	3	4	1	1	0	0	2	2	1	1	PREDICTED: splicing factor 3B subunit 4 isoform X1 [Homo sapiens]	44
763.1	GI:13775200	SF3B5	NP_112577.1	-2	3	5	4	1	0	0	0	0	3	4	0	0	0	0	1	1	splicing factor 3B subunit 5 [Homo sapiens]	10
165.1	GI:530363144	SFPQ	XP_005271170.1	-0.440573	13	33	19	14	11	12	6	7	0	0	8	9	4	4	1	1	PREDICTED: splicing factor, proline- and glutamine-rich isoform X3 [Homo sapiens]	76
1178.1	GI:387157914	SFSWAP	NP_001248340.1	-6.64386	2	3	3	0	2	3	0	0	0	0	0	0	0	0	0	0	splicing factor, suppressor of white-apricot homolog isoform 1 [Homo sapiens]	110
497.1	GI:23618867	SFXN1	NP_073591.2	6.64386	5	6	0	6	0	0	0	0	0	0	0	0	0	0	5	6	sideroflexin-1 [Homo sapiens]	36
854.1	GI:530393060	SFXN4	XP_005269582.1	6.64386	3	3	0	3	0	0	0	0	0	0	0	0	0	0	3	3	PREDICTED: sideroflexin-4 isoform X1 [Homo sapiens]	37
822.1	GI:530425366	SGTA	XP_005259672.1	6.64386	3	3	0	3	0	0	0	0	0	0	0	0	0	0	3	3	PREDICTED: small glutamine-rich tetratricopeptide repeat-containing protein alpha isoform X1 [Homo sapiens]	31
403.1	GI:13899317	SH3BGRL2	NP_113657.1	-6.64386	6	10	10	0	0	0	0	0	6	10	0	0	0	0	0	0	SH3 domain-binding glutamic acid-rich-like protein 2 [Homo sapiens]	12
1387.1	GI:94721340	SIDT2	NP_001035545.1	6.64386	1	1	0	1	0	0	0	0	0	0	0	0	1	1	0	0	SID1 transmembrane family member 2 precursor [Homo sapiens]	94
418.1	GI:7662126	SIPA1L1	NP_056371.1	-6.64386	6	6	6	0	6	6	0	0	0	0	0	0	0	0	0	0	signal-induced proliferation-associated 1-like protein 1 isoform 1 [Homo sapiens]	200
314.1	GI:530416037	SIPA1L3	XP_005258729.1	-6.64386	8	8	8	0	8	8	0	0	0	0	0	0	0	0	0	0	PREDICTED: signal-induced proliferation-associated 1 like 3 isoform X2 [Homo sapiens]	194
1016.1	GI:88014625	SKA1	NP_001034624.1	0	2	4	2	2	0	0	0	0	2	2	0	0	0	0	2	2	spindle and kinetochore-associated protein 1 [Homo sapiens]	29
923.1	GI:67782311	SKIV2L	NP_008860.4	6.64386	2	2	0	2	0	0	0	0	0	0	2	2	0	0	0	0	helicase SKI2W [Homo sapiens]	138
604.1	GI:193211480	SKIV2L2	NP_056175.3	6.64386	4	5	0	5	0	0	0	0	0	0	4	5	0	0	0	0	superkiller viralicidic activity 2-like 2 [Homo sapiens]	118
866.1	GI:530380090	SKP1	XP_005272110.1	-0.584963	3	5	3	2	0	0	0	0	3	3	0	0	0	0	2	2	PREDICTED: S-phase kinase-associated protein 1 isoform X1 [Homo sapiens]	20
1134.1	GI:530376700	SLAIN2	XP_005248178.1	-1	2	3	2	1	2	2	0	0	0	0	1	1	0	0	0	0	PREDICTED: SLAIN motif-containing protein 2 isoform X1 [Homo sapiens]	65
376.1	GI:4506975	SLC12A2	NP_001037.1	6.64386	7	7	0	7	0	0	0	0	0	0	7	7	0	0	0	0	solute carrier family 12 member 2 isoform 1 [Homo sapiens]	131
1148.1	GI:530363220	SLC16A1	XP_005271207.1	1.58496	2	4	1	3	0	0	1	1	0	0	1	1	2	2	0	0	PREDICTED: monocarboxylate transporter 1 isoform X1 [Homo sapiens]	54
1191.1	GI:262359914	SLC1A3	NP_001160167.1	6.64386	2	2	0	2	0	0	0	0	0	0	0	0	2	2	0	0	excitatory amino acid transporter 1 isoform 2 [Homo sapiens]	55
566.1	GI:5032093	SLC1A5	NP_005619.1	6.64386	5	6	0	6	0	0	0	0	0	0	2	2	4	4	0	0	neutral amino acid transporter B(0) isoform 1 [Homo sapiens]	57
1141.1	GI:530369350	SLC20A1	XP_005263800.1	0	2	2	1	1	1	1	0	0	0	0	1	1	0	0	0	0	PREDICTED: sodium-dependent phosphate transporter 1 isoform X1 [Homo sapiens]	47
1733.1	GI:374717343	SLC25A1	NP_001243463.1	6.64386	1	2	0	2	0	0	0	0	0	0	0	0	0	0	2	2	tricarboxylate transport protein, mitochondrial isoform b [Homo sapiens]	35
712.1	GI:401461821	SLC25A10	NP_001257817.1	6.64386	4	5	0	5	0	0	0	0	0	0	0	0	0	0	5	5	mitochondrial dicarboxylate carrier isoform 1 [Homo sapiens]	32
578.1	GI:259155315	SLC25A11	NP_001158889.1	-0.584963	5	5	3	2	0	0	0	0	3	3	0	0	0	0	2	2	mitochondrial 2-oxoglutarate/malate carrier protein isoform 2 [Homo sapiens]	33
203.1	GI:7657581	SLC25A13	NP_055066.1	6.64386	11	11	0	11	0	0	0	0	0	0	0	0	11	11	0	0	calcium-binding mitochondrial carrier protein Aralar2 isoform 2 [Homo sapiens]	74
1005.1	GI:13375983	SLC25A22	NP_078974.1	6.64386	2	2	0	2	0	0	0	0	0	0	0	0	0	0	2	2	mitochondrial glutamate carrier 1 [Homo sapiens]	34
354.1	GI:6031192	SLC25A3	NP_005879.1	3.32193	7	11	1	10	0	0	0	0	1	1	1	1	1	1	7	8	phosphate carrier protein, mitochondrial isoform a precursor [Homo sapiens]	40
347.2	GI:55749577	SLC25A4	NP_001142.2	1.45943	5	15	4	11	0	0	0	0	4	4	2	2	2	2	3	7	ADP/ATP translocase 1 [Homo sapiens]	33
347.1	GI:156071459	SLC25A5	NP_001143.2	1.67807	7	21	5	16	0	0	0	0	5	5	3	3	1	1	6	12	ADP/ATP translocase 2 [Homo sapiens]	33
347.3	GI:156071462	SLC25A6	NP_001627.2	2	5	20	4	16	0	0	0	0	4	4	3	3	2	2	4	11	ADP/ATP translocase 3 [Homo sapiens]	33
278.1	GI:530390456	SLC27A4	XP_005251729.1	6.64386	9	9	0	9	0	0	0	0	0	0	0	0	9	9	0	0	PREDICTED: long-chain fatty acid transport protein 4 isoform X1 [Homo sapiens]	73
972.1	GI:166795299	SLC2A1	NP_006507.2	6.64386	2	2	0	2	0	0	0	0	0	0	0	0	2	2	0	0	solute carrier family 2, facilitated glucose transporter member 1 [Homo sapiens]	54
1644.1	GI:530379436	SLC30A5	XP_005248626.1	-6.64386	1	1	1	0	0	0	1	1	0	0	0	0	0	0	0	0	PREDICTED: zinc transporter 5 isoform X1 [Homo sapiens]	79
1704.1	GI:530361874	SLC30A7	XP_005270561.1	6.64386	1	1	0	1	0	0	0	0	0	0	0	0	0	0	1	1	PREDICTED: zinc transporter 7 isoform X2 [Homo sapiens]	42
1588.1	GI:530400480	SLC38A2	XP_005269040.1	6.64386	1	1	0	1	0	0	0	0	0	0	1	1	0	0	0	0	PREDICTED: sodium-coupled neutral amino acid transporter 2 isoform X1 [Homo sapiens]	45
1512.1	GI:530429063	SLC39A7	XP_005275362.1	6.64386	1	1	0	1	0	0	0	0	0	0	0	0	1	1	0	0	PREDICTED: zinc transporter SLC39A7 isoform X1 [Homo sapiens]	36
136.1	GI:65506891	SLC3A2	NP_002385.3	6.64386	14	24	0	24	0	0	0	0	0	0	11	14	9	10	0	0	4F2 cell-surface antigen heavy chain isoform c [Homo sapiens]	68
1123.1	GI:530387099	SLC4A2	XP_005250099.1	6.64386	2	2	0	2	0	0	0	0	0	0	2	2	0	0	0	0	PREDICTED: anion exchange protein 2 isoform X2 [Homo sapiens]	120
1183.1	GI:33354281	SLC6A15	NP_877499.1	6.64386	2	2	0	2	0	0	0	0	0	0	2	2	0	0	0	0	sodium-dependent neutral amino acid transporter B(0)AT2 isoform 1 [Homo sapiens]	82
1470.1	GI:56786136	SLC9C1	NP_898884.1	6.64386	1	1	0	1	0	0	0	0	0	0	1	1	0	0	0	0	sodium/hydrogen exchanger 10 [Homo sapiens]	135
721.1	GI:157388961	SLFN11	NP_001098059.1	6.64386	4	5	0	5	0	0	0	0	0	0	4	5	0	0	0	0	schlafen family member 11 [Homo sapiens]	103
1177.1	GI:392583868	SLIRP	NP_001254793.1	0	2	2	1	1	0	0	0	0	1	1	0	0	0	0	1	1	SRA stem-loop-interacting RNA-binding protein, mitochondrial isoform 3 precursor [Homo sapiens]	10
451.1	GI:530376407	SLIT2	XP_005248268.1	0.415037	6	7	3	4	3	3	0	0	0	0	4	4	0	0	0	0	PREDICTED: slit homolog 2 protein isoform X1 [Homo sapiens]	170
516.1	GI:63176611	SLTM	NP_079031.2	-2.32193	5	6	5	1	5	5	0	0	0	0	1	1	0	0	0	0	SAFB-like transcription modulator isoform a [Homo sapiens]	117
834.1	GI:530415116	SMARCA4	XP_005260093.1	6.64386	3	3	0	3	0	0	0	0	0	0	3	3	0	0	0	0	PREDICTED: transcription activator BRG1 isoform X12 [Homo sapiens]	182
197.1	GI:325651836	SMARCA5	NP_003592.3	-0.777608	11	19	12	7	10	11	0	0	1	1	7	7	0	0	0	0	SWI/SNF-related matrix-associated actin-dependent regulator of chromatin subfamily A member 5 [Homo sapiens]	122
1475.1	GI:55956801	SMARCB1	NP_001007469.1	6.64386	1	1	0	1	0	0	0	0	0	0	0	0	1	1	0	0	SWI/SNF-related matrix-associated actin-dependent regulator of chromatin subfamily B member 1 isoform b [Homo sapiens]	43
847.2	GI:188536047	SMARCC1	NP_003065.3	6.64386	2	2	0	2	0	0	0	0	0	0	2	2	0	0	0	0	SWI/SNF complex subunit SMARCC1 [Homo sapiens]	123
847.1	GI:530400737	SMARCC2	XP_005269161.1	1	3	3	1	2	1	1	0	0	0	0	2	2	0	0	0	0	PREDICTED: SWI/SNF complex subunit SMARCC2 isoform X4 [Homo sapiens]	127
215.1	GI:527317371	SMC1A	NP_001268392.1	6.64386	11	11	0	11	0	0	0	0	0	0	11	11	0	0	0	0	structural maintenance of chromosomes protein 1A isoform 2 [Homo sapiens]	141
287.1	GI:388240808	SMC2	NP_001252531.1	6.64386	9	9	0	9	0	0	0	0	0	0	9	9	0	0	0	0	structural maintenance of chromosomes protein 2 [Homo sapiens]	136
75.1	GI:4885399	SMC3	NP_005436.1	6.64386	19	21	0	21	0	0	0	0	0	0	20	21	0	0	0	0	structural maintenance of chromosomes protein 3 [Homo sapiens]	141
211.1	GI:530373789	SMC4	XP_005247113.1	6.64386	11	11	0	11	0	0	0	0	0	0	11	11	0	0	0	0	PREDICTED: structural maintenance of chromosomes protein 4 isoform X1 [Homo sapiens]	144
505.1	GI:148839305	SMCHD1	NP_056110.2	1.32193	5	7	2	5	2	2	0	0	0	0	5	5	0	0	0	0	structural maintenance of chromosomes flexible hinge domain-containing protein 1 [Homo sapiens]	226
1663.1	GI:530372528	SMIM4	XP_005265226.1	6.64386	1	1	0	1	0	0	0	0	0	0	0	0	0	0	1	1	PREDICTED: small integral membrane protein 4 isoform X1 [Homo sapiens]	18
661.1	GI:530430760	SMN1	XP_005276833.1	0.584963	4	5	2	3	0	0	0	0	2	2	0	0	0	0	3	3	PREDICTED: survival motor neuron protein isoform X2 [Homo sapiens]	27
615.1	GI:5032113	SMNDC1	NP_005862.1	-2	4	5	4	1	0	0	0	0	4	4	0	0	0	0	1	1	survival of motor neuron-related-splicing factor 30 [Homo sapiens]	27
557.1	GI:530369274	SMPD4	XP_005263762.1	6.64386	5	5	0	5	0	0	0	0	0	0	5	5	0	0	0	0	PREDICTED: sphingomyelin phosphodiesterase 4 isoform X8 [Homo sapiens]	60
1044.1	GI:57242800	SMPDL3B	NP_001009568.1	-6.64386	2	2	2	0	0	0	2	2	0	0	0	0	0	0	0	0	acid sphingomyelinase-like phosphodiesterase 3b isoform 2 precursor [Homo sapiens]	42
172.1	GI:109948304	SMU1	NP_060695.2	-0.530515	12	22	13	9	2	2	10	11	0	0	0	0	9	9	0	0	WD40 repeat-containing protein SMU1 [Homo sapiens]	58
842.1	GI:530406596	SNAP23	XP_005254797.1	-6.64386	3	3	3	0	0	0	0	0	3	3	0	0	0	0	0	0	PREDICTED: synaptosomal-associated protein 23 isoform X1 [Homo sapiens]	23
152.1	GI:77404397	SND1	NP_055205.2	6.64386	13	15	0	15	0	0	0	0	0	0	13	15	0	0	0	0	staphylococcal nuclease domain-containing protein 1 [Homo sapiens]	102
13.1	GI:40217847	SNRNP200	NP_054733.2	-0.0931094	40	62	32	30	29	30	2	2	0	0	27	30	0	0	0	0	U5 small nuclear ribonucleoprotein 200 kDa helicase [Homo sapiens]	244
353.1	GI:115298668	SNRNP40	NP_004805.2	-3	7	9	8	1	1	1	0	0	7	7	0	0	0	0	1	1	U5 small nuclear ribonucleoprotein 40 kDa protein [Homo sapiens]	39
832.1	GI:530417087	SNRNP70	XP_005259234.1	-2	3	5	4	1	0	0	3	4	0	0	1	1	0	0	0	0	PREDICTED: U1 small nuclear ribonucleoprotein 70 kDa isoform X2 [Homo sapiens]	51
992.1	GI:4759156	SNRPA	NP_004587.1	-1.58496	2	4	3	1	0	0	0	0	2	3	0	0	0	0	1	1	U1 small nuclear ribonucleoprotein A [Homo sapiens]	31
386.1	GI:50593002	SNRPA1	NP_003081.2	-0.584963	6	10	6	4	1	1	0	0	5	5	0	0	0	0	4	4	U2 small nuclear ribonucleoprotein A' [Homo sapiens]	28
746.1	GI:38149981	SNRPB2	NP_937863.1	-0.584963	3	5	3	2	1	1	0	0	1	2	0	0	0	0	2	2	U2 small nuclear ribonucleoprotein B'' [Homo sapiens]	25
1272.1	GI:4507127	SNRPC	NP_003084.1	-1	1	3	2	1	0	0	0	0	1	2	0	0	0	0	1	1	U1 small nuclear ribonucleoprotein C [Homo sapiens]	17
585.1	GI:5902102	SNRPD1	NP_008869.1	-0.378512	4	23	13	10	2	3	0	0	4	10	1	1	0	0	3	9	small nuclear ribonucleoprotein Sm D1 [Homo sapiens]	13
667.1	GI:530417093	SNRPD2	XP_005259237.1	-0.540568	4	27	16	11	2	3	0	0	4	13	1	1	0	0	3	10	PREDICTED: small nuclear ribonucleoprotein Sm D2 isoform X1 [Homo sapiens]	14
1534.1	GI:530420325	SNRPD3	XP_005261776.1	2.32193	1	6	1	5	0	0	0	0	1	1	1	1	0	0	1	4	PREDICTED: small nuclear ribonucleoprotein Sm D3 isoform X1 [Homo sapiens]	13
1271.1	GI:4507129	SNRPE	NP_003085.1	0	1	4	2	2	1	1	0	0	1	1	1	1	0	0	1	1	small nuclear ribonucleoprotein E [Homo sapiens]	11
948.1	GI:4507131	SNRPF	NP_003086.1	0	2	6	3	3	0	0	1	1	1	2	0	0	1	1	1	2	small nuclear ribonucleoprotein F [Homo sapiens]	10
739.1	GI:4507133	SNRPG	NP_003087.1	-6.64386	3	5	5	0	2	2	0	0	2	3	0	0	0	0	0	0	small nuclear ribonucleoprotein G [Homo sapiens]	8
439.1	GI:530405192	SNRPN	XP_005268320.1	-1.44057	6	26	19	7	4	7	1	3	2	9	2	2	0	0	3	5	PREDICTED: small nuclear ribonucleoprotein-associated protein N isoform X1 [Homo sapiens]	25
645.1	GI:6912676	SNW1	NP_036377.1	-2.32193	4	6	5	1	0	0	4	5	0	0	0	0	1	1	0	0	SNW domain-containing protein 1 [Homo sapiens]	61
1415.1	GI:7661890	SNX17	NP_055563.1	6.64386	1	1	0	1	0	0	0	0	0	0	0	0	1	1	0	0	sorting nexin-17 isoform 1 [Homo sapiens]	53
1688.1	GI:530365425	SNX27	XP_005245566.1	-6.64386	1	1	1	0	0	0	0	0	1	1	0	0	0	0	0	0	PREDICTED: sorting nexin-27 isoform X1 [Homo sapiens]	61
947.1	GI:4507145	SNX4	NP_003785.1	6.64386	2	2	0	2	0	0	0	0	0	0	0	0	2	2	0	0	sorting nexin-4 [Homo sapiens]	52
940.1	GI:49533617	SOAT1	NP_003092.4	6.64386	2	2	0	2	0	0	0	0	0	0	0	0	2	2	0	0	sterol O-acyltransferase 1 isoform 1 [Homo sapiens]	65
1365.1	GI:118582275	SOD3	NP_003093.2	1	1	3	1	2	0	0	1	1	0	0	1	1	0	0	1	1	extracellular superoxide dismutase [Cu-Zn] precursor [Homo sapiens]	26
562.1	GI:520261969	SON	NP_620305.2	-0.736966	5	8	5	3	4	4	1	1	0	0	3	3	0	0	0	0	protein SON isoform F [Homo sapiens]	264
919.1	GI:73623035	SPAG5	NP_006452.3	6.64386	2	2	0	2	0	0	0	0	0	0	2	2	0	0	0	0	sperm-associated antigen 5 [Homo sapiens]	134
1338.1	GI:193290128	SPCS1	NP_054760.3	6.64386	1	1	0	1	0	0	0	0	0	0	0	0	0	0	1	1	signal peptidase complex subunit 1 [Homo sapiens]	18
487.1	GI:162417971	SPCS2	NP_055567.2	6.64386	5	5	0	5	0	0	0	0	0	0	0	0	0	0	5	5	signal peptidase complex subunit 2 [Homo sapiens]	25
764.1	GI:11345462	SPCS3	NP_068747.1	6.64386	3	4	0	4	0	0	0	0	0	0	0	0	0	0	3	4	signal peptidase complex subunit 3 [Homo sapiens]	20
642.1	GI:75750474	SPECC1	NP_001028727.1	-6.64386	4	6	6	0	4	4	1	1	1	1	0	0	0	0	0	0	cytospin-B isoform 2 [Homo sapiens]	110
11.1	GI:530419674	SPECC1L	XP_005261463.1	-4.02237	43	69	65	4	42	53	4	6	6	6	4	4	0	0	0	0	PREDICTED: cytospin-A isoform X1 [Homo sapiens]	125
845.1	GI:530402214	SPG20	XP_005266372.1	6.64386	3	5	0	5	0	0	0	0	0	0	3	3	1	2	0	0	PREDICTED: spartin isoform X3 [Homo sapiens]	73
231.1	GI:530390448	SPIN1	XP_005251725.1	-0.5025	10	29	17	12	0	0	0	0	10	17	0	0	0	0	9	12	PREDICTED: spindlin-1 isoform X1 [Homo sapiens]	30
3.1	GI:306966132	SPTAN1	NP_001182461.1	-1.32971	80	130	93	37	71	79	9	9	5	5	34	37	0	0	0	0	spectrin alpha chain, non-erythrocytic 1 isoform 3 [Homo sapiens]	282
2.1	GI:530368012	SPTBN1	XP_005264574.1	-1.09163	94	191	130	61	90	111	8	9	9	10	49	60	0	0	1	1	PREDICTED: spectrin beta chain, non-erythrocytic 1 isoform X1 [Homo sapiens]	274
521.1	GI:5454084	SPTLC1	NP_006406.1	0.736966	5	8	3	5	0	0	3	3	0	0	0	0	5	5	0	0	serine palmitoyltransferase 1 isoform a [Homo sapiens]	53
926.1	GI:62865635	SQLE	NP_003120.2	6.64386	2	2	0	2	0	0	0	0	0	0	0	0	2	2	0	0	squalene monooxygenase [Homo sapiens]	64
624.1	GI:4505571	SQSTM1	NP_003891.1	1.32193	4	7	2	5	0	0	2	2	0	0	0	0	4	5	0	0	sequestosome-1 isoform 1 [Homo sapiens]	48
225.1	GI:149363672	SRL	NP_001092284.1	-6.64386	10	13	13	0	10	13	0	0	0	0	0	0	0	0	0	0	sarcalumenin precursor [Homo sapiens]	54
924.1	GI:63253298	SRM	NP_003123.2	6.64386	2	2	0	2	0	0	0	0	0	0	0	0	0	0	2	2	spermidine synthase [Homo sapiens]	34
762.1	GI:149999611	SRP14	NP_003125.3	0.584963	3	5	2	3	0	0	0	0	2	2	0	0	0	0	3	3	signal recognition particle 14 kDa protein [Homo sapiens]	15
680.1	GI:530404536	SRP54	XP_005268081.1	6.64386	4	4	0	4	0	0	0	0	0	0	0	0	4	4	0	0	PREDICTED: signal recognition particle 54 kDa protein isoform X1 [Homo sapiens]	49
786.1	GI:24497620	SRP68	NP_055045.2	6.64386	3	3	0	3	0	0	0	0	0	0	0	0	3	3	0	0	signal recognition particle subunit SRP68 isoform 1 [Homo sapiens]	71
767.1	GI:47419936	SRPK1	NP_003128.3	-6.64386	3	4	4	0	3	4	0	0	0	0	0	0	0	0	0	0	SRSF protein kinase 1 [Homo sapiens]	74
627.1	GI:23308697	SRPR	NP_003130.2	6.64386	4	4	0	4	0	0	0	0	0	0	2	2	2	2	0	0	signal recognition particle receptor subunit alpha isoform 1 [Homo sapiens]	70
393.1	GI:284795266	SRPRB	NP_067026.3	6.64386	6	6	0	6	0	0	0	0	0	0	0	0	0	0	6	6	signal recognition particle receptor subunit beta [Homo sapiens]	30
95.1	GI:530407857	SRRM2	XP_005255283.1	-0.796467	18	52	33	19	10	10	11	11	12	12	8	8	3	3	8	8	PREDICTED: serine/arginine repetitive matrix protein 2 isoform X2 [Homo sapiens]	299
370.1	GI:530386035	SRRT	XP_005250465.1	-0.584963	7	10	6	4	4	4	2	2	0	0	4	4	0	0	0	0	PREDICTED: serrate RNA effector molecule homolog isoform X5 [Homo sapiens]	101
156.1	GI:5902076	SRSF1	NP_008855.1	-1.9386	13	29	23	6	0	0	0	0	12	23	0	0	0	0	6	6	serine/arginine-rich splicing factor 1 isoform 1 [Homo sapiens]	28
425.1	GI:5730079	SRSF10	NP_006616.1	-1.22239	6	20	14	6	1	1	1	1	6	12	0	0	0	0	5	6	serine/arginine-rich splicing factor 10 isoform 1 [Homo sapiens]	22
425.2	GI:148612890	SRSF12	NP_542781.3	-0.736966	3	8	5	3	0	0	1	1	3	4	0	0	0	0	2	3	serine/arginine-rich splicing factor 12 [Homo sapiens]	30
1165.1	GI:47271443	SRSF2	NP_003007.2	-6.64386	2	2	2	0	1	1	0	0	1	1	0	0	0	0	0	0	serine/arginine-rich splicing factor 2 [Homo sapiens]	25
238.2	GI:4506901	SRSF3	NP_003008.1	-1.70044	7	17	13	4	0	0	2	2	6	11	0	0	0	0	4	4	serine/arginine-rich splicing factor 3 [Homo sapiens]	19
301.2	GI:21361282	SRSF4	NP_005617.2	-1	5	9	6	3	1	1	2	3	2	2	0	0	2	2	1	1	serine/arginine-rich splicing factor 4 [Homo sapiens]	57
301.1	GI:20127499	SRSF6	NP_006266.2	-1.70044	8	17	13	4	2	2	5	7	4	4	0	0	3	3	1	1	serine/arginine-rich splicing factor 6 [Homo sapiens]	40
238.1	GI:72534660	SRSF7	NP_001026854.1	-1	10	21	14	7	0	0	2	2	10	12	0	0	0	0	4	7	serine/arginine-rich splicing factor 7 isoform 1 [Homo sapiens]	27
156.2	GI:4506903	SRSF9	NP_003760.1	-1.87447	10	14	11	3	0	0	0	0	8	11	0	0	0	0	3	3	serine/arginine-rich splicing factor 9 [Homo sapiens]	26
247.1	GI:530370872	SSB	XP_005246868.1	-0.485427	10	12	7	5	1	1	6	6	0	0	0	0	5	5	0	0	PREDICTED: lupus La protein isoform X1 [Homo sapiens]	47
713.1	GI:374671789	SSBP1	NP_001243442.1	-1	4	12	8	4	0	0	3	3	4	5	0	0	1	1	3	3	single-stranded DNA-binding protein, mitochondrial precursor [Homo sapiens]	17
789.1	GI:169404009	SSR1	NP_003135.2	6.64386	3	4	0	4	0	0	0	0	0	0	0	0	0	0	3	4	translocon-associated protein subunit alpha precursor [Homo sapiens]	32
1456.1	GI:6005884	SSR3	NP_009038.1	6.64386	1	1	0	1	0	0	0	0	0	0	0	0	0	0	1	1	translocon-associated protein subunit gamma [Homo sapiens]	21
656.1	GI:5454090	SSR4	NP_006271.1	6.64386	4	6	0	6	0	0	0	0	0	0	0	0	0	0	4	6	translocon-associated protein subunit delta isoform 2 precursor [Homo sapiens]	19
441.1	GI:530397186	SSRP1	XP_005274251.1	-1.80735	6	9	7	2	6	7	0	0	0	0	2	2	0	0	0	0	PREDICTED: FACT complex subunit SSRP1 isoform X1 [Homo sapiens]	81
564.1	GI:515869342	ST13	NP_001265518.1	6.64386	5	6	0	6	0	0	0	0	0	0	0	0	5	6	0	0	hsc70-interacting protein isoform 2 [Homo sapiens]	40
1368.1	GI:11761624	ST7	NP_060882.2	6.64386	1	1	0	1	0	0	0	0	0	0	0	0	1	1	0	0	suppressor of tumorigenicity 7 protein isoform a [Homo sapiens]	63
1482.1	GI:555943882	STAC3	NP_001273185.1	-6.64386	1	1	1	0	1	1	0	0	0	0	0	0	0	0	0	0	SH3 and cysteine-rich domain-containing protein 3 isoform b [Homo sapiens]	37
802.1	GI:6274552	STAT1	NP_009330.1	6.64386	3	3	0	3	0	0	0	0	0	0	3	3	0	0	0	0	signal transducer and activator of transcription 1-alpha/beta isoform alpha [Homo sapiens]	87
307.1	GI:82659091	STAU1	NP_001032405.1	0.415037	8	14	6	8	0	0	5	5	1	1	0	0	6	6	2	2	double-stranded RNA-binding protein Staufen homolog 1 isoform c [Homo sapiens]	56
1622.1	GI:530388385	STAU2	XP_005251272.1	-6.64386	1	1	1	0	0	0	1	1	0	0	0	0	0	0	0	0	PREDICTED: double-stranded RNA-binding protein Staufen homolog 2 isoform X8 [Homo sapiens]	62
424.1	GI:5803181	STIP1	NP_006810.1	6.64386	6	6	0	6	0	0	0	0	0	0	0	0	6	6	0	0	stress-induced-phosphoprotein 1 isoform b [Homo sapiens]	63
105.1	GI:6005814	STK38	NP_009202.1	-0.0931094	16	62	32	30	2	2	14	30	0	0	0	0	14	30	0	0	serine/threonine-protein kinase 38 [Homo sapiens]	54
892.1	GI:38016911	STOM	NP_004090.4	0	3	4	2	2	0	0	0	0	2	2	0	0	0	0	2	2	erythrocyte band 7 integral membrane protein isoform a [Homo sapiens]	32
244.1	GI:530398981	STRAP	XP_005253350.1	0.736966	10	16	6	10	0	0	0	0	5	6	0	0	1	1	8	9	PREDICTED: serine-threonine kinase receptor-associated protein isoform X1 [Homo sapiens]	40
260.1	GI:511630715	STT3A	NP_001265432.1	6.64386	9	11	0	11	0	0	0	0	0	0	3	3	8	8	0	0	dolichyl-diphosphooligosaccharide--protein glycosyltransferase subunit STT3A isoform a [Homo sapiens]	80
490.1	GI:30578410	STT3B	NP_849193.1	6.64386	5	6	0	6	0	0	0	0	0	0	6	6	0	0	0	0	dolichyl-diphosphooligosaccharide--protein glycosyltransferase subunit STT3B [Homo sapiens]	94
588.1	GI:56181387	STUB1	NP_005852.2	0.584963	4	5	2	3	0	0	0	0	2	2	0	0	0	0	3	3	E3 ubiquitin-protein ligase CHIP [Homo sapiens]	35
1714.1	GI:4507285	STX10	NP_003756.1	6.64386	1	1	0	1	0	0	0	0	0	0	0	0	0	0	1	1	syntaxin-10 isoform 1 [Homo sapiens]	28
971.1	GI:170932494	STX7	NP_003560.2	6.64386	2	2	0	2	0	0	0	0	0	0	0	0	0	0	2	2	syntaxin-7 [Homo sapiens]	30
610.1	GI:118600975	STXBP3	NP_009200.2	2	4	5	1	4	0	0	0	0	1	1	1	1	3	3	0	0	syntaxin-binding protein 3 [Homo sapiens]	68
1478.1	GI:556695502	SUMO3	NP_001273345.1	6.64386	1	2	0	2	0	0	0	0	0	0	1	1	1	1	0	0	small ubiquitin-related modifier 3 isoform 2 [Homo sapiens]	16
1630.1	GI:530384627	SUN1	XP_005249744.1	-6.64386	1	1	1	0	1	1	0	0	0	0	0	0	0	0	0	0	PREDICTED: SUN domain-containing protein 1 isoform X8 [Homo sapiens]	84
86.1	GI:6005757	SUPT16H	NP_009123.1	-2.73697	18	23	20	3	18	20	0	0	0	0	3	3	0	0	0	0	FACT complex subunit SPT16 [Homo sapiens]	120
1756.1	GI:195546902	SUPT5H	NP_001124297.1	0	1	2	1	1	0	0	0	0	1	1	0	0	0	0	1	1	transcription elongation factor SPT5 isoform b [Homo sapiens]	120
33.1	GI:530392405	SVIL	XP_005252629.1	-4.12928	28	37	35	2	27	30	3	3	2	2	2	2	0	0	0	0	PREDICTED: supervillin isoform X9 [Homo sapiens]	252
84.1	GI:228008291	SYNCRIP	NP_006363.4	-0.271302	19	64	35	29	7	7	18	24	3	4	10	11	16	18	0	0	heterogeneous nuclear ribonucleoprotein Q isoform 1 [Homo sapiens]	70
1636.1	GI:530383487	SYNE1	XP_005266934.1	-6.64386	1	1	1	0	0	0	0	0	1	1	0	0	0	0	0	0	PREDICTED: nesprin-1 isoform X1 [Homo sapiens]	1014
1540.1	GI:530419132	SYNJ1	XP_005261138.1	-6.64386	1	1	1	0	0	0	1	1	0	0	0	0	0	0	0	0	PREDICTED: synaptojanin-1 isoform X7 [Homo sapiens]	107
865.1	GI:530380389	SYNPO	XP_005268425.1	-1.32193	3	14	10	4	3	4	3	3	3	3	2	2	1	1	1	1	PREDICTED: synaptopodin isoform X1 [Homo sapiens]	122
1598.1	GI:530397510	SYVN1	XP_005274411.1	6.64386	1	1	0	1	0	0	0	0	0	0	1	1	0	0	0	0	PREDICTED: E3 ubiquitin-protein ligase synoviolin isoform X1 [Homo sapiens]	62
132.1	GI:5174703	TAB1	NP_006107.1	0	14	24	12	12	0	0	12	12	0	0	0	0	12	12	0	0	TGF-beta-activated kinase 1 and MAP3K7-binding protein 1 isoform alpha [Homo sapiens]	55
1009.1	GI:98991767	TAB3	NP_690000.2	0	2	4	2	2	0	0	2	2	0	0	0	0	2	2	0	0	TGF-beta-activated kinase 1 and MAP3K7-binding protein 3 [Homo sapiens]	79
570.1	GI:4507353	TAF15	NP_003478.1	-6.64386	5	7	7	0	4	4	3	3	0	0	0	0	0	0	0	0	TATA-binding protein-associated factor 2N isoform 2 [Homo sapiens]	62
114.1	GI:110832843	TAF4	NP_003176.2	0.415037	15	35	15	20	7	7	4	5	3	3	13	14	4	4	2	2	transcription initiation factor TFIID subunit 4 [Homo sapiens]	110
1095.1	GI:530409417	TAOK2	XP_005255758.1	6.64386	2	2	0	2	0	0	0	0	0	0	2	2	0	0	0	0	PREDICTED: serine/threonine-protein kinase TAO2 isoform X5 [Homo sapiens]	88
515.1	GI:6678271	TARDBP	NP_031401.1	3.16993	5	10	1	9	0	0	1	1	0	0	0	0	5	6	3	3	TAR DNA-binding protein 43 [Homo sapiens]	45
249.1	GI:386642862	TARS	NP_001245367.1	6.64386	10	10	0	10	0	0	0	0	0	0	10	10	0	0	0	0	threonine--tRNA ligase, cytoplasmic isoform 2 [Homo sapiens]	87
860.1	GI:530385093	TAX1BP1	XP_005249957.1	-6.64386	3	3	3	0	3	3	0	0	0	0	0	0	0	0	0	0	PREDICTED: tax1-binding protein 1 isoform X1 [Homo sapiens]	79
577.1	GI:299758465	TBC1D15	NP_073608.4	6.64386	5	7	0	7	0	0	0	0	0	0	3	3	4	4	0	0	TBC1 domain family member 15 isoform 1 [Homo sapiens]	79
1259.1	GI:50428925	TBCB	NP_001272.2	6.64386	1	1	0	1	0	0	0	0	0	0	0	0	0	0	1	1	tubulin-folding cofactor B [Homo sapiens]	27
421.1	GI:7549793	TBL2	NP_036585.1	1	6	9	3	6	0	0	3	3	0	0	0	0	6	6	0	0	transducin beta-like protein 2 precursor [Homo sapiens]	50
400.1	GI:19913369	TBL3	NP_006444.2	0.415037	6	7	3	4	3	3	0	0	0	0	4	4	0	0	0	0	transducin beta-like protein 3 [Homo sapiens]	89
1162.1	GI:5032161	TCEB1	NP_005639.1	6.64386	2	2	0	2	0	0	0	0	0	0	0	0	0	0	2	2	transcription elongation factor B polypeptide 1 isoform a [Homo sapiens]	12
271.1	GI:57863257	TCP1	NP_110379.2	3.32193	9	11	1	10	0	0	1	1	0	0	0	0	9	10	0	0	T-complex protein 1 subunit alpha isoform a [Homo sapiens]	60
620.1	GI:57242805	TDP1	NP_001008744.1	-6.64386	4	4	4	0	0	0	4	4	0	0	0	0	0	0	0	0	tyrosyl-DNA phosphodiesterase 1 [Homo sapiens]	68
1321.1	GI:24475816	TECR	NP_612510.1	6.64386	1	1	0	1	0	0	0	0	0	0	1	1	0	0	0	0	very-long-chain enoyl-CoA reductase [Homo sapiens]	36
482.1	GI:225545550	TELO2	NP_057195.2	6.64386	5	5	0	5	0	0	0	0	0	0	5	5	0	0	0	0	telomere length regulation protein TEL2 homolog [Homo sapiens]	92
1650.1	GI:530377945	TENM3	XP_005263176.1	0.0995357	1	29	14	15	1	5	1	6	1	3	1	5	1	2	1	8	PREDICTED: teneurin-3 isoform X1 [Homo sapiens]	303
1350.1	GI:156139122	TET1	NP_085128.2	6.64386	1	1	0	1	0	0	0	0	0	0	1	1	0	0	0	0	methylcytosine dioxygenase TET1 [Homo sapiens]	235
1615.1	GI:530391271	TEX10	XP_005252122.1	6.64386	1	1	0	1	0	0	0	0	0	0	1	1	0	0	0	0	PREDICTED: testis-expressed sequence 10 protein isoform X2 [Homo sapiens]	91
502.1	GI:4507401	TFAM	NP_003192.1	-6.64386	5	6	6	0	0	0	0	0	5	6	0	0	0	0	0	0	transcription factor A, mitochondrial isoform 1 precursor [Homo sapiens]	29
1587.1	GI:530400790	TFCP2	XP_005269186.1	6.64386	1	1	0	1	0	0	0	0	0	0	0	0	1	1	0	0	PREDICTED: alpha-globin transcription factor CP2 isoform X2 [Homo sapiens]	51
637.1	GI:8393259	TFIP11	NP_036275.1	-1.58496	4	4	3	1	3	3	0	0	0	0	1	1	0	0	0	0	tuftelin-interacting protein 11 [Homo sapiens]	97
191.1	GI:189458819	TFRC	NP_001121620.1	2.90689	12	17	2	15	1	1	0	0	1	1	12	14	0	0	1	1	transferrin receptor protein 1 [Homo sapiens]	85
1712.1	GI:4507463	TGFB2	NP_003229.1	-6.64386	1	1	1	0	1	1	0	0	0	0	0	0	0	0	0	0	transforming growth factor beta-2 isoform 2 precursor [Homo sapiens]	48
679.1	GI:530404548	TGM1	XP_005268086.1	-0.415037	4	7	4	3	0	0	4	4	0	0	2	2	1	1	0	0	PREDICTED: protein-glutamine gamma-glutamyltransferase K isoform X1 [Homo sapiens]	82
342.1	GI:189458821	TGM3	NP_003236.3	1.32193	7	14	4	10	0	0	4	4	0	0	2	4	4	5	1	1	protein-glutamine gamma-glutamyltransferase E [Homo sapiens]	77
402.1	GI:154448890	THOC1	NP_005122.2	-0.321928	6	9	5	4	5	5	0	0	0	0	4	4	0	0	0	0	THO complex subunit 1 [Homo sapiens]	76
1067.1	GI:530422499	THOC2	XP_005262507.1	0	2	2	1	1	1	1	0	0	0	0	1	1	0	0	0	0	PREDICTED: THO complex subunit 2 isoform X4 [Homo sapiens]	183
978.1	GI:14150171	THOC3	NP_115737.1	-6.64386	2	2	2	0	0	0	0	0	2	2	0	0	0	0	0	0	THO complex subunit 3 [Homo sapiens]	39
1533.1	GI:530420496	THOC5	XP_005261856.1	-6.64386	1	1	1	0	1	1	0	0	0	0	0	0	0	0	0	0	PREDICTED: THO complex subunit 5 homolog isoform X3 [Homo sapiens]	80
896.1	GI:31543164	THOC6	NP_077315.2	-6.64386	3	3	3	0	0	0	0	0	3	3	0	0	0	0	0	0	THO complex subunit 6 homolog isoform 1 [Homo sapiens]	38
1048.1	GI:549432979	THOC7	NP_001272316.1	-6.64386	2	2	2	0	0	0	0	0	2	2	0	0	0	0	0	0	THO complex subunit 7 homolog isoform 2 [Homo sapiens]	18
1492.1	GI:5454122	TIMM23	NP_006318.1	6.64386	1	2	0	2	0	0	0	0	0	0	0	0	0	0	1	2	mitochondrial import inner membrane translocase subunit Tim23 [Homo sapiens]	22
766.1	GI:48526509	TIMM50	NP_001001563.1	6.64386	3	3	0	3	0	0	0	0	0	0	0	0	0	0	3	3	mitochondrial import inner membrane translocase subunit TIM50 [Homo sapiens]	50
47.1	GI:530406354	TJP1	XP_005254678.1	-6.64386	23	33	33	0	20	21	7	8	4	4	0	0	0	0	0	0	PREDICTED: tight junction protein ZO-1 isoform X6 [Homo sapiens]	197
988.1	GI:530406372	TLE3	XP_005254687.1	6.64386	2	2	0	2	0	0	0	0	0	0	1	1	1	1	0	0	PREDICTED: transducin-like enhancer protein 3 isoform X9 [Homo sapiens]	83
1118.1	GI:530390113	TLN1	XP_005251621.1	-6.64386	2	3	3	0	1	1	1	1	1	1	0	0	0	0	0	0	PREDICTED: talin-1 isoform X1 [Homo sapiens]	270
1037.1	GI:62460635	TM9SF1	NP_001014842.1	6.64386	2	2	0	2	0	0	0	0	0	0	0	0	2	2	0	0	transmembrane 9 superfamily member 1 isoform b precursor [Homo sapiens]	55
1265.1	GI:4758874	TM9SF2	NP_004791.1	6.64386	1	1	0	1	0	0	0	0	0	0	0	0	1	1	0	0	transmembrane 9 superfamily member 2 precursor [Homo sapiens]	76
1340.1	GI:190194386	TM9SF3	NP_064508.3	6.64386	1	1	0	1	0	0	0	0	0	0	0	0	1	1	0	0	transmembrane 9 superfamily member 3 precursor [Homo sapiens]	68
829.1	GI:530418547	TM9SF4	XP_005260679.1	6.64386	3	3	0	3	0	0	0	0	0	0	0	0	3	3	0	0	PREDICTED: transmembrane 9 superfamily member 4 isoform X1 [Homo sapiens]	72
1354.1	GI:153251297	TMA16	NP_060822.2	-6.64386	1	1	1	0	0	0	0	0	1	1	0	0	0	0	0	0	translation machinery-associated protein 16 [Homo sapiens]	24
1179.1	GI:371872799	TMCO1	NP_001243094.1	6.64386	2	2	0	2	0	0	0	0	0	0	0	0	0	0	2	2	transmembrane and coiled-coil domain-containing protein 1 isoform c [Homo sapiens]	20
1235.1	GI:5803040	TMED1	NP_006849.1	6.64386	1	1	0	1	0	0	0	0	0	0	0	0	0	0	1	1	transmembrane emp24 domain-containing protein 1 precursor [Homo sapiens]	25
1010.1	GI:98986464	TMED10	NP_006818.3	6.64386	2	2	0	2	0	0	0	0	0	0	0	0	0	0	2	2	transmembrane emp24 domain-containing protein 10 precursor [Homo sapiens]	25
1041.1	GI:5803149	TMED2	NP_006806.1	6.64386	2	2	0	2	0	0	0	0	0	0	0	0	0	0	2	2	transmembrane emp24 domain-containing protein 2 precursor [Homo sapiens]	23
1439.1	GI:6679189	TMED3	NP_031390.1	6.64386	1	1	0	1	0	0	0	0	0	0	0	0	0	0	1	1	transmembrane emp24 domain-containing protein 3 precursor [Homo sapiens]	25
1316.1	GI:282165814	TMED5	NP_057124.3	6.64386	1	2	0	2	0	0	0	0	0	0	0	0	0	0	1	2	transmembrane emp24 domain-containing protein 5 isoform 1 precursor [Homo sapiens]	26
1740.1	GI:32996709	TMED7	NP_861974.1	6.64386	1	1	0	1	0	0	0	0	0	0	0	0	0	0	1	1	transmembrane emp24 domain-containing protein 7 precursor [Homo sapiens]	25
1298.1	GI:39725636	TMED9	NP_059980.2	6.64386	1	1	0	1	0	0	0	0	0	0	0	0	0	0	1	1	transmembrane emp24 domain-containing protein 9 precursor [Homo sapiens]	27
1600.1	GI:530397295	TMEM109	XP_005274305.1	6.64386	1	1	0	1	0	0	0	0	0	0	0	0	0	0	1	1	PREDICTED: transmembrane protein 109 isoform X1 [Homo sapiens]	25
1357.1	GI:14150017	TMEM126A	NP_115649.1	6.64386	1	1	0	1	0	0	0	0	0	0	0	0	0	0	1	1	transmembrane protein 126A isoform 1 [Homo sapiens]	22
1305.1	GI:32189371	TMEM165	NP_060945.2	6.64386	1	1	0	1	0	0	0	0	0	0	0	0	0	0	1	1	transmembrane protein 165 precursor [Homo sapiens]	35
1339.1	GI:190358512	TMEM184C	NP_060711.2	6.64386	1	1	0	1	0	0	0	0	0	0	0	0	1	1	0	0	transmembrane protein 184C [Homo sapiens]	50
785.1	GI:262399371	TMEM201	NP_001124396.2	6.64386	3	3	0	3	0	0	0	0	0	0	0	0	3	3	0	0	transmembrane protein 201 isoform 1 [Homo sapiens]	72
1443.1	GI:66348165	TMEM209	NP_116231.2	6.64386	1	1	0	1	0	0	0	0	0	0	0	0	1	1	0	0	transmembrane protein 209 [Homo sapiens]	63
1425.1	GI:74229025	TMEM259	NP_001028198.1	6.64386	1	1	0	1	0	0	0	0	0	0	1	1	0	0	0	0	membralin isoform 1 [Homo sapiens]	68
1397.1	GI:8922720	TMEM30A	NP_060717.1	6.64386	1	1	0	1	0	0	0	0	0	0	0	0	1	1	0	0	cell cycle control protein 50A isoform 1 [Homo sapiens]	41
1135.1	GI:530376692	TMEM33	XP_005248174.1	6.64386	2	3	0	3	0	0	0	0	0	0	0	0	1	1	2	2	PREDICTED: transmembrane protein 33 isoform X2 [Homo sapiens]	28
1147.1	GI:530363638	TMEM59	XP_005271408.1	-6.64386	2	2	2	0	0	0	0	0	2	2	0	0	0	0	0	0	PREDICTED: transmembrane protein 59 isoform X2 [Homo sapiens]	29
1007.1	GI:109948302	TMEM97	NP_055388.2	6.64386	2	3	0	3	0	0	0	0	0	0	0	0	0	0	2	3	transmembrane protein 97 [Homo sapiens]	21
99.2	GI:7657647	TMOD2	NP_055363.1	-1.58496	4	8	6	2	0	0	3	3	3	3	0	0	0	0	2	2	tropomodulin-2 isoform a [Homo sapiens]	40
99.1	GI:7657649	TMOD3	NP_055362.1	-1.53343	17	74	55	19	1	1	12	22	16	32	0	0	9	10	8	9	tropomodulin-3 [Homo sapiens]	40
1144.1	GI:530364596	TMOD4	XP_005245162.1	-6.64386	2	3	3	0	2	3	0	0	0	0	0	0	0	0	0	0	PREDICTED: tropomodulin-4 isoform X2 [Homo sapiens]	32
269.1	GI:73760405	TMPO	NP_001027454.1	0	9	24	12	12	1	1	7	8	3	3	0	0	5	6	6	6	thymopoietin isoform beta [Homo sapiens]	51
1590.1	GI:530399844	TMTC3	XP_005268741.1	6.64386	1	1	0	1	0	0	0	0	0	0	1	1	0	0	0	0	PREDICTED: transmembrane and TPR repeat-containing protein 3 isoform X3 [Homo sapiens]	58
1081.1	GI:530414230	TMX3	XP_005266770.1	6.64386	2	2	0	2	0	0	0	0	0	0	0	0	2	2	0	0	PREDICTED: protein disulfide-isomerase TMX3 isoform X3 [Homo sapiens]	38
1294.1	GI:40254947	TMX4	NP_066979.2	6.64386	1	1	0	1	0	0	0	0	0	0	0	0	1	1	0	0	thioredoxin-related transmembrane protein 4 precursor [Homo sapiens]	39
1463.1	GI:5803203	TNNT3	NP_006748.1	-6.64386	1	1	1	0	1	1	0	0	0	0	0	0	0	0	0	0	troponin T, fast skeletal muscle isoform 1 [Homo sapiens]	31
552.1	GI:530379290	TNPO1	XP_005248557.1	6.64386	5	5	0	5	0	0	0	0	0	0	5	5	0	0	0	0	PREDICTED: transportin-1 isoform X1 [Homo sapiens]	101
796.1	GI:6912734	TNPO3	NP_036602.1	6.64386	3	3	0	3	0	0	0	0	0	0	3	3	0	0	0	0	transportin-3 isoform 1 [Homo sapiens]	104
852.1	GI:530395503	TOLLIP	XP_005253048.1	0.584963	3	5	2	3	0	0	0	0	2	2	0	0	0	0	3	3	PREDICTED: toll-interacting protein isoform X1 [Homo sapiens]	36
276.1	GI:530409932	TOM1L2	XP_005256518.1	-2.80735	9	16	14	2	0	0	9	12	2	2	0	0	2	2	0	0	PREDICTED: TOM1-like protein 2 isoform X1 [Homo sapiens]	59
1201.1	GI:9910382	TOMM22	NP_064628.1	6.64386	1	1	0	1	0	0	0	0	0	0	0	0	0	0	1	1	mitochondrial import receptor subunit TOM22 homolog [Homo sapiens]	16
1241.1	GI:54607135	TOMM70A	NP_055635.3	6.64386	1	1	0	1	0	0	0	0	0	0	0	0	1	1	0	0	mitochondrial import receptor subunit TOM70 [Homo sapiens]	67
360.1	GI:530418373	TOP1	XP_005260598.1	-2.80735	7	8	7	1	7	7	0	0	0	0	1	1	0	0	0	0	PREDICTED: DNA topoisomerase 1 isoform X1 [Homo sapiens]	87
183.1	GI:530412779	TOP2A	XP_005257689.1	-2.58496	12	14	12	2	12	12	0	0	0	0	2	2	0	0	0	0	PREDICTED: DNA topoisomerase 2-alpha isoform X1 [Homo sapiens]	173
1176.1	GI:39753957	TOR1AIP1	NP_056417.2	6.64386	2	2	0	2	0	0	0	0	0	0	0	0	2	2	0	0	torsin-1A-interacting protein 1 isoform 2 [Homo sapiens]	66
560.1	GI:530364255	TOR1AIP2	XP_005244994.1	6.64386	5	6	0	6	0	0	0	0	0	0	0	0	5	6	0	0	PREDICTED: torsin-1A-interacting protein 2 isoform X1 [Homo sapiens]	51
1562.1	GI:530410602	TP53	XP_005256835.1	6.64386	1	2	0	2	0	0	0	0	0	0	0	0	1	2	0	0	PREDICTED: cellular tumor antigen p53 isoform X1 [Homo sapiens]	42
707.1	GI:4507645	TPI1	NP_000356.1	0	4	10	5	5	0	0	2	2	3	3	1	1	2	2	2	2	triosephosphate isomerase isoform 1 [Homo sapiens]	27
28.1	GI:63252900	TPM1	NP_001018006.1	-2.04731	31	77	62	15	16	20	3	3	27	39	2	2	2	2	11	11	tropomyosin alpha-1 chain isoform 4 [Homo sapiens]	33
28.2	GI:114155140	TPM3	NP_689476.2	-2.03562	19	51	41	10	6	7	5	5	17	29	2	2	1	1	7	7	tropomyosin alpha-3 chain isoform 1 [Homo sapiens]	33
1458.1	GI:5902018	TPPP	NP_008961.1	-6.64386	1	1	1	0	0	0	0	0	1	1	0	0	0	0	0	0	tubulin polymerization-promoting protein [Homo sapiens]	24
1690.1	GI:530365345	TPR	XP_005245528.1	-6.64386	1	1	1	0	1	1	0	0	0	0	0	0	0	0	0	0	PREDICTED: nucleoprotein TPR isoform X1 [Homo sapiens]	275
1481.1	GI:555943903	TPT1	NP_001273201.1	0	1	2	1	1	0	0	0	0	1	1	0	0	0	0	1	1	translationally-controlled tumor protein isoform 1 [Homo sapiens]	23
506.1	GI:9558733	TRA2A	NP_037425.1	-1.41504	5	11	8	3	0	0	1	1	5	7	0	0	0	0	2	3	transformer-2 protein homolog alpha isoform 1 [Homo sapiens]	33
1025.1	GI:7657655	TRAM1	NP_055109.1	6.64386	2	2	0	2	0	0	0	0	0	0	0	0	0	0	2	2	translocating chain-associated membrane protein 1 [Homo sapiens]	43
1724.1	GI:440309857	TRAP1	NP_001258978.1	1	1	3	1	2	1	1	0	0	0	0	1	1	1	1	0	0	heat shock protein 75 kDa, mitochondrial isoform 2 [Homo sapiens]	74
1760.1	GI:157426898	TRIM10	NP_006769.2	6.64386	1	3	0	3	0	0	0	0	0	0	1	1	0	0	1	2	tripartite motif-containing protein 10 isoform 1 [Homo sapiens]	55
1468.1	GI:5730009	TRIM27	NP_006501.1	-6.64386	1	1	1	0	0	0	1	1	0	0	0	0	0	0	0	0	zinc finger protein RFP [Homo sapiens]	58
233.1	GI:5032179	TRIM28	NP_005753.1	2.32193	10	18	3	15	2	2	0	0	1	1	8	9	4	4	2	2	transcription intermediary factor 1-beta [Homo sapiens]	88
751.1	GI:270265876	TRIM72	NP_001008275.2	-6.64386	3	3	3	0	3	3	0	0	0	0	0	0	0	0	0	0	tripartite motif-containing protein 72 [Homo sapiens]	53
323.1	GI:530378994	TRIP13	XP_005248445.1	2	8	10	2	8	0	0	2	2	0	0	0	0	8	8	0	0	PREDICTED: pachytene checkpoint protein 2 homolog isoform X1 [Homo sapiens]	47
1411.1	GI:7705477	TRMT112	NP_057488.1	6.64386	1	1	0	1	0	0	0	0	0	0	0	0	0	0	1	1	tRNA methyltransferase 112 homolog isoform 1 [Homo sapiens]	14
1564.1	GI:530409002	TSC2	XP_005255591.1	-6.64386	1	1	1	0	0	0	1	1	0	0	0	0	0	0	0	0	PREDICTED: tuberin isoform X8 [Homo sapiens]	195
1143.1	GI:530366483	TTC13	XP_005273322.1	6.64386	2	2	0	2	0	0	0	0	0	0	2	2	0	0	0	0	PREDICTED: tetratricopeptide repeat protein 13 isoform X6 [Homo sapiens]	84
726.1	GI:7662078	TTC37	NP_055454.1	6.64386	3	3	0	3	0	0	0	0	0	0	3	3	0	0	0	0	tetratricopeptide repeat protein 37 [Homo sapiens]	175
999.1	GI:226498382	TTC5	NP_612385.2	6.64386	2	2	0	2	0	0	0	0	0	0	0	0	2	2	0	0	tetratricopeptide repeat protein 5 [Homo sapiens]	49
1541.1	GI:530418543	TTI1	XP_005260678.1	6.64386	1	1	0	1	0	0	0	0	0	0	1	1	0	0	0	0	PREDICTED: TELO2-interacting protein 1 homolog isoform X1 [Homo sapiens]	122
1125.1	GI:530383237	TTK	XP_005248821.1	6.64386	2	2	0	2	0	0	0	0	0	0	2	2	0	0	0	0	PREDICTED: dual specificity protein kinase TTK isoform X1 [Homo sapiens]	97
532.1	GI:530419666	TTLL12	XP_005261459.1	6.64386	5	5	0	5	0	0	0	0	0	0	5	5	0	0	0	0	PREDICTED: tubulin tyrosine ligase-like family, member 12 isoform X1 [Homo sapiens]	67
46.1	GI:57013276	TUBA1B	NP_006073.2	0.750022	23	118	44	74	11	16	17	23	5	5	11	15	21	50	7	9	tubulin alpha-1B chain [Homo sapiens]	50
62.1	GI:29788785	TUBB	NP_821133.1	0.222392	21	130	60	70	12	15	18	39	5	6	11	14	20	48	7	8	tubulin beta chain [Homo sapiens]	50
62.3	GI:4507729	TUBB2A	NP_001060.1	0.355095	19	98	43	55	9	11	14	30	2	2	8	10	18	40	5	5	tubulin beta-2A chain [Homo sapiens]	50
62.4	GI:29788768	TUBB2B	NP_821080.1	0.347923	19	100	44	56	9	11	15	31	2	2	8	10	18	41	5	5	tubulin beta-2B chain [Homo sapiens]	50
62.2	GI:5174735	TUBB4B	NP_006079.1	0.304855	19	114	51	63	11	14	18	34	3	3	9	11	19	46	5	6	tubulin beta-4B chain [Homo sapiens]	50
62.5	GI:14210536	TUBB6	NP_115914.1	0.536053	14	49	20	29	3	3	6	16	1	1	3	4	14	25	0	0	tubulin beta-6 chain [Homo sapiens]	50
783.1	GI:31543831	TUBG1	NP_001061.2	6.64386	3	5	0	5	0	0	0	0	0	0	0	0	3	5	0	0	tubulin gamma-1 chain [Homo sapiens]	51
517.1	GI:5729840	TUBGCP2	NP_006650.1	2	5	5	1	4	0	0	0	0	1	1	4	4	0	0	0	0	gamma-tubulin complex component 2 isoform 2 [Homo sapiens]	102
1479.1	GI:556695399	TUBGCP4	NP_001273343.1	6.64386	1	1	0	1	0	0	0	0	0	0	0	0	1	1	0	0	gamma-tubulin complex component 4 isoform a [Homo sapiens]	76
128.1	GI:34147630	TUFM	NP_003312.3	1.07039	14	31	10	21	2	2	8	8	0	0	0	0	14	21	0	0	elongation factor Tu, mitochondrial precursor [Homo sapiens]	50
782.1	GI:334724463	TWF1	NP_002813.3	-1.58496	3	4	3	1	0	0	0	0	3	3	0	0	0	0	1	1	twinfilin-1 isoform 2 [Homo sapiens]	40
927.1	GI:6005846	TWF2	NP_009215.1	-6.64386	2	2	2	0	0	0	0	0	2	2	0	0	0	0	0	0	twinfilin-2 [Homo sapiens]	40
778.1	GI:50592994	TXN	NP_003320.2	-0.584963	3	5	3	2	0	0	1	2	1	1	0	0	1	1	1	1	thioredoxin isoform 1 [Homo sapiens]	12
1237.1	GI:5729802	TXNL4A	NP_006692.1	-6.64386	1	1	1	0	0	0	0	0	1	1	0	0	0	0	0	0	thioredoxin-like protein 4A [Homo sapiens]	17
1454.1	GI:60279268	U2AF2	NP_001012496.1	-6.64386	1	2	2	0	0	0	2	2	0	0	0	0	0	0	0	0	splicing factor U2AF 65 kDa subunit isoform b [Homo sapiens]	53
280.1	GI:530374190	U2SURP	XP_005247305.1	-0.415037	9	14	8	6	8	8	0	0	0	0	6	6	0	0	0	0	PREDICTED: U2 snRNP-associated SURP motif-containing protein isoform X3 [Homo sapiens]	112
355.1	GI:59850762	UACA	NP_060473.2	-6.64386	7	7	7	0	7	7	0	0	0	0	0	0	0	0	0	0	uveal autoantigen with coiled-coil domains and ankyrin repeats isoform 1 [Homo sapiens]	162
815.1	GI:530433598	UBA1	XP_005278369.1	6.64386	3	3	0	3	0	0	0	0	0	0	3	3	0	0	0	0	PREDICTED: ubiquitin-like modifier activating enzyme 1 isoform X2 [Homo sapiens]	118
536.1	GI:530415152	UBA52	XP_005260111.1	3.42626	5	94	8	86	2	2	2	2	4	4	5	30	5	28	5	28	PREDICTED: ubiquitin-60S ribosomal protein L40 isoform X5 [Homo sapiens]	17
503.1	GI:221316645	UBAC2	NP_001137544.1	6.64386	5	5	0	5	0	0	0	0	0	0	0	0	0	0	5	5	ubiquitin-associated domain-containing protein 2 isoform 1 precursor [Homo sapiens]	39
1687.1	GI:530365771	UBAP2L	XP_005245734.1	6.64386	1	2	0	2	0	0	0	0	0	0	1	1	1	1	0	0	PREDICTED: ubiquitin associated protein 2-like isoform X20 [Homo sapiens]	91
836.1	GI:530412648	UBE2O	XP_005257625.1	6.64386	3	3	0	3	0	0	0	0	0	0	3	3	0	0	0	0	PREDICTED: ubiquitin-conjugating enzyme E2 O isoform X2 [Homo sapiens]	139
905.1	GI:19718766	UBE3A	NP_000453.2	6.64386	3	3	0	3	0	0	0	0	0	0	3	3	0	0	0	0	ubiquitin-protein ligase E3A isoform 2 [Homo sapiens]	101
1624.1	GI:530387311	UBE3C	XP_005249622.1	6.64386	1	1	0	1	0	0	0	0	0	0	1	1	0	0	0	0	PREDICTED: ubiquitin-protein ligase E3C isoform X3 [Homo sapiens]	117
918.1	GI:7657667	UBL4A	NP_055050.1	6.64386	2	2	0	2	0	0	0	0	0	0	0	0	0	0	2	2	ubiquitin-like protein 4A [Homo sapiens]	18
1628.1	GI:530385699	UBN2	XP_005250306.1	-6.64386	1	1	1	0	1	1	0	0	0	0	0	0	0	0	0	0	PREDICTED: ubinuclein-2 isoform X2 [Homo sapiens]	126
311.1	GI:530426432	UBQLN2	XP_005262064.1	6.64386	8	9	0	9	0	0	0	0	0	0	0	0	8	9	0	0	PREDICTED: ubiquilin-2 isoform X1 [Homo sapiens]	55
511.1	GI:7657671	UBTF	NP_055048.1	-6.64386	5	5	5	0	5	5	0	0	0	0	0	0	0	0	0	0	nucleolar transcription factor 1 isoform a [Homo sapiens]	89
1062.1	GI:530426287	UFD1L	XP_005261334.1	6.64386	2	3	0	3	0	0	0	0	0	0	0	0	0	0	2	3	PREDICTED: ubiquitin fusion degradation protein 1 homolog isoform X2 [Homo sapiens]	29
600.1	GI:24308039	UFL1	NP_056138.1	6.64386	4	4	0	4	0	0	0	0	0	0	4	4	0	0	0	0	E3 UFM1-protein ligase 1 [Homo sapiens]	90
1614.1	GI:530391521	UGCG	XP_005252243.1	-6.64386	1	1	1	0	0	0	0	0	1	1	0	0	0	0	0	0	PREDICTED: ceramide glucosyltransferase isoform X1 [Homo sapiens]	30
581.1	GI:9910280	UGGT1	NP_064505.1	6.64386	4	4	0	4	0	0	0	0	0	0	4	4	0	0	0	0	UDP-glucose:glycoprotein glucosyltransferase 1 precursor [Homo sapiens]	177
1680.1	GI:530368058	UGP2	XP_005264595.1	-6.64386	1	1	1	0	1	1	0	0	0	0	0	0	0	0	0	0	PREDICTED: UTP--glucose-1-phosphate uridylyltransferase isoform X3 [Homo sapiens]	56
1200.1	GI:115430235	UHRF1	NP_001041666.1	-6.64386	2	2	2	0	2	2	0	0	0	0	0	0	0	0	0	0	E3 ubiquitin-protein ligase UHRF1 isoform 1 [Homo sapiens]	90
302.1	GI:4507835	UMPS	NP_000364.1	6.64386	8	9	0	9	0	0	0	0	0	0	0	0	8	9	0	0	uridine 5'-monophosphate synthase [Homo sapiens]	52
508.1	GI:89179321	UNC45A	NP_001034764.1	1	5	6	2	4	2	2	0	0	0	0	4	4	0	0	0	0	protein unc-45 homolog A isoform 3 [Homo sapiens]	102
92.1	GI:530415072	UPF1	XP_005260072.1	1.848	18	23	5	18	5	5	0	0	0	0	17	18	0	0	0	0	PREDICTED: regulator of nonsense transcripts 1 isoform X1 [Homo sapiens]	124
1066.1	GI:530422515	UPF3B	XP_005262515.1	-6.64386	2	2	2	0	0	0	2	2	0	0	0	0	0	0	0	0	PREDICTED: regulator of nonsense transcripts 3B isoform X1 [Homo sapiens]	72
1291.1	GI:41281885	UQCR10	NP_037519.2	6.64386	1	1	0	1	0	0	0	0	0	0	0	0	0	0	1	1	cytochrome b-c1 complex subunit 9 isoform a [Homo sapiens]	7
622.1	GI:46593007	UQCRC1	NP_003356.2	-0.584963	4	5	3	2	3	3	0	0	0	0	0	0	2	2	0	0	cytochrome b-c1 complex subunit 1, mitochondrial precursor [Homo sapiens]	53
254.1	GI:50592988	UQCRC2	NP_003357.2	6.64386	9	11	0	11	0	0	0	0	0	0	0	0	9	11	0	0	cytochrome b-c1 complex subunit 2, mitochondrial precursor [Homo sapiens]	48
925.1	GI:63053522	USP1	NP_001017415.1	6.64386	2	2	0	2	0	0	0	0	0	0	2	2	0	0	0	0	ubiquitin carboxyl-terminal hydrolase 1 [Homo sapiens]	88
891.1	GI:440918695	USP10	NP_001259004.1	6.64386	3	4	0	4	0	0	0	0	0	0	4	4	0	0	0	0	ubiquitin carboxyl-terminal hydrolase 10 isoform 1 [Homo sapiens]	87
1105.1	GI:530401067	USP15	XP_005269318.1	6.64386	2	2	0	2	0	0	0	0	0	0	2	2	0	0	0	0	PREDICTED: ubiquitin carboxyl-terminal hydrolase 15 isoform X3 [Homo sapiens]	74
1702.1	GI:530362182	USP33	XP_005270708.1	6.64386	1	1	0	1	0	0	0	0	0	0	1	1	0	0	0	0	PREDICTED: ubiquitin carboxyl-terminal hydrolase 33 isoform X5 [Homo sapiens]	66
426.1	GI:56550051	USP39	NP_006581.2	-1	6	9	6	3	0	0	6	6	0	0	0	0	3	3	0	0	U4/U6.U5 tri-snRNP-associated protein 2 isoform 1 [Homo sapiens]	65
1198.1	GI:148727331	USP5	NP_001092006.1	6.64386	2	2	0	2	0	0	0	0	0	0	2	2	0	0	0	0	ubiquitin carboxyl-terminal hydrolase 5 isoform 1 [Homo sapiens]	96
810.1	GI:557129038	USP7	NP_001273386.1	6.64386	3	3	0	3	0	0	0	0	0	0	3	3	0	0	0	0	ubiquitin carboxyl-terminal hydrolase 7 isoform 2 [Homo sapiens]	126
312.1	GI:530421596	USP9X	XP_005272733.1	6.64386	8	8	0	8	0	0	0	0	0	0	8	8	0	0	0	0	PREDICTED: probable ubiquitin carboxyl-terminal hydrolase FAF-X isoform X2 [Homo sapiens]	291
1487.1	GI:548923952	UTP15	NP_001271359.1	-6.64386	1	1	1	0	0	0	1	1	0	0	0	0	0	0	0	0	U3 small nucleolar RNA-associated protein 15 homolog isoform 2 [Homo sapiens]	56
1366.1	GI:118344456	UTP18	NP_057085.2	-6.64386	1	1	1	0	0	0	1	1	0	0	0	0	0	0	0	0	U3 small nucleolar RNA-associated protein 18 homolog [Homo sapiens]	62
1094.1	GI:530410596	VAMP2	XP_005256832.1	1.58496	2	4	1	3	0	0	0	0	1	1	0	0	0	0	2	3	PREDICTED: vesicle-associated membrane protein 2 isoform X1 [Homo sapiens]	13
617.1	GI:4759302	VAPB	NP_004729.1	6.64386	4	4	0	4	0	0	0	0	0	0	0	0	0	0	4	4	vesicle-associated membrane protein-associated protein B/C isoform 1 [Homo sapiens]	27
356.1	GI:5454158	VARS	NP_006286.1	6.64386	7	7	0	7	0	0	0	0	0	0	7	7	0	0	0	0	valine--tRNA ligase [Homo sapiens]	140
1091.1	GI:530411363	VAT1	XP_005257008.1	6.64386	2	2	0	2	0	0	0	0	0	0	0	0	2	2	0	0	PREDICTED: synaptic vesicle membrane protein VAT-1 homolog isoform X2 [Homo sapiens]	28
1021.1	GI:7669550	VCL	NP_054706.1	-6.64386	2	3	3	0	0	0	1	1	2	2	0	0	0	0	0	0	vinculin isoform meta-VCL [Homo sapiens]	124
66.1	GI:6005942	VCP	NP_009057.1	6.64386	20	25	0	25	0	0	0	0	0	0	20	25	0	0	0	0	transitional endoplasmic reticulum ATPase [Homo sapiens]	89
589.1	GI:530380137	VDAC1	XP_005272132.1	1.58496	4	4	1	3	0	0	0	0	1	1	0	0	0	0	3	3	PREDICTED: voltage-dependent anion-selective channel protein 1 isoform X3 [Homo sapiens]	31
716.1	GI:296317339	VDAC2	NP_001171752.1	1.32193	4	7	2	5	0	0	0	0	2	2	0	0	1	1	3	4	voltage-dependent anion-selective channel protein 2 isoform 2 [Homo sapiens]	32
1192.1	GI:25188179	VDAC3	NP_005653.3	0	2	2	1	1	0	0	0	0	1	1	0	0	0	0	1	1	voltage-dependent anion-selective channel protein 3 isoform 1 [Homo sapiens]	31
5.3	GI:62414289	VIM	NP_003371.2	-0.544321	41	295	175	120	19	57	28	68	18	50	17	41	29	54	12	25	vimentin [Homo sapiens]	54
1065.1	GI:530424105	VPS35	XP_005256102.1	6.64386	2	2	0	2	0	0	0	0	0	0	2	2	0	0	0	0	PREDICTED: vacuolar protein sorting-associated protein 35 isoform X2 [Homo sapiens]	84
513.1	GI:7019569	VPS4A	NP_037377.1	6.64386	5	5	0	5	0	0	0	0	0	0	0	0	5	5	0	0	vacuolar protein sorting-associated protein 4A [Homo sapiens]	49
1211.1	GI:8393009	VPS51	NP_037397.2	6.64386	1	1	0	1	0	0	0	0	0	0	1	1	0	0	0	0	vacuolar protein sorting-associated protein 51 homolog [Homo sapiens]	86
541.1	GI:530404572	VRK1	XP_005268098.1	-6.64386	5	6	6	0	0	0	5	6	0	0	0	0	0	0	0	0	PREDICTED: serine/threonine-protein kinase VRK1 isoform X2 [Homo sapiens]	47
1429.1	GI:71164888	VRK3	NP_001020949.1	-6.64386	1	1	1	0	0	0	1	1	0	0	0	0	0	0	0	0	inactive serine/threonine-protein kinase VRK3 isoform 2 [Homo sapiens]	47
1480.1	GI:556503352	VTA1	NP_001273300.1	-6.64386	1	1	1	0	0	0	0	0	1	1	0	0	0	0	0	0	vacuolar protein sorting-associated protein VTA1 homolog isoform b [Homo sapiens]	31
1209.1	GI:88853069	VTN	NP_000629.3	6.64386	1	1	0	1	0	0	0	0	0	0	0	0	1	1	0	0	vitronectin precursor [Homo sapiens]	54
500.1	GI:9257257	WDR1	NP_059830.1	-6.64386	5	6	6	0	0	0	5	6	0	0	0	0	0	0	0	0	WD repeat-containing protein 1 isoform 1 [Homo sapiens]	66
601.1	GI:217330644	WDR12	NP_060726.3	-1.58496	4	4	3	1	1	1	2	2	0	0	0	0	1	1	0	0	ribosome biogenesis protein WDR12 [Homo sapiens]	48
1238.1	GI:56243583	WDR18	NP_077005.2	-6.64386	1	1	1	0	0	0	1	1	0	0	0	0	0	0	0	0	WD repeat-containing protein 18 [Homo sapiens]	47
877.1	GI:530366501	WDR26	XP_005273330.1	1.58496	3	4	1	3	0	0	1	1	0	0	1	1	2	2	0	0	PREDICTED: WD repeat-containing protein 26 isoform X1 [Homo sapiens]	65
1462.1	GI:5803221	WDR3	NP_006775.1	-6.64386	1	2	2	0	1	1	1	1	0	0	0	0	0	0	0	0	WD repeat-containing protein 3 [Homo sapiens]	106
151.1	GI:56243590	WDR33	NP_060853.3	-1.44057	13	26	19	7	3	3	13	16	0	0	2	2	4	5	0	0	pre-mRNA 3' end processing protein WDR33 isoform 1 [Homo sapiens]	146
757.1	GI:21281677	WDR36	NP_644810.1	0	3	4	2	2	2	2	0	0	0	0	1	2	0	0	0	0	WD repeat-containing protein 36 [Homo sapiens]	105
1060.1	GI:530427102	WDR5	XP_005272220.1	-6.64386	2	2	2	0	0	0	0	0	2	2	0	0	0	0	0	0	PREDICTED: WD repeat-containing protein 5 isoform X1 [Homo sapiens]	37
281.1	GI:530371823	WDR6	XP_005264894.1	0.415037	9	14	6	8	6	6	0	0	0	0	7	8	0	0	0	0	PREDICTED: WD repeat-containing protein 6 isoform X2 [Homo sapiens]	116
1360.1	GI:13376840	WDR61	NP_079510.1	6.64386	1	1	0	1	0	0	0	0	0	0	0	0	0	0	1	1	WD repeat-containing protein 61 [Homo sapiens]	34
1671.1	GI:530371049	WDR75	XP_005246954.1	6.64386	1	1	0	1	0	0	0	0	0	0	1	1	0	0	0	0	PREDICTED: WD repeat-containing protein 75 isoform X1 [Homo sapiens]	69
289.1	GI:13129110	WDR77	NP_077007.1	0.0874628	9	99	48	51	5	5	8	36	5	7	4	5	9	35	6	11	methylosome protein 50 [Homo sapiens]	37
973.1	GI:147904340	WDR82	NP_079498.2	-6.64386	2	3	3	0	0	0	0	0	2	3	0	0	0	0	0	0	WD repeat-containing protein 82 [Homo sapiens]	35
1078.1	GI:530415066	WIZ	XP_005260069.1	6.64386	2	2	0	2	0	0	0	0	0	0	2	2	0	0	0	0	PREDICTED: protein Wiz isoform X9 [Homo sapiens]	89
1186.1	GI:31542745	WLS	NP_079187.3	6.64386	2	2	0	2	0	0	0	0	0	0	0	0	2	2	0	0	protein wntless homolog isoform 1 precursor [Homo sapiens]	62
1596.1	GI:530398773	WNK1	XP_005253800.1	6.64386	1	1	0	1	0	0	0	0	0	0	1	1	0	0	0	0	PREDICTED: serine/threonine-protein kinase WNK1 isoform X11 [Homo sapiens]	211
1639.1	GI:530382259	WRNIP1	XP_005249291.1	6.64386	1	1	0	1	0	0	0	0	0	0	1	1	0	0	0	0	PREDICTED: ATPase WRNIP1 isoform X3 [Homo sapiens]	39
448.1	GI:530384243	WTAP	XP_005267289.1	-0.807355	6	11	7	4	0	0	6	7	0	0	0	0	4	4	0	0	PREDICTED: pre-mRNA-splicing regulator WTAP isoform X1 [Homo sapiens]	46
825.1	GI:530423544	WWP2	XP_005255835.1	1.58496	3	4	1	3	1	1	0	0	0	0	3	3	0	0	0	0	PREDICTED: WW domain containing E3 ubiquitin protein ligase 2 isoform X1 [Homo sapiens]	99
335.1	GI:55770906	XAB2	NP_064581.2	-1	7	9	6	3	5	6	0	0	0	0	3	3	0	0	0	0	pre-mRNA-splicing factor SYF1 [Homo sapiens]	100
123.1	GI:4507943	XPO1	NP_003391.1	6.64386	15	19	0	19	0	0	0	0	0	0	15	19	0	0	0	0	exportin-1 [Homo sapiens]	123
752.1	GI:22748937	XPO5	NP_065801.1	6.64386	3	3	0	3	0	0	0	0	0	0	3	3	0	0	0	0	exportin-5 [Homo sapiens]	136
467.1	GI:8051636	XPOT	NP_009166.2	6.64386	5	5	0	5	0	0	0	0	0	0	5	5	0	0	0	0	exportin-T [Homo sapiens]	110
758.1	GI:190684675	XRCC1	NP_006288.2	-6.64386	3	3	3	0	3	3	0	0	0	0	0	0	0	0	0	0	DNA repair protein XRCC1 [Homo sapiens]	69
121.1	GI:530370925	XRCC5	XP_005246893.1	-0.137504	15	21	11	10	11	11	0	0	0	0	10	10	0	0	0	0	PREDICTED: X-ray repair cross-complementing protein 5 isoform X1 [Homo sapiens]	93
60.1	GI:4503841	XRCC6	NP_001460.1	-0.383329	21	53	30	23	0	0	20	30	0	0	0	0	16	23	0	0	X-ray repair cross-complementing protein 6 [Homo sapiens]	70
273.1	GI:530425638	XRN2	XP_005260732.1	0.847997	9	14	5	9	4	4	1	1	0	0	7	9	0	0	0	0	PREDICTED: 5'-3' exoribonuclease 2 isoform X2 [Homo sapiens]	100
390.1	GI:4507947	YARS	NP_003671.1	6.64386	6	6	0	6	0	0	0	0	0	0	0	0	6	6	0	0	tyrosine--tRNA ligase, cytoplasmic [Homo sapiens]	59
265.1	GI:224586882	YBX3	NP_003642.3	-1	9	27	18	9	1	2	8	13	2	3	1	1	5	6	1	2	Y-box-binding protein 3 isoform a [Homo sapiens]	40
1469.1	GI:5729838	YEATS4	NP_006521.1	6.64386	1	1	0	1	0	0	0	0	0	0	0	0	1	1	0	0	YEATS domain-containing protein 4 [Homo sapiens]	26
1398.1	GI:89191850	YIF1B	NP_001034762.1	6.64386	1	1	0	1	0	0	0	0	0	0	0	0	0	0	1	1	protein YIF1B isoform 4 [Homo sapiens]	34
1530.1	GI:530421726	YIPF6	XP_005262315.1	6.64386	1	1	0	1	0	0	0	0	0	0	0	0	0	0	1	1	PREDICTED: protein YIPF6 isoform X1 [Homo sapiens]	22
419.1	GI:7657689	YME1L1	NP_055078.1	6.64386	6	6	0	6	0	0	0	0	0	0	0	0	6	6	0	0	ATP-dependent zinc metalloprotease YME1L1 isoform 3 [Homo sapiens]	80
1390.1	GI:94536805	YTHDC1	NP_588611.2	-6.64386	1	1	1	0	1	1	0	0	0	0	0	0	0	0	0	0	YTH domain-containing protein 1 isoform 2 [Homo sapiens]	83
1128.1	GI:530380088	YTHDC2	XP_005272109.1	1	2	3	1	2	1	1	0	0	0	0	2	2	0	0	0	0	PREDICTED: probable ATP-dependent RNA helicase YTHDC2 isoform X1 [Homo sapiens]	126
901.1	GI:290543591	YTHDF2	NP_001166299.1	6.64386	3	3	0	3	0	0	0	0	0	0	0	0	2	2	1	1	YTH domain family protein 2 isoform 2 [Homo sapiens]	57
368.4	GI:4507949	YWHAB	NP_003395.1	1.80735	5	9	2	7	0	0	0	0	2	2	0	0	0	0	5	7	14-3-3 protein beta/alpha [Homo sapiens]	28
262.1	GI:5803225	YWHAE	NP_006752.1	-0.584963	9	20	12	8	0	0	0	0	9	12	0	0	0	0	8	8	14-3-3 protein epsilon [Homo sapiens]	29
368.2	GI:21464101	YWHAG	NP_036611.2	0.222392	6	13	6	7	0	0	0	0	6	6	1	1	0	0	6	6	14-3-3 protein gamma [Homo sapiens]	28
768.1	GI:4507951	YWHAH	NP_003396.1	0	3	4	2	2	0	0	0	0	2	2	0	0	0	0	2	2	14-3-3 protein eta [Homo sapiens]	28
368.3	GI:5803227	YWHAQ	NP_006817.1	0.584963	5	10	4	6	0	0	0	0	4	4	0	0	0	0	5	6	14-3-3 protein theta [Homo sapiens]	28
368.1	GI:530389315	YWHAZ	XP_005251117.1	1.16993	7	13	4	9	0	0	0	0	4	4	1	1	1	1	6	7	PREDICTED: 14-3-3 protein zeta/delta isoform X1 [Homo sapiens]	42
1660.1	GI:530374374	ZBTB20	XP_005247394.1	-6.64386	1	1	1	0	1	1	0	0	0	0	0	0	0	0	0	0	PREDICTED: zinc finger and BTB domain-containing protein 20 isoform X13 [Homo sapiens]	81
1367.1	GI:118150660	ZC3H15	NP_060941.2	6.64386	1	1	0	1	0	0	0	0	0	0	0	0	1	1	0	0	zinc finger CCCH domain-containing protein 15 [Homo sapiens]	49
1521.1	GI:530424668	ZC3H18	XP_005256340.1	-6.64386	1	1	1	0	1	1	0	0	0	0	0	0	0	0	0	0	PREDICTED: zinc finger CCCH domain-containing protein 18 isoform X3 [Homo sapiens]	109
264.1	GI:27477136	ZC3HAV1	NP_064504.2	1.41504	9	11	3	8	1	1	2	2	0	0	7	7	1	1	0	0	zinc finger CCCH-type antiviral protein 1 isoform 1 [Homo sapiens]	101
1394.1	GI:8923720	ZC4H2	NP_061154.1	-6.64386	1	1	1	0	1	1	0	0	0	0	0	0	0	0	0	0	zinc finger C4H2 domain-containing protein isoform 1 [Homo sapiens]	26
1203.1	GI:94536866	ZG16B	NP_660295.2	-6.64386	1	1	1	0	0	0	1	1	0	0	0	0	0	0	0	0	zymogen granule protein 16 homolog B precursor [Homo sapiens]	23
1302.1	GI:343098509	ZIC4	NP_001230185.1	-6.64386	1	1	1	0	0	0	1	1	0	0	0	0	0	0	0	0	zinc finger protein ZIC 4 isoform 4 [Homo sapiens]	14
1150.1	GI:530361547	ZMPSTE24	XP_005270405.1	6.64386	2	2	0	2	0	0	0	0	0	0	0	0	2	2	0	0	PREDICTED: CAAX prenyl protease 1 homolog isoform X1 [Homo sapiens]	45
1426.1	GI:73808090	ZNF207	NP_001027464.1	0	1	2	1	1	0	0	0	0	1	1	0	0	0	0	1	1	zinc finger protein 207 isoform b [Homo sapiens]	50
300.1	GI:33946297	ZNF326	NP_892021.1	-0.485427	8	12	7	5	7	7	0	0	0	0	5	5	0	0	0	0	DBIRD complex subunit ZNF326 isoform 1 [Homo sapiens]	66
1292.1	GI:409264581	ZNF598	NP_835461.2	6.64386	1	1	0	1	0	0	0	0	0	0	1	1	0	0	0	0	zinc finger protein 598 [Homo sapiens]	99
1449.1	GI:62526045	ZNF638	NP_001014972.1	-6.64386	1	1	1	0	1	1	0	0	0	0	0	0	0	0	0	0	zinc finger protein 638 isoform 1 [Homo sapiens]	220
1254.1	GI:530361775	ZNF684	XP_005270513.1	-6.64386	1	1	1	0	0	0	0	0	1	1	0	0	0	0	0	0	PREDICTED: zinc finger protein 684 isoform X2 [Homo sapiens]	44
943.1	GI:4759344	ZW10	NP_004715.1	6.64386	2	2	0	2	0	0	0	0	0	0	2	2	0	0	0	0	centromere/kinetochore protein zw10 homolog [Homo sapiens]	89
1461.1	GI:58530845	ZYX	NP_001010972.1	6.64386	1	2	0	2	0	0	0	0	0	0	2	2	0	0	0	0	zyxin [Homo sapiens]	61

## Sheet: FilteredProteinList
Group	Gene ID	Gene	Protein ID	Log2 Ratio SC	Total	Total	Total SC	Total SC	TP	SC	TP	SC	TP	SC	TP	SC	TP	SC	TP	SC	Description	Mass
				GPRC5A/VECTOR	Peptides	SC	Vector	GPRC5A	jwang_1a	jwang_1a	jwang_1b	jwang_1b	jwang_1c	jwang_1c	jwang_2a	jwang_2a	jwang_2b	jwang_2b	jwang_2c	jwang_2c		(kD)
5.1	GI:119395750	KRT1	NP_006112.3	0.292692	61	732	329	403	37	78	53	146	44	105	39	120	43	147	37	136	keratin, type II cytoskeletal 1 [Homo sapiens]	66
9.1	GI:55956899	KRT9	NP_000217.2	0.582897	43	582	233	349	24	52	38	103	29	78	35	90	38	131	32	128	keratin, type I cytoskeletal 9 [Homo sapiens]	62
35.1	GI:4501885	ACTB	NP_001092.1	-1.49969	27	578	427	151	23	112	24	252	19	63	17	44	21	71	15	36	actin, cytoplasmic 1 [Homo sapiens]	42
12.1	GI:530412176	KRT10	XP_005257400.1	0.409876	41	489	210	279	23	46	28	91	27	73	31	86	35	101	28	92	PREDICTED: keratin, type I cytoskeletal 10 isoform X1 [Homo sapiens]	63
1.1	GI:530420110	MYH9	XP_005261671.1	-1.25964	121	482	340	142	113	257	38	49	29	34	79	116	17	18	8	8	PREDICTED: myosin-9 isoform X1 [Homo sapiens]	229
5.2	GI:47132620	KRT2	NP_000414.2	0.0743183	57	466	227	239	29	49	45	100	41	78	36	73	46	86	35	80	keratin, type II cytoskeletal 2 epidermal [Homo sapiens]	65
116.1	GI:10835049	RHOA	NP_001655.1	-0.933833	15	422	277	145	13	121	13	78	11	78	12	55	10	39	13	51	transforming protein RhoA precursor [Homo sapiens]	22
5.3	GI:62414289	VIM	NP_003371.2	-0.544321	41	295	175	120	19	57	28	68	18	50	17	41	29	54	12	25	vimentin [Homo sapiens]	54
20.1	GI:530399910	EIF4B	XP_005268766.1	0.178597	36	275	129	146	26	68	22	38	18	23	33	81	25	38	18	27	PREDICTED: eukaryotic translation initiation factor 4B isoform X1 [Homo sapiens]	70
32.1	GI:88900507	PRMT5	NP_001034708.1	0.0230836	28	250	124	126	14	19	23	95	9	10	12	17	25	101	6	8	protein arginine N-methyltransferase 5 isoform b [Homo sapiens]	71
8.1	GI:57864582	HRNR	NP_001009931.1	0.119299	43	242	116	126	13	16	36	69	23	31	28	41	39	61	18	24	hornerin [Homo sapiens]	282
5.4	GI:119395754	KRT5	NP_000415.2	0.165424	41	227	107	120	20	30	32	45	21	32	27	37	30	41	22	42	keratin, type II cytoskeletal 5 [Homo sapiens]	62
12.2	GI:15431310	KRT14	NP_000517.2	0.104023	37	222	107	115	23	32	27	48	19	27	24	37	30	50	16	28	keratin, type I cytoskeletal 14 [Homo sapiens]	52
5.5	GI:119703753	KRT6B	NP_005546.2	0.0146468	35	197	98	99	16	21	29	44	20	33	24	32	24	33	18	34	keratin, type II cytoskeletal 6B [Homo sapiens]	60
5.6	GI:5031839	KRT6A	NP_005545.1	0.0747678	34	193	94	99	16	21	28	44	20	29	24	32	25	33	19	34	keratin, type II cytoskeletal 6A [Homo sapiens]	60
2.1	GI:530368012	SPTBN1	XP_005264574.1	-1.09163	94	191	130	61	90	111	8	9	9	10	49	60	0	0	1	1	PREDICTED: spectrin beta chain, non-erythrocytic 1 isoform X1 [Homo sapiens]	274
12.3	GI:24430192	KRT16	NP_005548.2	0.16601	32	174	82	92	19	26	23	38	15	18	25	33	26	40	13	19	keratin, type I cytoskeletal 16 [Homo sapiens]	51
6.1	GI:58530840	DSP	NP_004406.2	0.253757	60	171	78	93	12	12	40	44	20	22	33	37	40	47	9	9	desmoplakin isoform I [Homo sapiens]	332
619.1	GI:12962937	AAAS	NP_056480.1	6.64386	4	4	0	4	0	0	0	0	0	0	0	0	4	4	0	0	aladin isoform 1 [Homo sapiens]	60
62.1	GI:29788785	TUBB	NP_821133.1	0.222392	21	130	60	70	12	15	18	39	5	6	11	14	20	48	7	8	tubulin beta chain [Homo sapiens]	50
24.1	GI:530433604	RBM10	XP_005278372.1	0.177787	32	130	61	69	13	14	21	27	16	20	25	31	21	24	9	14	PREDICTED: RNA-binding protein 10 isoform X1 [Homo sapiens]	110
3.1	GI:306966132	SPTAN1	NP_001182461.1	-1.32971	80	130	93	37	71	79	9	9	5	5	34	37	0	0	0	0	spectrin alpha chain, non-erythrocytic 1 isoform 3 [Homo sapiens]	282
4.1	GI:160420317	FLNA	NP_001104026.1	-0.225881	64	128	69	59	49	57	6	7	5	5	52	56	2	2	1	1	filamin-A isoform 2 [Homo sapiens]	281
116.2	GI:4757764	RHOB	NP_004031.1	-1.74723	4	122	94	28	4	51	4	19	4	24	4	10	4	9	3	9	rho-related GTP-binding protein RhoB precursor [Homo sapiens]	22
18.1	GI:7661958	BCLAF1	NP_055554.1	-0.911463	37	121	79	42	30	41	20	25	13	13	19	25	12	12	5	5	bcl-2-associated transcription factor 1 isoform 1 [Homo sapiens]	106
46.1	GI:57013276	TUBA1B	NP_006073.2	0.750022	23	118	44	74	11	16	17	23	5	5	11	15	21	50	7	9	tubulin alpha-1B chain [Homo sapiens]	50
62.2	GI:5174735	TUBB4B	NP_006079.1	0.304855	19	114	51	63	11	14	18	34	3	3	9	11	19	46	5	6	tubulin beta-4B chain [Homo sapiens]	50
824.1	GI:530423619	AARS	XP_005255870.1	6.64386	3	3	0	3	0	0	0	0	0	0	3	3	0	0	0	0	PREDICTED: alanine--tRNA ligase, cytoplasmic isoform X1 [Homo sapiens]	107
36.1	GI:530388908	PABPC1	XP_005250919.1	-0.160465	26	108	57	51	20	22	18	30	3	5	15	18	21	29	3	4	PREDICTED: polyadenylate-binding protein 1 isoform X2 [Homo sapiens]	71
10.1	GI:156523968	PARP1	NP_001609.2	-1.96683	43	108	86	22	43	69	14	16	1	1	17	21	1	1	0	0	poly [ADP-ribose] polymerase 1 [Homo sapiens]	113
62.4	GI:29788768	TUBB2B	NP_821080.1	0.347923	19	100	44	56	9	11	15	31	2	2	8	10	18	41	5	5	tubulin beta-2B chain [Homo sapiens]	50
289.1	GI:13129110	WDR77	NP_077007.1	0.0874628	9	99	48	51	5	5	8	36	5	7	4	5	9	35	6	11	methylosome protein 50 [Homo sapiens]	37
62.3	GI:4507729	TUBB2A	NP_001060.1	0.355095	19	98	43	55	9	11	14	30	2	2	8	10	18	40	5	5	tubulin beta-2A chain [Homo sapiens]	50
110.1	GI:4505995	PPM1B	NP_002697.1	0.060121	16	96	47	49	3	3	13	26	10	18	3	3	14	29	10	17	protein phosphatase 1B isoform 1 [Homo sapiens]	53
760.1	GI:171184400	ABCB10	NP_036221.2	6.64386	3	3	0	3	0	0	0	0	0	0	0	0	3	3	0	0	ATP-binding cassette sub-family B member 10, mitochondrial [Homo sapiens]	79
21.2	GI:24234688	HSPA9	NP_004125.3	0.838249	26	92	33	59	12	12	19	21	0	0	21	26	23	33	0	0	stress-70 protein, mitochondrial precursor [Homo sapiens]	74
17.1	GI:54112117	SF3B1	NP_036565.2	0.188445	37	92	43	49	25	33	4	5	5	5	30	39	5	5	5	5	splicing factor 3B subunit 1 isoform 1 [Homo sapiens]	146
22.1	GI:157412270	HNRNPM	NP_112480.2	-0.0951572	34	91	47	44	8	9	27	31	7	7	7	7	21	31	6	6	heterogeneous nuclear ribonucleoprotein M isoform b [Homo sapiens]	74
22.2	GI:530427503	HNRNPM	XP_005272536.1	-0.131245	32	88	46	42	8	9	26	30	7	7	7	7	19	29	6	6	PREDICTED: heterogeneous nuclear ribonucleoprotein M isoform X2 [Homo sapiens]	76
190.1	GI:4504313	HIST1H4B	NP_003535.1	-0.95109	12	88	58	30	9	13	7	11	12	34	7	9	6	8	8	13	histone H4 [Homo sapiens]	11
43.1	GI:530384720	HNRNPA2B1	XP_005249786.1	-0.72792	24	85	53	32	7	9	6	8	20	36	5	5	4	5	15	22	PREDICTED: heterogeneous nuclear ribonucleoproteins A2/B1 isoform X1 [Homo sapiens]	37
59.1	GI:530370043	FN1	XP_005246463.1	-1.26303	21	85	60	25	16	29	15	17	12	14	7	8	10	11	6	6	PREDICTED: fibronectin isoform X10 [Homo sapiens]	262
42.1	GI:55956788	NCL	NP_005372.2	0.321928	24	81	36	45	15	20	11	12	4	4	19	26	15	15	4	4	nucleolin [Homo sapiens]	77
54.1	GI:119703744	DSG1	NP_001933.2	0.0356239	21	81	40	41	7	8	16	21	9	11	10	12	16	23	5	6	desmoglein-1 preproprotein [Homo sapiens]	114
320.1	GI:530396294	CLNS1A	XP_005273817.1	0.630766	8	79	31	48	0	0	0	0	8	31	2	3	0	0	6	45	PREDICTED: methylosome subunit pICln isoform X1 [Homo sapiens]	26
29.2	GI:124494247	MYO1C	NP_001074419.1	-0.554589	30	79	47	32	24	30	7	9	7	8	19	23	4	4	4	5	unconventional myosin-Ic isoform b [Homo sapiens]	120
77.1	GI:52632383	HNRNPL	NP_001524.2	-0.630766	19	79	48	31	5	7	15	32	8	9	3	3	14	26	2	2	heterogeneous nuclear ribonucleoprotein L isoform a [Homo sapiens]	64
30.1	GI:7705373	LIMA1	NP_057441.1	-2.09311	30	79	64	15	25	34	18	21	6	9	13	15	0	0	0	0	LIM domain and actin-binding protein 1 isoform 2 [Homo sapiens]	85
213.1	GI:530363094	ABCD3	XP_005271146.1	2.70044	11	15	2	13	0	0	2	2	0	0	0	0	11	13	0	0	PREDICTED: ATP-binding cassette sub-family D member 3 isoform X3 [Homo sapiens]	72
38.1	GI:530377862	OTUD4	XP_005263136.1	0.263034	25	77	35	42	14	14	10	12	8	9	19	25	13	13	4	4	PREDICTED: OTU domain-containing protein 4 isoform X1 [Homo sapiens]	124
28.1	GI:63252900	TPM1	NP_001018006.1	-2.04731	31	77	62	15	16	20	3	3	27	39	2	2	2	2	11	11	tropomyosin alpha-1 chain isoform 4 [Homo sapiens]	33
7.1	GI:91208426	PRPF8	NP_006436.3	0.696608	47	76	29	47	26	29	0	0	0	0	39	47	0	0	0	0	pre-mRNA-processing-splicing factor 8 [Homo sapiens]	273
15.1	GI:530383156	MYO6	XP_005248783.1	-0.859822	38	76	49	27	35	49	0	0	0	0	24	27	0	0	0	0	PREDICTED: unconventional myosin-VI isoform X8 [Homo sapiens]	145
16.1	GI:100913206	DHX9	NP_001348.2	0.0384741	37	75	37	38	30	33	3	3	1	1	30	35	1	1	2	2	ATP-dependent RNA helicase A [Homo sapiens]	141
99.1	GI:7657649	TMOD3	NP_055362.1	-1.53343	17	74	55	19	1	1	12	22	16	32	0	0	9	10	8	9	tropomodulin-3 [Homo sapiens]	40
19.1	GI:530410154	MPRIP	XP_005256620.1	-4.08746	37	72	68	4	33	42	18	22	4	4	4	4	0	0	0	0	PREDICTED: myosin phosphatase Rho-interacting protein isoform X1 [Homo sapiens]	264
82.1	GI:530391071	HNRNPK	XP_005252023.1	-0.203533	19	71	38	33	2	2	17	30	6	6	3	3	14	28	2	2	PREDICTED: heterogeneous nuclear ribonucleoprotein K isoform X7 [Homo sapiens]	48
11.1	GI:530419674	SPECC1L	XP_005261463.1	-4.02237	43	69	65	4	42	53	4	6	6	6	4	4	0	0	0	0	PREDICTED: cytospin-A isoform X1 [Homo sapiens]	125
25.1	GI:530430881	PLEC	XP_005276886.1	-0.874469	32	68	44	24	16	20	13	13	11	11	12	13	5	5	5	6	PREDICTED: plectin isoform X4 [Homo sapiens]	517
139.1	GI:530431261	JUP	XP_005277076.1	0.129283	14	67	32	35	6	8	12	18	5	6	9	13	12	17	4	5	PREDICTED: junction plakoglobin isoform X6 [Homo sapiens]	82
163.1	GI:530403608	HNRNPC	XP_005267635.1	0	13	64	32	32	3	5	7	8	11	19	2	3	7	7	9	22	PREDICTED: heterogeneous nuclear ribonucleoproteins C1/C2 isoform X3 [Homo sapiens]	28
84.1	GI:228008291	SYNCRIP	NP_006363.4	-0.271302	19	64	35	29	7	7	18	24	3	4	10	11	16	18	0	0	heterogeneous nuclear ribonucleoprotein Q isoform 1 [Homo sapiens]	70
31.1	GI:68509926	DHX15	NP_001349.2	-0.36257	28	64	36	28	22	30	1	2	2	4	21	27	0	0	1	1	putative pre-mRNA-splicing factor ATP-dependent RNA helicase DHX15 [Homo sapiens]	91
52.1	GI:530380877	DBN1	XP_005265884.1	-3.02554	22	64	57	7	14	20	19	24	11	13	3	3	3	3	1	1	PREDICTED: drebrin isoform X1 [Homo sapiens]	76
245.1	GI:530383034	EEF1A1	XP_005248724.1	0.604071	10	63	25	38	2	2	8	15	7	8	8	10	9	19	7	9	PREDICTED: elongation factor 1-alpha 1 isoform X2 [Homo sapiens]	50
51.1	GI:530414820	ILF3	XP_005259951.1	-0.0458037	22	63	32	31	18	23	8	8	1	1	19	23	8	8	0	0	PREDICTED: interleukin enhancer-binding factor 3 isoform X1 [Homo sapiens]	96
12.4	GI:131412225	KRT13	NP_705694.2	0.862496	19	62	22	40	6	9	5	9	3	4	6	9	19	25	3	6	keratin, type I cytoskeletal 13 isoform a [Homo sapiens]	50
13.1	GI:40217847	SNRNP200	NP_054733.2	-0.0931094	40	62	32	30	29	30	2	2	0	0	27	30	0	0	0	0	U5 small nuclear ribonucleoprotein 200 kDa helicase [Homo sapiens]	244
105.1	GI:6005814	STK38	NP_009202.1	-0.0931094	16	62	32	30	2	2	14	30	0	0	0	0	14	30	0	0	serine/threonine-protein kinase 38 [Homo sapiens]	54
23.1	GI:54112121	SF3B3	NP_036558.3	-0.0962153	32	60	31	29	22	30	1	1	0	0	27	29	0	0	0	0	splicing factor 3B subunit 3 [Homo sapiens]	135
236.1	GI:88999583	MYL6	NP_524147.2	-1.45943	10	60	44	16	4	5	2	3	9	36	3	4	1	1	6	11	myosin light polypeptide 6 isoform 2 [Homo sapiens]	17
56.1	GI:530419470	DDX17	XP_005261365.1	-0.343954	21	59	33	26	12	15	14	17	1	1	9	11	13	14	1	1	PREDICTED: probable ATP-dependent RNA helicase DDX17 isoform X1 [Homo sapiens]	73
489.1	GI:108773782	ABCE1	NP_002931.2	6.64386	5	5	0	5	0	0	0	0	0	0	0	0	5	5	0	0	ATP-binding cassette sub-family E member 1 [Homo sapiens]	67
5.11	GI:153791158	KRT75	NP_004684.2	-0.0995357	12	58	30	28	4	6	9	14	6	10	5	8	8	10	4	10	keratin, type II cytoskeletal 75 [Homo sapiens]	60
449.1	GI:530381064	NPM1	XP_005265976.1	0.152003	6	57	27	30	6	10	5	8	5	9	6	17	5	6	5	7	PREDICTED: nucleophosmin isoform X1 [Homo sapiens]	32
246.1	GI:530381015	HNRNPH1	XP_005265952.1	0.0506261	10	57	28	29	4	4	10	19	4	5	2	4	9	20	5	5	PREDICTED: heterogeneous nuclear ribonucleoprotein H isoform X1 [Homo sapiens]	51
41.1	GI:62750354	MATR3	NP_954659.1	-0.206451	24	56	30	26	20	26	2	2	2	2	18	20	2	2	4	4	matrin-3 isoform a [Homo sapiens]	95
29.1	GI:51100974	MYO1D	NP_056009.1	-0.961526	30	56	37	19	26	34	1	1	2	2	17	18	1	1	0	0	unconventional myosin-Id [Homo sapiens]	116
57.1	GI:530413822	ATP5A1	XP_005258339.1	-0.695145	21	55	34	21	14	19	11	13	2	2	0	0	15	18	3	3	PREDICTED: ATP synthase subunit alpha, mitochondrial isoform X1 [Homo sapiens]	63
97.1	GI:32189394	ATP5B	NP_001677.2	-0.695145	17	55	34	21	15	26	7	7	1	1	1	1	16	20	0	0	ATP synthase subunit beta, mitochondrial precursor [Homo sapiens]	57
122.1	GI:530369990	HNRNPA3	XP_005246437.1	-0.695145	15	55	34	21	6	8	6	7	14	19	4	5	3	4	9	12	PREDICTED: heterogeneous nuclear ribonucleoprotein A3 isoform X1 [Homo sapiens]	40
422.1	GI:69354671	ABCF1	NP_001020262.1	1.80735	6	9	2	7	2	2	0	0	0	0	6	7	0	0	0	0	ATP-binding cassette sub-family F member 1 isoform a [Homo sapiens]	96
5.8	GI:194018511	KRT77	NP_778253.2	-0.106915	20	54	28	26	4	5	14	17	5	6	9	10	10	10	4	6	keratin, type II cytoskeletal 1b [Homo sapiens]	62
27.1	GI:219842212	PPP1R12A	NP_001137357.1	-4.70044	32	54	52	2	31	35	12	13	3	4	2	2	0	0	0	0	protein phosphatase 1 regulatory subunit 12A isoform a [Homo sapiens]	115
60.1	GI:4503841	XRCC6	NP_001460.1	-0.383329	21	53	30	23	0	0	20	30	0	0	0	0	16	23	0	0	X-ray repair cross-complementing protein 6 [Homo sapiens]	70
180.1	GI:5453740	MYL12A	NP_006462.1	-1.08246	12	53	36	17	3	4	5	5	11	27	3	3	1	1	8	13	myosin regulatory light chain 12A [Homo sapiens]	20
258.1	GI:4504349	HBB	NP_000509.1	0	9	52	26	26	7	8	8	9	7	9	7	8	6	8	8	10	hemoglobin subunit beta [Homo sapiens]	16
78.1	GI:56699409	RBMX	NP_002130.2	-0.447459	19	52	30	22	4	4	17	21	5	5	1	1	15	19	2	2	RNA-binding motif protein, X chromosome isoform 1 [Homo sapiens]	42
95.1	GI:530407857	SRRM2	XP_005255283.1	-0.796467	18	52	33	19	10	10	11	11	12	12	8	8	3	3	8	8	PREDICTED: serine/arginine repetitive matrix protein 2 isoform X2 [Homo sapiens]	299
328.1	GI:4504245	HIST1H2AC	NP_003503.1	-1.26303	8	51	36	15	5	11	5	8	7	17	3	4	3	3	4	8	histone H2A type 1-C [Homo sapiens]	14
28.2	GI:114155140	TPM3	NP_689476.2	-2.03562	19	51	41	10	6	7	5	5	17	29	2	2	1	1	7	7	tropomyosin alpha-3 chain isoform 1 [Homo sapiens]	33
80.1	GI:74136883	HNRNPU	NP_114032.2	-0.231326	19	50	27	23	12	16	6	6	4	5	13	17	4	4	2	2	heterogeneous nuclear ribonucleoprotein U isoform a [Homo sapiens]	91
161.1	GI:530416393	PRMT1	XP_005258900.1	-0.347923	13	50	28	22	0	0	12	16	9	12	0	0	12	14	7	8	PREDICTED: protein arginine N-methyltransferase 1 isoform X3 [Homo sapiens]	39
430.1	GI:530432092	HIST2H2BF	XP_005277455.1	-0.584963	6	50	30	20	5	7	5	8	4	15	3	7	4	4	5	9	PREDICTED: histone H2B type 2-F isoform X2 [Homo sapiens]	14
62.5	GI:14210536	TUBB6	NP_115914.1	0.536053	14	49	20	29	3	3	6	16	1	1	3	4	14	25	0	0	tubulin beta-6 chain [Homo sapiens]	50
169.1	GI:5453597	CAPZA1	NP_006126.1	-1.1375	12	48	33	15	1	1	1	1	10	31	2	2	0	0	10	13	F-actin-capping protein subunit alpha-1 [Homo sapiens]	33
40.1	GI:7662238	ACIN1	NP_055792.1	-3.10434	24	48	43	5	23	27	10	13	3	3	4	4	1	1	0	0	apoptotic chromatin condensation inducer in the nucleus isoform 1 [Homo sapiens]	152
381.1	GI:27881506	ABCF2	NP_009120.1	3	7	9	1	8	1	1	0	0	0	0	7	8	0	0	0	0	ATP-binding cassette sub-family F member 2 isoform a [Homo sapiens]	71
315.1	GI:530411964	PTRF	XP_005257298.1	-0.378512	8	46	26	20	7	12	7	9	3	5	5	9	4	6	4	5	PREDICTED: polymerase I and transcript release factor isoform X1 [Homo sapiens]	41
818.1	GI:530431277	ACLY	XP_005277084.1	6.64386	3	3	0	3	0	0	0	0	0	0	3	3	0	0	0	0	PREDICTED: ATP-citrate synthase isoform X5 [Homo sapiens]	91
245.2	GI:4503475	EEF1A2	NP_001949.1	0.473931	9	43	18	25	3	4	6	9	5	5	6	6	7	14	5	5	elongation factor 1-alpha 2 [Homo sapiens]	50
71.1	GI:530422231	IRS4	XP_005262277.1	0.70044	20	42	16	26	12	13	1	1	2	2	17	17	3	3	5	6	PREDICTED: insulin receptor substrate 4 isoform X1 [Homo sapiens]	134
138.1	GI:531990816	CAPZB	NP_001269091.1	-1	14	42	28	14	0	0	0	0	13	28	0	0	0	0	8	14	F-actin-capping protein subunit beta isoform 4 [Homo sapiens]	34
14.1	GI:530411029	MYO18A	XP_005258033.1	-6.64386	39	41	41	0	38	40	0	0	1	1	0	0	0	0	0	0	PREDICTED: unconventional myosin-XVIIIa isoform X5 [Homo sapiens]	232
701.1	GI:530377360	ACSL1	XP_005262890.1	6.64386	4	5	0	5	0	0	0	0	0	0	1	1	4	4	0	0	PREDICTED: long-chain-fatty-acid--CoA ligase 1 isoform X7 [Homo sapiens]	74
298.1	GI:42794752	ACSL3	NP_004448.2	6.64386	8	10	0	10	0	0	0	0	0	0	2	2	8	8	0	0	long-chain-fatty-acid--CoA ligase 3 [Homo sapiens]	80
63.1	GI:283436222	ATAD3A	NP_001164006.1	0.523562	21	39	16	23	0	0	13	16	0	0	4	4	17	19	0	0	ATPase family AAA domain-containing protein 3A isoform 2 [Homo sapiens]	66
185.1	GI:530405736	ANXA2	XP_005254384.1	0.371969	12	39	17	22	4	4	7	7	6	6	6	7	10	10	5	5	PREDICTED: annexin A2 isoform X1 [Homo sapiens]	42
78.2	GI:242117971	RBMXL1	NP_001156008.1	-0.678072	13	39	24	15	4	4	13	16	4	4	1	1	9	13	1	1	RNA binding motif protein, X-linked-like-1 [Homo sapiens]	42
91.1	GI:23510356	RIOK1	NP_113668.2	0.459432	18	38	16	22	12	13	2	2	1	1	15	17	4	4	1	1	serine/threonine-protein kinase RIO1 isoform 1 [Homo sapiens]	66
81.1	GI:55749531	SF3B2	NP_006833.2	-0.459432	19	38	22	16	15	17	0	0	4	5	11	12	0	0	4	4	splicing factor 3B subunit 2 [Homo sapiens]	100
48.1	GI:140972063	PPP1R9B	NP_115984.3	-6.64386	22	38	38	0	21	28	7	7	3	3	0	0	0	0	0	0	neurabin-2 [Homo sapiens]	89
153.1	GI:7669492	GAPDH	NP_002037.2	0.884523	13	37	13	24	4	4	5	5	4	4	7	8	7	10	6	6	glyceraldehyde-3-phosphate dehydrogenase isoform 1 [Homo sapiens]	36
5.9	GI:89357932	KRT78	NP_775487.2	-0.234465	17	37	20	17	4	4	9	9	7	7	3	3	11	11	3	3	keratin, type II cytoskeletal 78 [Homo sapiens]	57
33.1	GI:530392405	SVIL	XP_005252629.1	-4.12928	28	37	35	2	27	30	3	3	2	2	2	2	0	0	0	0	PREDICTED: supervillin isoform X9 [Homo sapiens]	252
26.1	GI:530405892	MYO5A	XP_005254459.1	-5.16993	32	37	36	1	32	36	0	0	0	0	1	1	0	0	0	0	PREDICTED: unconventional myosin-Va isoform X6 [Homo sapiens]	212
616.1	GI:5031569	ACTR1A	NP_005727.1	1.58496	4	8	2	6	0	0	2	2	0	0	0	0	4	6	0	0	alpha-centractin [Homo sapiens]	43
125.1	GI:20070125	P4HB	NP_000909.2	0.823122	15	36	13	23	6	6	7	7	0	0	12	13	10	10	0	0	protein disulfide-isomerase precursor [Homo sapiens]	57
70.1	GI:56237027	IGF2BP1	NP_006537.3	-0.485427	20	36	21	15	0	0	18	20	1	1	0	0	15	15	0	0	insulin-like growth factor 2 mRNA-binding protein 1 isoform 1 [Homo sapiens]	63
514.1	GI:70166852	ADAR	NP_001102.2	2.32193	5	6	1	5	1	1	0	0	0	0	4	5	0	0	0	0	double-stranded RNA-specific adenosine deaminase isoform a [Homo sapiens]	136
114.1	GI:110832843	TAF4	NP_003176.2	0.415037	15	35	15	20	7	7	4	5	3	3	13	14	4	4	2	2	transcription initiation factor TFIID subunit 4 [Homo sapiens]	110
192.1	GI:14110420	HNRNPD	NP_112738.1	-0.0824622	12	35	18	17	1	2	10	14	2	2	1	1	11	15	1	1	heterogeneous nuclear ribonucleoprotein D0 isoform a [Homo sapiens]	38
200.1	GI:4506723	RPS3A	NP_000997.1	-0.758992	11	35	22	13	5	7	2	2	8	13	0	0	0	0	9	13	40S ribosomal protein S3a isoform 1 [Homo sapiens]	30
109.1	GI:530380468	LARP1	XP_005268463.1	-0.341037	16	34	19	15	10	12	5	5	2	2	10	11	4	4	0	0	PREDICTED: la-related protein 1 isoform X3 [Homo sapiens]	120
749.1	GI:300192933	AFG3L2	NP_006787.2	6.64386	3	3	0	3	0	0	0	0	0	0	3	3	0	0	0	0	AFG3-like protein 2 [Homo sapiens]	89
87.1	GI:5031877	LMNB1	NP_005564.1	0.621488	18	33	13	20	2	2	7	7	4	4	3	3	15	15	2	2	lamin-B1 isoform 1 [Homo sapiens]	66
217.1	GI:4506667	RPLP0	NP_000993.1	0.263034	11	33	15	18	1	1	2	2	10	12	0	0	0	0	11	18	60S acidic ribosomal protein P0 [Homo sapiens]	34
165.1	GI:530363144	SFPQ	XP_005271170.1	-0.440573	13	33	19	14	11	12	6	7	0	0	8	9	4	4	1	1	PREDICTED: splicing factor, proline- and glutamine-rich isoform X3 [Homo sapiens]	76
180.2	GI:29568111	MYL9	NP_006088.2	-1.20163	7	33	23	10	1	2	3	4	7	17	1	1	1	1	5	8	myosin regulatory light polypeptide 9 isoform a [Homo sapiens]	20
47.1	GI:530406354	TJP1	XP_005254678.1	-6.64386	23	33	33	0	20	21	7	8	4	4	0	0	0	0	0	0	PREDICTED: tight junction protein ZO-1 isoform X6 [Homo sapiens]	197
89.2	GI:7661920	EIF4A3	NP_055555.1	-0.36257	17	32	18	14	0	0	12	18	0	0	0	0	13	14	0	0	eukaryotic initiation factor 4A-III [Homo sapiens]	47
119.1	GI:530382849	CDC5L	XP_005249563.1	-1.1375	15	32	22	10	10	11	9	9	2	2	0	0	10	10	0	0	PREDICTED: cell division cycle 5-like isoform X1 [Homo sapiens]	89
631.1	GI:8922701	AGK	NP_060708.1	6.64386	4	5	0	5	0	0	0	0	0	0	0	0	4	5	0	0	acylglycerol kinase, mitochondrial precursor [Homo sapiens]	47
776.1	GI:6912280	AHSA1	NP_036243.1	6.64386	3	3	0	3	0	0	0	0	0	0	0	0	1	1	2	2	activator of 90 kDa heat shock protein ATPase homolog 1 [Homo sapiens]	38
248.1	GI:4757732	AIFM1	NP_004199.1	1.45943	10	15	4	11	0	0	4	4	0	0	0	0	9	11	0	0	apoptosis-inducing factor 1, mitochondrial isoform 1 precursor [Homo sapiens]	67
718.1	GI:215490011	AIMP1	NP_001135888.1	6.64386	4	5	0	5	0	0	0	0	0	0	0	0	0	0	4	5	aminoacyl tRNA synthase complex-interacting multifunctional protein 1 isoform b precursor [Homo sapiens]	37
144.1	GI:224028246	NONO	NP_001138881.1	0.469485	14	31	13	18	0	0	12	13	0	0	0	0	10	17	1	1	non-POU domain-containing octamer-binding protein isoform 1 [Homo sapiens]	54
504.1	GI:16751921	DCD	NP_444513.1	-0.280108	5	31	17	14	3	4	5	8	4	5	2	3	4	5	4	6	dermcidin preproprotein [Homo sapiens]	11
65.1	GI:116534898	DSG2	NP_001934.2	-1.28951	20	31	22	9	16	16	5	6	0	0	8	8	1	1	0	0	desmoglein-2 preproprotein [Homo sapiens]	122
268.1	GI:93141020	H2AFY	NP_001035248.1	-2.37851	9	31	26	5	6	7	6	8	6	11	3	3	1	1	1	1	core histone macro-H2A.1 isoform 2 [Homo sapiens]	39
673.1	GI:530412932	AKAP1	XP_005257764.1	6.64386	4	5	0	5	0	0	0	0	0	0	4	5	0	0	0	0	PREDICTED: A-kinase anchor protein 1, mitochondrial isoform X1 [Homo sapiens]	97
671.1	GI:530414736	AKAP8L	XP_005259912.1	6.64386	4	4	0	4	0	0	0	0	0	0	4	4	0	0	0	0	PREDICTED: A kinase (PRKA) anchor protein 8-like isoform X2 [Homo sapiens]	65
115.1	GI:4502027	ALB	NP_000468.1	1.58496	15	40	10	30	4	4	2	2	2	4	6	7	14	17	3	6	serum albumin preproprotein [Homo sapiens]	69
858.1	GI:530389786	ALDH1B1	XP_005251463.1	6.64386	3	3	0	3	0	0	0	0	0	0	0	0	3	3	0	0	PREDICTED: aldehyde dehydrogenase X, mitochondrial isoform X1 [Homo sapiens]	63
643.1	GI:73466520	ALDH3A2	NP_001026976.1	6.64386	4	6	0	6	0	0	0	0	0	0	1	1	4	5	0	0	fatty aldehyde dehydrogenase isoform 1 [Homo sapiens]	58
677.1	GI:530408436	ALG1	XP_005255488.1	6.64386	4	4	0	4	0	0	0	0	0	0	0	0	4	4	0	0	PREDICTED: chitobiosyldiphosphodolichol beta-mannosyltransferase isoform X2 [Homo sapiens]	34
58.1	GI:530411491	CLTC	XP_005257069.1	0.710493	21	29	11	18	11	11	0	0	0	0	17	18	0	0	0	0	PREDICTED: clathrin heavy chain 1 isoform X2 [Homo sapiens]	192
303.1	GI:55956921	HNRNPAB	NP_004490.2	-0.0995357	8	29	15	14	1	1	5	7	6	7	1	1	4	4	6	9	heterogeneous nuclear ribonucleoprotein A/B isoform b [Homo sapiens]	31
231.1	GI:530390448	SPIN1	XP_005251725.1	-0.5025	10	29	17	12	0	0	0	0	10	17	0	0	0	0	9	12	PREDICTED: spindlin-1 isoform X1 [Homo sapiens]	30
5.1	GI:55749932	DES	NP_001918.3	-1.39232	14	29	21	8	12	13	5	6	2	2	1	1	4	5	2	2	desmin [Homo sapiens]	54
156.1	GI:5902076	SRSF1	NP_008855.1	-1.9386	13	29	23	6	0	0	0	0	12	23	0	0	0	0	6	6	serine/arginine-rich splicing factor 1 isoform 1 [Homo sapiens]	28
1650.1	GI:530377945	TENM3	XP_005263176.1	0.0995357	1	29	14	15	1	5	1	6	1	3	1	5	1	2	1	8	PREDICTED: teneurin-3 isoform X1 [Homo sapiens]	303
330.1	GI:346986435	ARG1	NP_001231367.1	0.847997	8	28	10	18	2	2	4	4	4	4	6	7	7	9	2	2	arginase-1 isoform 1 [Homo sapiens]	36
102.1	GI:50659095	DDX21	NP_004719.2	0.206451	17	28	13	15	13	13	0	0	0	0	13	15	0	0	0	0	nucleolar RNA helicase 2 isoform 1 [Homo sapiens]	87
140.1	GI:530424819	EPB41L3	XP_005258148.1	0	14	28	14	14	11	12	2	2	0	0	11	11	3	3	0	0	PREDICTED: erythrocyte membrane protein band 4.1-like 3 isoform X8 [Homo sapiens]	100
169.2	GI:5453599	CAPZA2	NP_006127.1	-1.078	9	28	19	9	3	3	1	1	8	15	2	2	0	0	6	7	F-actin-capping protein subunit alpha-2 [Homo sapiens]	33
275.1	GI:530417298	CALM3	XP_005259336.1	-2.20163	9	28	23	5	0	0	2	2	9	21	0	0	0	0	3	5	PREDICTED: calmodulin isoform X1 [Homo sapiens]	17
530.1	GI:530423777	AMFR	XP_005255946.1	6.64386	5	8	0	8	0	0	0	0	0	0	3	4	3	3	1	1	PREDICTED: E3 ubiquitin-protein ligase AMFR isoform X1 [Homo sapiens]	63
362.1	GI:530410400	ANKFY1	XP_005256737.1	1.80735	7	9	2	7	2	2	0	0	0	0	7	7	0	0	0	0	PREDICTED: ankyrin repeat and FYVE domain-containing protein 1 isoform X2 [Homo sapiens]	127
221.1	GI:32455264	PRDX1	NP_859047.1	0.540568	11	27	11	16	1	1	3	3	7	7	2	2	2	2	9	12	peroxiredoxin-1 [Homo sapiens]	22
667.1	GI:530417093	SNRPD2	XP_005259237.1	-0.540568	4	27	16	11	2	3	0	0	4	13	1	1	0	0	3	10	PREDICTED: small nuclear ribonucleoprotein Sm D2 isoform X1 [Homo sapiens]	14
265.1	GI:224586882	YBX3	NP_003642.3	-1	9	27	18	9	1	2	8	13	2	3	1	1	5	6	1	2	Y-box-binding protein 3 isoform a [Homo sapiens]	40
445.1	GI:530391038	ANXA1	XP_005252007.1	6.64386	6	6	0	6	0	0	0	0	0	0	0	0	6	6	0	0	PREDICTED: annexin A1 isoform X1 [Homo sapiens]	40
535.1	GI:530415833	AP2A1	XP_005258631.1	6.64386	5	5	0	5	0	0	0	0	0	0	3	3	1	1	1	1	PREDICTED: AP-2 complex subunit alpha-1 isoform X2 [Homo sapiens]	108
229.1	GI:39930523	C11orf84	NP_612480.1	0.447459	10	26	11	15	0	0	8	9	2	2	0	0	10	13	2	2	uncharacterized protein C11orf84 [Homo sapiens]	41
173.1	GI:530427464	ELAVL1	XP_005272518.1	-0.222392	12	26	14	12	2	2	0	0	10	12	1	1	2	2	8	9	PREDICTED: ELAV-like protein 1 isoform X1 [Homo sapiens]	39
223.1	GI:7657381	PRPF19	NP_055317.1	-0.222392	10	26	14	12	1	1	8	10	2	3	0	0	7	10	2	2	pre-mRNA-processing factor 19 [Homo sapiens]	55
151.1	GI:56243590	WDR33	NP_060853.3	-1.44057	13	26	19	7	3	3	13	16	0	0	2	2	4	5	0	0	pre-mRNA 3' end processing protein WDR33 isoform 1 [Homo sapiens]	146
439.1	GI:530405192	SNRPN	XP_005268320.1	-1.44057	6	26	19	7	4	7	1	3	2	9	2	2	0	0	3	5	PREDICTED: small nuclear ribonucleoprotein-associated protein N isoform X1 [Homo sapiens]	25
316.1	GI:530410949	AP2B1	XP_005257996.1	2.45943	8	13	2	11	2	2	0	0	0	0	6	6	2	2	3	3	PREDICTED: AP-2 complex subunit beta isoform X3 [Homo sapiens]	101
787.1	GI:24308201	APMAP	NP_065392.1	6.64386	3	3	0	3	0	0	0	0	0	0	0	0	3	3	0	0	adipocyte plasma membrane-associated protein [Homo sapiens]	46
104.1	GI:56676371	CPSF1	NP_037423.2	0.347923	16	25	11	14	10	11	0	0	0	0	12	14	0	0	0	0	cleavage and polyadenylation specificity factor subunit 1 [Homo sapiens]	161
258.2	GI:4504351	HBD	NP_000510.1	0.347923	5	25	11	14	3	4	4	5	2	2	5	6	3	5	3	3	hemoglobin subunit delta [Homo sapiens]	16
252.1	GI:62122917	FLG2	NP_001014364.1	-0.347923	9	25	14	11	1	1	9	10	3	3	3	4	6	6	1	1	filaggrin-2 [Homo sapiens]	248
209.1	GI:530388852	PUF60	XP_005250892.1	-1.36257	11	25	18	7	0	0	11	11	7	7	0	0	7	7	0	0	PREDICTED: poly(U)-binding-splicing factor PUF60 isoform X1 [Homo sapiens]	58
526.1	GI:530430001	ARCN1	XP_005277748.1	6.64386	5	6	0	6	0	0	0	0	0	0	0	0	5	6	0	0	PREDICTED: coatomer subunit delta isoform X1 [Homo sapiens]	47
781.1	GI:4502205	ARF4	NP_001651.1	2	3	5	1	4	0	0	0	0	1	1	0	0	0	0	3	4	ADP-ribosylation factor 4 [Homo sapiens]	20
640.1	GI:7705274	ARMCX3	NP_057691.1	6.64386	4	4	0	4	0	0	0	0	0	0	0	0	0	0	4	4	armadillo repeat-containing X-linked protein 3 [Homo sapiens]	42
641.1	GI:76880486	ASCC3	NP_006819.2	6.64386	4	4	0	4	0	0	0	0	0	0	4	4	0	0	0	0	activating signal cointegrator 1 complex subunit 3 isoform a [Homo sapiens]	251
132.1	GI:5174703	TAB1	NP_006107.1	0	14	24	12	12	0	0	12	12	0	0	0	0	12	12	0	0	TGF-beta-activated kinase 1 and MAP3K7-binding protein 1 isoform alpha [Homo sapiens]	55
269.1	GI:73760405	TMPO	NP_001027454.1	0	9	24	12	12	1	1	7	8	3	3	0	0	5	6	6	6	thymopoietin isoform beta [Homo sapiens]	51
159.1	GI:544063393	PFKFB3	NP_001269559.1	-0.241008	13	24	13	11	0	0	11	13	0	0	0	0	11	11	0	0	6-phosphofructo-2-kinase/fructose-2,6-bisphosphatase 3 isoform 3 [Homo sapiens]	61
166.1	GI:392513662	ILF2	NP_001254738.1	-0.736966	13	24	15	9	1	1	11	14	0	0	0	0	9	9	0	0	interleukin enhancer-binding factor 2 isoform 2 [Homo sapiens]	39
72.1	GI:530410339	MYH4	XP_005256707.1	-6.64386	20	24	24	0	20	23	1	1	0	0	0	0	0	0	0	0	PREDICTED: myosin-4 isoform X1 [Homo sapiens]	223
717.1	GI:296010852	ASNS	NP_001171548.1	6.64386	4	4	0	4	0	0	0	0	0	0	0	0	4	4	0	0	asparagine synthetase [glutamine-hydrolyzing] isoform c [Homo sapiens]	55
64.1	GI:237681109	ATP1A1	NP_001153705.1	1.9386	21	29	6	23	4	4	0	0	2	2	19	22	1	1	0	0	sodium/potassium-transporting ATPase subunit alpha-1 isoform c [Homo sapiens]	113
73.1	GI:530401311	ATP2A2	XP_005253944.1	3.39232	20	23	2	21	2	2	0	0	0	0	19	21	0	0	0	0	PREDICTED: sarcoplasmic/endoplasmic reticulum calcium ATPase 2 isoform X1 [Homo sapiens]	110
277.1	GI:530400348	ATP2B1	XP_005268976.1	6.64386	9	9	0	9	0	0	0	0	0	0	9	9	0	0	0	0	PREDICTED: plasma membrane calcium-transporting ATPase 1 isoform X2 [Homo sapiens]	138
595.1	GI:4502303	ATP5O	NP_001688.1	1	4	6	2	4	0	0	0	0	2	2	0	0	0	0	4	4	ATP synthase subunit O, mitochondrial precursor [Homo sapiens]	23
606.1	GI:17136148	ATP6AP1	NP_001174.2	6.64386	4	4	0	4	0	0	0	0	0	0	0	0	4	4	0	0	V-type proton ATPase subunit S1 precursor [Homo sapiens]	52
663.1	GI:530421392	ATP6AP2	XP_005272633.1	6.64386	4	4	0	4	0	0	0	0	0	0	0	0	0	0	4	4	PREDICTED: renin receptor isoform X4 [Homo sapiens]	30
111.1	GI:20336294	DHX30	NP_619520.1	0.63743	16	23	9	14	9	9	0	0	0	0	14	14	0	0	0	0	putative ATP-dependent RNA helicase DHX30 isoform 1 [Homo sapiens]	134
198.1	GI:221136939	PRPF31	NP_056444.3	0.125531	11	23	11	12	1	2	8	9	0	0	0	0	11	12	0	0	U4/U6 small nuclear ribonucleoprotein Prp31 [Homo sapiens]	55
585.1	GI:5902102	SNRPD1	NP_008869.1	-0.378512	4	23	13	10	2	3	0	0	4	10	1	1	0	0	3	9	small nuclear ribonucleoprotein Sm D1 [Homo sapiens]	13
155.1	GI:7656991	CORO1C	NP_055140.1	-0.63743	13	23	14	9	0	0	12	13	1	1	0	0	8	9	0	0	coronin-1C isoform b [Homo sapiens]	53
279.1	GI:530376867	FIP1L1	XP_005265839.1	-1.5025	9	23	17	6	4	5	9	10	2	2	3	3	3	3	0	0	PREDICTED: pre-mRNA 3'-end-processing factor FIP1 isoform X15 [Homo sapiens]	60
86.1	GI:6005757	SUPT16H	NP_009123.1	-2.73697	18	23	20	3	18	20	0	0	0	0	3	3	0	0	0	0	FACT complex subunit SPT16 [Homo sapiens]	120
538.1	GI:530412425	ATP6V0A1	XP_005257520.1	6.64386	5	6	0	6	0	0	0	0	0	0	5	6	0	0	0	0	PREDICTED: V-type proton ATPase 116 kDa subunit a isoform 1 isoform X5 [Homo sapiens]	90
452.1	GI:530374770	ATP6V1A	XP_005247585.1	2	6	10	2	8	0	0	2	2	0	0	0	0	6	8	0	0	PREDICTED: V-type proton ATPase catalytic subunit A isoform X1 [Homo sapiens]	65
772.1	GI:19913428	ATP6V1B2	NP_001684.2	1.58496	3	4	1	3	0	0	1	1	0	0	0	0	3	3	0	0	V-type proton ATPase subunit B, brain isoform [Homo sapiens]	56
468.1	GI:5802984	B3GNT1	NP_006867.1	6.64386	5	6	0	6	0	0	0	0	0	0	0	0	5	6	0	0	N-acetyllactosaminide beta-1,3-N-acetylglucosaminyltransferase [Homo sapiens]	47
348.1	GI:4757834	BAG2	NP_004273.1	3.16993	7	10	1	9	0	0	0	0	1	1	0	0	0	0	7	9	BAG family molecular chaperone regulator 2 [Homo sapiens]	24
308.1	GI:6631077	BAG5	NP_004864.1	6.64386	8	8	0	8	0	0	0	0	0	0	0	0	8	8	0	0	BAG family molecular chaperone regulator 5 isoform b [Homo sapiens]	51
117.1	GI:530429692	BAG6	XP_005275656.1	6.64386	15	18	0	18	0	0	0	0	0	0	14	17	1	1	0	0	PREDICTED: large proline-rich protein BAG6 isoform X3 [Homo sapiens]	122
613.1	GI:4504347	HBA1	NP_000549.1	0.807355	4	22	8	14	1	2	3	3	2	3	4	5	4	5	4	4	hemoglobin subunit alpha [Homo sapiens]	15
313.1	GI:530417002	RPS16	XP_005259195.1	0.530515	8	22	9	13	0	0	0	0	6	9	0	0	0	0	7	13	PREDICTED: 40S ribosomal protein S16 isoform X2 [Homo sapiens]	16
350.1	GI:4506671	RPLP2	NP_000995.1	-0.263034	7	22	12	10	1	1	1	1	7	10	0	0	0	0	6	10	60S acidic ribosomal protein P2 [Homo sapiens]	12
172.1	GI:109948304	SMU1	NP_060695.2	-0.530515	12	22	13	9	2	2	10	11	0	0	0	0	9	9	0	0	WD40 repeat-containing protein SMU1 [Homo sapiens]	58
175.1	GI:20149675	EFHD2	NP_077305.2	-2.16993	12	22	18	4	0	0	0	0	12	18	0	0	0	0	4	4	EF-hand domain-containing protein D2 [Homo sapiens]	27
118.1	GI:530402379	LMO7	XP_005266453.1	-4.39232	15	22	21	1	14	15	6	6	0	0	1	1	0	0	0	0	PREDICTED: LIM domain only protein 7 isoform X22 [Homo sapiens]	147
507.1	GI:9257199	BAIAP2	NP_059345.1	6.64386	5	5	0	5	0	0	0	0	0	0	0	0	5	5	0	0	brain-specific angiogenesis inhibitor 1-associated protein 2 isoform 2 [Homo sapiens]	61
623.1	GI:4557367	BLMH	NP_000377.1	1.80735	4	9	2	7	0	0	2	2	0	0	2	2	5	5	0	0	bleomycin hydrolase [Homo sapiens]	53
807.1	GI:56550081	BUB3	NP_001007794.1	1.58496	3	4	1	3	0	0	0	0	1	1	0	0	0	0	3	3	mitotic checkpoint protein BUB3 isoform b [Homo sapiens]	37
711.1	GI:41281429	BZW1	NP_055485.2	6.64386	4	4	0	4	0	0	0	0	0	0	0	0	4	4	0	0	basic leucine zipper and W2 domain-containing protein 1 isoform 4 [Homo sapiens]	41
121.1	GI:530370925	XRCC5	XP_005246893.1	-0.137504	15	21	11	10	11	11	0	0	0	0	10	10	0	0	0	0	PREDICTED: X-ray repair cross-complementing protein 5 isoform X1 [Homo sapiens]	93
228.1	GI:4502599	CBR1	NP_001748.1	-0.70044	10	21	13	8	1	1	1	1	9	11	0	0	0	0	7	8	carbonyl reductase [NADPH] 1 [Homo sapiens]	30
107.1	GI:7661936	SAFB2	NP_055464.1	-1	16	21	14	7	14	14	0	0	0	0	5	5	1	2	0	0	scaffold attachment factor B2 [Homo sapiens]	107
238.1	GI:72534660	SRSF7	NP_001026854.1	-1	10	21	14	7	0	0	2	2	10	12	0	0	0	0	4	7	serine/arginine-rich splicing factor 7 isoform 1 [Homo sapiens]	27
331.1	GI:17158044	RPS6	NP_001001.2	-1	8	21	14	7	2	3	2	2	8	9	1	1	2	3	3	3	40S ribosomal protein S6 [Homo sapiens]	29
94.1	GI:530410142	FLII	XP_005256615.1	-2.58496	18	21	18	3	18	18	0	0	0	0	3	3	0	0	0	0	PREDICTED: protein flightless-1 homolog isoform X4 [Homo sapiens]	145
157.1	GI:5453726	LRRFIP2	NP_006300.1	-2.58496	13	21	18	3	0	0	11	17	1	1	0	0	3	3	0	0	leucine-rich repeat flightless-interacting protein 2 isoform 1 [Homo sapiens]	82
124.1	GI:409971425	BASP1	NP_001258535.1	-6.64386	15	21	21	0	4	4	15	17	0	0	0	0	0	0	0	0	brain acid soluble protein 1 [Homo sapiens]	23
164.1	GI:530376607	LIMCH1	XP_005248132.1	-6.64386	13	21	21	0	13	13	6	7	1	1	0	0	0	0	0	0	PREDICTED: LIM and calponin homology domains-containing protein 1 isoform X19 [Homo sapiens]	118
853.1	GI:530393234	C10orf35	XP_005269665.1	6.64386	3	3	0	3	0	0	0	0	0	0	0	0	0	0	3	3	PREDICTED: uncharacterized protein C10orf35 isoform X3 [Homo sapiens]	13
784.1	GI:27734895	C3orf58	NP_775823.1	6.64386	3	3	0	3	0	0	0	0	0	0	0	0	3	3	0	0	deleted in autism protein 1 isoform a precursor [Homo sapiens]	49
74.1	GI:530368098	CAD	XP_005264615.1	6.64386	20	23	0	23	0	0	0	0	0	0	20	23	0	0	0	0	PREDICTED: CAD protein isoform X4 [Homo sapiens]	236
387.1	GI:4757900	CALR	NP_004334.1	6.64386	6	6	0	6	0	0	0	0	0	0	0	0	6	6	0	0	calreticulin precursor [Homo sapiens]	48
149.1	GI:21361794	CAND1	NP_060918.2	6.64386	13	13	0	13	0	0	0	0	0	0	13	13	0	0	0	0	cullin-associated NEDD8-dissociated protein 1 [Homo sapiens]	136
44.1	GI:66933005	CANX	NP_001019820.1	6.64386	23	46	0	46	0	0	0	0	0	0	20	34	8	10	2	2	calnexin precursor [Homo sapiens]	68
147.1	GI:24432106	CCAR2	NP_066997.3	0.893085	13	20	7	13	7	7	0	0	0	0	11	13	0	0	0	0	DBIRD complex subunit KIAA1967 [Homo sapiens]	103
471.1	GI:4758302	ERH	NP_004441.1	0.893085	5	20	7	13	1	1	0	0	4	6	0	0	0	0	4	13	enhancer of rudimentary homolog [Homo sapiens]	12
188.1	GI:530370279	HSPD1	XP_005246576.1	0	12	20	10	10	0	0	10	10	0	0	0	0	10	10	0	0	PREDICTED: 60 kDa heat shock protein, mitochondrial isoform X2 [Homo sapiens]	60
196.1	GI:4503481	EEF1G	NP_001395.1	0	11	20	10	10	2	2	6	8	0	0	0	0	8	10	0	0	elongation factor 1-gamma [Homo sapiens]	50
259.1	GI:16579885	RPL4	NP_000959.2	-0.289507	9	20	11	9	3	3	8	8	0	0	3	3	5	5	1	1	60S ribosomal protein L4 [Homo sapiens]	48
251.1	GI:6912286	CASP14	NP_036246.1	-0.584963	9	20	12	8	1	1	7	7	4	4	2	2	4	4	2	2	caspase-14 precursor [Homo sapiens]	28
256.1	GI:11968182	RPS18	NP_072045.1	-0.584963	9	20	12	8	1	1	0	0	8	11	0	0	0	0	8	8	40S ribosomal protein S18 [Homo sapiens]	18
262.1	GI:5803225	YWHAE	NP_006752.1	-0.584963	9	20	12	8	0	0	0	0	9	12	0	0	0	0	8	8	14-3-3 protein epsilon [Homo sapiens]	29
425.1	GI:5730079	SRSF10	NP_006616.1	-1.22239	6	20	14	6	1	1	1	1	6	12	0	0	0	0	5	6	serine/arginine-rich splicing factor 10 isoform 1 [Homo sapiens]	22
568.1	GI:4885379	HIST1H1E	NP_005312.1	-1.22239	5	20	14	6	5	5	4	4	4	5	2	3	1	1	2	2	histone H1.4 [Homo sapiens]	22
1056.1	GI:530431211	PRSS2	XP_005277055.1	-0.289507	2	20	11	9	2	3	2	4	2	4	2	4	2	3	2	2	PREDICTED: trypsin-2 isoform X3 [Homo sapiens]	27
366.1	GI:530395374	CAPRIN1	XP_005252988.1	1	7	18	6	12	2	2	3	3	1	1	3	4	7	7	1	1	PREDICTED: caprin-1 isoform X1 [Homo sapiens]	78
675.1	GI:530412564	CCDC47	XP_005257584.1	1.58496	4	4	1	3	0	0	1	1	0	0	0	0	3	3	0	0	PREDICTED: coiled-coil domain-containing protein 47 isoform X1 [Homo sapiens]	56
240.1	GI:5453603	CCT2	NP_006422.1	1.87447	10	14	3	11	0	0	3	3	0	0	0	0	9	11	0	0	T-complex protein 1 subunit beta isoform 1 [Homo sapiens]	57
205.1	GI:63162572	CCT3	NP_005989.3	6.64386	11	12	0	12	0	0	0	0	0	0	1	1	11	11	0	0	T-complex protein 1 subunit gamma isoform a [Homo sapiens]	60
210.1	GI:530378736	CCT5	XP_005248325.1	2	11	15	3	12	0	0	3	3	0	0	0	0	10	12	0	0	PREDICTED: T-complex protein 1 subunit epsilon isoform X4 [Homo sapiens]	49
695.1	GI:530385332	CCT6A	XP_005271847.1	6.64386	4	5	0	5	0	0	0	0	0	0	0	0	4	5	0	0	PREDICTED: T-complex protein 1 subunit zeta isoform X1 [Homo sapiens]	55
522.1	GI:5453607	CCT7	NP_006420.1	6.64386	5	5	0	5	0	0	0	0	0	0	0	0	5	5	0	0	T-complex protein 1 subunit eta isoform a [Homo sapiens]	59
239.1	GI:6912598	NT5C2	NP_036361.1	0.459432	10	19	8	11	0	0	7	8	0	0	0	0	10	11	0	0	cytosolic purine 5'-nucleotidase [Homo sapiens]	65
321.1	GI:530391133	NCBP1	XP_005252054.1	0.459432	8	19	8	11	6	8	0	0	0	0	7	11	0	0	0	0	PREDICTED: nuclear cap-binding protein subunit 1 isoform X1 [Homo sapiens]	84
224.1	GI:15431301	RPL7	NP_000962.2	-0.459432	10	19	11	8	0	0	0	0	9	11	1	1	0	0	5	7	60S ribosomal protein L7 [Homo sapiens]	29
197.1	GI:325651836	SMARCA5	NP_003592.3	-0.777608	11	19	12	7	10	11	0	0	1	1	7	7	0	0	0	0	SWI/SNF-related matrix-associated actin-dependent regulator of chromatin subfamily A member 5 [Homo sapiens]	122
237.1	GI:76496472	RPL3	NP_001029025.1	-1.48543	10	19	14	5	2	2	9	12	0	0	1	1	4	4	0	0	60S ribosomal protein L3 isoform b [Homo sapiens]	40
310.1	GI:543583779	GNAI2	NP_001269549.1	-1.48543	8	19	14	5	1	1	1	1	7	12	1	1	1	1	3	3	guanine nucleotide-binding protein G(i) subunit alpha-2 isoform 6 [Homo sapiens]	39
184.1	GI:530407151	MFGE8	XP_005254976.1	-4.16993	12	19	18	1	0	0	11	12	6	6	0	0	1	1	0	0	PREDICTED: lactadherin isoform X3 [Homo sapiens]	38
158.1	GI:544711041	CCT8	NP_001269836.1	2.90689	13	17	2	15	0	0	2	2	0	0	0	0	13	15	0	0	T-complex protein 1 subunit theta isoform 2 [Homo sapiens]	58
563.1	GI:5174409	CD2BP2	NP_006101.1	2.32193	5	6	1	5	0	0	1	1	0	0	0	0	5	5	0	0	CD2 antigen cytoplasmic tail-binding protein 2 [Homo sapiens]	38
682.1	GI:530402275	CKAP2	XP_005266402.1	1.58496	4	4	1	3	1	1	0	0	0	0	3	3	0	0	0	0	PREDICTED: cytoskeleton-associated protein 2 isoform X3 [Homo sapiens]	71
129.1	GI:19920317	CKAP4	NP_006816.2	1.5025	14	23	6	17	0	0	6	6	0	0	0	0	14	16	1	1	cytoskeleton-associated protein 4 [Homo sapiens]	66
45.1	GI:57222563	CKAP5	NP_055571.2	1.9386	23	29	6	23	6	6	0	0	0	0	22	23	0	0	0	0	cytoskeleton-associated protein 5 isoform b [Homo sapiens]	218
907.1	GI:13194195	CLCC1	NP_055942.1	6.64386	3	3	0	3	0	0	0	0	0	0	0	0	3	3	0	0	chloride channel CLIC-like protein 1 isoform 2 precursor [Homo sapiens]	56
886.1	GI:4758004	CLGN	NP_004353.1	6.64386	3	3	0	3	0	0	0	0	0	0	3	3	0	0	0	0	calmegin precursor [Homo sapiens]	70
429.1	GI:532164704	CLPTM1	NP_001269104.1	6.64386	6	8	0	8	0	0	0	0	0	0	6	8	0	0	0	0	cleft lip and palate transmembrane protein 1 isoform 3 [Homo sapiens]	75
142.1	GI:530369085	DARS	XP_005263671.1	0.652077	14	18	7	11	1	1	5	6	0	0	0	0	11	11	0	0	PREDICTED: aspartate--tRNA ligase, cytoplasmic isoform X1 [Homo sapiens]	54
477.1	GI:4502491	C1QBP	NP_001203.1	0.652077	5	18	7	11	0	0	0	0	4	7	0	0	1	1	4	10	complement component 1 Q subcomponent-binding protein, mitochondrial precursor [Homo sapiens]	31
290.1	GI:5803036	HNRNPA0	NP_006796.1	0	8	18	9	9	1	1	1	1	5	7	2	2	0	0	6	7	heterogeneous nuclear ribonucleoprotein A0 [Homo sapiens]	31
309.1	GI:5454064	RBM14	NP_006319.1	0	8	18	9	9	3	3	2	2	4	4	1	1	2	2	6	6	RNA-binding protein 14 isoform 1 [Homo sapiens]	69
263.1	GI:281604138	PGAM5	NP_001164015.1	-0.652077	9	18	11	7	0	0	0	0	9	11	0	0	0	0	6	7	serine/threonine-protein phosphatase PGAM5, mitochondrial isoform 2 [Homo sapiens]	32
160.1	GI:530427889	FLOT1	XP_005272816.1	-1.80735	13	18	14	4	0	0	13	14	0	0	0	0	3	4	0	0	PREDICTED: flotillin-1 isoform X1 [Homo sapiens]	47
187.1	GI:530393686	ABLIM1	XP_005269886.1	-6.64386	12	18	18	0	1	1	11	12	4	5	0	0	0	0	0	0	PREDICTED: actin-binding LIM protein 1 isoform X12 [Homo sapiens]	46
868.1	GI:530378978	CLPTM1L	XP_005248437.1	6.64386	3	3	0	3	0	0	0	0	0	0	0	0	3	3	0	0	PREDICTED: CLPTM1-like isoform X2 [Homo sapiens]	58
558.1	GI:530368590	CNNM3	XP_005263974.1	6.64386	5	5	0	5	0	0	0	0	0	0	5	5	0	0	0	0	PREDICTED: metal transporter CNNM3 isoform X2 [Homo sapiens]	76
359.1	GI:530423698	CNOT1	XP_005255908.1	6.64386	7	7	0	7	0	0	0	0	0	0	7	7	0	0	0	0	PREDICTED: CCR4-NOT transcription complex subunit 1 isoform X7 [Homo sapiens]	263
199.1	GI:5730023	RUVBL2	NP_006657.1	0.874469	11	17	6	11	0	0	6	6	0	0	0	0	11	11	0	0	ruvB-like 2 [Homo sapiens]	51
193.1	GI:7657015	RTCB	NP_055121.1	-0.169925	11	17	9	8	0	0	9	9	0	0	0	0	8	8	0	0	tRNA-splicing ligase RtcB homolog [Homo sapiens]	55
238.2	GI:4506901	SRSF3	NP_003008.1	-1.70044	7	17	13	4	0	0	2	2	6	11	0	0	0	0	4	4	serine/arginine-rich splicing factor 3 [Homo sapiens]	19
301.1	GI:20127499	SRSF6	NP_006266.2	-1.70044	8	17	13	4	2	2	5	7	4	4	0	0	3	3	1	1	serine/arginine-rich splicing factor 6 [Homo sapiens]	40
206.1	GI:530415994	FBL	XP_005258708.1	-2.90689	11	17	15	2	3	3	3	3	9	9	0	0	1	1	1	1	PREDICTED: rRNA 2'-O-methyltransferase fibrillarin isoform X1 [Homo sapiens]	34
243.1	GI:530410063	ENO3	XP_005256578.1	-2.90689	10	17	15	2	10	13	1	1	1	1	0	0	1	1	1	1	PREDICTED: beta-enolase isoform X1 [Homo sapiens]	48
285.1	GI:46249376	PPP1CB	NP_996759.1	-2.90689	9	17	15	2	2	2	1	1	8	12	1	1	0	0	1	1	serine/threonine-protein phosphatase PP1-beta catalytic subunit isoform 1 [Homo sapiens]	37
103.1	GI:224809478	RAI14	NP_001138997.1	-6.64386	17	17	17	0	17	17	0	0	0	0	0	0	0	0	0	0	ankycorbin isoform d [Homo sapiens]	110
126.1	GI:148536855	COPA	NP_001091868.1	6.64386	15	18	0	18	0	0	0	0	0	0	15	17	1	1	0	0	coatomer subunit alpha isoform 1 [Homo sapiens]	139
177.1	GI:7705369	COPB1	NP_057535.1	6.64386	12	13	0	13	0	0	0	0	0	0	12	13	0	0	0	0	coatomer subunit beta [Homo sapiens]	107
112.1	GI:4758032	COPB2	NP_004757.1	6.64386	15	16	0	16	0	0	0	0	0	0	15	16	0	0	0	0	coatomer subunit beta' [Homo sapiens]	102
897.1	GI:31542319	COPE	NP_009194.2	6.64386	3	3	0	3	0	0	0	0	0	0	0	0	0	0	3	3	coatomer subunit epsilon isoform a [Homo sapiens]	34
344.1	GI:11559929	COPG1	NP_057212.1	6.64386	7	7	0	7	0	0	0	0	0	0	7	7	0	0	0	0	coatomer subunit gamma-1 [Homo sapiens]	98
244.1	GI:530398981	STRAP	XP_005253350.1	0.736966	10	16	6	10	0	0	0	0	5	6	0	0	1	1	8	9	PREDICTED: serine-threonine kinase receptor-associated protein isoform X1 [Homo sapiens]	40
358.1	GI:530425327	PTBP1	XP_005259655.1	0.736966	7	16	6	10	1	2	3	3	1	1	0	0	6	6	4	4	PREDICTED: polypyrimidine tract-binding protein 1 isoform X2 [Homo sapiens]	57
214.1	GI:528281413	HADHB	NP_001268442.1	0.36257	11	16	7	9	0	0	7	7	0	0	0	0	8	9	0	0	trifunctional enzyme subunit beta, mitochondrial isoform 3 [Homo sapiens]	49
70.2	GI:30795212	IGF2BP3	NP_006538.2	0	9	16	8	8	0	0	7	8	0	0	0	0	8	8	0	0	insulin-like growth factor 2 mRNA-binding protein 3 [Homo sapiens]	64
291.1	GI:4506583	RPA1	NP_002936.1	-0.36257	8	16	9	7	0	0	7	9	0	0	0	0	6	7	0	0	replication protein A 70 kDa DNA-binding subunit [Homo sapiens]	68
204.1	GI:7549809	PLS3	NP_005023.2	-1.1375	11	16	11	5	0	0	9	9	2	2	0	0	5	5	0	0	plastin-3 isoform 1 [Homo sapiens]	71
276.1	GI:530409932	TOM1L2	XP_005256518.1	-2.80735	9	16	14	2	0	0	9	12	2	2	0	0	2	2	0	0	PREDICTED: TOM1-like protein 2 isoform X1 [Homo sapiens]	59
283.1	GI:522020125	POLDIP3	NP_001265586.1	-2.80735	9	16	14	2	0	0	8	11	3	3	0	0	2	2	0	0	polymerase delta-interacting protein 3 isoform 3 [Homo sapiens]	48
351.1	GI:20357529	GNB2	NP_005264.2	-2.80735	7	16	14	2	3	5	1	3	5	6	0	0	0	0	2	2	guanine nucleotide-binding protein G(I)/G(S)/G(T) subunit beta-2 [Homo sapiens]	37
137.1	GI:54112429	DOCK7	NP_212132.2	-3.90689	14	16	15	1	14	15	0	0	0	0	1	1	0	0	0	0	dedicator of cytokinesis protein 7 isoform 2 [Homo sapiens]	239
611.1	GI:109134349	COPG2	NP_036265.3	6.64386	4	4	0	4	0	0	0	0	0	0	4	4	0	0	0	0	coatomer subunit gamma-2 [Homo sapiens]	98
174.1	GI:22202611	CPD	NP_001295.2	6.64386	12	12	0	12	0	0	0	0	0	0	12	12	0	0	0	0	carboxypeptidase D isoform 1 precursor [Homo sapiens]	153
509.1	GI:7706427	CPSF3	NP_057291.1	1	5	6	2	4	2	2	0	0	0	0	4	4	0	0	0	0	cleavage and polyadenylation specificity factor subunit 3 [Homo sapiens]	77
638.1	GI:83641876	CPVL	NP_061902.2	6.64386	4	4	0	4	0	0	0	0	0	0	0	0	4	4	0	0	probable serine carboxypeptidase CPVL precursor [Homo sapiens]	54
427.1	GI:56117850	CSDE1	NP_009089.4	6.64386	6	7	0	7	0	0	0	0	0	0	6	7	0	0	0	0	cold shock domain-containing protein E1 isoform 2 [Homo sapiens]	86
168.1	GI:29029559	CSE1L	NP_001307.2	6.64386	13	14	0	14	0	0	0	0	0	0	13	14	0	0	0	0	exportin-2 isoform 1 [Homo sapiens]	110
324.1	GI:530361938	CTPS1	XP_005270592.1	6.64386	8	9	0	9	0	0	0	0	0	0	8	8	1	1	0	0	PREDICTED: CTP synthase 1 isoform X1 [Homo sapiens]	67
743.1	GI:4503143	CTSD	NP_001900.1	1	3	6	2	4	0	0	2	2	0	0	2	2	2	2	0	0	cathepsin D preproprotein [Homo sapiens]	45
693.1	GI:530387140	CUL1	XP_005250117.1	6.64386	4	4	0	4	0	0	0	0	0	0	4	4	0	0	0	0	PREDICTED: cullin-1 isoform X1 [Homo sapiens]	90
756.1	GI:21359867	CYC1	NP_001907.2	6.64386	3	3	0	3	0	0	0	0	0	0	0	0	0	0	3	3	cytochrome c1, heme protein, mitochondrial [Homo sapiens]	35
201.1	GI:40807485	PRPF6	NP_036601.2	0.584963	11	15	6	9	6	6	0	0	0	0	9	9	0	0	0	0	pre-mRNA-processing factor 6 [Homo sapiens]	107
569.1	GI:4826702	DSC1	NP_004939.1	0.192645	5	15	7	8	0	0	4	5	1	2	2	2	4	6	0	0	desmocollin-1 isoform Dsc1b preproprotein [Homo sapiens]	94
295.1	GI:21536286	CKB	NP_001814.2	-0.584963	8	15	9	6	0	0	5	5	4	4	2	2	3	3	1	1	creatine kinase B-type [Homo sapiens]	43
349.1	GI:4506725	RPS4X	NP_000998.1	-0.584963	7	15	9	6	0	0	0	0	6	9	0	0	0	0	5	6	40S ribosomal protein S4, X isoform X isoform [Homo sapiens]	30
412.1	GI:5032051	RPS14	NP_005608.1	-0.584963	6	15	9	6	0	0	0	0	6	9	0	0	0	0	6	6	40S ribosomal protein S14 [Homo sapiens]	16
453.1	GI:530372448	RPSA	XP_005265187.1	-0.584963	6	15	9	6	1	1	4	4	4	4	1	1	2	2	3	3	PREDICTED: 40S ribosomal protein SA isoform X3 [Homo sapiens]	33
299.1	GI:5031653	BCAS2	NP_005863.1	-1	8	15	10	5	0	0	0	0	8	10	0	0	0	0	5	5	pre-mRNA-splicing factor SPF27 [Homo sapiens]	26
334.1	GI:57242777	MYCBP	NP_036465.2	-1	7	15	10	5	0	0	0	0	6	10	0	0	0	0	4	5	C-Myc-binding protein [Homo sapiens]	12
410.1	GI:530403835	CCDC88C	XP_005267747.1	-1.45943	6	15	11	4	6	7	1	2	1	2	1	2	1	1	1	1	PREDICTED: protein Daple isoform X1 [Homo sapiens]	184
741.1	GI:4506605	RPL23	NP_000969.1	-1	3	15	10	5	1	1	1	2	3	7	1	1	1	1	3	3	60S ribosomal protein L23 [Homo sapiens]	15
790.1	GI:15451856	CAV1	NP_001744.2	-1	3	15	10	5	3	5	3	3	2	2	1	2	2	2	1	1	caveolin-1 isoform alpha [Homo sapiens]	20
709.1	GI:4503243	CYP51A1	NP_000777.1	6.64386	4	5	0	5	0	0	0	0	0	0	0	0	4	5	0	0	lanosterol 14-alpha demethylase isoform 1 precursor [Homo sapiens]	57
380.1	GI:299890875	DCTN1	NP_001177766.1	6.64386	7	7	0	7	0	0	0	0	0	0	7	7	0	0	0	0	dynactin subunit 1 isoform 6 [Homo sapiens]	141
108.1	GI:530396383	DDB1	XP_005273861.1	2.5025	16	20	3	17	3	3	0	0	0	0	16	17	0	0	0	0	PREDICTED: DNA damage-binding protein 1 isoform X1 [Homo sapiens]	127
325.1	GI:530360845	DDOST	XP_005245804.1	3.45943	8	12	1	11	1	1	0	0	0	0	0	0	8	11	0	0	PREDICTED: dolichyl-diphosphooligosaccharide--protein glycosyltransferase 48 kDa subunit isoform X1 [Homo sapiens]	47
488.1	GI:13027602	DDRGK1	NP_076424.1	6.64386	5	5	0	5	0	0	0	0	0	0	0	0	5	5	0	0	DDRGK domain-containing protein 1 precursor [Homo sapiens]	36
337.1	GI:4826686	DDX1	NP_004930.1	1.22239	7	10	3	7	3	3	0	0	0	0	7	7	0	0	0	0	ATP-dependent RNA helicase DDX1 [Homo sapiens]	82
257.1	GI:102469034	JAK1	NP_002218.2	0.847997	9	14	5	9	5	5	0	0	0	0	9	9	0	0	0	0	tyrosine-protein kinase JAK1 [Homo sapiens]	133
273.1	GI:530425638	XRN2	XP_005260732.1	0.847997	9	14	5	9	4	4	1	1	0	0	7	9	0	0	0	0	PREDICTED: 5'-3' exoribonuclease 2 isoform X2 [Homo sapiens]	100
281.1	GI:530371823	WDR6	XP_005264894.1	0.415037	9	14	6	8	6	6	0	0	0	0	7	8	0	0	0	0	PREDICTED: WD repeat-containing protein 6 isoform X2 [Homo sapiens]	116
307.1	GI:82659091	STAU1	NP_001032405.1	0.415037	8	14	6	8	0	0	5	5	1	1	0	0	6	6	2	2	double-stranded RNA-binding protein Staufen homolog 1 isoform c [Homo sapiens]	56
537.1	GI:530414369	SERPINB12	XP_005266835.1	0.415037	5	14	6	8	1	1	2	2	3	3	4	5	1	1	2	2	PREDICTED: serpin B12 isoform X1 [Homo sapiens]	48
371.1	GI:530380802	GNB2L1	XP_005265848.1	0	7	14	7	7	1	1	0	0	6	6	0	0	0	0	6	7	PREDICTED: guanine nucleotide binding protein (G protein), beta polypeptide 2-like 1 isoform X2 [Homo sapiens]	30
437.1	GI:530411115	RPL23A	XP_005258075.1	0	6	14	7	7	0	0	0	0	5	7	1	1	0	0	4	6	PREDICTED: 60S ribosomal protein L23a isoform X2 [Homo sapiens]	18
280.1	GI:530374190	U2SURP	XP_005247305.1	-0.415037	9	14	8	6	8	8	0	0	0	0	6	6	0	0	0	0	PREDICTED: U2 snRNP-associated SURP motif-containing protein isoform X3 [Homo sapiens]	112
714.1	GI:315221152	RPL11	NP_001186731.1	-0.415037	4	14	8	6	2	2	2	3	3	3	2	2	0	0	4	4	60S ribosomal protein L11 isoform 2 [Homo sapiens]	20
310.2	GI:5729850	GNAI3	NP_006487.1	-0.847997	5	14	9	5	1	1	2	2	4	6	1	1	1	1	3	3	guanine nucleotide-binding protein G(k) subunit alpha [Homo sapiens]	41
540.1	GI:530406872	RPS17L	XP_005272474.1	-0.847997	5	14	9	5	1	1	1	1	5	7	0	0	0	0	3	5	PREDICTED: ribosomal protein S17-like isoform X1 [Homo sapiens]	16
156.2	GI:4506903	SRSF9	NP_003760.1	-1.87447	10	14	11	3	0	0	0	0	8	11	0	0	0	0	3	3	serine/arginine-rich splicing factor 9 [Homo sapiens]	26
288.1	GI:224549005	RBM17	NP_001139019.1	-1.87447	9	14	11	3	0	0	9	10	1	1	0	0	3	3	0	0	splicing factor 45 [Homo sapiens]	45
391.1	GI:4506685	RPS13	NP_001008.1	-1.87447	6	14	11	3	1	1	1	1	6	9	0	0	1	1	2	2	40S ribosomal protein S13 [Homo sapiens]	17
406.1	GI:530384472	CBX3	XP_005249668.1	-1.87447	6	14	11	3	0	0	0	0	6	11	0	0	0	0	3	3	PREDICTED: chromobox protein homolog 3 isoform X1 [Homo sapiens]	21
602.1	GI:215490089	SAP18	NP_005861.2	-1.87447	4	14	11	3	1	1	1	1	4	9	1	1	0	0	2	2	histone deacetylase complex subunit SAP18 [Homo sapiens]	20
175.2	GI:20149496	EFHD1	NP_079478.1	-2.58496	9	14	12	2	0	0	0	0	9	12	0	0	0	0	2	2	EF-hand domain-containing protein D1 isoform 1 [Homo sapiens]	27
183.1	GI:530412779	TOP2A	XP_005257689.1	-2.58496	12	14	12	2	12	12	0	0	0	0	2	2	0	0	0	0	PREDICTED: DNA topoisomerase 2-alpha isoform X1 [Homo sapiens]	173
705.1	GI:4758876	PABPN1	NP_004634.1	-2.58496	4	14	12	2	3	4	4	6	2	2	0	0	2	2	0	0	polyadenylate-binding protein 2 [Homo sapiens]	33
150.1	GI:55956916	MYO1E	NP_004989.2	-6.64386	13	14	14	0	14	14	0	0	0	0	0	0	0	0	0	0	unconventional myosin-Ie [Homo sapiens]	127
433.1	GI:530415665	CKM	XP_005258554.1	-6.64386	6	14	14	0	7	10	3	4	0	0	0	0	0	0	0	0	PREDICTED: creatine kinase M-type isoform X1 [Homo sapiens]	51
865.1	GI:530380389	SYNPO	XP_005268425.1	-1.32193	3	14	10	4	3	4	3	3	3	3	2	2	1	1	1	1	PREDICTED: synaptopodin isoform X1 [Homo sapiens]	122
630.1	GI:8922886	DDX19A	NP_060802.1	6.64386	4	4	0	4	0	0	0	0	0	0	0	0	4	4	0	0	ATP-dependent RNA helicase DDX19A [Homo sapiens]	54
293.1	GI:256223453	DDX20	NP_009135.4	2.16993	8	11	2	9	1	2	0	0	0	0	8	9	0	0	0	0	probable ATP-dependent RNA helicase DDX20 [Homo sapiens]	92
684.1	GI:530397818	DDX6	XP_005271475.1	1	4	6	2	4	0	0	2	2	0	0	0	0	4	4	0	0	PREDICTED: probable ATP-dependent RNA helicase DDX6 isoform X2 [Homo sapiens]	49
235.1	GI:190014623	DIS3	NP_055768.3	6.64386	10	10	0	10	0	0	0	0	0	0	10	10	0	0	0	0	exosome complex exonuclease RRP44 isoform a [Homo sapiens]	109
658.1	GI:530432769	DLAT	XP_005277776.1	6.64386	4	4	0	4	0	0	0	0	0	0	0	0	4	4	0	0	PREDICTED: dihydrolipoyllysine-residue acetyltransferase component of pyruvate dehydrogenase complex, mitochondrial isoform X1 [Homo sapiens]	63
195.1	GI:530389866	DNAJA1	XP_005251502.1	6.64386	11	22	0	22	0	0	0	0	0	0	2	2	11	20	0	0	PREDICTED: dnaJ homolog subfamily A member 1 isoform X1 [Homo sapiens]	45
127.1	GI:5031741	DNAJA2	NP_005871.1	3.45943	14	24	2	22	0	0	2	2	0	0	3	3	14	19	0	0	dnaJ homolog subfamily A member 2 [Homo sapiens]	46
719.1	GI:205360840	DNAJA3	NP_001128582.1	2	4	5	1	4	0	0	0	0	1	1	0	0	1	1	2	3	dnaJ homolog subfamily A member 3, mitochondrial isoform 2 [Homo sapiens]	50
292.1	GI:4503507	EIF2S3	NP_001406.1	0.678072	8	13	5	8	0	0	5	5	0	0	0	0	6	8	0	0	eukaryotic translation initiation factor 2 subunit 3 [Homo sapiens]	51
377.1	GI:4503377	DPYSL2	NP_001377.1	0.678072	7	13	5	8	2	2	1	1	2	2	4	4	3	3	1	1	dihydropyrimidinase-related protein 2 isoform 2 [Homo sapiens]	62
389.1	GI:4557014	CAT	NP_001743.1	0.678072	6	13	5	8	0	0	3	3	1	2	2	2	5	5	1	1	catalase [Homo sapiens]	60
306.1	GI:94721261	CNP	NP_149124.3	0.222392	8	13	6	7	2	2	4	4	0	0	0	0	7	7	0	0	2',3'-cyclic-nucleotide 3'-phosphodiesterase [Homo sapiens]	48
368.2	GI:21464101	YWHAG	NP_036611.2	0.222392	6	13	6	7	0	0	0	0	6	6	1	1	0	0	6	6	14-3-3 protein gamma [Homo sapiens]	28
584.1	GI:60097902	FLG	NP_002007.1	0.222392	4	13	6	7	0	0	4	6	0	0	2	3	4	4	0	0	filaggrin [Homo sapiens]	435
592.1	GI:4506773	S100A9	NP_002956.1	0.222392	4	13	6	7	1	1	2	2	2	3	2	2	3	4	1	1	protein S100-A9 [Homo sapiens]	13
270.1	GI:66346679	SERBP1	NP_001018077.1	-0.222392	9	13	7	6	0	0	7	7	0	0	0	0	6	6	0	0	plasminogen activator inhibitor 1 RNA-binding protein isoform 1 [Homo sapiens]	45
282.1	GI:530362634	MOV10	XP_005270926.1	-0.222392	9	13	7	6	7	7	0	0	0	0	6	6	0	0	0	0	PREDICTED: putative helicase MOV-10 isoform X2 [Homo sapiens]	107
409.2	GI:18375623	DDX39B	NP_542165.1	-0.222392	6	13	7	6	0	0	6	7	0	0	0	0	6	6	0	0	spliceosome RNA helicase DDX39B [Homo sapiens]	49
715.1	GI:313569824	RPL17-C18orf32	NP_001186285.1	-0.678072	4	13	8	5	1	1	1	1	4	6	1	1	0	0	3	4	RPL17-C18orf32 protein isoform 2 [Homo sapiens]	22
234.1	GI:5032087	SF3A1	NP_005868.1	-1.73697	10	13	10	3	7	7	2	2	1	1	3	3	0	0	0	0	splicing factor 3A subunit 1 isoform 1 [Homo sapiens]	89
647.1	GI:6857826	RNPS1	NP_006702.1	-1.73697	4	13	10	3	3	3	4	6	1	1	1	1	2	2	0	0	RNA-binding protein with serine-rich domain 1 isoform a [Homo sapiens]	34
267.1	GI:94538362	FLOT2	NP_004466.2	-2.45943	9	13	11	2	2	2	8	9	0	0	0	0	2	2	0	0	flotillin-2 [Homo sapiens]	47
458.1	GI:530361084	HSPG2	XP_005245921.1	-3.58496	6	13	12	1	4	5	2	5	2	2	1	1	0	0	0	0	PREDICTED: basement membrane-specific heparan sulfate proteoglycan core protein isoform X6 [Homo sapiens]	466
178.1	GI:73747829	LIG3	NP_039269.2	-6.64386	12	13	13	0	12	13	0	0	0	0	0	0	0	0	0	0	DNA ligase 3 isoform alpha precursor [Homo sapiens]	113
186.1	GI:530404000	PNN	XP_005267825.1	-6.64386	12	13	13	0	8	8	5	5	0	0	0	0	0	0	0	0	PREDICTED: pinin isoform X1 [Homo sapiens]	67
225.1	GI:149363672	SRL	NP_001092284.1	-6.64386	10	13	13	0	10	13	0	0	0	0	0	0	0	0	0	0	sarcalumenin precursor [Homo sapiens]	54
501.1	GI:5453690	DNAJB1	NP_006136.1	6.64386	5	7	0	7	0	0	0	0	0	0	0	0	0	0	5	7	dnaJ homolog subfamily B member 1 [Homo sapiens]	38
689.1	GI:530393896	DNAJB12	XP_005269988.1	6.64386	4	4	0	4	0	0	0	0	0	0	0	0	0	0	4	4	PREDICTED: dnaJ homolog subfamily B member 12 isoform X1 [Homo sapiens]	46
636.1	GI:88501736	DNAJB2	NP_001034639.1	6.64386	4	4	0	4	0	0	0	0	0	0	0	0	0	0	4	4	dnaJ homolog subfamily B member 2 isoform a [Homo sapiens]	31
286.1	GI:409971397	DNAJC10	NP_001258510.1	3	9	9	1	8	1	1	0	0	0	0	8	8	0	0	0	0	dnaJ homolog subfamily C member 10 isoform 2 precursor [Homo sapiens]	86
882.1	GI:530360613	DNAJC11	XP_005263540.1	6.64386	3	3	0	3	0	0	0	0	0	0	0	0	3	3	0	0	PREDICTED: dnaJ homolog subfamily C member 11 isoform X1 [Homo sapiens]	57
492.1	GI:56687498	DNAJC16	NP_056106.1	6.64386	5	5	0	5	0	0	0	0	0	0	5	5	0	0	0	0	dnaJ homolog subfamily C member 16 precursor [Homo sapiens]	91
79.1	GI:262206280	DNAJC7	NP_003306.3	6.64386	19	21	0	21	0	0	0	0	0	0	0	0	19	21	0	0	dnaJ homolog subfamily C member 7 isoform 1 [Homo sapiens]	56
830.1	GI:530418500	DPM1	XP_005260658.1	1.58496	3	4	1	3	0	0	0	0	1	1	0	0	0	0	3	3	PREDICTED: dolichol-phosphate mannosyltransferase isoform X2 [Homo sapiens]	27
332.1	GI:148539848	DSC3	NP_077741.2	1.11548	8	19	6	13	0	0	3	4	2	2	8	10	2	3	0	0	desmocollin-3 isoform Dsc3b preproprotein [Homo sapiens]	93
747.1	GI:33350932	DYNC1H1	NP_001367.2	6.64386	3	3	0	3	0	0	0	0	0	0	3	3	0	0	0	0	cytoplasmic dynein 1 heavy chain 1 [Homo sapiens]	532
131.1	GI:4503483	EEF2	NP_001952.1	2.05889	14	31	6	25	5	5	1	1	0	0	14	22	3	3	0	0	elongation factor 2 [Homo sapiens]	95
61.1	GI:385298680	EFTUD2	NP_001245283.1	1.45943	21	30	8	22	7	8	0	0	0	0	19	21	1	1	0	0	116 kDa U5 small nuclear ribonucleoprotein component isoform c [Homo sapiens]	108
443.1	GI:530394573	EIF3A	XP_005270317.1	6.64386	6	7	0	7	0	0	0	0	0	0	6	7	0	0	0	0	PREDICTED: eukaryotic translation initiation factor 3 subunit A isoform X2 [Homo sapiens]	163
318.1	GI:530403998	CPSF2	XP_005267824.1	0.485427	8	12	5	7	5	5	0	0	0	0	6	7	0	0	0	0	PREDICTED: cleavage and polyadenylation specificity factor subunit 2 isoform X1 [Homo sapiens]	88
374.1	GI:530363103	RBBP4	XP_005271150.1	0.485427	7	12	5	7	0	0	5	5	0	0	0	0	7	7	0	0	PREDICTED: histone-binding protein RBBP4 isoform X1 [Homo sapiens]	46
226.1	GI:118601081	HNRNPUL2	NP_001073027.1	0	10	12	6	6	5	6	0	0	0	0	6	6	0	0	0	0	heterogeneous nuclear ribonucleoprotein U-like protein 2 [Homo sapiens]	85
247.1	GI:530370872	SSB	XP_005246868.1	-0.485427	10	12	7	5	1	1	6	6	0	0	0	0	5	5	0	0	PREDICTED: lupus La protein isoform X1 [Homo sapiens]	47
300.1	GI:33946297	ZNF326	NP_892021.1	-0.485427	8	12	7	5	7	7	0	0	0	0	5	5	0	0	0	0	DBIRD complex subunit ZNF326 isoform 1 [Homo sapiens]	66
713.1	GI:374671789	SSBP1	NP_001243442.1	-1	4	12	8	4	0	0	3	3	4	5	0	0	1	1	3	3	single-stranded DNA-binding protein, mitochondrial precursor [Homo sapiens]	17
343.1	GI:13386480	NDFIP1	NP_085048.1	-1.58496	7	12	9	3	0	0	0	0	7	9	0	0	0	0	3	3	NEDD4 family-interacting protein 1 [Homo sapiens]	25
575.1	GI:41349499	PLP1	NP_000524.3	-1.58496	5	12	9	3	2	2	4	4	3	3	1	1	0	0	2	2	myelin proteolipid protein isoform 1 [Homo sapiens]	30
189.1	GI:530365130	CGN	XP_005245422.1	-6.64386	12	12	12	0	9	9	0	0	3	3	0	0	0	0	0	0	PREDICTED: cingulin isoform X1 [Homo sapiens]	137
639.1	GI:83367072	EIF3B	NP_001032360.1	6.64386	4	6	0	6	0	0	0	0	0	0	5	6	0	0	0	0	eukaryotic translation initiation factor 3 subunit B [Homo sapiens]	92
519.1	GI:557128994	EIF3C	NP_001273407.1	6.64386	5	5	0	5	0	0	0	0	0	0	5	5	0	0	0	0	eukaryotic translation initiation factor 3 subunit C isoform b [Homo sapiens]	104
687.1	GI:530395957	EIF3F	XP_005253266.1	6.64386	4	4	0	4	0	0	0	0	0	0	0	0	3	3	1	1	PREDICTED: eukaryotic translation initiation factor 3 subunit F isoform X2 [Homo sapiens]	23
733.1	GI:49472822	EIF3G	NP_003746.2	6.64386	3	3	0	3	0	0	0	0	0	0	0	0	3	3	0	0	eukaryotic translation initiation factor 3 subunit G [Homo sapiens]	36
510.1	GI:7705433	EIF3L	NP_057175.1	2	5	5	1	4	0	0	1	1	0	0	0	0	4	4	0	0	eukaryotic translation initiation factor 3 subunit L isoform 1 [Homo sapiens]	67
89.1	GI:4503529	EIF4A1	NP_001407.1	1.73697	18	39	9	30	0	0	8	9	0	0	1	1	15	27	2	2	eukaryotic initiation factor 4A-I isoform 1 [Homo sapiens]	46
120.1	GI:530374084	EIF4G1	XP_005247252.1	6.64386	15	19	0	19	0	0	0	0	0	0	15	15	2	3	1	1	PREDICTED: eukaryotic translation initiation factor 4 gamma 1 isoform X11 [Homo sapiens]	159
442.1	GI:530395124	EIF4G2	XP_005252874.1	6.64386	6	8	0	8	0	0	0	0	0	0	4	4	4	4	0	0	PREDICTED: eukaryotic translation initiation factor 4 gamma 2 isoform X1 [Homo sapiens]	110
143.1	GI:406719590	EMC1	NP_001258358.1	6.64386	14	16	0	16	0	0	0	0	0	0	14	16	0	0	0	0	ER membrane protein complex subunit 1 isoform 4 precursor [Homo sapiens]	109
728.1	GI:7661910	EMC2	NP_055488.1	6.64386	3	3	0	3	0	0	0	0	0	0	0	0	0	0	3	3	ER membrane protein complex subunit 2 [Homo sapiens]	35
388.1	GI:4557553	EMD	NP_000108.1	1.58496	6	8	2	6	0	0	0	0	2	2	0	0	0	0	6	6	emerin [Homo sapiens]	29
50.1	GI:62241042	EPRS	NP_004437.2	6.64386	22	30	0	30	0	0	0	0	0	0	23	30	0	0	0	0	bifunctional glutamate/proline--tRNA ligase [Homo sapiens]	170
804.1	GI:58331268	ERCC6L	NP_060139.2	6.64386	3	3	0	3	0	0	0	0	0	0	3	3	0	0	0	0	DNA excision repair protein ERCC-6-like [Homo sapiens]	141
579.1	GI:20070264	ERLEC1	NP_056516.2	6.64386	5	5	0	5	0	0	0	0	0	0	0	0	5	5	0	0	endoplasmic reticulum lectin 1 isoform 1 precursor [Homo sapiens]	55
179.2	GI:154800489	ERLIN1	NP_001094096.1	6.64386	5	7	0	7	0	0	0	0	0	0	1	1	1	1	4	5	erlin-1 [Homo sapiens]	39
179.1	GI:6005721	ERLIN2	NP_009106.1	6.64386	12	23	0	23	0	0	0	0	0	0	1	1	11	18	4	4	erlin-2 isoform 1 [Homo sapiens]	38
409.1	GI:21040371	DDX39A	NP_005795.2	0.263034	6	11	5	6	0	0	5	5	0	0	0	0	6	6	0	0	ATP-dependent RNA helicase DDX39A [Homo sapiens]	49
447.1	GI:530388829	EEF1D	XP_005250882.1	0.263034	6	11	5	6	0	0	0	0	5	5	0	0	0	0	6	6	PREDICTED: elongation factor 1-delta isoform X6 [Homo sapiens]	31
363.1	GI:530405979	PKM	XP_005254502.1	-0.263034	7	11	6	5	1	1	4	5	0	0	0	0	5	5	0	0	PREDICTED: pyruvate kinase PKM isoform X3 [Homo sapiens]	58
392.1	GI:4502847	CIRBP	NP_001271.1	-0.263034	6	11	6	5	0	0	0	0	6	6	0	0	0	0	4	5	cold-inducible RNA-binding protein [Homo sapiens]	19
533.1	GI:530418509	EIF2S2	XP_005260662.1	-0.263034	5	11	6	5	0	0	5	6	0	0	0	0	5	5	0	0	PREDICTED: eukaryotic translation initiation factor 2 subunit 2 isoform X1 [Homo sapiens]	36
561.1	GI:530363115	RPS8	XP_005271156.1	-0.263034	5	11	6	5	0	0	0	0	5	6	2	2	0	0	3	3	PREDICTED: 40S ribosomal protein S8 isoform X1 [Homo sapiens]	22
338.1	GI:4758256	EIF2S1	NP_004085.1	-0.807355	7	11	7	4	0	0	0	0	6	7	0	0	0	0	4	4	eukaryotic translation initiation factor 2 subunit 1 [Homo sapiens]	36
448.1	GI:530384243	WTAP	XP_005267289.1	-0.807355	6	11	7	4	0	0	6	7	0	0	0	0	4	4	0	0	PREDICTED: pre-mRNA-splicing regulator WTAP isoform X1 [Homo sapiens]	46
653.1	GI:5730027	KHDRBS1	NP_006550.1	-0.807355	4	11	7	4	1	1	4	6	0	0	0	0	4	4	0	0	KH domain-containing, RNA-binding, signal transduction-associated protein 1 isoform 1 [Homo sapiens]	48
413.1	GI:5031571	ACTR2	NP_005713.1	-1.41504	6	11	8	3	0	0	1	1	6	7	0	0	0	0	3	3	actin-related protein 2 isoform b [Homo sapiens]	45
506.1	GI:9558733	TRA2A	NP_037425.1	-1.41504	5	11	8	3	0	0	1	1	5	7	0	0	0	0	2	3	transformer-2 protein homolog alpha isoform 1 [Homo sapiens]	33
479.1	GI:32483374	NOP56	NP_006383.2	-2.16993	5	11	9	2	4	4	3	4	1	1	1	1	1	1	0	0	nucleolar protein 56 [Homo sapiens]	66
662.1	GI:530430578	RPL10	XP_005277939.1	-2.16993	4	11	9	2	0	0	0	0	4	9	0	0	0	0	2	2	PREDICTED: ribosomal protein L10 isoform X2 [Homo sapiens]	25
222.1	GI:296317244	ESYT1	NP_001171725.1	6.64386	11	11	0	11	0	0	0	0	0	0	11	11	0	0	0	0	extended synaptotagmin-1 isoform 1 [Homo sapiens]	124
369.1	GI:530387283	ESYT2	XP_005249609.1	6.64386	7	7	0	7	0	0	0	0	0	0	7	7	0	0	0	0	PREDICTED: extended synaptotagmin-2 isoform X2 [Homo sapiens]	96
543.1	GI:530404102	EXD2	XP_005267874.1	6.64386	5	5	0	5	0	0	0	0	0	0	0	0	5	5	0	0	PREDICTED: exonuclease 3'-5' domain-containing protein 2 isoform X3 [Homo sapiens]	56
754.1	GI:21361625	EXOC2	NP_060773.3	6.64386	3	3	0	3	0	0	0	0	0	0	3	3	0	0	0	0	exocyst complex component 2 [Homo sapiens]	104
461.1	GI:46370069	EXT2	NP_997005.1	6.64386	6	6	0	6	0	0	0	0	0	0	6	6	0	0	0	0	exostosin-2 isoform 2 [Homo sapiens]	82
476.1	GI:4503617	EXTL3	NP_001431.1	6.64386	5	6	0	6	0	0	0	0	0	0	5	6	0	0	0	0	exostosin-like 3 [Homo sapiens]	105
294.1	GI:24797106	FAF2	NP_055428.1	6.64386	8	12	0	12	0	0	0	0	0	0	1	1	8	11	0	0	FAS-associated factor 2 [Homo sapiens]	53
599.1	GI:30023820	FAM134C	NP_835227.1	6.64386	4	4	0	4	0	0	0	0	0	0	0	0	4	4	0	0	protein FAM134C [Homo sapiens]	51
341.1	GI:24308324	FAR1	NP_115604.1	6.64386	7	7	0	7	0	0	0	0	0	0	0	0	7	7	0	0	fatty acyl-CoA reductase 1 [Homo sapiens]	59
133.1	GI:4758340	FARSA	NP_004452.1	1.90689	14	19	4	15	0	0	4	4	0	0	0	0	13	15	0	0	phenylalanine--tRNA ligase alpha subunit [Homo sapiens]	58
76.1	GI:41872631	FASN	NP_004095.4	4.24793	19	20	1	19	1	1	0	0	0	0	19	19	0	0	0	0	fatty acid synthase [Homo sapiens]	273
651.1	GI:67089147	FDFT1	NP_004453.3	6.64386	4	4	0	4	0	0	0	0	0	0	0	0	4	4	0	0	squalene synthase [Homo sapiens]	48
736.1	GI:4758356	FEN1	NP_004102.1	6.64386	3	3	0	3	0	0	0	0	0	0	0	0	3	3	0	0	flap endonuclease 1 [Homo sapiens]	43
368.3	GI:5803227	YWHAQ	NP_006817.1	0.584963	5	10	4	6	0	0	0	0	4	4	0	0	0	0	5	6	14-3-3 protein theta [Homo sapiens]	28
395.1	GI:237820620	GRWD1	NP_113673.3	0.584963	6	10	4	6	0	0	4	4	0	0	0	0	5	6	0	0	glutamate-rich WD repeat-containing protein 1 [Homo sapiens]	49
379.1	GI:349732206	PRPF4	NP_001231855.1	0	7	10	5	5	0	0	4	4	1	1	0	0	5	5	0	0	U4/U6 small nuclear ribonucleoprotein Prp4 isoform 2 [Homo sapiens]	58
707.1	GI:4507645	TPI1	NP_000356.1	0	4	10	5	5	0	0	2	2	3	3	1	1	2	2	2	2	triosephosphate isomerase isoform 1 [Homo sapiens]	27
345.1	GI:10863889	SART1	NP_005137.1	-0.584963	7	10	6	4	5	5	1	1	0	0	4	4	0	0	0	0	U4/U6.U5 tri-snRNP-associated protein 1 [Homo sapiens]	90
370.1	GI:530386035	SRRT	XP_005250465.1	-0.584963	7	10	6	4	4	4	2	2	0	0	4	4	0	0	0	0	PREDICTED: serrate RNA effector molecule homolog isoform X5 [Homo sapiens]	101
386.1	GI:50593002	SNRPA1	NP_003081.2	-0.584963	6	10	6	4	1	1	0	0	5	5	0	0	0	0	4	4	U2 small nuclear ribonucleoprotein A' [Homo sapiens]	28
678.1	GI:530407737	ALDOA	XP_005255227.1	-0.584963	4	10	6	4	3	4	1	1	1	1	1	1	1	1	2	2	PREDICTED: fructose-bisphosphate aldolase A isoform X1 [Homo sapiens]	39
648.1	GI:68509940	MBP	NP_001020272.1	-1.22239	4	10	7	3	2	2	3	4	1	1	2	2	0	0	1	1	Golli-MBP isoform 1 [Homo sapiens]	33
659.1	GI:530431954	SF3B4	XP_005277388.1	-1.22239	4	10	7	3	2	2	3	4	1	1	0	0	2	2	1	1	PREDICTED: splicing factor 3B subunit 4 isoform X1 [Homo sapiens]	44
373.1	GI:530363113	RPL5	XP_005271155.1	-2	7	10	8	2	0	0	0	0	7	8	0	0	0	0	2	2	PREDICTED: 60S ribosomal protein L5 isoform X2 [Homo sapiens]	28
547.1	GI:530389557	RPL8	XP_005272389.1	-2	5	10	8	2	1	2	1	1	5	5	0	0	0	0	2	2	PREDICTED: 60S ribosomal protein L8 isoform X1 [Homo sapiens]	28
26.2	GI:153945715	MYO5C	NP_061198.2	-3.16993	9	10	9	1	9	9	0	0	0	0	1	1	0	0	0	0	unconventional myosin-Vc [Homo sapiens]	203
241.1	GI:540344518	EHD1	NP_001269374.1	-6.64386	10	10	10	0	0	0	10	10	0	0	0	0	0	0	0	0	EH domain-containing protein 1 isoform 2 [Homo sapiens]	62
333.1	GI:114796646	RCC1	NP_001041660.1	-6.64386	8	10	10	0	0	0	8	10	0	0	0	0	0	0	0	0	regulator of chromosome condensation isoform b [Homo sapiens]	47
403.1	GI:13899317	SH3BGRL2	NP_113657.1	-6.64386	6	10	10	0	0	0	0	0	6	10	0	0	0	0	0	0	SH3 domain-binding glutamic acid-rich-like protein 2 [Homo sapiens]	12
655.1	GI:55953087	GTPBP4	NP_036473.2	-6.64386	4	10	10	0	4	5	4	4	1	1	0	0	0	0	0	0	nucleolar GTP-binding protein 1 [Homo sapiens]	74
838.1	GI:530412638	FKBP10	XP_005257620.1	6.64386	3	3	0	3	0	0	0	0	0	0	0	0	3	3	0	0	PREDICTED: peptidyl-prolyl cis-trans isomerase FKBP10 isoform X1 [Homo sapiens]	70
672.1	GI:530414709	FKBP8	XP_005259899.1	6.64386	4	6	0	6	0	0	0	0	0	0	0	0	4	6	0	0	PREDICTED: peptidyl-prolyl cis-trans isomerase FKBP8 isoform X2 [Homo sapiens]	47
744.1	GI:4502389	BANF1	NP_003851.1	-3.16993	3	10	9	1	2	2	1	1	2	6	1	1	0	0	0	0	barrier-to-autointegration factor [Homo sapiens]	10
817.1	GI:530432217	RBM8A	XP_005277515.1	-2	3	10	8	2	1	2	1	1	2	5	0	0	0	0	2	2	PREDICTED: RNA-binding protein 8A isoform X3 [Homo sapiens]	16
884.1	GI:510025481	FNDC3A	NP_001265367.1	6.64386	3	3	0	3	0	0	0	0	0	0	3	3	0	0	0	0	fibronectin type-III domain-containing protein 3A isoform 1 [Homo sapiens]	132
528.1	GI:530427255	FUBP3	XP_005272290.1	1	5	6	2	4	0	0	1	2	0	0	0	0	4	4	0	0	PREDICTED: far upstream element-binding protein 3 isoform X2 [Homo sapiens]	47
626.1	GI:30410728	FUT8	NP_835369.1	6.64386	4	5	0	5	0	0	0	0	0	0	0	0	4	5	0	0	alpha-(1,6)-fucosyltransferase isoform a [Homo sapiens]	66
284.1	GI:5031703	G3BP1	NP_005745.1	2.16993	9	11	2	9	0	0	1	1	1	1	0	0	8	9	0	0	ras GTPase-activating protein-binding protein 1 [Homo sapiens]	52
735.1	GI:4758412	GALNT2	NP_004472.1	6.64386	3	3	0	3	0	0	0	0	0	0	0	0	3	3	0	0	polypeptide N-acetylgalactosaminyltransferase 2 precursor [Homo sapiens]	65
69.1	GI:88900491	GANAB	NP_938149.2	6.64386	20	29	0	29	0	0	0	0	0	0	20	28	1	1	0	0	neutral alpha-glucosidase AB isoform 3 precursor [Homo sapiens]	109
329.1	GI:4503915	GART	NP_000810.1	6.64386	8	9	0	9	0	0	0	0	0	0	7	7	2	2	0	0	trifunctional purine biosynthetic protein adenosine-3 isoform 1 [Homo sapiens]	108
688.1	GI:530394575	GBF1	XP_005270318.1	6.64386	4	4	0	4	0	0	0	0	0	0	4	4	0	0	0	0	PREDICTED: Golgi-specific brefeldin A-resistance guanine nucleotide exchange factor 1 isoform X1 [Homo sapiens]	206
49.1	GI:54607053	GCN1L1	NP_006827.1	6.64386	22	22	0	22	0	0	0	0	0	0	22	22	0	0	0	0	translational activator GCN1 [Homo sapiens]	293
317.1	GI:530410380	GEMIN4	XP_005256727.1	2.80735	8	8	1	7	0	0	1	1	0	0	7	7	0	0	0	0	PREDICTED: gem-associated protein 4 isoform X4 [Homo sapiens]	119
696.1	GI:530384817	GET4	XP_005249828.1	6.64386	4	4	0	4	0	0	0	0	0	0	0	0	0	0	4	4	PREDICTED: Golgi to ER traffic protein 4 homolog isoform X1 [Homo sapiens]	38
894.1	GI:347659028	GFPT1	NP_001231639.1	6.64386	3	3	0	3	0	0	0	0	0	0	3	3	0	0	0	0	glutamine--fructose-6-phosphate aminotransferase [isomerizing] 1 isoform 1 [Homo sapiens]	79
846.1	GI:530401913	GOLGA3	XP_005266224.1	1	3	3	1	2	1	1	0	0	0	0	2	2	0	0	0	0	PREDICTED: Golgin subfamily A member 3 isoform X6 [Homo sapiens]	147
339.1	GI:4506403	GPRC5A	NP_003970.1	5.1565	7	110	3	107	0	0	1	1	1	2	5	9	6	11	6	87	retinoic acid-induced protein 3 [Homo sapiens]	40
100.1	GI:530432478	GTF2I	XP_005277624.1	1.76553	17	22	5	17	5	5	0	0	0	0	15	17	0	0	0	0	PREDICTED: general transcription factor II-I isoform X6 [Homo sapiens]	109
820.1	GI:530427259	GTF3C5	XP_005272292.1	1.58496	3	4	1	3	0	0	1	1	0	0	0	0	3	3	0	0	PREDICTED: general transcription factor 3C polypeptide 5 isoform X2 [Homo sapiens]	46
145.1	GI:20127408	HADHA	NP_000173.2	1.44057	14	26	7	19	0	0	7	7	0	0	6	6	11	13	0	0	trifunctional enzyme subunit alpha, mitochondrial precursor [Homo sapiens]	83
404.1	GI:293336691	HDAC2	NP_001518.3	1	6	9	3	6	0	0	3	3	0	0	0	0	5	6	0	0	histone deacetylase 2 [Homo sapiens]	55
212.1	GI:530371571	HDLBP	XP_005247059.1	6.64386	11	14	0	14	0	0	0	0	0	0	11	14	0	0	0	0	PREDICTED: vigilin isoform X4 [Homo sapiens]	141
401.1	GI:157388904	HEATR2	NP_060272.3	6.64386	6	7	0	7	0	0	0	0	0	0	6	7	0	0	0	0	HEAT repeat-containing protein 2 [Homo sapiens]	93
527.1	GI:530428926	HLA-B	XP_005275295.1	3	5	9	1	8	0	0	0	0	1	1	0	0	3	3	4	5	PREDICTED: HLA class I histocompatibility antigen, B-15 alpha chain isoform X1 [Homo sapiens]	44
255.1	GI:4504437	HMOX1	NP_002124.1	6.64386	9	11	0	11	0	0	0	0	0	0	0	0	0	0	9	11	heme oxygenase 1 [Homo sapiens]	33
798.1	GI:6912420	HS2ST1	NP_036394.1	6.64386	3	3	0	3	0	0	0	0	0	0	0	0	3	3	0	0	heparan sulfate 2-O-sulfotransferase 1 isoform 1 [Homo sapiens]	42
417.1	GI:7705855	HSD17B12	NP_057226.1	6.64386	6	6	0	6	0	0	0	0	0	0	0	0	0	0	6	6	estradiol 17-beta-dehydrogenase 12 [Homo sapiens]	34
37.1	GI:431822408	HSP90AB1	NP_001258901.1	1.39232	26	58	16	42	12	13	0	0	2	3	23	32	9	9	1	1	heat shock protein HSP 90-beta isoform c [Homo sapiens]	82
37.2	GI:4507677	HSP90B1	NP_003290.1	3.16993	15	20	2	18	1	1	0	0	1	1	15	17	1	1	0	0	endoplasmin precursor [Homo sapiens]	92
21.3	GI:13676857	HSPA2	NP_068814.2	1.2578	20	78	23	55	5	7	9	12	4	4	8	16	19	31	5	8	heat shock-related 70 kDa protein 2 [Homo sapiens]	70
350.2	GI:4506669	RPLP1	NP_000994.1	-1.80735	2	9	7	2	1	1	1	1	2	5	0	0	0	0	1	2	60S acidic ribosomal protein P1 isoform 1 [Homo sapiens]	12
375.1	GI:45643129	GNL3	NP_996562.1	0.321928	7	9	4	5	0	0	4	4	0	0	0	0	5	5	0	0	guanine nucleotide-binding protein-like 3 isoform 2 [Homo sapiens]	61
464.1	GI:15431297	RPL13	NP_000968.2	0.321928	6	9	4	5	0	0	0	0	4	4	0	0	0	0	5	5	60S ribosomal protein L13 isoform 1 [Homo sapiens]	24
402.1	GI:154448890	THOC1	NP_005122.2	-0.321928	6	9	5	4	5	5	0	0	0	0	4	4	0	0	0	0	THO complex subunit 1 [Homo sapiens]	76
414.1	GI:4757718	ACTL6A	NP_004292.1	-0.321928	6	9	5	4	0	0	5	5	0	0	0	0	4	4	0	0	actin-like protein 6A isoform 1 [Homo sapiens]	47
499.1	GI:13904870	RPS5	NP_001000.2	-0.321928	5	9	5	4	1	2	0	0	3	3	0	0	0	0	4	4	40S ribosomal protein S5 [Homo sapiens]	23
629.1	GI:9910244	MRPS22	NP_064576.1	-0.321928	4	9	5	4	0	0	0	0	4	5	0	0	0	0	3	4	28S ribosomal protein S22, mitochondrial [Homo sapiens]	41
690.1	GI:530393522	HNRNPH3	XP_005269805.1	-0.321928	4	9	5	4	0	0	0	0	4	5	0	0	0	0	4	4	PREDICTED: heterogeneous nuclear ribonucleoprotein H3 isoform X1 [Homo sapiens]	37
301.2	GI:21361282	SRSF4	NP_005617.2	-1	5	9	6	3	1	1	2	3	2	2	0	0	2	2	1	1	serine/arginine-rich splicing factor 4 [Homo sapiens]	57
335.1	GI:55770906	XAB2	NP_064581.2	-1	7	9	6	3	5	6	0	0	0	0	3	3	0	0	0	0	pre-mRNA-splicing factor SYF1 [Homo sapiens]	100
398.1	GI:20911035	PPIL4	NP_624311.1	-1	6	9	6	3	0	0	6	6	0	0	0	0	3	3	0	0	peptidyl-prolyl cis-trans isomerase-like 4 [Homo sapiens]	57
426.1	GI:56550051	USP39	NP_006581.2	-1	6	9	6	3	0	0	6	6	0	0	0	0	3	3	0	0	U4/U6.U5 tri-snRNP-associated protein 2 isoform 1 [Homo sapiens]	65
436.1	GI:530414440	CHERP	XP_005259766.1	-1	6	9	6	3	0	0	5	5	1	1	1	1	1	2	0	0	PREDICTED: calcium homeostasis endoplasmic reticulum protein isoform X1 [Homo sapiens]	105
460.1	GI:5031573	ACTR3	NP_005712.1	-1	6	9	6	3	0	0	6	6	0	0	0	0	3	3	0	0	actin-related protein 3 isoform 1 [Homo sapiens]	47
574.1	GI:4505895	PLRG1	NP_002660.1	-1	5	9	6	3	0	0	5	5	1	1	0	0	3	3	0	0	pleiotropic regulator 1 isoform 1 [Homo sapiens]	57
346.1	GI:238776833	ALYREF	NP_005773.3	-1.80735	7	9	7	2	2	2	0	0	5	5	0	0	0	0	2	2	THO complex subunit 4 [Homo sapiens]	28
382.1	GI:260656005	NDUFV1	NP_001159574.1	-1.80735	7	9	7	2	7	7	0	0	0	0	0	0	2	2	0	0	NADH dehydrogenase [ubiquinone] flavoprotein 1, mitochondrial isoform 2 precursor [Homo sapiens]	50
441.1	GI:530397186	SSRP1	XP_005274251.1	-1.80735	6	9	7	2	6	7	0	0	0	0	2	2	0	0	0	0	PREDICTED: FACT complex subunit SSRP1 isoform X1 [Homo sapiens]	81
494.1	GI:5803167	SF3A3	NP_006793.1	-1.80735	5	9	7	2	1	1	5	6	0	0	0	0	2	2	0	0	splicing factor 3A subunit 3 [Homo sapiens]	59
551.1	GI:530382075	RPL10A	XP_005249201.1	-1.80735	5	9	7	2	1	2	0	0	4	5	0	0	0	0	2	2	PREDICTED: 60S ribosomal protein L10a isoform X1 [Homo sapiens]	25
326.1	GI:47933339	RBM15	NP_073605.4	-3	8	9	8	1	8	8	0	0	0	0	1	1	0	0	0	0	putative RNA-binding protein 15 isoform 1 [Homo sapiens]	107
353.1	GI:115298668	SNRNP40	NP_004805.2	-3	7	9	8	1	1	1	0	0	7	7	0	0	0	0	1	1	U5 small nuclear ribonucleoprotein 40 kDa protein [Homo sapiens]	39
405.1	GI:19923748	DLST	NP_001924.2	-6.64386	6	9	9	0	2	4	5	5	0	0	0	0	0	0	0	0	dihydrolipoyllysine-residue succinyltransferase component of 2-oxoglutarate dehydrogenase complex, mitochondrial isoform 1 precursor [Homo sapiens]	49
55.1	GI:38327039	HSPA4	NP_002145.3	2.24793	21	23	4	19	4	4	0	0	0	0	18	19	0	0	0	0	heat shock 70 kDa protein 4 [Homo sapiens]	94
795.1	GI:71772415	RPS15A	NP_001025180.1	-1	3	9	6	3	2	2	2	2	2	2	1	1	1	1	1	1	40S ribosomal protein S15a [Homo sapiens]	15
951.1	GI:4505821	PIP	NP_002643.1	1	2	9	3	6	0	0	2	2	1	1	2	2	1	2	2	2	prolactin-inducible protein precursor [Homo sapiens]	17
55.2	GI:31541941	HSPA4L	NP_055093.2	6.64386	12	12	0	12	0	0	0	0	0	0	12	12	0	0	0	0	heat shock 70 kDa protein 4L [Homo sapiens]	94
21.1	GI:16507237	HSPA5	NP_005338.1	1.98793	35	149	30	119	20	23	5	5	2	2	33	78	25	38	3	3	78 kDa glucose-regulated protein precursor [Homo sapiens]	72
21.4	GI:34419635	HSPA6	NP_002146.2	1	8	54	18	36	3	4	5	9	4	5	4	6	8	24	4	6	heat shock 70 kDa protein 6 [Homo sapiens]	71
272.1	GI:530432984	HUWE1	XP_005278022.1	3	9	9	1	8	1	1	0	0	0	0	8	8	0	0	0	0	PREDICTED: E3 ubiquitin-protein ligase HUWE1 isoform X5 [Homo sapiens]	480
428.1	GI:5453832	HYOU1	NP_006380.1	6.64386	6	6	0	6	0	0	0	0	0	0	6	6	0	0	0	0	hypoxia up-regulated protein 1 precursor [Homo sapiens]	111
85.1	GI:94721239	IARS	NP_038203.2	6.64386	18	19	0	19	0	0	0	0	0	0	18	19	0	0	0	0	isoleucine--tRNA ligase, cytoplasmic [Homo sapiens]	144
841.1	GI:530407096	IDH2	XP_005254951.1	6.64386	3	4	0	4	0	0	0	0	0	0	0	0	3	4	0	0	PREDICTED: isocitrate dehydrogenase [NADP], mitochondrial isoform X2 [Homo sapiens]	36
444.1	GI:530391720	IKBKAP	XP_005252342.1	6.64386	6	6	0	6	0	0	0	0	0	0	6	6	0	0	0	0	PREDICTED: elongator complex protein 1 isoform X1 [Homo sapiens]	138
96.1	GI:530367178	IMMT	XP_005264172.1	4.32193	18	21	1	20	0	0	0	0	1	1	17	20	0	0	0	0	PREDICTED: mitochondrial inner membrane protein isoform X9 [Homo sapiens]	79
384.1	GI:62460637	IPO4	NP_078934.3	6.64386	6	6	0	6	0	0	0	0	0	0	6	6	0	0	0	0	importin-4 [Homo sapiens]	119
531.1	GI:530423352	IPO5	XP_005254107.1	6.64386	5	5	0	5	0	0	0	0	0	0	5	5	0	0	0	0	PREDICTED: importin-5 isoform X3 [Homo sapiens]	125
253.1	GI:5453998	IPO7	NP_006382.1	6.64386	9	11	0	11	0	0	0	0	0	0	9	11	0	0	0	0	importin-7 [Homo sapiens]	119
171.1	GI:53759103	IPO8	NP_006381.2	1	12	18	6	12	5	6	0	0	0	0	11	12	0	0	0	0	importin-8 isoform 1 [Homo sapiens]	120
603.1	GI:21361659	IPO9	NP_060555.2	6.64386	4	4	0	4	0	0	0	0	0	0	4	4	0	0	0	0	importin-9 [Homo sapiens]	116
365.1	GI:530396359	CTNND1	XP_005273849.1	0.736966	7	8	3	5	3	3	0	0	0	0	5	5	0	0	0	0	PREDICTED: catenin delta-1 isoform X8 [Homo sapiens]	105
399.1	GI:19924129	RAD50	NP_005723.2	0.736966	6	8	3	5	3	3	0	0	0	0	5	5	0	0	0	0	DNA repair protein RAD50 [Homo sapiens]	154
434.1	GI:530415596	HNRNPUL1	XP_005258522.1	0.736966	6	8	3	5	3	3	0	0	0	0	5	5	0	0	0	0	PREDICTED: heterogeneous nuclear ribonucleoprotein U-like 1 isoform X7 [Homo sapiens]	86
521.1	GI:5454084	SPTLC1	NP_006406.1	0.736966	5	8	3	5	0	0	3	3	0	0	0	0	5	5	0	0	serine palmitoyltransferase 1 isoform a [Homo sapiens]	53
549.1	GI:530387887	PPP2R2A	XP_005273616.1	0.736966	5	8	3	5	0	0	3	3	0	0	0	0	4	5	0	0	PREDICTED: serine/threonine-protein phosphatase 2A 55 kDa regulatory subunit B alpha isoform isoform X1 [Homo sapiens]	52
565.1	GI:50345988	ATP5C1	NP_001001973.1	0.736966	5	8	3	5	0	0	0	0	3	3	0	0	0	0	4	5	ATP synthase subunit gamma, mitochondrial isoform L (liver) precursor [Homo sapiens]	33
420.1	GI:76150625	NOP2	NP_001028886.1	0	6	8	4	4	4	4	0	0	0	0	4	4	0	0	0	0	putative ribosomal RNA methyltransferase NOP2 isoform 1 [Homo sapiens]	89
586.1	GI:5901922	CDC37	NP_008996.1	0	4	8	4	4	0	0	4	4	0	0	0	0	4	4	0	0	hsp90 co-chaperone Cdc37 [Homo sapiens]	44
596.1	GI:38788372	AQR	NP_055506.1	0	4	8	4	4	4	4	0	0	0	0	4	4	0	0	0	0	intron-binding protein aquarius [Homo sapiens]	171
657.1	GI:53793688	HIST2H3A	NP_001005464.1	0	4	8	4	4	0	0	0	0	4	4	1	1	1	1	2	2	histone H3.2 [Homo sapiens]	15
425.2	GI:148612890	SRSF12	NP_542781.3	-0.736966	3	8	5	3	0	0	1	1	3	4	0	0	0	0	2	3	serine/arginine-rich splicing factor 12 [Homo sapiens]	30
700.1	GI:530378495	G3BP2	XP_005263441.1	0	4	8	4	4	0	0	4	4	0	0	0	0	4	4	0	0	PREDICTED: ras GTPase-activating protein-binding protein 2 isoform X3 [Homo sapiens]	54
383.1	GI:7706254	NOP58	NP_057018.1	-0.736966	6	8	5	3	1	1	4	4	0	0	1	1	2	2	0	0	nucleolar protein 58 [Homo sapiens]	60
472.1	GI:4506707	RPS25	NP_001019.1	-0.736966	5	8	5	3	0	0	0	0	4	5	0	0	0	0	3	3	40S ribosomal protein S25 [Homo sapiens]	14
562.1	GI:520261969	SON	NP_620305.2	-0.736966	5	8	5	3	4	4	1	1	0	0	3	3	0	0	0	0	protein SON isoform F [Homo sapiens]	264
582.1	GI:7706322	C14orf166	NP_057123.1	-0.736966	4	8	5	3	0	0	0	0	4	5	0	0	0	0	3	3	UPF0568 protein C14orf166 [Homo sapiens]	28
710.1	GI:42741675	PDLIM7	NP_976227.1	-0.736966	4	8	5	3	1	2	2	3	0	0	0	0	3	3	0	0	PDZ and LIM domain protein 7 isoform 2 [Homo sapiens]	46
99.2	GI:7657647	TMOD2	NP_055363.1	-1.58496	4	8	6	2	0	0	3	3	3	3	0	0	0	0	2	2	tropomodulin-2 isoform a [Homo sapiens]	40
706.1	GI:4757926	RBM39	NP_004893.1	-1.58496	4	8	6	2	0	0	5	5	1	1	1	1	1	1	0	0	RNA-binding protein 39 isoform b [Homo sapiens]	59
360.1	GI:530418373	TOP1	XP_005260598.1	-2.80735	7	8	7	1	7	7	0	0	0	0	1	1	0	0	0	0	PREDICTED: DNA topoisomerase 1 isoform X1 [Homo sapiens]	87
634.1	GI:8922331	MAGOHB	NP_060518.1	-2.80735	4	8	7	1	0	0	0	0	4	7	0	0	0	0	1	1	protein mago nashi homolog 2 [Homo sapiens]	17
314.1	GI:530416037	SIPA1L3	XP_005258729.1	-6.64386	8	8	8	0	8	8	0	0	0	0	0	0	0	0	0	0	PREDICTED: signal-induced proliferation-associated 1 like 3 isoform X2 [Homo sapiens]	194
416.1	GI:93204861	PPP1R9A	NP_060120.2	-6.64386	6	8	8	0	5	7	0	0	1	1	0	0	0	0	0	0	neurabin-1 isoform 4 [Homo sapiens]	123
839.1	GI:530411373	GNA13	XP_005257013.1	-2.80735	3	8	7	1	1	1	1	1	3	5	0	0	0	0	1	1	PREDICTED: guanine nucleotide-binding protein subunit alpha-13 isoform X1 [Homo sapiens]	41
856.1	GI:530391408	RPL12	XP_005252187.1	0.736966	3	8	3	5	0	0	0	0	2	3	0	0	0	0	3	5	PREDICTED: 60S ribosomal protein L12 isoform X1 [Homo sapiens]	21
921.1	GI:68563515	KPRP	NP_001020402.1	0	2	8	4	4	1	1	2	2	1	1	1	1	2	2	1	1	keratinocyte proline-rich protein [Homo sapiens]	64
855.1	GI:530392152	ITGB1	XP_005252505.1	6.64386	3	3	0	3	0	0	0	0	0	0	3	3	0	0	0	0	PREDICTED: integrin beta-1 isoform X1 [Homo sapiens]	89
216.1	GI:5031815	KARS	NP_005539.1	2	11	15	3	12	0	0	3	3	0	0	0	0	11	12	0	0	lysine--tRNA ligase isoform 2 [Homo sapiens]	68
803.1	GI:58761546	KDM1A	NP_055828.2	6.64386	3	3	0	3	0	0	0	0	0	0	3	3	0	0	0	0	lysine-specific histone demethylase 1A isoform b [Homo sapiens]	93
821.1	GI:530425477	KHSRP	XP_005259725.1	1	3	3	1	2	1	1	0	0	0	0	2	2	0	0	0	0	PREDICTED: far upstream element-binding protein 2 isoform X1 [Homo sapiens]	77
870.1	GI:530375087	KIAA1524	XP_005247740.1	6.64386	3	3	0	3	0	0	0	0	0	0	3	3	0	0	0	0	PREDICTED: protein CIP2A isoform X2 [Homo sapiens]	85
621.1	GI:4758648	KIF5B	NP_004512.1	6.64386	4	4	0	4	0	0	0	0	0	0	4	4	0	0	0	0	kinesin-1 heavy chain [Homo sapiens]	110
194.1	GI:530412174	KPNA2	XP_005257399.1	1.19265	11	23	7	16	0	0	7	7	0	0	1	1	11	15	0	0	PREDICTED: importin subunit alpha-1 isoform X1 [Homo sapiens]	58
93.1	GI:530412172	KPNB1	XP_005257398.1	3.75489	18	29	2	27	2	2	0	0	0	0	18	27	0	0	0	0	PREDICTED: importin subunit beta-1 isoform X1 [Homo sapiens]	97
12.5	GI:4557699	KRT12	NP_000214.1	3	5	9	1	8	1	1	0	0	0	0	1	1	4	5	2	2	keratin, type I cytoskeletal 12 [Homo sapiens]	53
12.6	GI:192807292	KRT24	NP_061889.2	2.16993	5	11	2	9	1	1	1	1	0	0	2	3	4	4	1	2	keratin, type I cytoskeletal 24 [Homo sapiens]	55
5.7	GI:331999954	KRT4	NP_002263.3	1.72247	20	43	10	33	2	2	3	5	3	3	2	3	20	25	2	5	keratin, type II cytoskeletal 4 [Homo sapiens]	56
322.1	GI:530380578	LARS	XP_005268516.1	6.64386	8	8	0	8	0	0	0	0	0	0	8	8	0	0	0	0	PREDICTED: leucine--tRNA ligase, cytoplasmic isoform X2 [Homo sapiens]	129
827.1	GI:530421823	LAS1L	XP_005262358.1	6.64386	3	3	0	3	0	0	0	0	0	0	3	3	0	0	0	0	PREDICTED: ribosomal biogenesis protein LAS1L isoform X1 [Homo sapiens]	83
559.1	GI:530366190	LBR	XP_005273182.1	6.64386	5	8	0	8	0	0	0	0	0	0	2	2	5	5	1	1	PREDICTED: lamin-B receptor isoform X1 [Homo sapiens]	66
591.1	GI:4557032	LDHB	NP_002291.1	1	4	6	2	4	0	0	0	0	2	2	0	0	0	0	4	4	L-lactate dehydrogenase B chain [Homo sapiens]	37
576.1	GI:342837704	LEPRE1	NP_001230175.1	6.64386	5	5	0	5	0	0	0	0	0	0	5	5	0	0	0	0	prolyl 3-hydroxylase 1 isoform 3 precursor [Homo sapiens]	91
779.1	GI:5031863	LGALS3BP	NP_005558.1	6.64386	3	3	0	3	0	0	0	0	0	0	0	0	3	3	0	0	galectin-3-binding protein precursor [Homo sapiens]	65
469.1	GI:5031873	LMAN1	NP_005561.1	6.64386	5	5	0	5	0	0	0	0	0	0	0	0	5	5	0	0	protein ERGIC-53 precursor [Homo sapiens]	58
587.1	GI:5803023	LMAN2	NP_006807.1	6.64386	4	4	0	4	0	0	0	0	0	0	0	0	0	0	4	4	vesicular integral-membrane protein VIP36 precursor [Homo sapiens]	40
625.1	GI:33946291	LPCAT1	NP_079106.3	6.64386	4	4	0	4	0	0	0	0	0	0	0	0	4	4	0	0	lysophosphatidylcholine acyltransferase 1 [Homo sapiens]	59
146.1	GI:31621305	LRPPRC	NP_573566.2	1.70044	13	17	4	13	4	4	0	0	0	0	12	13	0	0	0	0	leucine-rich PPR motif-containing protein, mitochondrial precursor [Homo sapiens]	158
811.1	GI:54607120	LTF	NP_002334.2	6.64386	3	4	0	4	0	0	0	0	0	0	2	2	2	2	0	0	lactotransferrin isoform 1 precursor [Homo sapiens]	78
738.1	GI:4557894	LYZ	NP_000230.1	1.22239	3	10	3	7	1	1	0	0	2	2	2	2	3	3	2	2	lysozyme C precursor [Homo sapiens]	17
529.1	GI:530426369	MAGED2	XP_005262033.1	6.64386	5	5	0	5	0	0	0	0	0	0	4	4	0	0	1	1	PREDICTED: melanoma-associated antigen D2 isoform X1 [Homo sapiens]	63
485.1	GI:215983058	MAGT1	NP_115497.4	6.64386	5	5	0	5	0	0	0	0	0	0	1	1	0	0	4	4	magnesium transporter protein 1 [Homo sapiens]	42
450.1	GI:530379305	MAP1B	XP_005248564.1	1.32193	6	7	2	5	2	2	0	0	0	0	5	5	0	0	0	0	PREDICTED: microtubule-associated protein 1B isoform X1 [Homo sapiens]	257
372.1	GI:530372498	MAP4	XP_005265212.1	2.58496	7	7	1	6	1	1	0	0	0	0	6	6	0	0	0	0	PREDICTED: microtubule-associated protein 4 isoform X23 [Homo sapiens]	119
130.1	GI:14043022	MARS	NP_004981.2	6.64386	14	15	0	15	0	0	0	0	0	0	14	15	0	0	0	0	methionine--tRNA ligase, cytoplasmic [Homo sapiens]	101
400.1	GI:19913369	TBL3	NP_006444.2	0.415037	6	7	3	4	3	3	0	0	0	0	4	4	0	0	0	0	transducin beta-like protein 3 [Homo sapiens]	89
446.1	GI:530390813	FAM120A	XP_005251900.1	0.415037	6	7	3	4	3	3	0	0	0	0	4	4	0	0	0	0	PREDICTED: family with sequence similarity 120A isoform X4 [Homo sapiens]	122
451.1	GI:530376407	SLIT2	XP_005248268.1	0.415037	6	7	3	4	3	3	0	0	0	0	4	4	0	0	0	0	PREDICTED: slit homolog 2 protein isoform X1 [Homo sapiens]	170
496.1	GI:4506787	IQGAP1	NP_003861.1	0.415037	5	7	3	4	3	3	0	0	0	0	4	4	0	0	0	0	ras GTPase-activating-like protein IQGAP1 [Homo sapiens]	189
534.1	GI:530417908	AHCY	XP_005260372.1	0.415037	5	7	3	4	0	0	3	3	0	0	0	0	4	4	0	0	PREDICTED: adenosylhomocysteinase isoform X1 [Homo sapiens]	48
583.1	GI:66933016	IMPDH2	NP_000875.2	0.415037	4	7	3	4	0	0	3	3	0	0	0	0	4	4	0	0	inosine-5'-monophosphate dehydrogenase 2 [Homo sapiens]	56
618.1	GI:14150100	NTPCR	NP_115700.1	0.415037	4	7	3	4	0	0	0	0	3	3	0	0	0	0	4	4	cancer-related nucleoside-triphosphatase [Homo sapiens]	21
699.1	GI:530379232	MRPS27	XP_005248529.1	0.415037	4	7	3	4	0	0	3	3	0	0	0	0	4	4	0	0	PREDICTED: 28S ribosomal protein S27, mitochondrial isoform X2 [Homo sapiens]	41
364.1	GI:530401017	DDX23	XP_005269294.1	-0.415037	7	7	4	3	4	4	0	0	0	0	3	3	0	0	0	0	PREDICTED: probable ATP-dependent RNA helicase DDX23 isoform X1 [Homo sapiens]	93
676.1	GI:530408648	RPS2	XP_005255521.1	-0.415037	4	7	4	3	1	1	0	0	3	3	1	1	0	0	2	2	PREDICTED: 40S ribosomal protein S2 isoform X1 [Homo sapiens]	26
679.1	GI:530404548	TGM1	XP_005268086.1	-0.415037	4	7	4	3	0	0	4	4	0	0	2	2	1	1	0	0	PREDICTED: protein-glutamine gamma-glutamyltransferase K isoform X1 [Homo sapiens]	82
241.2	GI:21264315	EHD4	NP_644670.1	-1.32193	5	7	5	2	0	0	5	5	0	0	0	0	2	2	0	0	EH domain-containing protein 4 [Homo sapiens]	61
474.1	GI:4506661	RPL7A	NP_000963.1	-1.32193	5	7	5	2	0	0	0	0	5	5	0	0	0	0	2	2	60S ribosomal protein L7a [Homo sapiens]	30
539.1	GI:530410475	C17orf85	XP_005256774.1	-1.32193	5	7	5	2	4	5	0	0	0	0	2	2	0	0	0	0	PREDICTED: uncharacterized protein C17orf85 isoform X1 [Homo sapiens]	72
580.1	GI:19923387	NCBP2	NP_031388.2	-1.32193	5	7	5	2	0	0	0	0	5	5	0	0	0	0	2	2	nuclear cap-binding protein subunit 2 isoform 1 [Homo sapiens]	18
523.1	GI:530432913	PGK1	XP_005277865.1	-2.58496	5	7	6	1	4	4	2	2	0	0	0	0	1	1	0	0	PREDICTED: phosphoglycerate kinase 1 isoform X2 [Homo sapiens]	35
355.1	GI:59850762	UACA	NP_060473.2	-6.64386	7	7	7	0	7	7	0	0	0	0	0	0	0	0	0	0	uveal autoantigen with coiled-coil domains and ankyrin repeats isoform 1 [Homo sapiens]	162
394.1	GI:27597059	DNAJC9	NP_056005.1	-6.64386	6	7	7	0	0	0	0	0	6	7	0	0	0	0	0	0	dnaJ homolog subfamily C member 9 [Homo sapiens]	30
457.1	GI:530363585	NEXN	XP_005271383.1	-6.64386	6	7	7	0	6	6	1	1	0	0	0	0	0	0	0	0	PREDICTED: nexilin isoform X5 [Homo sapiens]	71
470.1	GI:48255933	HMGN1	NP_004956.5	-6.64386	5	7	7	0	0	0	0	0	5	7	0	0	0	0	0	0	non-histone chromosomal protein HMG-14 [Homo sapiens]	11
570.1	GI:4507353	TAF15	NP_003478.1	-6.64386	5	7	7	0	4	4	3	3	0	0	0	0	0	0	0	0	TATA-binding protein-associated factor 2N isoform 2 [Homo sapiens]	62
652.1	GI:61835172	FXR1	NP_001013457.1	-6.64386	4	7	7	0	2	2	4	5	0	0	0	0	0	0	0	0	fragile X mental retardation syndrome-related protein 1 isoform c [Homo sapiens]	60
725.1	GI:7706326	SF3B14	NP_057131.1	-0.415037	3	7	4	3	1	1	0	0	3	3	0	0	0	0	2	3	pre-mRNA branch site protein p14 [Homo sapiens]	15
770.1	GI:33946329	RALA	NP_005393.2	-1.32193	3	7	5	2	0	0	0	0	3	5	0	0	0	0	2	2	ras-related protein Ral-A precursor [Homo sapiens]	24
788.1	GI:217416381	COPRS	NP_060875.2	-0.415037	3	7	4	3	0	0	0	0	3	4	0	0	0	0	2	3	coordinator of PRMT5 and differentiation stimulator [Homo sapiens]	20
857.1	GI:530391028	GSN	XP_005252002.1	-0.415037	3	7	4	3	2	2	1	1	1	1	1	1	2	2	0	0	PREDICTED: gelsolin isoform X6 [Homo sapiens]	81
878.1	GI:530365600	ARHGEF2	XP_005245650.1	0.415037	3	7	3	4	2	2	0	0	1	1	2	2	2	2	0	0	PREDICTED: rho guanine nucleotide exchange factor 2 isoform X7 [Homo sapiens]	109
895.1	GI:31563378	EIF6	NP_852133.1	-1.32193	3	7	5	2	1	1	1	1	3	3	0	0	0	0	2	2	eukaryotic translation initiation factor 6 isoform a [Homo sapiens]	27
922.1	GI:67782356	CDSN	NP_001255.3	-0.415037	2	7	4	3	1	1	2	2	1	1	1	1	1	1	1	1	corneodesmosin precursor [Homo sapiens]	52
1402.1	GI:86990435	RGS19	NP_001034556.1	-0.415037	1	7	4	3	1	2	1	1	1	1	1	1	1	2	0	0	regulator of G-protein signaling 19 [Homo sapiens]	25
1659.1	GI:530374733	NMD3	XP_005247568.1	-1.32193	1	7	5	2	1	2	1	3	0	0	1	2	0	0	0	0	PREDICTED: 60S ribosomal export protein NMD3 isoform X1 [Homo sapiens]	58
305.1	GI:394582093	MCM3	NP_002379.3	2	8	10	2	8	2	2	0	0	0	0	7	8	0	0	0	0	DNA replication licensing factor MCM3 isoform 1 [Homo sapiens]	96
692.1	GI:530388425	MCM4	XP_005251291.1	6.64386	4	4	0	4	0	0	0	0	0	0	4	4	0	0	0	0	PREDICTED: DNA replication licensing factor MCM4 isoform X1 [Homo sapiens]	91
274.1	GI:530420093	MCM5	XP_005261663.1	2	9	10	2	8	2	2	0	0	0	0	8	8	0	0	0	0	PREDICTED: DNA replication licensing factor MCM5 isoform X1 [Homo sapiens]	78
83.1	GI:33469968	MCM7	NP_005907.3	3.64386	19	27	2	25	2	2	0	0	0	0	19	25	0	0	0	0	DNA replication licensing factor MCM7 isoform 1 [Homo sapiens]	81
808.1	GI:55956895	METTL13	NP_001007240.1	6.64386	3	4	0	4	0	0	0	0	0	0	3	4	0	0	0	0	methyltransferase-like protein 13 isoform 3 [Homo sapiens]	61
438.1	GI:530405576	MGA	XP_005254310.1	1	6	9	3	6	3	3	0	0	0	0	6	6	0	0	0	0	PREDICTED: MAX gene-associated protein isoform X11 [Homo sapiens]	320
727.1	GI:7661948	MLEC	NP_055545.1	6.64386	3	5	0	5	0	0	0	0	0	0	0	0	0	0	3	5	malectin precursor [Homo sapiens]	32
876.1	GI:530368088	MOGS	XP_005264610.1	6.64386	3	3	0	3	0	0	0	0	0	0	3	3	0	0	0	0	PREDICTED: mannosyl-oligosaccharide glucosidase isoform X1 [Homo sapiens]	62
605.1	GI:186928854	MRPS31	NP_005821.2	1	4	6	2	4	0	0	0	0	2	2	0	0	0	0	3	4	28S ribosomal protein S31, mitochondrial [Homo sapiens]	45
455.1	GI:530367625	MSH2	XP_005264390.1	6.64386	6	7	0	7	0	0	0	0	0	0	6	7	0	0	0	0	PREDICTED: DNA mismatch repair protein Msh2 isoform X2 [Homo sapiens]	99
773.1	GI:14141170	MTA2	NP_004730.2	2	3	5	1	4	0	0	1	1	0	0	2	2	2	2	0	0	metastasis-associated protein MTA2 [Homo sapiens]	75
162.1	GI:530403841	MTHFD1	XP_005267750.1	6.64386	13	14	0	14	0	0	0	0	0	0	14	14	0	0	0	0	PREDICTED: C-1-tetrahydrofolate synthase, cytoplasmic isoform X1 [Homo sapiens]	111
871.1	GI:530373012	MTMR14	XP_005265457.1	6.64386	3	3	0	3	0	0	0	0	0	0	0	0	3	3	0	0	PREDICTED: myotubularin-related protein 14 isoform X1 [Homo sapiens]	69
463.1	GI:157694494	MYBBP1A	NP_001099008.1	6.64386	6	6	0	6	0	0	0	0	0	0	6	6	0	0	0	0	myb-binding protein 1A isoform 1 [Homo sapiens]	149
440.1	GI:530400309	NAP1L1	XP_005268957.1	1	6	12	4	8	0	0	3	4	0	0	0	0	5	8	0	0	PREDICTED: nucleosome assembly protein 1-like 1 isoform X6 [Homo sapiens]	40
850.1	GI:530398940	NCAPD2	XP_005253872.1	6.64386	3	3	0	3	0	0	0	0	0	0	3	3	0	0	0	0	PREDICTED: condensin complex subunit 1 isoform X1 [Homo sapiens]	152
397.1	GI:21359945	NCAPG	NP_071741.2	6.64386	6	6	0	6	0	0	0	0	0	0	6	6	0	0	0	0	condensin complex subunit 3 [Homo sapiens]	114
875.1	GI:530368570	NCAPH	XP_005263964.1	6.64386	3	3	0	3	0	0	0	0	0	0	3	3	0	0	0	0	PREDICTED: condensin complex subunit 2 isoform X1 [Homo sapiens]	82
181.1	GI:530425322	NCLN	XP_005259653.1	6.64386	12	12	0	12	0	0	0	0	0	0	0	0	12	12	0	0	PREDICTED: nicalin isoform X1 [Homo sapiens]	63
873.1	GI:530371583	NDUFA10	XP_005247065.1	6.64386	3	3	0	3	0	0	0	0	0	0	0	0	0	0	3	3	PREDICTED: NADH dehydrogenase [ubiquinone] 1 alpha subcomplex subunit 10, mitochondrial isoform X4 [Homo sapiens]	41
250.1	GI:33519475	NDUFS1	NP_004997.4	6.64386	10	11	0	11	0	0	0	0	0	0	10	11	0	0	0	0	NADH-ubiquinone oxidoreductase 75 kDa subunit, mitochondrial isoform 1 precursor [Homo sapiens]	79
879.1	GI:530364809	NDUFS2	XP_005245266.1	1	3	3	1	2	1	1	0	0	0	0	0	0	2	2	0	0	PREDICTED: NADH dehydrogenase [ubiquinone] iron-sulfur protein 2, mitochondrial isoform X2 [Homo sapiens]	42
851.1	GI:530396818	NDUFS8	XP_005274070.1	6.64386	3	3	0	3	0	0	0	0	0	0	0	0	0	0	3	3	PREDICTED: NADH dehydrogenase [ubiquinone] iron-sulfur protein 8, mitochondrial isoform X1 [Homo sapiens]	24
801.1	GI:63003897	NKRF	NP_060014.2	1	3	3	1	2	1	1	0	0	0	0	2	2	0	0	0	0	NF-kappa-B-repressing factor isoform 2 [Homo sapiens]	78
101.1	GI:530408061	NOMO3	XP_005255375.1	6.64386	17	19	0	19	0	0	0	0	0	0	17	19	0	0	0	0	PREDICTED: nodal modulator 3 isoform X1 [Homo sapiens]	139
361.1	GI:530413210	NPEPPS	XP_005257898.1	6.64386	7	7	0	7	0	0	0	0	0	0	7	7	0	0	0	0	PREDICTED: puromycin-sensitive aminopeptidase isoform X3 [Homo sapiens]	86
296.1	GI:157426879	NPLOC4	NP_060391.2	6.64386	8	9	0	9	0	0	0	0	0	0	0	0	8	9	0	0	nuclear protein localization protein 4 homolog [Homo sapiens]	68
761.1	GI:156564401	NSF	NP_006169.2	6.64386	3	5	0	5	0	0	0	0	0	0	3	3	2	2	0	0	vesicle-fusing ATPase [Homo sapiens]	83
378.1	GI:39995082	NSUN2	NP_060225.4	6.64386	7	8	0	8	0	0	0	0	0	0	7	8	0	0	0	0	tRNA (cytosine(34)-C(5))-methyltransferase isoform 1 [Homo sapiens]	86
415.1	GI:9966881	NUP107	NP_065134.1	6.64386	6	6	0	6	0	0	0	0	0	0	6	6	0	0	0	0	nuclear pore complex protein Nup107 [Homo sapiens]	106
456.1	GI:530366324	NUP133	XP_005273247.1	6.64386	6	6	0	6	0	0	0	0	0	0	6	6	0	0	0	0	PREDICTED: nuclear pore complex protein Nup133 isoform X1 [Homo sapiens]	125
336.1	GI:54859722	NUP160	NP_056046.1	6.64386	7	7	0	7	0	0	0	0	0	0	7	7	0	0	0	0	nuclear pore complex protein Nup160 [Homo sapiens]	162
230.1	GI:57634534	NUP205	NP_055950.1	6.64386	10	10	0	10	0	0	0	0	0	0	10	10	0	0	0	0	nuclear pore complex protein Nup205 [Homo sapiens]	228
170.1	GI:27477134	NUP210	NP_079199.2	6.64386	12	13	0	13	0	0	0	0	0	0	12	13	0	0	0	0	nuclear pore membrane glycoprotein 210 precursor [Homo sapiens]	205
182.1	GI:530424559	NUP93	XP_005256320.1	6.64386	12	12	0	12	0	0	0	0	0	0	12	12	0	0	0	0	PREDICTED: nuclear pore complex protein Nup93 isoform X1 [Homo sapiens]	93
243.2	GI:530398624	ENO2	XP_005253731.1	-1	2	6	4	2	2	2	1	1	1	1	0	0	1	1	1	1	PREDICTED: gamma-enolase isoform X2 [Homo sapiens]	47
654.1	GI:56549645	NUP98	NP_624358.2	6.64386	4	4	0	4	0	0	0	0	0	0	4	4	0	0	0	0	nuclear pore complex protein Nup98-Nup96 isoform 4 [Homo sapiens]	187
407.1	GI:530393767	OAT	XP_005269925.1	2.58496	6	7	1	6	0	0	1	1	0	0	0	0	6	6	0	0	PREDICTED: ornithine aminotransferase, mitochondrial isoform X1 [Homo sapiens]	49
546.1	GI:530399711	OSBPL8	XP_005268680.1	6.64386	5	5	0	5	0	0	0	0	0	0	5	5	0	0	0	0	PREDICTED: oxysterol-binding protein-related protein 8 isoform X3 [Homo sapiens]	97
800.1	GI:63252888	P4HA1	NP_001017962.1	6.64386	3	3	0	3	0	0	0	0	0	0	0	0	3	3	0	0	prolyl 4-hydroxylase subunit alpha-1 isoform 2 precursor [Homo sapiens]	61
799.1	GI:63252891	P4HA2	NP_001017973.1	6.64386	3	3	0	3	0	0	0	0	0	0	0	0	3	3	0	0	prolyl 4-hydroxylase subunit alpha-2 isoform 2 precursor [Homo sapiens]	61
609.1	GI:124494254	PA2G4	NP_006182.2	6.64386	4	4	0	4	0	0	0	0	0	0	0	0	4	4	0	0	proliferation-associated protein 2G4 [Homo sapiens]	44
454.1	GI:530367641	PCBP1	XP_005264398.1	1	6	12	4	8	1	1	0	0	3	3	1	1	1	1	4	6	PREDICTED: poly(rC)-binding protein 1 isoform X1 [Homo sapiens]	37
900.1	GI:291084858	PDHB	NP_001166939.1	6.64386	3	3	0	3	0	0	0	0	0	0	0	0	0	0	3	3	pyruvate dehydrogenase E1 component subunit beta, mitochondrial isoform 2 precursor [Homo sapiens]	37
486.1	GI:21071032	DDX41	NP_057306.2	0	5	6	3	3	0	0	3	3	0	0	0	0	3	3	0	0	probable ATP-dependent RNA helicase DDX41 [Homo sapiens]	70
594.1	GI:4505641	PCNA	NP_002583.1	0	4	6	3	3	0	0	0	0	2	3	0	0	0	0	3	3	proliferating cell nuclear antigen [Homo sapiens]	29
612.1	GI:5803135	RAB35	NP_006852.1	0	4	6	3	3	0	0	0	0	2	3	0	0	0	0	3	3	ras-related protein Rab-35 isoform 1 [Homo sapiens]	23
646.1	GI:68799814	AP2M1	NP_001020376.1	0	4	6	3	3	0	0	3	3	0	0	0	0	3	3	0	0	AP-2 complex subunit mu isoform b [Homo sapiens]	49
697.1	GI:530383511	FYN	XP_005266946.1	0	4	6	3	3	0	0	3	3	0	0	0	0	3	3	0	0	PREDICTED: tyrosine-protein kinase Fyn isoform X3 [Homo sapiens]	61
462.1	GI:4503131	CTNNB1	NP_001895.1	-1	6	6	4	2	4	4	0	0	0	0	2	2	0	0	0	0	catenin beta-1 [Homo sapiens]	85
524.1	GI:530432178	PRPF3	XP_005277497.1	-1	5	6	4	2	4	4	0	0	0	0	2	2	0	0	0	0	PREDICTED: U4/U6 small nuclear ribonucleoprotein Prp3 isoform X1 [Homo sapiens]	72
633.1	GI:8922498	PNPO	NP_060599.1	-1	4	6	4	2	0	0	0	0	4	4	0	0	0	0	2	2	pyridoxine-5'-phosphate oxidase [Homo sapiens]	30
635.1	GI:8922328	RBM22	NP_060517.1	-1	4	6	4	2	1	1	3	3	0	0	0	0	2	2	0	0	pre-mRNA-splicing factor RBM22 [Homo sapiens]	47
666.1	GI:530417947	RALY	XP_005260391.1	-1	4	6	4	2	0	0	0	0	4	4	0	0	0	0	2	2	PREDICTED: RNA-binding protein Raly isoform X1 [Homo sapiens]	32
722.1	GI:155030196	RAP1GDS1	NP_001093897.1	-1	4	6	4	2	3	3	1	1	0	0	0	0	2	2	0	0	rap1 GTPase-GDP dissociation stimulator 1 isoform 3 [Homo sapiens]	66
516.1	GI:63176611	SLTM	NP_079031.2	-2.32193	5	6	5	1	5	5	0	0	0	0	1	1	0	0	0	0	SAFB-like transcription modulator isoform a [Homo sapiens]	117
525.1	GI:530430262	RPS19	XP_005278449.1	-2.32193	5	6	5	1	0	0	0	0	5	5	0	0	0	0	1	1	PREDICTED: 40S ribosomal protein S19 isoform X2 [Homo sapiens]	16
567.1	GI:5031599	ARPC2	NP_005722.1	-2.32193	5	6	5	1	1	1	0	0	4	4	0	0	0	0	1	1	actin-related protein 2/3 complex subunit 2 [Homo sapiens]	34
645.1	GI:6912676	SNW1	NP_036377.1	-2.32193	4	6	5	1	0	0	4	5	0	0	0	0	1	1	0	0	SNW domain-containing protein 1 [Homo sapiens]	61
683.1	GI:530400441	PPHLN1	XP_005269021.1	-2.32193	4	6	5	1	0	0	4	5	0	0	0	0	1	1	0	0	PREDICTED: periphilin-1 isoform X3 [Homo sapiens]	41
411.1	GI:530389679	PSIP1	XP_005251412.1	-6.64386	6	6	6	0	3	3	3	3	0	0	0	0	0	0	0	0	PREDICTED: PC4 and SFRS1-interacting protein isoform X1 [Homo sapiens]	40
418.1	GI:7662126	SIPA1L1	NP_056371.1	-6.64386	6	6	6	0	6	6	0	0	0	0	0	0	0	0	0	0	signal-induced proliferation-associated 1-like protein 1 isoform 1 [Homo sapiens]	200
432.1	GI:530418236	NCOA5	XP_005260532.1	-6.64386	6	6	6	0	0	0	6	6	0	0	0	0	0	0	0	0	PREDICTED: nuclear receptor coactivator 5 isoform X2 [Homo sapiens]	48
435.1	GI:530415398	KEAP1	XP_005260230.1	-6.64386	6	6	6	0	0	0	6	6	0	0	0	0	0	0	0	0	PREDICTED: kelch-like ECH-associated protein 1 isoform X1 [Homo sapiens]	70
459.1	GI:5031715	GIPC1	NP_005707.1	-6.64386	6	6	6	0	0	0	0	0	6	6	0	0	0	0	0	0	PDZ domain-containing protein GIPC1 isoform 1 [Homo sapiens]	36
473.1	GI:4506701	RPS23	NP_001016.1	-6.64386	5	6	6	0	1	1	1	1	4	4	0	0	0	0	0	0	40S ribosomal protein S23 [Homo sapiens]	16
500.1	GI:9257257	WDR1	NP_059830.1	-6.64386	5	6	6	0	0	0	5	6	0	0	0	0	0	0	0	0	WD repeat-containing protein 1 isoform 1 [Homo sapiens]	66
502.1	GI:4507401	TFAM	NP_003192.1	-6.64386	5	6	6	0	0	0	0	0	5	6	0	0	0	0	0	0	transcription factor A, mitochondrial isoform 1 precursor [Homo sapiens]	29
512.1	GI:71361682	NUMA1	NP_006176.2	-6.64386	5	6	6	0	5	6	0	0	0	0	0	0	0	0	0	0	nuclear mitotic apparatus protein 1 isoform 1 [Homo sapiens]	238
518.1	GI:56118234	CENPV	NP_859067.2	-6.64386	5	6	6	0	0	0	0	0	5	6	0	0	0	0	0	0	centromere protein V [Homo sapiens]	30
541.1	GI:530404572	VRK1	XP_005268098.1	-6.64386	5	6	6	0	0	0	5	6	0	0	0	0	0	0	0	0	PREDICTED: serine/threonine-protein kinase VRK1 isoform X2 [Homo sapiens]	47
544.1	GI:530403471	PLEKHG3	XP_005267569.1	-6.64386	5	6	6	0	5	5	1	1	0	0	0	0	0	0	0	0	PREDICTED: pleckstrin homology domain-containing family G member 3 isoform X2 [Homo sapiens]	148
590.1	GI:5031749	HMGN2	NP_005508.1	-6.64386	4	6	6	0	0	0	0	0	4	6	0	0	0	0	0	0	non-histone chromosomal protein HMG-17 [Homo sapiens]	9
642.1	GI:75750474	SPECC1	NP_001028727.1	-6.64386	4	6	6	0	4	4	1	1	1	1	0	0	0	0	0	0	cytospin-B isoform 2 [Homo sapiens]	110
730.1	GI:5901926	NUDT21	NP_008937.1	0	3	6	3	3	0	0	0	0	3	3	0	0	0	0	3	3	cleavage and polyadenylation specificity factor subunit 5 [Homo sapiens]	26
207.1	GI:530405728	PDIA3	XP_005254380.1	6.64386	11	11	0	11	0	0	0	0	0	0	0	0	11	11	0	0	PREDICTED: protein disulfide-isomerase A3 isoform X2 [Homo sapiens]	54
769.2	GI:7705706	RPS27L	NP_057004.1	0	2	6	3	3	0	0	0	0	2	3	0	0	0	0	1	3	40S ribosomal protein S27-like [Homo sapiens]	9
791.1	GI:10863927	PPIA	NP_066953.1	0	3	6	3	3	0	0	0	0	2	3	0	0	0	0	3	3	peptidyl-prolyl cis-trans isomerase A [Homo sapiens]	18
823.1	GI:530425364	RPS15	XP_005259671.1	-1	3	6	4	2	0	0	0	0	2	4	0	0	0	0	2	2	PREDICTED: 40S ribosomal protein S15 isoform X2 [Homo sapiens]	13
864.1	GI:530381907	HMGA1	XP_005249120.1	-6.64386	3	6	6	0	0	0	0	0	3	6	0	0	0	0	0	0	PREDICTED: high mobility group protein HMG-I/HMG-Y isoform X5 [Homo sapiens]	12
887.1	GI:4506703	RPS24	NP_001017.1	-2.32193	3	6	5	1	1	1	0	0	3	4	0	0	0	0	1	1	40S ribosomal protein S24 isoform c [Homo sapiens]	15
889.1	GI:4506607	RPL18	NP_000970.1	-1	3	6	4	2	2	2	0	0	2	2	1	1	0	0	1	1	60S ribosomal protein L18 isoform 1 [Homo sapiens]	22
948.1	GI:4507131	SNRPF	NP_003086.1	0	2	6	3	3	0	0	1	1	1	2	0	0	1	1	1	2	small nuclear ribonucleoprotein F [Homo sapiens]	10
950.1	GI:4506631	RPL30	NP_000980.1	0	2	6	3	3	0	0	0	0	2	3	0	0	0	0	2	3	60S ribosomal protein L30 [Homo sapiens]	13
964.1	GI:260436922	SBSN	NP_001159506.1	0	2	6	3	3	0	0	2	2	1	1	2	2	1	1	0	0	suprabasin isoform 1 precursor [Homo sapiens]	61
967.1	GI:223278387	CALML5	NP_059118.2	-1	2	6	4	2	0	0	2	3	1	1	0	0	2	2	0	0	calmodulin-like protein 5 [Homo sapiens]	16
997.1	GI:281485550	FBN1	NP_000129.3	-1	2	6	4	2	1	1	2	2	1	1	1	1	1	1	0	0	fibrillin-1 precursor [Homo sapiens]	312
1057.1	GI:530430288	ARHGEF1	XP_005278461.1	-1	2	6	4	2	2	2	1	1	1	1	1	1	1	1	0	0	PREDICTED: rho guanine nucleotide exchange factor 1 isoform X6 [Homo sapiens]	106
1534.1	GI:530420325	SNRPD3	XP_005261776.1	2.32193	1	6	1	5	0	0	0	0	1	1	1	1	0	0	1	4	PREDICTED: small nuclear ribonucleoprotein Sm D3 isoform X1 [Homo sapiens]	13
5.12	GI:105990539	NEFL	NP_006149.2	0.584963	2	5	2	3	1	1	1	1	0	0	0	0	2	2	1	1	neurofilament light polypeptide [Homo sapiens]	61
737.1	GI:4758304	PDIA4	NP_004902.1	6.64386	3	3	0	3	0	0	0	0	0	0	3	3	0	0	0	0	protein disulfide-isomerase A4 precursor [Homo sapiens]	73
814.1	GI:544186046	PDIA6	NP_001269634.1	6.64386	3	3	0	3	0	0	0	0	0	0	0	0	3	3	0	0	protein disulfide-isomerase A6 isoform b [Homo sapiens]	53
520.1	GI:550544180	PDXDC1	NP_001272374.1	6.64386	5	5	0	5	0	0	0	0	0	0	5	5	0	0	0	0	pyridoxal-dependent decarboxylase domain-containing protein 1 isoform 3 [Homo sapiens]	84
367.1	GI:530392193	PFKP	XP_005252524.1	6.64386	7	7	0	7	0	0	0	0	0	0	7	7	0	0	0	0	PREDICTED: 6-phosphofructokinase type C isoform X3 [Homo sapiens]	82
220.1	GI:4505773	PHB	NP_002625.1	2.45943	11	13	2	11	0	0	0	0	2	2	0	0	0	0	11	11	prohibitin isoform 1 [Homo sapiens]	30
202.1	GI:221307584	PHB2	NP_001138303.1	1.73697	11	13	3	10	0	0	0	0	3	3	0	0	0	0	10	10	prohibitin-2 isoform 1 [Homo sapiens]	33
481.1	GI:23308577	PHGDH	NP_006614.2	1.32193	5	7	2	5	0	0	2	2	0	0	0	0	5	5	0	0	D-3-phosphoglycerate dehydrogenase [Homo sapiens]	57
261.1	GI:15088795	PIGS	NP_149975.1	6.64386	9	9	0	9	0	0	0	0	0	0	0	0	9	9	0	0	GPI transamidase component PIG-S [Homo sapiens]	62
812.1	GI:5453974	PKN2	NP_006247.1	6.64386	3	3	0	3	0	0	0	0	0	0	3	3	0	0	0	0	serine/threonine-protein kinase N2 [Homo sapiens]	112
357.1	GI:53729346	PKP1	NP_000290.2	1	7	15	5	10	0	0	4	4	1	1	1	1	7	8	1	1	plakophilin-1 isoform 1b [Homo sapiens]	83
669.1	GI:530416116	PLD3	XP_005258767.1	2	4	5	1	4	0	0	1	1	0	0	1	1	3	3	0	0	PREDICTED: phospholipase D3 isoform X7 [Homo sapiens]	55
704.1	GI:530360593	PLOD1	XP_005263531.1	6.64386	4	5	0	5	0	0	0	0	0	0	4	5	0	0	0	0	PREDICTED: procollagen-lysine,2-oxoglutarate 5-dioxygenase 1 isoform X1 [Homo sapiens]	88
777.1	GI:62739166	PLOD2	NP_000926.2	1	3	3	1	2	0	0	0	0	1	1	2	2	0	0	0	0	procollagen-lysine,2-oxoglutarate 5-dioxygenase 2 isoform 2 precursor [Homo sapiens]	85
650.1	GI:67089157	PML	NP_150243.2	6.64386	4	4	0	4	0	0	0	0	0	0	4	4	0	0	0	0	protein PML isoform 2 [Homo sapiens]	67
826.1	GI:530422196	POF1B	XP_005262260.1	1.58496	3	4	1	3	0	0	1	1	0	0	0	0	3	3	0	0	PREDICTED: protein POF1B isoform X2 [Homo sapiens]	66
813.1	GI:544346215	POLR1B	NP_001269703.1	6.64386	3	3	0	3	0	0	0	0	0	0	3	3	0	0	0	0	DNA-directed RNA polymerase I subunit RPA2 isoform 4 [Homo sapiens]	108
553.1	GI:530376795	POLR2B	XP_005265803.1	6.64386	5	6	0	6	0	0	0	0	0	0	5	6	0	0	0	0	PREDICTED: DNA-directed RNA polymerase II subunit RPB2 isoform X2 [Homo sapiens]	125
598.1	GI:31542693	POMGNT2	NP_116195.2	6.64386	4	4	0	4	0	0	0	0	0	0	0	0	4	4	0	0	protein O-linked-mannose beta-1,4-N-acetylglucosaminyltransferase 2 precursor [Homo sapiens]	67
885.1	GI:485836935	POMK	NP_001264900.1	6.64386	3	3	0	3	0	0	0	0	0	0	0	0	3	3	0	0	protein O-mannose kinase [Homo sapiens]	40
297.1	GI:21361399	PPP2R1A	NP_055040.2	2	8	10	2	8	0	0	2	2	0	0	0	0	7	8	0	0	serine/threonine-protein phosphatase 2A 65 kDa regulatory subunit A alpha isoform [Homo sapiens]	65
644.1	GI:7019503	PREB	NP_037520.1	6.64386	4	5	0	5	0	0	0	0	0	0	0	0	4	5	0	0	prolactin regulatory element-binding protein [Homo sapiens]	45
465.1	GI:13654237	PRKDC	NP_008835.5	6.64386	6	6	0	6	0	0	0	0	0	0	6	6	0	0	0	0	DNA-dependent protein kinase catalytic subunit isoform 1 [Homo sapiens]	469
219.1	GI:4506179	PSMA1	NP_002777.1	6.64386	11	18	0	18	0	0	0	0	0	0	0	0	0	0	12	18	proteasome subunit alpha type-1 isoform 2 [Homo sapiens]	30
340.1	GI:4506181	PSMA2	NP_002778.1	6.64386	7	14	0	14	0	0	0	0	0	0	0	0	0	0	7	14	proteasome subunit alpha type-2 [Homo sapiens]	26
573.1	GI:4506183	PSMA3	NP_002779.1	6.64386	5	9	0	9	0	0	0	0	0	0	0	0	0	0	5	9	proteasome subunit alpha type-3 isoform 1 [Homo sapiens]	28
352.1	GI:156713442	PSMA4	NP_001096137.1	3	7	9	1	8	0	0	0	0	1	1	0	0	0	0	7	8	proteasome subunit alpha type-4 isoform 1 [Homo sapiens]	29
491.1	GI:23110942	PSMA5	NP_002781.2	2.80735	5	16	2	14	0	0	0	0	2	2	0	0	0	0	5	14	proteasome subunit alpha type-5 isoform 1 [Homo sapiens]	26
408.1	GI:23110944	PSMA6	NP_002782.1	3.80735	6	15	1	14	0	0	1	1	0	0	0	0	1	1	6	13	proteasome subunit alpha type-6 isoform a [Homo sapiens]	27
304.1	GI:4506189	PSMA7	NP_002783.1	2.70044	8	15	2	13	0	0	0	0	2	2	0	0	1	1	8	12	proteasome subunit alpha type-7 [Homo sapiens]	28
550.1	GI:530383868	PSMB1	XP_005267108.1	3.90689	5	16	1	15	0	0	0	0	1	1	0	0	1	1	5	14	PREDICTED: proteasome subunit beta type-1 isoform X1 [Homo sapiens]	23
572.1	GI:4506195	PSMB2	NP_002785.1	6.64386	5	8	0	8	0	0	0	0	0	0	0	0	0	0	5	8	proteasome subunit beta type-2 isoform 1 [Homo sapiens]	23
484.1	GI:22538465	PSMB3	NP_002786.2	6.64386	5	9	0	9	0	0	0	0	0	0	0	0	0	0	5	9	proteasome subunit beta type-3 [Homo sapiens]	23
483.1	GI:22538467	PSMB4	NP_002787.2	6.64386	5	12	0	12	0	0	0	0	0	0	0	0	0	0	5	12	proteasome subunit beta type-4 [Homo sapiens]	29
218.1	GI:4506201	PSMB5	NP_002788.1	3.32193	11	22	2	20	0	0	1	1	1	1	1	1	1	1	11	18	proteasome subunit beta type-5 isoform 1 [Homo sapiens]	28
498.1	GI:23110925	PSMB6	NP_002789.1	2.58496	5	7	1	6	0	0	0	0	1	1	0	0	0	0	5	6	proteasome subunit beta type-6 isoform 1 proprotein [Homo sapiens]	25
475.1	GI:4506203	PSMB7	NP_002790.1	6.64386	5	8	0	8	0	0	0	0	0	0	0	0	0	0	5	8	proteasome subunit beta type-7 proprotein [Homo sapiens]	30
135.1	GI:24430151	PSMC1	NP_002793.2	3.45943	14	24	2	22	0	0	2	2	0	0	1	1	14	21	0	0	26S protease regulatory subunit 4 [Homo sapiens]	49
106.1	GI:4506209	PSMC2	NP_002794.1	4.39232	16	22	1	21	0	0	1	1	0	0	0	0	16	21	0	0	26S protease regulatory subunit 7 isoform 1 [Homo sapiens]	49
68.1	GI:21361144	PSMC3	NP_002795.2	4.90689	20	31	1	30	0	0	1	1	0	0	0	0	20	30	0	0	26S protease regulatory subunit 6A [Homo sapiens]	49
88.1	GI:5729991	PSMC4	NP_006494.1	6.64386	18	26	0	26	0	0	0	0	0	0	0	0	18	26	0	0	26S protease regulatory subunit 6B isoform 1 [Homo sapiens]	47
167.1	GI:312596881	PSMC5	NP_001186092.1	4.16993	13	19	1	18	0	0	1	1	0	0	0	0	13	18	0	0	26S protease regulatory subunit 8 isoform 2 [Homo sapiens]	45
148.1	GI:195539395	PSMC6	NP_002797.3	4.70044	13	27	1	26	0	0	1	1	0	0	0	0	12	17	8	9	26S protease regulatory subunit 10B [Homo sapiens]	46
90.1	GI:25777600	PSMD1	NP_002798.2	6.64386	18	25	0	25	0	0	0	0	0	0	18	25	0	0	0	0	26S proteasome non-ATPase regulatory subunit 1 isoform 1 [Homo sapiens]	106
98.1	GI:28872725	PSMD11	NP_002806.2	4.52356	17	24	1	23	0	0	1	1	0	0	0	0	17	23	0	0	26S proteasome non-ATPase regulatory subunit 11 [Homo sapiens]	47
134.1	GI:4506221	PSMD12	NP_002807.1	4.24793	14	20	1	19	0	0	1	1	0	0	0	0	14	19	0	0	26S proteasome non-ATPase regulatory subunit 12 isoform 1 [Homo sapiens]	53
208.1	GI:530395569	PSMD13	XP_005253080.1	6.64386	11	13	0	13	0	0	0	0	0	0	0	0	0	0	11	13	PREDICTED: 26S proteasome non-ATPase regulatory subunit 13 isoform X1 [Homo sapiens]	35
732.1	GI:5031981	PSMD14	NP_005796.1	3.16993	3	10	1	9	0	0	0	0	1	1	0	0	0	0	3	9	26S proteasome non-ATPase regulatory subunit 14 [Homo sapiens]	35
268.2	GI:8923920	H2AFY2	NP_061119.1	-6.64386	2	5	5	0	1	2	2	3	0	0	0	0	0	0	0	0	core histone macro-H2A.2 [Homo sapiens]	40
555.1	GI:530374028	DHX36	XP_005247226.1	0.584963	5	5	2	3	2	2	0	0	0	0	3	3	0	0	0	0	PREDICTED: probable ATP-dependent RNA helicase DHX36 isoform X1 [Homo sapiens]	111
588.1	GI:56181387	STUB1	NP_005852.2	0.584963	4	5	2	3	0	0	0	0	2	2	0	0	0	0	3	3	E3 ubiquitin-protein ligase CHIP [Homo sapiens]	35
661.1	GI:530430760	SMN1	XP_005276833.1	0.584963	4	5	2	3	0	0	0	0	2	2	0	0	0	0	3	3	PREDICTED: survival motor neuron protein isoform X2 [Homo sapiens]	27
703.1	GI:530365367	DAP3	XP_005245539.1	0.584963	4	5	2	3	0	0	0	0	2	2	0	0	0	0	3	3	PREDICTED: 28S ribosomal protein S29, mitochondrial isoform X4 [Homo sapiens]	37
578.1	GI:259155315	SLC25A11	NP_001158889.1	-0.584963	5	5	3	2	0	0	0	0	3	3	0	0	0	0	2	2	mitochondrial 2-oxoglutarate/malate carrier protein isoform 2 [Homo sapiens]	33
608.1	GI:14269586	MRPS26	NP_110438.1	-0.584963	4	5	3	2	0	0	0	0	3	3	0	0	0	0	2	2	28S ribosomal protein S26, mitochondrial [Homo sapiens]	24
622.1	GI:46593007	UQCRC1	NP_003356.2	-0.584963	4	5	3	2	3	3	0	0	0	0	0	0	2	2	0	0	cytochrome b-c1 complex subunit 1, mitochondrial precursor [Homo sapiens]	53
660.1	GI:530431099	LSM14A	XP_005277006.1	-0.584963	4	5	3	2	0	0	2	2	1	1	0	0	2	2	0	0	PREDICTED: protein LSM14 homolog A isoform X2 [Homo sapiens]	47
702.1	GI:530375914	RPL35A	XP_005269408.1	-0.584963	4	5	3	2	0	0	0	0	3	3	0	0	0	0	2	2	PREDICTED: 60S ribosomal protein L35a isoform X2 [Homo sapiens]	13
615.1	GI:5032113	SMNDC1	NP_005862.1	-2	4	5	4	1	0	0	0	0	4	4	0	0	0	0	1	1	survival of motor neuron-related-splicing factor 30 [Homo sapiens]	27
649.1	GI:67189747	RPL6	NP_001019833.1	-2	4	5	4	1	0	0	0	0	4	4	0	0	0	0	1	1	60S ribosomal protein L6 [Homo sapiens]	33
668.1	GI:530416990	RPL28	XP_005259190.1	-2	4	5	4	1	0	0	0	0	4	4	0	0	0	0	1	1	PREDICTED: 60S ribosomal protein L28 isoform X2 [Homo sapiens]	14
466.1	GI:8922438	CDCA8	NP_060571.1	-6.64386	5	5	5	0	0	0	0	0	5	5	0	0	0	0	0	0	borealin [Homo sapiens]	31
511.1	GI:7657671	UBTF	NP_055048.1	-6.64386	5	5	5	0	5	5	0	0	0	0	0	0	0	0	0	0	nucleolar transcription factor 1 isoform a [Homo sapiens]	89
548.1	GI:530388421	LYN	XP_005251289.1	-6.64386	5	5	5	0	0	0	5	5	0	0	0	0	0	0	0	0	PREDICTED: tyrosine-protein kinase Lyn isoform X1 [Homo sapiens]	59
554.1	GI:530375950	LRCH3	XP_005269426.1	-6.64386	5	5	5	0	5	5	0	0	0	0	0	0	0	0	0	0	PREDICTED: leucine-rich repeat and calponin homology domain-containing protein 3 isoform X8 [Homo sapiens]	68
556.1	GI:530371710	ARPC4	XP_005264838.1	-6.64386	5	5	5	0	1	1	0	0	4	4	0	0	0	0	0	0	PREDICTED: actin-related protein 2/3 complex subunit 4 isoform X1 [Homo sapiens]	27
593.1	GI:4506331	PTS	NP_000308.1	-6.64386	4	5	5	0	0	0	0	0	4	5	0	0	0	0	0	0	6-pyruvoyl tetrahydrobiopterin synthase [Homo sapiens]	16
664.1	GI:530418087	GNAS	XP_005260459.1	-6.64386	4	5	5	0	0	0	3	3	2	2	0	0	0	0	0	0	PREDICTED: protein ALEX isoform X7 [Homo sapiens]	39
694.1	GI:530385387	ARPC1B	XP_005250154.1	-6.64386	4	5	5	0	0	0	0	0	4	5	0	0	0	0	0	0	PREDICTED: actin-related protein 2/3 complex subunit 1B isoform X1 [Homo sapiens]	41
39.1	GI:25777602	PSMD2	NP_002799.3	6.64386	24	35	0	35	0	0	0	0	0	0	24	35	0	0	0	0	26S proteasome non-ATPase regulatory subunit 2 isoform 1 [Homo sapiens]	100
731.1	GI:5032007	PURA	NP_005850.1	0.584963	3	5	2	3	0	0	2	2	0	0	0	0	2	2	1	1	transcriptional activator protein Pur-alpha [Homo sapiens]	35
739.1	GI:4507133	SNRPG	NP_003087.1	-6.64386	3	5	5	0	2	2	0	0	2	3	0	0	0	0	0	0	small nuclear ribonucleoprotein G [Homo sapiens]	8
740.1	GI:4506623	RPL27	NP_000979.1	-2	3	5	4	1	0	0	0	0	3	4	0	0	0	0	1	1	60S ribosomal protein L27 [Homo sapiens]	16
746.1	GI:38149981	SNRPB2	NP_937863.1	-0.584963	3	5	3	2	1	1	0	0	1	2	0	0	0	0	2	2	U2 small nuclear ribonucleoprotein B'' [Homo sapiens]	25
753.1	GI:22748747	LSM12	NP_689557.1	0.584963	3	5	2	3	0	0	0	0	2	2	0	0	0	0	3	3	protein LSM12 homolog [Homo sapiens]	22
755.1	GI:21361376	SF3A2	NP_009096.2	-0.584963	3	5	3	2	0	0	3	3	0	0	0	0	2	2	0	0	splicing factor 3A subunit 2 [Homo sapiens]	49
759.1	GI:17402904	EXOSC6	NP_478126.1	-0.584963	3	5	3	2	0	0	0	0	3	3	0	0	0	0	2	2	exosome complex component MTR3 [Homo sapiens]	28
53.1	GI:25777612	PSMD3	NP_002800.2	3.85798	21	31	2	29	0	0	2	2	0	0	1	1	21	28	0	0	26S proteasome non-ATPase regulatory subunit 3 [Homo sapiens]	61
762.1	GI:149999611	SRP14	NP_003125.3	0.584963	3	5	2	3	0	0	0	0	2	2	0	0	0	0	3	3	signal recognition particle 14 kDa protein [Homo sapiens]	15
763.1	GI:13775200	SF3B5	NP_112577.1	-2	3	5	4	1	0	0	0	0	3	4	0	0	0	0	1	1	splicing factor 3B subunit 5 [Homo sapiens]	10
232.1	GI:5292161	PSMD4	NP_002801.1	3	10	18	2	16	0	0	2	2	0	0	0	0	10	12	4	4	26S proteasome non-ATPase regulatory subunit 4 [Homo sapiens]	41
775.1	GI:7662645	MRPS18B	NP_054765.1	-0.584963	3	5	3	2	0	0	0	0	3	3	0	0	0	0	2	2	28S ribosomal protein S18b, mitochondrial [Homo sapiens]	29
778.1	GI:50592994	TXN	NP_003320.2	-0.584963	3	5	3	2	0	0	1	2	1	1	0	0	1	1	1	1	thioredoxin isoform 1 [Homo sapiens]	12
154.1	GI:7661914	PSMD6	NP_055629.1	4.24793	13	20	1	19	0	0	1	1	0	0	0	0	13	19	0	0	26S proteasome non-ATPase regulatory subunit 6 isoform 2 [Homo sapiens]	46
480.1	GI:25777615	PSMD7	NP_002802.2	6.64386	5	8	0	8	0	0	0	0	0	0	0	0	0	0	5	8	26S proteasome non-ATPase regulatory subunit 7 [Homo sapiens]	37
805.1	GI:57222565	PPP2CB	NP_001009552.1	0.584963	3	5	2	3	0	0	0	0	2	2	0	0	0	0	3	3	serine/threonine-protein phosphatase 2A catalytic subunit beta isoform [Homo sapiens]	36
819.1	GI:530427528	CAMSAP3	XP_005272548.1	-2	3	5	4	1	3	3	0	0	1	1	1	1	0	0	0	0	PREDICTED: calmodulin-regulated spectrin-associated protein 3 isoform X1 [Homo sapiens]	136
832.1	GI:530417087	SNRNP70	XP_005259234.1	-2	3	5	4	1	0	0	3	4	0	0	1	1	0	0	0	0	PREDICTED: U1 small nuclear ribonucleoprotein 70 kDa isoform X2 [Homo sapiens]	51
835.1	GI:530413454	CSNK1D	XP_005256394.1	-2	3	5	4	1	0	0	3	4	0	0	0	0	1	1	0	0	PREDICTED: casein kinase I isoform delta isoform X2 [Homo sapiens]	49
840.1	GI:530409288	GLYR1	XP_005255697.1	-6.64386	3	5	5	0	1	1	3	3	1	1	0	0	0	0	0	0	PREDICTED: putative oxidoreductase GLYR1 isoform X4 [Homo sapiens]	51
843.1	GI:530406592	RAB11A	XP_005254795.1	0.584963	3	5	2	3	0	0	0	0	2	2	0	0	0	0	3	3	PREDICTED: ras-related protein Rab-11A isoform X1 [Homo sapiens]	27
844.1	GI:530402574	RPL21	XP_005266547.1	-2	3	5	4	1	1	1	0	0	2	3	0	0	0	0	1	1	PREDICTED: 60S ribosomal protein L21 isoform X3 [Homo sapiens]	19
607.1	GI:156631005	PSMD8	NP_002803.2	6.64386	4	6	0	6	0	0	0	0	0	0	0	0	0	0	4	6	26S proteasome non-ATPase regulatory subunit 8 [Homo sapiens]	40
852.1	GI:530395503	TOLLIP	XP_005253048.1	0.584963	3	5	2	3	0	0	0	0	2	2	0	0	0	0	3	3	PREDICTED: toll-interacting protein isoform X1 [Homo sapiens]	36
859.1	GI:530389559	C8orf33	XP_005272390.1	0.584963	3	5	2	3	0	0	0	0	2	2	0	0	0	0	3	3	PREDICTED: UPF0488 protein C8orf33 isoform X1 [Homo sapiens]	26
863.1	GI:530382202	MRPS10	XP_005249263.1	-0.584963	3	5	3	2	0	0	0	0	3	3	0	0	0	0	2	2	PREDICTED: 28S ribosomal protein S10, mitochondrial isoform X1 [Homo sapiens]	23
866.1	GI:530380090	SKP1	XP_005272110.1	-0.584963	3	5	3	2	0	0	0	0	3	3	0	0	0	0	2	2	PREDICTED: S-phase kinase-associated protein 1 isoform X1 [Homo sapiens]	20
880.1	GI:530360894	EPB41	XP_005245828.1	-0.584963	3	5	3	2	3	3	0	0	0	0	2	2	0	0	0	0	PREDICTED: protein 4.1 isoform X19 [Homo sapiens]	90
881.1	GI:530360623	RPL22	XP_005263545.1	-0.584963	3	5	3	2	0	0	0	0	3	3	0	0	0	0	2	2	PREDICTED: 60S ribosomal protein L22 isoform X1 [Homo sapiens]	22
888.1	GI:4506697	RPS20	NP_001014.1	-0.584963	3	5	3	2	0	0	0	0	3	3	0	0	0	0	2	2	40S ribosomal protein S20 isoform 2 [Homo sapiens]	13
898.1	GI:300360515	ARPC1A	NP_001177925.1	-6.64386	3	5	5	0	0	0	0	0	3	5	0	0	0	0	0	0	actin-related protein 2/3 complex subunit 1A isoform 2 [Homo sapiens]	40
903.1	GI:241982780	PDCD6IP	NP_001155901.1	0.584963	3	5	2	3	2	2	0	0	0	0	3	3	0	0	0	0	programmed cell death 6-interacting protein isoform 2 [Homo sapiens]	97
956.1	GI:40254924	LRRC59	NP_060979.2	0.584963	2	5	2	3	0	0	0	0	2	2	0	0	0	0	2	3	leucine-rich repeat-containing protein 59 [Homo sapiens]	35
986.1	GI:73622130	BOLA2	NP_001026997.1	-2	2	5	4	1	0	0	0	0	2	4	0	0	0	0	1	1	BolA-like protein 2 [Homo sapiens]	17
1004.1	GI:14589951	POLR2E	NP_002686.2	0.584963	2	5	2	3	0	0	0	0	2	2	0	0	0	0	2	3	DNA-directed RNA polymerases I, II, and III subunit RPABC1 [Homo sapiens]	25
1103.1	GI:530401327	PEBP1	XP_005253951.1	-2	2	5	4	1	0	0	1	1	2	3	1	1	0	0	0	0	PREDICTED: phosphatidylethanolamine-binding protein 1 isoform X1 [Homo sapiens]	17
1146.1	GI:530364054	IVNS1ABP	XP_005244900.1	-0.584963	2	5	3	2	1	1	2	2	0	0	1	1	1	1	0	0	PREDICTED: influenza virus NS1A-binding protein isoform X3 [Homo sapiens]	47
1185.1	GI:322302700	ECM1	NP_001189787.1	0.584963	2	5	2	3	0	0	2	2	0	0	1	1	2	2	0	0	extracellular matrix protein 1 isoform 3 precursor [Homo sapiens]	64
1193.1	GI:239046743	NDFIP2	NP_001154879.1	-0.584963	2	5	3	2	0	0	0	0	2	3	0	0	0	0	2	2	NEDD4 family-interacting protein 2 isoform 2 [Homo sapiens]	34
1269.1	GI:47132587	PRKCDBP	NP_659477.2	0.584963	1	5	2	3	1	1	0	0	1	1	1	2	1	1	0	0	protein kinase C delta-binding protein [Homo sapiens]	28
1275.1	GI:4506643	RPL37A	NP_000989.1	-0.584963	1	5	3	2	1	1	0	0	1	2	1	1	0	0	1	1	60S ribosomal protein L37a [Homo sapiens]	10
1286.1	GI:4502337	AZGP1	NP_001176.1	0.584963	1	5	2	3	0	0	2	2	0	0	1	1	2	2	0	0	zinc-alpha-2-glycoprotein precursor [Homo sapiens]	34
1322.1	GI:24430144	GSTA3	NP_000838.3	-0.584963	1	5	3	2	1	2	1	1	0	0	1	1	1	1	0	0	glutathione S-transferase A3 [Homo sapiens]	25
597.1	GI:38683855	PTCD3	NP_060422.4	2	4	5	1	4	1	1	0	0	0	0	4	4	0	0	0	0	pentatricopeptide repeat domain-containing protein 3, mitochondrial precursor [Homo sapiens]	79
628.1	GI:117168248	PTPLAD1	NP_057479.2	6.64386	4	9	0	9	0	0	0	0	0	0	2	3	1	2	3	4	very-long-chain (3R)-3-hydroxyacyl-[acyl-carrier protein] dehydratase 3 [Homo sapiens]	43
493.1	GI:4506289	PTPN1	NP_002818.1	6.64386	5	5	0	5	0	0	0	0	0	0	0	0	5	5	0	0	tyrosine-protein phosphatase non-receptor type 1 isoform 1 [Homo sapiens]	50
67.1	GI:4826960	QARS	NP_005042.1	3.32193	20	22	2	20	2	2	0	0	0	0	18	20	0	0	0	0	glutamine--tRNA ligase isoform a [Homo sapiens]	88
780.1	GI:4506363	RAB13	NP_002861.1	1.58496	3	4	1	3	0	0	0	0	1	1	0	0	0	0	3	3	ras-related protein Rab-13 isoform 1 [Homo sapiens]	23
723.1	GI:10880989	RAB18	NP_067075.1	6.64386	4	4	0	4	0	0	0	0	0	0	0	0	0	0	4	4	ras-related protein Rab-18 isoform 1 [Homo sapiens]	23
809.1	GI:55743118	RAB3GAP1	NP_036365.1	6.64386	3	3	0	3	0	0	0	0	0	0	3	3	0	0	0	0	rab3 GTPase-activating protein catalytic subunit isoform 2 [Homo sapiens]	110
869.1	GI:530375227	RAB7A	XP_005247808.1	1.58496	3	4	1	3	0	0	0	0	1	1	0	0	0	0	3	3	PREDICTED: ras-related protein Rab-7a isoform X1 [Homo sapiens]	18
495.1	GI:5453555	RAN	NP_006316.1	2	5	10	2	8	0	0	0	0	2	2	0	0	1	1	5	7	GTP-binding nuclear protein Ran [Homo sapiens]	24
34.1	GI:530368776	RANBP2	XP_005264063.1	6.64386	28	33	0	33	0	0	0	0	0	0	27	28	5	5	0	0	PREDICTED: E3 SUMO-protein ligase RanBP2 isoform X5 [Homo sapiens]	349
242.1	GI:530420278	RANGAP1	XP_005261753.1	6.64386	10	16	0	16	0	0	0	0	0	0	6	6	9	10	0	0	PREDICTED: ran GTPase-activating protein 1 isoform X2 [Homo sapiens]	68
266.1	GI:15149476	RARS	NP_002878.2	1.58496	9	12	3	9	0	0	3	3	0	0	0	0	9	9	0	0	arginine--tRNA ligase, cytoplasmic [Homo sapiens]	75
685.1	GI:530397084	RBM4	XP_005274202.1	6.64386	4	4	0	4	0	0	0	0	0	0	0	0	0	0	4	4	PREDICTED: RNA-binding protein 4 isoform X1 [Homo sapiens]	40
571.1	GI:4506457	RCN2	NP_002893.1	1.80735	5	9	2	7	0	0	2	2	0	0	0	0	5	7	0	0	reticulocalbin-2 isoform a precursor [Homo sapiens]	37
893.1	GI:358001101	RDH11	NP_001239579.1	6.64386	3	3	0	3	0	0	0	0	0	0	0	0	0	0	3	3	retinol dehydrogenase 11 isoform 2 precursor [Homo sapiens]	27
890.1	GI:4506489	RFC3	NP_002906.1	6.64386	3	3	0	3	0	0	0	0	0	0	0	0	0	0	3	3	replication factor C subunit 3 isoform 1 [Homo sapiens]	41
806.1	GI:56676335	RIF1	NP_060621.3	6.64386	3	3	0	3	0	0	0	0	0	0	3	3	0	0	0	0	telomere-associated protein RIF1 isoform 1 [Homo sapiens]	274
632.1	GI:8922532	RMDN3	NP_060615.1	6.64386	4	5	0	5	0	0	0	0	0	0	0	0	4	5	0	0	regulator of microtubule dynamics protein 3 [Homo sapiens]	52
227.1	GI:4885583	ROCK1	NP_005397.1	1.58496	10	12	3	9	3	3	0	0	0	0	9	9	0	0	0	0	rho-associated protein kinase 1 [Homo sapiens]	158
874.1	GI:530368786	RPL31	XP_005264068.1	1.58496	3	4	1	3	0	0	0	0	1	1	0	0	0	0	3	3	PREDICTED: 60S ribosomal protein L31 isoform X2 [Homo sapiens]	14
113.1	GI:4506675	RPN1	NP_002941.1	4.39232	15	22	1	21	0	0	1	1	0	0	3	3	15	18	0	0	dolichyl-diphosphooligosaccharide--protein glycosyltransferase subunit 1 precursor [Homo sapiens]	69
141.1	GI:530418273	RPN2	XP_005260550.1	6.64386	14	18	0	18	0	0	0	0	0	0	0	0	14	18	0	0	PREDICTED: dolichyl-diphosphooligosaccharide--protein glycosyltransferase subunit 2 isoform X3 [Homo sapiens]	66
769.1	GI:4506711	RPS27	NP_001021.1	1	3	9	3	6	0	0	0	0	2	3	1	1	0	0	2	5	40S ribosomal protein S27 [Homo sapiens]	9
176.1	GI:15718687	RPS3	NP_000996.2	1.18442	12	36	11	25	1	1	1	1	9	9	2	2	2	2	12	21	40S ribosomal protein S3 isoform 1 [Homo sapiens]	27
327.1	GI:4506753	RUVBL1	NP_003698.1	1	8	12	4	8	0	0	4	4	0	0	0	0	8	8	0	0	ruvB-like 1 [Homo sapiens]	50
665.1	GI:530418048	SAMHD1	XP_005260441.1	6.64386	4	4	0	4	0	0	0	0	0	0	0	0	4	4	0	0	PREDICTED: deoxynucleoside triphosphate triphosphohydrolase SAMHD1 isoform X1 [Homo sapiens]	68
396.1	GI:225543166	SAMM50	NP_056195.3	2.58496	6	7	1	6	1	1	0	0	0	0	0	0	6	6	0	0	sorting and assembly machinery component 50 homolog [Homo sapiens]	52
906.1	GI:16445421	SCAMP3	NP_443069.1	6.64386	3	4	0	4	0	0	0	0	0	0	1	1	0	0	3	3	secretory carrier-associated membrane protein 3 isoform 2 [Homo sapiens]	35
545.1	GI:530403382	SCFD1	XP_005267526.1	6.64386	5	5	0	5	0	0	0	0	0	0	0	0	5	5	0	0	PREDICTED: sec1 family domain-containing protein 1 isoform X1 [Homo sapiens]	70
902.1	GI:281182727	SCO2	NP_001162582.1	6.64386	3	3	0	3	0	0	0	0	0	0	0	0	0	0	3	3	protein SCO2 homolog, mitochondrial precursor [Homo sapiens]	30
431.1	GI:530430833	SCRIB	XP_005276862.1	1.32193	6	7	2	5	2	2	0	0	0	0	4	4	1	1	0	0	PREDICTED: protein scribble homolog isoform X2 [Homo sapiens]	175
848.1	GI:530400556	SCYL2	XP_005269075.1	6.64386	3	4	0	4	0	0	0	0	0	0	4	4	0	0	0	0	PREDICTED: SCY1-like protein 2 isoform X2 [Homo sapiens]	104
478.1	GI:380837121	SEC22B	NP_004883.3	6.64386	5	6	0	6	0	0	0	0	0	0	0	0	0	0	5	6	vesicle-trafficking protein SEC22b precursor [Homo sapiens]	25
423.1	GI:6005824	SEC23IP	NP_009121.1	6.64386	6	6	0	6	0	0	0	0	0	0	6	6	0	0	0	0	SEC23-interacting protein [Homo sapiens]	111
385.1	GI:6005872	SEC63	NP_009145.1	6.64386	6	7	0	7	0	0	0	0	0	0	6	7	0	0	0	0	translocation protein SEC63 homolog [Homo sapiens]	88
542.1	GI:530404461	SEL1L	XP_005268046.1	6.64386	5	5	0	5	0	0	0	0	0	0	5	5	0	0	0	0	PREDICTED: protein sel-1 homolog 1 isoform X2 [Homo sapiens]	86
614.1	GI:530414283	SERPINB3	XP_005266793.1	1	4	6	2	4	0	0	2	2	0	0	2	2	2	2	0	0	PREDICTED: serpin B3 isoform X1 [Homo sapiens]	45
319.1	GI:530397542	SERPINH1	XP_005274427.1	3	8	9	1	8	0	0	1	1	0	0	0	0	8	8	0	0	PREDICTED: serpin H1 isoform X1 [Homo sapiens]	46
497.1	GI:23618867	SFXN1	NP_073591.2	6.64386	5	6	0	6	0	0	0	0	0	0	0	0	0	0	5	6	sideroflexin-1 [Homo sapiens]	36
854.1	GI:530393060	SFXN4	XP_005269582.1	6.64386	3	3	0	3	0	0	0	0	0	0	0	0	0	0	3	3	PREDICTED: sideroflexin-4 isoform X1 [Homo sapiens]	37
822.1	GI:530425366	SGTA	XP_005259672.1	6.64386	3	3	0	3	0	0	0	0	0	0	0	0	0	0	3	3	PREDICTED: small glutamine-rich tetratricopeptide repeat-containing protein alpha isoform X1 [Homo sapiens]	31
686.1	GI:530396193	NXF1	XP_005273769.1	0	4	4	2	2	0	0	2	2	0	0	0	0	2	2	0	0	PREDICTED: nuclear RNA export factor 1 isoform X1 [Homo sapiens]	75
720.1	GI:187608545	CEP55	NP_001120654.1	0	4	4	2	2	0	0	2	2	0	0	0	0	2	2	0	0	centrosomal protein of 55 kDa [Homo sapiens]	54
601.1	GI:217330644	WDR12	NP_060726.3	-1.58496	4	4	3	1	1	1	2	2	0	0	0	0	1	1	0	0	ribosome biogenesis protein WDR12 [Homo sapiens]	48
637.1	GI:8393259	TFIP11	NP_036275.1	-1.58496	4	4	3	1	3	3	0	0	0	0	1	1	0	0	0	0	tuftelin-interacting protein 11 [Homo sapiens]	97
620.1	GI:57242805	TDP1	NP_001008744.1	-6.64386	4	4	4	0	0	0	4	4	0	0	0	0	0	0	0	0	tyrosyl-DNA phosphodiesterase 1 [Homo sapiens]	68
670.1	GI:530415614	PNKP	XP_005258531.1	-6.64386	4	4	4	0	0	0	4	4	0	0	0	0	0	0	0	0	PREDICTED: bifunctional polynucleotide phosphatase/kinase isoform X1 [Homo sapiens]	57
674.1	GI:530412807	CACNB1	XP_005257703.1	-6.64386	4	4	4	0	4	4	0	0	0	0	0	0	0	0	0	0	PREDICTED: voltage-dependent L-type calcium channel subunit beta-1 isoform X2 [Homo sapiens]	44
681.1	GI:530402916	PARP2	XP_005267304.1	-6.64386	4	4	4	0	0	0	4	4	0	0	0	0	0	0	0	0	PREDICTED: poly [ADP-ribose] polymerase 2 isoform X1 [Homo sapiens]	57
691.1	GI:530390632	DAPK1	XP_005251813.1	-6.64386	4	4	4	0	4	4	0	0	0	0	0	0	0	0	0	0	PREDICTED: death-associated protein kinase 1 isoform X2 [Homo sapiens]	160
698.1	GI:530382581	DEK	XP_005249447.1	-6.64386	4	4	4	0	0	0	4	4	0	0	0	0	0	0	0	0	PREDICTED: protein DEK isoform X1 [Homo sapiens]	39
708.1	GI:4506621	RPL26	NP_000978.1	-6.64386	4	4	4	0	0	0	0	0	4	4	0	0	0	0	0	0	60S ribosomal protein L26 [Homo sapiens]	17
724.1	GI:8923900	CMAS	NP_061156.1	-1.58496	3	4	3	1	0	0	3	3	0	0	0	0	1	1	0	0	N-acylneuraminate cytidylyltransferase [Homo sapiens]	48
734.1	GI:4758796	DRG1	NP_004138.1	0	3	4	2	2	0	0	0	0	2	2	0	0	0	0	2	2	developmentally-regulated GTP-binding protein 1 [Homo sapiens]	41
742.1	GI:4506455	RCN1	NP_002892.1	0	3	4	2	2	0	0	2	2	0	0	0	0	2	2	0	0	reticulocalbin-1 precursor [Homo sapiens]	39
748.1	GI:31415882	EXOSC8	NP_852480.1	0	3	4	2	2	0	0	0	0	2	2	0	0	0	0	2	2	exosome complex component RRP43 [Homo sapiens]	30
757.1	GI:21281677	WDR36	NP_644810.1	0	3	4	2	2	2	2	0	0	0	0	1	2	0	0	0	0	WD repeat-containing protein 36 [Homo sapiens]	105
604.1	GI:193211480	SKIV2L2	NP_056175.3	6.64386	4	5	0	5	0	0	0	0	0	0	4	5	0	0	0	0	superkiller viralicidic activity 2-like 2 [Homo sapiens]	118
767.1	GI:47419936	SRPK1	NP_003128.3	-6.64386	3	4	4	0	3	4	0	0	0	0	0	0	0	0	0	0	SRSF protein kinase 1 [Homo sapiens]	74
768.1	GI:4507951	YWHAH	NP_003396.1	0	3	4	2	2	0	0	0	0	2	2	0	0	0	0	2	2	14-3-3 protein eta [Homo sapiens]	28
771.1	GI:27894339	KRT23	NP_056330.3	0	3	4	2	2	0	0	2	2	0	0	0	0	2	2	0	0	keratin, type I cytoskeletal 23 isoform 1 [Homo sapiens]	48
376.1	GI:4506975	SLC12A2	NP_001037.1	6.64386	7	7	0	7	0	0	0	0	0	0	7	7	0	0	0	0	solute carrier family 12 member 2 isoform 1 [Homo sapiens]	131
566.1	GI:5032093	SLC1A5	NP_005619.1	6.64386	5	6	0	6	0	0	0	0	0	0	2	2	4	4	0	0	neutral amino acid transporter B(0) isoform 1 [Homo sapiens]	57
782.1	GI:334724463	TWF1	NP_002813.3	-1.58496	3	4	3	1	0	0	0	0	3	3	0	0	0	0	1	1	twinfilin-1 isoform 2 [Homo sapiens]	40
712.1	GI:401461821	SLC25A10	NP_001257817.1	6.64386	4	5	0	5	0	0	0	0	0	0	0	0	0	0	5	5	mitochondrial dicarboxylate carrier isoform 1 [Homo sapiens]	32
793.1	GI:91199540	DLD	NP_000099.2	-6.64386	3	4	4	0	2	2	2	2	0	0	0	0	0	0	0	0	dihydrolipoyl dehydrogenase, mitochondrial precursor [Homo sapiens]	54
794.1	GI:78214522	RPL38	NP_001030335.1	0	3	4	2	2	0	0	0	0	2	2	0	0	0	0	2	2	60S ribosomal protein L38 [Homo sapiens]	8
797.1	GI:6912634	RPL13A	NP_036555.1	-1.58496	3	4	3	1	0	0	0	0	3	3	0	0	0	0	1	1	60S ribosomal protein L13a isoform 1 [Homo sapiens]	24
203.1	GI:7657581	SLC25A13	NP_055066.1	6.64386	11	11	0	11	0	0	0	0	0	0	0	0	11	11	0	0	calcium-binding mitochondrial carrier protein Aralar2 isoform 2 [Homo sapiens]	74
354.1	GI:6031192	SLC25A3	NP_005879.1	3.32193	7	11	1	10	0	0	0	0	1	1	1	1	1	1	7	8	phosphate carrier protein, mitochondrial isoform a precursor [Homo sapiens]	40
347.2	GI:55749577	SLC25A4	NP_001142.2	1.45943	5	15	4	11	0	0	0	0	4	4	2	2	2	2	3	7	ADP/ATP translocase 1 [Homo sapiens]	33
347.1	GI:156071459	SLC25A5	NP_001143.2	1.67807	7	21	5	16	0	0	0	0	5	5	3	3	1	1	6	12	ADP/ATP translocase 2 [Homo sapiens]	33
347.3	GI:156071462	SLC25A6	NP_001627.2	2	5	20	4	16	0	0	0	0	4	4	3	3	2	2	4	11	ADP/ATP translocase 3 [Homo sapiens]	33
278.1	GI:530390456	SLC27A4	XP_005251729.1	6.64386	9	9	0	9	0	0	0	0	0	0	0	0	9	9	0	0	PREDICTED: long-chain fatty acid transport protein 4 isoform X1 [Homo sapiens]	73
828.1	GI:530420503	EIF3D	XP_005261859.1	0	3	4	2	2	0	0	2	2	0	0	0	0	2	2	0	0	PREDICTED: eukaryotic translation initiation factor 3 subunit D isoform X1 [Homo sapiens]	58
136.1	GI:65506891	SLC3A2	NP_002385.3	6.64386	14	24	0	24	0	0	0	0	0	0	11	14	9	10	0	0	4F2 cell-surface antigen heavy chain isoform c [Homo sapiens]	68
837.1	GI:530412640	RPL19	XP_005257621.1	0	3	4	2	2	0	0	0	0	2	2	0	0	0	0	2	2	PREDICTED: 60S ribosomal protein L19 isoform X1 [Homo sapiens]	23
721.1	GI:157388961	SLFN11	NP_001098059.1	6.64386	4	5	0	5	0	0	0	0	0	0	4	5	0	0	0	0	schlafen family member 11 [Homo sapiens]	103
834.1	GI:530415116	SMARCA4	XP_005260093.1	6.64386	3	3	0	3	0	0	0	0	0	0	3	3	0	0	0	0	PREDICTED: transcription activator BRG1 isoform X12 [Homo sapiens]	182
849.1	GI:530399644	CPSF6	XP_005268647.1	0	3	4	2	2	0	0	2	2	0	0	0	0	2	2	0	0	PREDICTED: cleavage and polyadenylation specificity factor subunit 6 isoform X3 [Homo sapiens]	59
847.1	GI:530400737	SMARCC2	XP_005269161.1	1	3	3	1	2	1	1	0	0	0	0	2	2	0	0	0	0	PREDICTED: SWI/SNF complex subunit SMARCC2 isoform X4 [Homo sapiens]	127
872.1	GI:530372938	RPL15	XP_005265420.1	-1.58496	3	4	3	1	1	1	0	0	2	2	0	0	0	0	1	1	PREDICTED: 60S ribosomal protein L15 isoform X1 [Homo sapiens]	24
215.1	GI:527317371	SMC1A	NP_001268392.1	6.64386	11	11	0	11	0	0	0	0	0	0	11	11	0	0	0	0	structural maintenance of chromosomes protein 1A isoform 2 [Homo sapiens]	141
287.1	GI:388240808	SMC2	NP_001252531.1	6.64386	9	9	0	9	0	0	0	0	0	0	9	9	0	0	0	0	structural maintenance of chromosomes protein 2 [Homo sapiens]	136
883.1	GI:520975432	CRNKL1	NP_001265557.1	-6.64386	3	4	4	0	0	0	3	4	0	0	0	0	0	0	0	0	crooked neck-like protein 1 isoform d [Homo sapiens]	83
75.1	GI:4885399	SMC3	NP_005436.1	6.64386	19	21	0	21	0	0	0	0	0	0	20	21	0	0	0	0	structural maintenance of chromosomes protein 3 [Homo sapiens]	141
892.1	GI:38016911	STOM	NP_004090.4	0	3	4	2	2	0	0	0	0	2	2	0	0	0	0	2	2	erythrocyte band 7 integral membrane protein isoform a [Homo sapiens]	32
899.1	GI:29171734	AGO2	NP_036286.2	0	3	4	2	2	2	2	0	0	0	0	2	2	0	0	0	0	protein argonaute-2 isoform 1 [Homo sapiens]	97
211.1	GI:530373789	SMC4	XP_005247113.1	6.64386	11	11	0	11	0	0	0	0	0	0	11	11	0	0	0	0	PREDICTED: structural maintenance of chromosomes protein 4 isoform X1 [Homo sapiens]	144
941.1	GI:4885165	CSTA	NP_005204.1	-1.58496	2	4	3	1	0	0	2	2	1	1	0	0	1	1	0	0	cystatin-A [Homo sapiens]	11
949.1	GI:4506715	RPS28	NP_001022.1	0	2	4	2	2	0	0	0	0	2	2	0	0	0	0	2	2	40S ribosomal protein S28 [Homo sapiens]	8
953.1	GI:4504985	LGALS7	NP_002298.1	-1.58496	2	4	3	1	0	0	2	3	0	0	0	0	1	1	0	0	galectin-7 [Homo sapiens]	15
980.1	GI:12408675	PFDN2	NP_036526.2	0	2	4	2	2	0	0	0	0	2	2	0	0	0	0	2	2	prefoldin subunit 2 [Homo sapiens]	17
987.1	GI:56699482	FAM98A	NP_056290.3	-1.58496	2	4	3	1	0	0	2	3	0	0	0	0	1	1	0	0	protein FAM98A [Homo sapiens]	55
989.1	GI:51479192	RING1	NP_002922.2	0	2	4	2	2	0	0	1	1	1	1	0	0	2	2	0	0	E3 ubiquitin-protein ligase RING1 [Homo sapiens]	42
991.1	GI:5031635	CFL1	NP_005498.1	1.58496	2	4	1	3	0	0	0	0	1	1	0	0	1	1	2	2	cofilin-1 [Homo sapiens]	18
992.1	GI:4759156	SNRPA	NP_004587.1	-1.58496	2	4	3	1	0	0	0	0	2	3	0	0	0	0	1	1	U1 small nuclear ribonucleoprotein A [Homo sapiens]	31
1009.1	GI:98991767	TAB3	NP_690000.2	0	2	4	2	2	0	0	2	2	0	0	0	0	2	2	0	0	TGF-beta-activated kinase 1 and MAP3K7-binding protein 3 [Homo sapiens]	79
1016.1	GI:88014625	SKA1	NP_001034624.1	0	2	4	2	2	0	0	0	0	2	2	0	0	0	0	2	2	spindle and kinetochore-associated protein 1 [Homo sapiens]	29
1042.1	GI:5802974	PRDX3	NP_006784.1	0	2	4	2	2	0	0	0	0	2	2	0	0	0	0	2	2	thioredoxin-dependent peroxide reductase, mitochondrial isoform a precursor [Homo sapiens]	28
1094.1	GI:530410596	VAMP2	XP_005256832.1	1.58496	2	4	1	3	0	0	0	0	1	1	0	0	0	0	2	3	PREDICTED: vesicle-associated membrane protein 2 isoform X1 [Homo sapiens]	13
1140.1	GI:530375115	RPL24	XP_005247754.1	-1.58496	2	4	3	1	0	0	0	0	2	3	0	0	0	0	1	1	PREDICTED: 60S ribosomal protein L24 isoform X1 [Homo sapiens]	14
1148.1	GI:530363220	SLC16A1	XP_005271207.1	1.58496	2	4	1	3	0	0	1	1	0	0	1	1	2	2	0	0	PREDICTED: monocarboxylate transporter 1 isoform X1 [Homo sapiens]	54
1164.1	GI:4759012	RAB9A	NP_004242.1	0	2	4	2	2	0	0	0	0	2	2	0	0	0	0	2	2	ras-related protein Rab-9A [Homo sapiens]	23
1167.1	GI:4506679	RPS10	NP_001005.1	-1.58496	2	4	3	1	0	0	0	0	2	3	0	0	0	0	1	1	40S ribosomal protein S10 [Homo sapiens]	19
1175.1	GI:41327776	DDX47	NP_957518.1	0	2	4	2	2	0	0	2	2	0	0	0	0	2	2	0	0	probable ATP-dependent RNA helicase DDX47 isoform 2 [Homo sapiens]	45
1271.1	GI:4507129	SNRPE	NP_003085.1	0	1	4	2	2	1	1	0	0	1	1	1	1	0	0	1	1	small nuclear ribonucleoprotein E [Homo sapiens]	11
505.1	GI:148839305	SMCHD1	NP_056110.2	1.32193	5	7	2	5	2	2	0	0	0	0	5	5	0	0	0	0	structural maintenance of chromosomes flexible hinge domain-containing protein 1 [Homo sapiens]	226
557.1	GI:530369274	SMPD4	XP_005263762.1	6.64386	5	5	0	5	0	0	0	0	0	0	5	5	0	0	0	0	PREDICTED: sphingomyelin phosphodiesterase 4 isoform X8 [Homo sapiens]	60
729.1	GI:5902034	PWP1	NP_008993.1	-1	3	3	2	1	2	2	0	0	0	0	1	1	0	0	0	0	periodic tryptophan protein 1 homolog [Homo sapiens]	56
152.1	GI:77404397	SND1	NP_055205.2	6.64386	13	15	0	15	0	0	0	0	0	0	13	15	0	0	0	0	staphylococcal nuclease domain-containing protein 1 [Homo sapiens]	102
487.1	GI:162417971	SPCS2	NP_055567.2	6.64386	5	5	0	5	0	0	0	0	0	0	0	0	0	0	5	5	signal peptidase complex subunit 2 [Homo sapiens]	25
764.1	GI:11345462	SPCS3	NP_068747.1	6.64386	3	4	0	4	0	0	0	0	0	0	0	0	0	0	3	4	signal peptidase complex subunit 3 [Homo sapiens]	20
845.1	GI:530402214	SPG20	XP_005266372.1	6.64386	3	5	0	5	0	0	0	0	0	0	3	3	1	2	0	0	PREDICTED: spartin isoform X3 [Homo sapiens]	73
745.1	GI:428755338	CUEDC1	NP_001258804.1	-6.64386	3	3	3	0	0	0	3	3	0	0	0	0	0	0	0	0	CUE domain-containing protein 1 [Homo sapiens]	42
624.1	GI:4505571	SQSTM1	NP_003891.1	1.32193	4	7	2	5	0	0	2	2	0	0	0	0	4	5	0	0	sequestosome-1 isoform 1 [Homo sapiens]	48
680.1	GI:530404536	SRP54	XP_005268081.1	6.64386	4	4	0	4	0	0	0	0	0	0	0	0	4	4	0	0	PREDICTED: signal recognition particle 54 kDa protein isoform X1 [Homo sapiens]	49
750.1	GI:296923797	PACSIN3	NP_001171903.1	-6.64386	3	3	3	0	2	2	1	1	0	0	0	0	0	0	0	0	protein kinase C and casein kinase substrate in neurons protein 3 [Homo sapiens]	48
751.1	GI:270265876	TRIM72	NP_001008275.2	-6.64386	3	3	3	0	3	3	0	0	0	0	0	0	0	0	0	0	tripartite motif-containing protein 72 [Homo sapiens]	53
786.1	GI:24497620	SRP68	NP_055045.2	6.64386	3	3	0	3	0	0	0	0	0	0	0	0	3	3	0	0	signal recognition particle subunit SRP68 isoform 1 [Homo sapiens]	71
627.1	GI:23308697	SRPR	NP_003130.2	6.64386	4	4	0	4	0	0	0	0	0	0	2	2	2	2	0	0	signal recognition particle receptor subunit alpha isoform 1 [Homo sapiens]	70
393.1	GI:284795266	SRPRB	NP_067026.3	6.64386	6	6	0	6	0	0	0	0	0	0	0	0	0	0	6	6	signal recognition particle receptor subunit beta [Homo sapiens]	30
758.1	GI:190684675	XRCC1	NP_006288.2	-6.64386	3	3	3	0	3	3	0	0	0	0	0	0	0	0	0	0	DNA repair protein XRCC1 [Homo sapiens]	69
789.1	GI:169404009	SSR1	NP_003135.2	6.64386	3	4	0	4	0	0	0	0	0	0	0	0	0	0	3	4	translocon-associated protein subunit alpha precursor [Homo sapiens]	32
765.1	GI:105990535	F5	NP_000121.2	-6.64386	3	3	3	0	0	0	1	1	2	2	0	0	0	0	0	0	coagulation factor V precursor [Homo sapiens]	252
656.1	GI:5454090	SSR4	NP_006271.1	6.64386	4	6	0	6	0	0	0	0	0	0	0	0	0	0	4	6	translocon-associated protein subunit delta isoform 2 precursor [Homo sapiens]	19
774.1	GI:115511049	GNA11	NP_002058.2	-6.64386	3	3	3	0	0	0	0	0	3	3	0	0	0	0	0	0	guanine nucleotide-binding protein subunit alpha-11 [Homo sapiens]	42
564.1	GI:515869342	ST13	NP_001265518.1	6.64386	5	6	0	6	0	0	0	0	0	0	0	0	5	6	0	0	hsc70-interacting protein isoform 2 [Homo sapiens]	40
802.1	GI:6274552	STAT1	NP_009330.1	6.64386	3	3	0	3	0	0	0	0	0	0	3	3	0	0	0	0	signal transducer and activator of transcription 1-alpha/beta isoform alpha [Homo sapiens]	87
424.1	GI:5803181	STIP1	NP_006810.1	6.64386	6	6	0	6	0	0	0	0	0	0	0	0	6	6	0	0	stress-induced-phosphoprotein 1 isoform b [Homo sapiens]	63
260.1	GI:511630715	STT3A	NP_001265432.1	6.64386	9	11	0	11	0	0	0	0	0	0	3	3	8	8	0	0	dolichyl-diphosphooligosaccharide--protein glycosyltransferase subunit STT3A isoform a [Homo sapiens]	80
490.1	GI:30578410	STT3B	NP_849193.1	6.64386	5	6	0	6	0	0	0	0	0	0	6	6	0	0	0	0	dolichyl-diphosphooligosaccharide--protein glycosyltransferase subunit STT3B [Homo sapiens]	94
610.1	GI:118600975	STXBP3	NP_009200.2	2	4	5	1	4	0	0	0	0	1	1	1	1	3	3	0	0	syntaxin-binding protein 3 [Homo sapiens]	68
515.1	GI:6678271	TARDBP	NP_031401.1	3.16993	5	10	1	9	0	0	1	1	0	0	0	0	5	6	3	3	TAR DNA-binding protein 43 [Homo sapiens]	45
792.1	GI:93102371	PBRM1	NP_060783.3	-1	3	3	2	1	2	2	0	0	0	0	1	1	0	0	0	0	protein polybromo-1 [Homo sapiens]	181
249.1	GI:386642862	TARS	NP_001245367.1	6.64386	10	10	0	10	0	0	0	0	0	0	10	10	0	0	0	0	threonine--tRNA ligase, cytoplasmic isoform 2 [Homo sapiens]	87
577.1	GI:299758465	TBC1D15	NP_073608.4	6.64386	5	7	0	7	0	0	0	0	0	0	3	3	4	4	0	0	TBC1 domain family member 15 isoform 1 [Homo sapiens]	79
[truncated: 876 more rows]
