# Supplementary material for: GPRC5A suppresses protein synthesis at the endoplasmic reticulum to prevent radiation-induced lung tumorigenesis
Source: Nat Commun. 2016 Jun 8;7:11795. doi: 10.1038/ncomms11795 (PMC4899846; doi:10.1038/ncomms11795)
Supplement: Supplementary Data 3 — Raw data of quantitative global proteomics from human H1299 cells. [file ncomms11795-s4.xlsx]

## Sheet: mTRQ raw data
Supplementary Data 3. Raw data of quantitative global proteomics from human H1299 cells
Protein Group ID	# Proteins	# Unique Peptides	# Peptides	# PSMs	Gene	RefSeq ID	Master Protein Description	Light Found	Heavy Found	Significant 2SD	Top Area Log 2 Ratio H/L	Ratio Heavy/Light	Ratio Counts	Light Sum Area	Heavy Sum Area
2376	1	2	2	2	AAMDC	NP_078960.1	AAMDC NP_078960.1 mth938 domain-containing protein [Homo sapiens]	Not Found	High	#REF!	6.62936				21000000
1618	3	38	52	545	HSPA1B	XP_005275454.1	HSPA1B XP_005275454.1 PREDICTED: heat shock 70 kDa protein 1A/1B isoform X1 [Homo sapiens]	High	High	#REF!	2.21883	36.2	52	5800000000	27000000000
1896	2	2	2	3	ACP1	NP_004291.1	ACP1 NP_004291.1 low molecular weight phosphotyrosine protein phosphatase isoform c [Homo sapiens]	Not Found	High	#REF!	6.62936				2300000
896	1	1	2	2	AKR1A1	NP_001189343.1	AKR1A1 NP_001189343.1 alcohol dehydrogenase [NADP(+)] [Homo sapiens]	Not Found	High	#REF!	6.62936				10000000
1665	5	3	3	4	CDKN2A	XP_005251398.1	CDKN2A XP_005251398.1 PREDICTED: cyclin-dependent kinase inhibitor 2A isoform X1 [Homo sapiens]	Not Found	High	#REF!	6.62936				94000000
570	3	3	3	3	CENPV	NP_859067.2	CENPV NP_859067.2 centromere protein V [Homo sapiens]	Not Found	High	#REF!	6.62936				22000000
383	4	4	4	5	CNP	XP_005277062.1	CNP XP_005277062.1 PREDICTED: 2',3'-cyclic-nucleotide 3'-phosphodiesterase isoform X1 [Homo sapiens]	Not Found	High	#REF!	6.62936				15000000
775	2	2	2	2	COASY	XP_005257759.1	COASY XP_005257759.1 PREDICTED: bifunctional coenzyme A synthase isoform X1 [Homo sapiens]	Not Found	High	#REF!	6.62936				25000000
2483	6	2	2	2	CTBP1	XP_005272316.1	CTBP1 XP_005272316.1 PREDICTED: C-terminal-binding protein 1 isoform X1 [Homo sapiens]	High	High	#REF!	6.62936				2000000
795	2	4	4	4	CXorf57	NP_060485.4	CXorf57 NP_060485.4 uncharacterized protein CXorf57 isoform 1 [Homo sapiens]	Not Found	High	#REF!	6.62936				27000000
2481	1	6	6	6	PPAT	NP_002694.3	PPAT NP_002694.3 amidophosphoribosyltransferase proprotein [Homo sapiens]	Peak Found	High	#REF!	2.34239	11.05	1	14000000	71000000
76	3	2	2	2	DDI2	XP_005246074.1	DDI2 XP_005246074.1 PREDICTED: protein DDI1 homolog 2 isoform X1 [Homo sapiens]	Not Found	High	#REF!	6.62936				22000000
2024	1	2	2	3	DHCR7	NP_001351.2	DHCR7 NP_001351.2 7-dehydrocholesterol reductase [Homo sapiens]	High	High	#REF!	6.62936				13000000
1774	1	1	2	3	DYNLL2	NP_542408.1	DYNLL2 NP_542408.1 dynein light chain 2, cytoplasmic [Homo sapiens]	Not Found	High	#REF!	6.62936				11000000
1867	2	2	2	2	ENY2	NP_064574.1	ENY2 NP_064574.1 transcription and mRNA export factor ENY2 isoform 1 [Homo sapiens]	High	Peak Found	#REF!	6.62936				49000000
1011	5	3	3	3	FHL1	NP_001153173.1	FHL1 NP_001153173.1 four and a half LIM domains protein 1 isoform 3 precursor [Homo sapiens]	Not Found	High	#REF!	6.62936				34000000
117	7	2	2	2	GAK	NP_005246.2	GAK NP_005246.2 cyclin-G-associated kinase [Homo sapiens]	High	High	#REF!	6.62936				12000000
1716	1	2	2	2	GALK1	NP_000145.1	GALK1 NP_000145.1 galactokinase [Homo sapiens]	Not Found	High	#REF!	6.62936				4100000
2326	3	3	3	3	DHFR	NP_000782.1	DHFR NP_000782.1 dihydrofolate reductase [Homo sapiens]	Peak Found	High	#REF!	2.27302	8.82	1	12000000	58000000
458	2	2	2	2	GCDH	NP_000150.1	GCDH NP_000150.1 glutaryl-CoA dehydrogenase, mitochondrial isoform a precursor [Homo sapiens]	Not Found	High	#REF!	6.62936				10000000
746	1	5	5	5	GLA	NP_000160.1	GLA NP_000160.1 alpha-galactosidase A precursor [Homo sapiens]	Not Found	High	#REF!	6.62936				42000000
2390	1	2	2	2	HMGN5	NP_110390.1	HMGN5 NP_110390.1 high mobility group nucleosome-binding domain-containing protein 5 [Homo sapiens]	Not Found	High	#REF!	6.62936				14000000
503	3	2	2	2	LIG3	XP_005258027.1	LIG3 XP_005258027.1 PREDICTED: DNA ligase 3 isoform X1 [Homo sapiens]	Not Found	High	#REF!	6.62936				17000000
1474	3	2	2	2	MRPL21	XP_005273880.1	MRPL21 XP_005273880.1 PREDICTED: 39S ribosomal protein L21, mitochondrial isoform X1 [Homo sapiens]	Not Found	High	#REF!	6.62936				21000000
899	1	3	3	4	MRPS35	NP_068593.2	MRPS35 NP_068593.2 28S ribosomal protein S35, mitochondrial isoform 1 precursor [Homo sapiens]	High	High	#REF!	6.62936				10000000
1307	2	2	2	2	MTPAP	NP_060579.3	MTPAP NP_060579.3 poly(A) RNA polymerase, mitochondrial precursor [Homo sapiens]	Not Found	High	#REF!	6.62936				4600000
1484	3	2	2	2	NDUFAF3	NP_951032.1	NDUFAF3 NP_951032.1 NADH dehydrogenase [ubiquinone] 1 alpha subcomplex assembly factor 3 isoform a precursor [Homo sapiens]	Not Found	High	#REF!	6.62936				38000000
1792	4	2	2	3	NLE1	NP_060566.2	NLE1 NP_060566.2 notchless protein homolog 1 isoform a [Homo sapiens]	High	High	#REF!	6.62936				23000000
404	1	2	2	2	NUFIP2	NP_065823.1	NUFIP2 NP_065823.1 nuclear fragile X mental retardation-interacting protein 2 [Homo sapiens]	Not Found	High	#REF!	6.62936				5000000
248	3	3	3	3	NUP88	XP_005256716.1	NUP88 XP_005256716.1 PREDICTED: nuclear pore complex protein Nup88 isoform X1 [Homo sapiens]	Not Found	High	#REF!	6.62936				12000000
221	5	2	2	3	PAK4	NP_001014831.1	PAK4 NP_001014831.1 serine/threonine-protein kinase PAK 4 isoform 1 [Homo sapiens]	High	High	#REF!	6.62936				6400000
511	8	2	2	2	PAPOLA	NP_116021.2	PAPOLA NP_116021.2 poly(A) polymerase alpha isoform 1 [Homo sapiens]	Not Found	High	#REF!	6.62936				21000000
1537	2	3	3	3	PDLIM1	NP_066272.1	PDLIM1 NP_066272.1 PDZ and LIM domain protein 1 [Homo sapiens]	Not Found	High	#REF!	6.62936				23000000
185	1	4	4	4	MAD2L1	NP_002349.1	MAD2L1 NP_002349.1 mitotic spindle assembly checkpoint protein MAD2A [Homo sapiens]	Peak Found	High	#REF!	2.09954	5.82	2	28000000	120000000
2037	1	2	2	2	PELO	NP_057030.3	PELO NP_057030.3 protein pelota homolog [Homo sapiens]	Not Found	High	#REF!	6.62936				24000000
2378	10	4	4	4	ENAH	XP_005273238.1	ENAH XP_005273238.1 PREDICTED: protein enabled homolog isoform X1 [Homo sapiens]	Peak Found	High	#REF!	1.87127	5.75	1	8200000	30000000
2506	2	2	2	2	PGLS	NP_036220.1	PGLS NP_036220.1 6-phosphogluconolactonase [Homo sapiens]	Not Found	High	#REF!	6.62936				52000000
331	3	6	6	6	DIS3	NP_055768.3	DIS3 NP_055768.3 exosome complex exonuclease RRP44 isoform a [Homo sapiens]	Peak Found	High	#REF!	1.8365	5.64	1	14000000	50000000
874	3	6	6	16	CTPS1	XP_005270592.1	CTPS1 XP_005270592.1 PREDICTED: CTP synthase 1 isoform X1 [Homo sapiens]	High	High	#REF!	1.41046	5.58	4	79000000	210000000
1360	3	2	2	3	PGM1	NP_001166289.1	PGM1 NP_001166289.1 phosphoglucomutase-1 isoform 2 [Homo sapiens]	High	High	#REF!	6.62936				5900000
712	5	3	3	4	TBCE	XP_005273292.1	TBCE XP_005273292.1 PREDICTED: tubulin-specific chaperone E isoform X1 [Homo sapiens]	High	High	#REF!	1.50696	5.5	1	19000000	54000000
1834	7	22	22	34	PLS3	XP_005268401.1	PLS3 XP_005268401.1 PREDICTED: plastin-3 isoform X1 [Homo sapiens]	High	High	#REF!	2.20163	5.49	15	100000000	460000000
1331	1	10	10	20	BASP1	NP_001258535.1	BASP1 NP_001258535.1 brain acid soluble protein 1 [Homo sapiens]	High	High	#REF!	1.72102	5.44	7	91000000	300000000
1426	1	2	2	3	PGP	NP_001035830.1	PGP NP_001035830.1 phosphoglycolate phosphatase [Homo sapiens]	Not Found	High	#REF!	6.62936				14000000
268	2	2	2	2	PKN1	NP_998725.1	PKN1 NP_998725.1 serine/threonine-protein kinase N1 isoform 1 [Homo sapiens]	Not Found	High	#REF!	6.62936				35000000
1470	1	3	3	3	TSNAX	NP_005990.1	TSNAX NP_005990.1 translin-associated protein X [Homo sapiens]	Peak Found	High	#REF!	0.447459	5.11	2	110000000	150000000
1273	10	2	2	2	UCHL5	XP_005245301.1	UCHL5 XP_005245301.1 PREDICTED: ubiquitin carboxyl-terminal hydrolase isozyme L5 isoform X1 [Homo sapiens]	Peak Found	High	#REF!	2.17383	4.88	1	8200000	37000000
938	2	1	1	1	DCAKD	NP_001122103.1	DCAKD NP_001122103.1 dephospho-CoA kinase domain-containing protein [Homo sapiens]	Peak Found	High	#REF!	2.25481	4.84	1	4400000	21000000
1993	2	13	18	22	PYGL	NP_002854.3	PYGL NP_002854.3 glycogen phosphorylase, liver form isoform 1 [Homo sapiens]	Peak Found	High	#REF!	1.54934	4.8	9	82000000	240000000
873	3	2	2	2	POLRMT	XP_005259637.1	POLRMT XP_005259637.1 PREDICTED: DNA-directed RNA polymerase, mitochondrial isoform X1 [Homo sapiens]	High	Peak Found	#REF!	6.62936				550000
1099	5	2	2	2	ANXA7	NP_004025.1	ANXA7 NP_004025.1 annexin A7 isoform 2 [Homo sapiens]	Peak Found	High	#REF!	2.32193	4.73	2	11000000	55000000
128	4	1	1	1	RNASEH2B	NP_078846.2	RNASEH2B NP_078846.2 ribonuclease H2 subunit B isoform 1 [Homo sapiens]	Peak Found	High	#REF!	2.23001	4.65	1	8100000	38000000
1077	2	1	1	1	WIBG	NP_115721.1	WIBG NP_115721.1 partner of Y14 and mago isoform 1 [Homo sapiens]	Peak Found	High	#REF!	2.23078	4.64	1	4900000	23000000
354	1	1	1	1	ATXN7L3B	NP_001129734.1	ATXN7L3B NP_001129734.1 putative ataxin-7-like protein 3B [Homo sapiens]	Peak Found	High	#REF!	2.20945	4.63	1	8000000	37000000
1488	1	4	4	4	XPO7	NP_055839.3	XPO7 NP_055839.3 exportin-7 [Homo sapiens]	Peak Found	High	#REF!	1.58496	4.58	3	18000000	54000000
459	1	3	3	3	PPIL4	NP_624311.1	PPIL4 NP_624311.1 peptidyl-prolyl cis-trans isomerase-like 4 [Homo sapiens]	Not Found	High	#REF!	6.62936				16000000
556	3	2	2	3	ECI1	NP_001910.2	ECI1 NP_001910.2 enoyl-CoA delta isomerase 1, mitochondrial isoform 1 precursor [Homo sapiens]	High	High	#REF!	1.12553	4.47	2	33000000	72000000
239	3	1	1	1	APEH	NP_001631.3	APEH NP_001631.3 acylamino-acid-releasing enzyme [Homo sapiens]	Peak Found	High	#REF!	2.12029	4.46	1	4600000	20000000
381	6	31	31	56	ACLY	XP_005277080.1	ACLY XP_005277080.1 PREDICTED: ATP-citrate synthase isoform X1 [Homo sapiens]	High	High	#REF!	1.79518	4.45	25	170000000	590000000
407	1	1	1	1	PLAA	NP_001026859.1	PLAA NP_001026859.1 phospholipase A-2-activating protein [Homo sapiens]	High	Peak Found	#REF!	2.12262	4.4	1	6200000	27000000
1540	2	1	1	1	ZRANB2	NP_976225.1	ZRANB2 NP_976225.1 zinc finger Ran-binding domain-containing protein 2 isoform 1 [Homo sapiens]	Peak Found	High	#REF!	2.1375	4.31	1	10000000	44000000
801	2	3	3	3	FAM203B	XP_001126758.1	FAM203B XP_001126758.1 PREDICTED: protein FAM203B [Homo sapiens]	Peak Found	High	#REF!	1.97085	4.3	1	2500000	9800000
2210	2	1	6	7	PYGM	NP_005600.1	PYGM NP_005600.1 glycogen phosphorylase, muscle form isoform 1 [Homo sapiens]	Not Found	Not Found	#REF!	1.48794	4.28	6	82000000	230000000
1032	1	3	3	5	MARCKSL1	NP_075385.1	MARCKSL1 NP_075385.1 MARCKS-related protein [Homo sapiens]	High	High	#REF!	1.662	4.26	1	79000000	250000000
1622	2	1	1	1	CCNB1	NP_114172.1	CCNB1 NP_114172.1 G2/mitotic-specific cyclin-B1 [Homo sapiens]	Peak Found	High	#REF!	2.08377	4.23	1	9200000	39000000
889	1	4	4	5	DRG1	NP_004138.1	DRG1 NP_004138.1 developmentally-regulated GTP-binding protein 1 [Homo sapiens]	High	High	#REF!	1.05889	4.19	3	48000000	100000000
1894	4	1	1	1	NAF1	NP_612395.2	NAF1 NP_612395.2 H/ACA ribonucleoprotein complex non-core subunit NAF1 isoform a [Homo sapiens]	Peak Found	High	#REF!	2.06559	4.18	1	8600000	36000000
408	3	1	1	1	ANAPC7	NP_057322.2	ANAPC7 NP_057322.2 anaphase-promoting complex subunit 7 isoform a [Homo sapiens]	Peak Found	High	#REF!	2.03103	4.12	1	2300000	9400000
2072	2	8	8	27	TXN	NP_003320.2	TXN NP_003320.2 thioredoxin isoform 1 [Homo sapiens]	High	High	#REF!	1.63161	4.1	9	710000000	2200000000
669	2	1	1	1	NFYB	XP_005268966.1	NFYB XP_005268966.1 PREDICTED: nuclear transcription factor Y subunit beta isoform X2 [Homo sapiens]	Peak Found	High	#REF!	2.05889	4.09	1	6000000	25000000
2489	1	1	1	1	HRSP12	NP_005827.1	HRSP12 NP_005827.1 ribonuclease UK114 [Homo sapiens]	Peak Found	High	#REF!	2.03562	4.04	1	10000000	41000000
887	1	2	2	2	CDC73	NP_078805.3	CDC73 NP_078805.3 parafibromin [Homo sapiens]	High	High	#REF!	2.09516	4.01	2	11000000	47000000
2187	6	4	4	5	PRPSAP2	NP_002758.1	PRPSAP2 NP_002758.1 phosphoribosyl pyrophosphate synthase-associated protein 2 isoform 1 [Homo sapiens]	High	High	#REF!	1.37851	4.01	3	50000000	130000000
2124	4	2	2	2	MCMBP	NP_079110.1	MCMBP NP_079110.1 mini-chromosome maintenance complex-binding protein isoform 1 [Homo sapiens]	Peak Found	High	#REF!	2.01381	3.98	1	5200000	21000000
707	2	4	4	4	ZNF326	NP_892021.1	ZNF326 NP_892021.1 DBIRD complex subunit ZNF326 isoform 1 [Homo sapiens]	Peak Found	High	#REF!	1.848	3.98	2	15000000	54000000
1533	2	9	9	23	APRT	NP_000476.1	APRT NP_000476.1 adenine phosphoribosyltransferase isoform a [Homo sapiens]	High	High	#REF!	1.28688	3.97	8	250000000	610000000
2140	5	4	4	6	PCMT1	NP_001238978.1	PCMT1 NP_001238978.1 protein-L-isoaspartate(D-aspartate) O-methyltransferase isoform 2 [Homo sapiens]	High	High	#REF!	2.03103	3.96	3	23000000	94000000
21	4	2	2	2	PHF6	XP_005262536.1	PHF6 XP_005262536.1 PREDICTED: PHD finger protein 6 isoform X1 [Homo sapiens]	Peak Found	High	#REF!	1.96578	3.96	1	6400000	25000000
692	2	1	1	1	PROSC	NP_009129.1	PROSC NP_009129.1 proline synthase co-transcribed bacterial homolog protein [Homo sapiens]	High	Peak Found	#REF!	1.91427	3.93	1	13000000	49000000
339	1	2	2	2	FKBP5	NP_001139248.1	FKBP5 NP_001139248.1 peptidyl-prolyl cis-trans isomerase FKBP5 isoform 1 [Homo sapiens]	Peak Found	High	#REF!	2.15843	3.86	1	5600000	25000000
2149	3	4	4	5	AK1	XP_005251843.1	AK1 XP_005251843.1 PREDICTED: adenylate kinase isoenzyme 1 isoform X1 [Homo sapiens]	Peak Found	High	#REF!	2.25873	3.83	2	14000000	67000000
1878	1	9	9	10	PNP	NP_000261.2	PNP NP_000261.2 purine nucleoside phosphorylase [Homo sapiens]	Peak Found	High	#REF!	1.66838	3.79	5	28000000	89000000
1371	2	6	6	8	DFFA	NP_004392.1	DFFA NP_004392.1 DNA fragmentation factor subunit alpha isoform 1 [Homo sapiens]	High	High	#REF!	1.96438	3.78	4	41000000	160000000
1752	5	1	1	1	GSTZ1	XP_005267614.1	GSTZ1 XP_005267614.1 PREDICTED: maleylacetoacetate isomerase isoform X1 [Homo sapiens]	Peak Found	High	#REF!	1.89812	3.76	1	11000000	41000000
388	2	4	4	6	UROD	NP_000365.3	UROD NP_000365.3 uroporphyrinogen decarboxylase [Homo sapiens]	Peak Found	High	#REF!	2.00998	3.76	2	7200000	29000000
1177	1	7	7	8	ADSS	NP_001117.2	ADSS NP_001117.2 adenylosuccinate synthetase isozyme 2 [Homo sapiens]	High	High	#REF!	1.62015	3.72	4	27000000	83000000
1314	1	14	14	25	ABCE1	NP_001035809.1	ABCE1 NP_001035809.1 ATP-binding cassette sub-family E member 1 [Homo sapiens]	High	High	#REF!	1.99262	3.71	12	98000000	390000000
94	2	1	1	1	CPT2	NP_000089.1	CPT2 NP_000089.1 carnitine O-palmitoyltransferase 2, mitochondrial precursor [Homo sapiens]	Peak Found	High	#REF!	1.8953	3.71	1	2500000	9300000
168	5	4	5	6	PYCR2	NP_037460.2	PYCR2 NP_037460.2 pyrroline-5-carboxylate reductase 2 isoform 1 [Homo sapiens]	Not Found	High	#REF!	6.62936				80000000
2030	1	1	1	1	XAB2	NP_064581.2	XAB2 NP_064581.2 pre-mRNA-splicing factor SYF1 [Homo sapiens]	Peak Found	High	#REF!	1.88136	3.64	1	7600000	28000000
1764	3	2	2	2	SRP54	NP_003127.1	SRP54 NP_003127.1 signal recognition particle 54 kDa protein isoform 1 [Homo sapiens]	High	Peak Found	#REF!	1.66742	3.63	2	17000000	54000000
2427	4	14	14	21	ANXA6	XP_005268488.1	ANXA6 XP_005268488.1 PREDICTED: annexin A6 isoform X1 [Homo sapiens]	High	High	#REF!	1.58496	3.61	10	130000000	390000000
264	1	4	7	16	HMGB2	NP_002120.1	HMGB2 NP_002120.1 high mobility group protein B2 [Homo sapiens]	High	High	#REF!	1.1375	3.61	7	500000000	1100000000
1101	6	13	13	21	HSD17B4	NP_000405.1	HSD17B4 NP_000405.1 peroxisomal multifunctional enzyme type 2 isoform 2 [Homo sapiens]	High	High	#REF!	1.56986	3.61	8	64000000	190000000
520	2	12	12	27	PPA1	NP_066952.1	PPA1 NP_066952.1 inorganic pyrophosphatase [Homo sapiens]	High	High	#REF!	1.63005	3.6	10	210000000	650000000
2043	3	3	3	3	TRIP13	NP_004228.1	TRIP13 NP_004228.1 pachytene checkpoint protein 2 homolog isoform 1 [Homo sapiens]	High	High	#REF!	1.10692	3.57	1	13000000	28000000
560	1	9	9	11	GLOD4	NP_057164.3	GLOD4 NP_057164.3 glyoxalase domain-containing protein 4 [Homo sapiens]	High	High	#REF!	1.3388	3.55	7	34000000	86000000
671	1	2	2	2	LSM6	NP_009011.1	LSM6 NP_009011.1 U6 snRNA-associated Sm-like protein LSm6 [Homo sapiens]	Peak Found	High	#REF!	1.64386	3.55	1	16000000	50000000
2367	7	4	4	8	ANP32E	XP_005277483.1	ANP32E XP_005277483.1 PREDICTED: acidic leucine-rich nuclear phosphoprotein 32 family member E isoform X1 [Homo sapiens]	High	High	#REF!	1.09954	3.53	2	70000000	150000000
968	1	4	4	4	IK	NP_006074.2	IK NP_006074.2 protein Red [Homo sapiens]	Peak Found	High	#REF!	0.847997	3.52	1	15000000	27000000
569	2	2	2	4	LBR	NP_002287.2	LBR NP_002287.2 lamin-B receptor [Homo sapiens]	High	High	#REF!	1.02237	3.52	1	64000000	130000000
1577	3	2	2	2	RAE1	XP_005260639.1	RAE1 XP_005260639.1 PREDICTED: mRNA export factor isoform X1 [Homo sapiens]	Not Found	High	#REF!	6.62936				9700000
140	5	18	18	24	NAA15	NP_476516.1	NAA15 NP_476516.1 N-alpha-acetyltransferase 15, NatA auxiliary subunit [Homo sapiens]	High	High	#REF!	0.643856	3.49	13	160000000	250000000
1909	1	2	2	2	GTF3C4	NP_036336.2	GTF3C4 NP_036336.2 general transcription factor 3C polypeptide 4 [Homo sapiens]	Peak Found	High	#REF!	0.906891	3.48	1	16000000	30000000
1170	1	19	24	56	PPP2R1A	NP_055040.2	PPP2R1A NP_055040.2 serine/threonine-protein phosphatase 2A 65 kDa regulatory subunit A alpha isoform [Homo sapiens]	High	High	#REF!	1.32193	3.47	19	260000000	650000000
198	1	3	3	4	SUPT6H	NP_003161.2	SUPT6H NP_003161.2 transcription elongation factor SPT6 [Homo sapiens]	Peak Found	High	#REF!	1.5025	3.46	2	18000000	51000000
82	2	9	9	20	APEX1	NP_542380.1	APEX1 NP_542380.1 DNA-(apurinic or apyrimidinic site) lyase [Homo sapiens]	High	High	#REF!	1.70044	3.45	8	120000000	390000000
157	2	2	6	9	PYGB	NP_002853.2	PYGB NP_002853.2 glycogen phosphorylase, brain form [Homo sapiens]	High	High	#REF!	1.48794	3.43	6	82000000	230000000
1776	1	7	7	8	FKBP3	NP_002004.1	FKBP3 NP_002004.1 peptidyl-prolyl cis-trans isomerase FKBP3 [Homo sapiens]	High	High	#REF!	2	3.42	3	65000000	260000000
292	2	7	7	9	NANS	NP_061819.2	NANS NP_061819.2 sialic acid synthase [Homo sapiens]	High	High	#REF!	1.69661	3.4	3	29000000	94000000
2039	2	6	8	14	NAP1L4	XP_005252992.1	NAP1L4 XP_005252992.1 PREDICTED: nucleosome assembly protein 1-like 4 isoform X1 [Homo sapiens]	High	High	#REF!	0.263034	3.38	6	400000000	480000000
726	1	2	2	2	HMG20A	XP_005254180.1	HMG20A XP_005254180.1 PREDICTED: high mobility group protein 20A isoform X1 [Homo sapiens]	High	High	#REF!	0.964376	3.36	1	8200000	16000000
1391	2	2	2	2	PGRMC1	NP_006658.1	PGRMC1 NP_006658.1 membrane-associated progesterone receptor component 1 isoform 1 [Homo sapiens]	Peak Found	High	#REF!	1.40718	3.36	2	23000000	61000000
2110	2	1	1	1	AGK	XP_005250078.1	AGK XP_005250078.1 PREDICTED: acylglycerol kinase, mitochondrial isoform X1 [Homo sapiens]	High	Peak Found	#REF!	1.72202	3.35	1	9700000	32000000
611	5	7	7	19	MSH2	NP_000242.1	MSH2 NP_000242.1 DNA mismatch repair protein Msh2 isoform 1 [Homo sapiens]	High	High	#REF!	0.625152	3.34	6	59000000	91000000
845	2	4	4	5	PM20D2	NP_001010853.1	PM20D2 NP_001010853.1 peptidase M20 domain-containing protein 2 [Homo sapiens]	High	High	#REF!	1.29768	3.34	2	24000000	59000000
1901	1	1	1	1	CGGBP1	NP_001182237.1	CGGBP1 NP_001182237.1 CGG triplet repeat-binding protein 1 [Homo sapiens]	Peak Found	High	#REF!	1.69188	3.33	1	13000000	42000000
271	1	9	9	22	C14orf166	NP_057123.1	C14orf166 NP_057123.1 UPF0568 protein C14orf166 [Homo sapiens]	High	High	#REF!	1.36923	3.32	7	120000000	310000000
1337	2	3	3	4	UBE2I	NP_003336.1	UBE2I NP_003336.1 SUMO-conjugating enzyme UBC9 [Homo sapiens]	High	High	#REF!	1.14136	3.31	2	68000000	150000000
817	1	2	2	2	TPP1	NP_000382.3	TPP1 NP_000382.3 tripeptidyl-peptidase 1 preproprotein [Homo sapiens]	High	High	#REF!	1.49476	3.3	1	11000000	31000000
2495	3	4	4	6	PSMD10	NP_002805.1	PSMD10 NP_002805.1 26S proteasome non-ATPase regulatory subunit 10 isoform 1 [Homo sapiens]	High	High	#REF!	-0.0351894	3.29	3	83000000	81000000
2196	6	4	4	6	NCAPH	NP_056156.2	NCAPH NP_056156.2 condensin complex subunit 2 isoform 1 [Homo sapiens]	Peak Found	High	#REF!	1.58496	3.25	2	14000000	42000000
590	2	4	4	6	PREP	NP_002717.3	PREP NP_002717.3 prolyl endopeptidase [Homo sapiens]	High	High	#REF!	1.77761	3.23	3	21000000	72000000
823	6	2	2	2	CLASP1	NP_056097.1	CLASP1 NP_056097.1 CLIP-associating protein 1 isoform 1 [Homo sapiens]	High	High	#REF!	1.76121	3.2	2	5900000	20000000
1904	3	3	3	3	EDC4	NP_055144.3	EDC4 NP_055144.3 enhancer of mRNA-decapping protein 4 [Homo sapiens]	Peak Found	High	#REF!	1.73697	3.2	2	5100000	17000000
357	1	3	3	3	POLDIP2	NP_056399.1	POLDIP2 NP_056399.1 polymerase delta-interacting protein 2 [Homo sapiens]	Peak Found	High	#REF!	1.06413	3.19	2	11000000	23000000
189	2	2	2	2	MRFAP1	NP_150638.1	MRFAP1 NP_150638.1 MORF4 family-associated protein 1 isoform a [Homo sapiens]	Peak Found	High	#REF!	0.823122	3.18	1	13000000	23000000
322	2	2	2	3	AARS2	NP_065796.1	AARS2 NP_065796.1 alanine--tRNA ligase, mitochondrial [Homo sapiens]	High	High	#REF!	1.61891	3.17	1	14000000	43000000
45	3	3	3	4	NUCKS1	NP_073568.2	NUCKS1 NP_073568.2 nuclear ubiquitous casein and cyclin-dependent kinase substrate 1 [Homo sapiens]	High	High	#REF!	1.5025	3.14	3	24000000	68000000
2245	1	1	1	2	FKBP1A	XP_005260730.1	FKBP1A XP_005260730.1 PREDICTED: peptidyl-prolyl cis-trans isomerase FKBP1A isoform X1 [Homo sapiens]	Peak Found	High	#REF!	1.63941	3.12	1	26000000	81000000
582	2	10	10	28	GLO1	NP_006699.2	GLO1 NP_006699.2 lactoylglutathione lyase [Homo sapiens]	High	High	#REF!	1.54432	3.1	12	480000000	1400000000
1510	2	1	2	2	CSNK2A2	NP_001887.1	CSNK2A2 NP_001887.1 casein kinase II subunit alpha' [Homo sapiens]	Peak Found	High	#REF!	1.40439	3.09	2	68000000	180000000
2221	1	7	7	13	NCAPG	NP_071741.2	NCAPG NP_071741.2 condensin complex subunit 3 [Homo sapiens]	High	High	#REF!	0.929611	3.08	7	63000000	120000000
649	2	1	1	1	ANAPC4	XP_005248215.1	ANAPC4 XP_005248215.1 PREDICTED: anaphase-promoting complex subunit 4 isoform X1 [Homo sapiens]	Peak Found	High	#REF!	1.59258	3.07	1	6300000	19000000
706	3	4	4	4	ITPA	NP_258412.1	ITPA NP_258412.1 inosine triphosphate pyrophosphatase isoform a [Homo sapiens]	Peak Found	High	#REF!	0.533432	3.06	2	38000000	55000000
542	3	5	5	9	HADH	NP_001171634.2	HADH NP_001171634.2 hydroxyacyl-coenzyme A dehydrogenase, mitochondrial isoform 1 precursor [Homo sapiens]	High	High	#REF!	2.03505	3.05	4	61000000	250000000
492	1	1	1	1	AASDHPPT	NP_056238.2	AASDHPPT NP_056238.2 L-aminoadipate-semialdehyde dehydrogenase-phosphopantetheinyl transferase [Homo sapiens]	Peak Found	High	#REF!	1.51457	3.03	1	35000000	100000000
1339	2	1	1	1	AAMP	XP_005246382.1	AAMP XP_005246382.1 PREDICTED: angio-associated migratory cell protein isoform X1 [Homo sapiens]	Peak Found	High	#REF!	1.58496	3.02	1	10000000	30000000
567	6	2	2	2	BPNT1	NP_006076.4	BPNT1 NP_006076.4 3'(2'),5'-bisphosphate nucleotidase 1 isoform 1 [Homo sapiens]	Peak Found	High	#REF!	0.758992	2.98	1	13000000	22000000
613	3	2	3	3	SEC23A	XP_005267319.1	SEC23A XP_005267319.1 PREDICTED: protein transport protein Sec23A isoform X1 [Homo sapiens]	Not Found	Not Found	#REF!	1.5502	2.98	1	14000000	41000000
361	2	1	2	2	SEC23B	NP_116780.1	SEC23B NP_116780.1 protein transport protein Sec23B isoform 1 [Homo sapiens]	Not Found	Not Found	#REF!	1.5502	2.98	1	14000000	41000000
860	1	1	1	1	WDR61	XP_005254755.1	WDR61 XP_005254755.1 PREDICTED: WD repeat-containing protein 61 isoform X2 [Homo sapiens]	High	Peak Found	#REF!	1.56294	2.98	1	44000000	130000000
1917	1	3	3	5	ISOC1	NP_057132.2	ISOC1 NP_057132.2 isochorismatase domain-containing protein 1 [Homo sapiens]	High	High	#REF!	1.23133	2.97	2	23000000	54000000
428	5	3	3	4	CLPB	NP_110440.1	CLPB NP_110440.1 caseinolytic peptidase B protein homolog isoform 1 [Homo sapiens]	Peak Found	High	#REF!	0.571906	2.95	1	7400000	11000000
902	5	5	5	5	NAPA	NP_003818.2	NAPA NP_003818.2 alpha-soluble NSF attachment protein [Homo sapiens]	Peak Found	High	#REF!	1.09954	2.94	2	21000000	45000000
781	8	1	1	1	CNOT1	XP_005255903.1	CNOT1 XP_005255903.1 PREDICTED: CCR4-NOT transcription complex subunit 1 isoform X2 [Homo sapiens]	Peak Found	High	#REF!	1.53051	2.91	1	4500000	13000000
2400	4	2	2	2	MRE11A	XP_005274063.1	MRE11A XP_005274063.1 PREDICTED: double-strand break repair protein MRE11A isoform X1 [Homo sapiens]	Peak Found	High	#REF!	1.51457	2.91	1	9100000	26000000
1318	1	2	2	2	C11orf58	NP_055082.1	C11orf58 NP_055082.1 small acidic protein [Homo sapiens]	Peak Found	High	#REF!	1.70044	2.9	2	20000000	65000000
708	3	1	1	3	LGMN	NP_001008530.1	LGMN NP_001008530.1 legumain preproprotein [Homo sapiens]	Peak Found	High	#REF!	1.48543	2.89	1	5000000	14000000
2007	2	8	8	17	TALDO1	NP_006746.1	TALDO1 NP_006746.1 transaldolase [Homo sapiens]	High	High	#REF!	1.5502	2.88	11	140000000	410000000
1056	3	4	4	4	ADSL	XP_005261434.1	ADSL XP_005261434.1 PREDICTED: adenylosuccinate lyase isoform X1 [Homo sapiens]	Peak Found	High	#REF!	0.0721498	2.86	3	39000000	41000000
386	5	9	10	19	PPP2CA	NP_002706.1	PPP2CA NP_002706.1 serine/threonine-protein phosphatase 2A catalytic subunit alpha isoform [Homo sapiens]	High	High	#REF!	1.22239	2.85	8	150000000	350000000
2188	4	10	10	11	PFAS	XP_005256748.1	PFAS XP_005256748.1 PREDICTED: phosphoribosylformylglycinamidine synthase isoform X1 [Homo sapiens]	High	High	#REF!	1.08746	2.83	5	32000000	68000000
1676	3	5	10	30	PRPS1	NP_002755.1	PRPS1 NP_002755.1 ribose-phosphate pyrophosphokinase 1 isoform 1 [Homo sapiens]	High	High	#REF!	1.3388	2.83	8	170000000	430000000
757	13	2	2	5	ABCD3	XP_005271144.1	ABCD3 XP_005271144.1 PREDICTED: ATP-binding cassette sub-family D member 3 isoform X1 [Homo sapiens]	High	High	#REF!	1.34395	2.82	1	13000000	33000000
1667	2	17	17	33	TKT	NP_001244957.1	TKT NP_001244957.1 transketolase isoform 2 [Homo sapiens]	High	High	#REF!	1.16227	2.81	12	210000000	470000000
1184	2	1	1	1	GTF2A2	NP_004483.1	GTF2A2 NP_004483.1 transcription initiation factor IIA subunit 2 [Homo sapiens]	High	Peak Found	#REF!	1.45066	2.79	1	15000000	41000000
1923	1	2	2	3	RBM12	NP_690051.1	RBM12 NP_690051.1 RNA-binding protein 12 [Homo sapiens]	Not Found	High	#REF!	6.62936				13000000
1609	2	9	9	15	ETFB	NP_001976.1	ETFB NP_001976.1 electron transfer flavoprotein subunit beta isoform 1 [Homo sapiens]	High	High	#REF!	1.09954	2.77	9	140000000	300000000
2353	3	9	10	18	PRDX2	NP_005800.3	PRDX2 NP_005800.3 peroxiredoxin-2 [Homo sapiens]	Peak Found	High	#REF!	1.8255	2.77	4	790000000	2800000000
862	2	6	6	8	ATP1B3	NP_001670.1	ATP1B3 NP_001670.1 sodium/potassium-transporting ATPase subunit beta-3 [Homo sapiens]	High	High	#REF!	0.840801	2.75	1	67000000	120000000
1018	2	10	10	21	ST13	NP_003923.2	ST13 NP_003923.2 hsc70-interacting protein isoform 1 [Homo sapiens]	High	High	#REF!	1.10309	2.73	14	270000000	580000000
1416	1	2	2	2	PIN1	NP_006212.1	PIN1 NP_006212.1 peptidyl-prolyl cis-trans isomerase NIMA-interacting 1 [Homo sapiens]	Peak Found	High	#REF!	1.39119	2.7	2	61000000	160000000
1248	1	4	4	4	DCTPP1	NP_077001.1	DCTPP1 NP_077001.1 dCTP pyrophosphatase 1 [Homo sapiens]	Peak Found	High	#REF!	1.35614	2.68	2	25000000	64000000
246	1	1	1	4	MIF	NP_002406.1	MIF NP_002406.1 macrophage migration inhibitory factor [Homo sapiens]	High	High	#REF!	1.39993	2.68	1	720000000	1900000000
1345	8	2	2	3	MLLT4	XP_005267050.1	MLLT4 XP_005267050.1 PREDICTED: afadin isoform X1 [Homo sapiens]	High	High	#REF!	1.34792	2.68	2	11000000	28000000
777	1	5	5	9	SOD1	NP_000445.1	SOD1 NP_000445.1 superoxide dismutase [Cu-Zn] [Homo sapiens]	High	High	#REF!	0.939458	2.67	4	73000000	140000000
972	3	7	7	10	SRP72	NP_008878.3	SRP72 NP_008878.3 signal recognition particle subunit SRP72 isoform 1 [Homo sapiens]	High	High	#REF!	1.15024	2.67	7	41000000	91000000
1749	2	1	1	1	GRB2	NP_002077.1	GRB2 NP_002077.1 growth factor receptor-bound protein 2 isoform 1 [Homo sapiens]	Peak Found	High	#REF!	1.40988	2.66	1	35000000	93000000
1100	2	10	10	25	SSRP1	XP_005274251.1	SSRP1 XP_005274251.1 PREDICTED: FACT complex subunit SSRP1 isoform X1 [Homo sapiens]	High	High	#REF!	1.39232	2.63	10	160000000	420000000
1206	2	1	1	1	MBD3	NP_001268382.1	MBD3 NP_001268382.1 methyl-CpG-binding domain protein 3 isoform 1 [Homo sapiens]	High	Peak Found	#REF!	1.41504	2.6	1	18000000	48000000
266	1	1	1	1	MRPS5	NP_114108.1	MRPS5 NP_114108.1 28S ribosomal protein S5, mitochondrial [Homo sapiens]	Peak Found	High	#REF!	1.35107	2.6	1	9800000	25000000
1492	6	2	2	3	OSBPL9	NP_683707.3	OSBPL9 NP_683707.3 oxysterol-binding protein-related protein 9 isoform f [Homo sapiens]	High	High	#REF!	0.847997	2.6	1	10000000	18000000
1653	2	11	11	26	ETFA	NP_000117.1	ETFA NP_000117.1 electron transfer flavoprotein subunit alpha, mitochondrial isoform a [Homo sapiens]	High	High	#REF!	1.4021	2.59	10	140000000	370000000
103	7	3	3	5	ACADM	NP_001272972.1	ACADM NP_001272972.1 medium-chain specific acyl-CoA dehydrogenase, mitochondrial isoform d precursor [Homo sapiens]	High	High	#REF!	1.54057	2.56	1	5500000	16000000
1518	2	3	3	5	CHMP5	NP_057494.3	CHMP5 NP_057494.3 charged multivesicular body protein 5 isoform 1 [Homo sapiens]	High	High	#REF!	1.05344	2.56	3	53000000	110000000
1181	2	10	10	22	PEBP1	NP_002558.1	PEBP1 NP_002558.1 phosphatidylethanolamine-binding protein 1 preproprotein [Homo sapiens]	High	High	#REF!	1.25526	2.56	9	310000000	740000000
236	1	1	1	2	CETN2	NP_004335.1	CETN2 NP_004335.1 centrin-2 [Homo sapiens]	High	High	#REF!	1.39593	2.55	1	7600000	20000000
2101	1	7	7	10	FEN1	NP_004102.1	FEN1 NP_004102.1 flap endonuclease 1 [Homo sapiens]	High	High	#REF!	1.19265	2.55	8	140000000	320000000
2094	19	1	1	1	PPIP5K1	XP_005254859.1	PPIP5K1 XP_005254859.1 PREDICTED: inositol hexakisphosphate and diphosphoinositol-pentakisphosphate kinase 1 isoform X2 [Homo sapiens]	Peak Found	High	#REF!	1.36257	2.55	1	2100000	5400000
728	1	5	5	5	ESD	XP_005266335.1	ESD XP_005266335.1 PREDICTED: S-formylglutathione hydrolase isoform X1 [Homo sapiens]	Peak Found	High	#REF!	1.23816	2.51	2	39000000	92000000
1900	2	1	1	1	UCHL3	XP_005266571.1	UCHL3 XP_005266571.1 PREDICTED: ubiquitin carboxyl-terminal hydrolase isozyme L3 isoform X1 [Homo sapiens]	Peak Found	High	#REF!	1.30307	2.51	1	77000000	190000000
1269	2	1	1	1	PPP4R2	NP_777567.1	PPP4R2 NP_777567.1 serine/threonine-protein phosphatase 4 regulatory subunit 2 [Homo sapiens]	Peak Found	High	#REF!	1.30203	2.49	1	7300000	18000000
143	3	7	7	10	TBCA	NP_004598.1	TBCA NP_004598.1 tubulin-specific chaperone A [Homo sapiens]	High	High	#REF!	1.25526	2.49	6	310000000	740000000
1589	3	6	6	6	FAM49B	NP_001243692.1	FAM49B NP_001243692.1 protein FAM49B [Homo sapiens]	Peak Found	High	#REF!	1.8413	2.48	3	24000000	86000000
372	2	8	8	10	DNAJC7	NP_003306.3	DNAJC7 NP_003306.3 dnaJ homolog subfamily C member 7 isoform 1 [Homo sapiens]	Peak Found	High	#REF!	1.32193	2.47	4	34000000	85000000
2348	2	4	4	6	ARL1	NP_001168.1	ARL1 NP_001168.1 ADP-ribosylation factor-like protein 1 [Homo sapiens]	High	High	#REF!	1.04307	2.46	3	33000000	68000000
2145	3	3	3	3	SLC25A11	NP_003553.2	SLC25A11 NP_003553.2 mitochondrial 2-oxoglutarate/malate carrier protein isoform 1 [Homo sapiens]	Peak Found	High	#REF!	0.548621	2.46	2	67000000	98000000
16	6	1	1	1	AIG1	XP_005267067.1	AIG1 XP_005267067.1 PREDICTED: androgen-induced gene 1 protein isoform X1 [Homo sapiens]	Peak Found	High	#REF!	1.29698	2.45	1	3500000	8600000
1220	4	20	20	54	PAICS	XP_005265769.1	PAICS XP_005265769.1 PREDICTED: multifunctional protein ADE2 isoform X2 [Homo sapiens]	High	High	#REF!	1.06054	2.44	18	350000000	730000000
2335	1	4	4	4	SLC16A1	NP_001159968.1	SLC16A1 NP_001159968.1 monocarboxylate transporter 1 [Homo sapiens]	High	High	#REF!	2.29546	2.44	1	11000000	54000000
2508	3	4	4	4	GTF3C3	NP_036218.1	GTF3C3 NP_036218.1 general transcription factor 3C polypeptide 3 isoform 1 [Homo sapiens]	Peak Found	High	#REF!	-0.172181	2.42	2	8000000	7100000
1421	3	1	1	1	HSPBP1	XP_005258758.1	HSPBP1 XP_005258758.1 PREDICTED: hsp70-binding protein 1 isoform X2 [Homo sapiens]	Peak Found	High	#REF!	1.25376	2.41	1	39000000	93000000
2192	2	2	2	5	HYPK	NP_057484.3	HYPK NP_057484.3 huntingtin-interacting protein K isoform 1 [Homo sapiens]	High	High	#REF!	1.68182	2.41	2	24000000	77000000
1969	13	12	12	19	DPYSL2	NP_001184222.1	DPYSL2 NP_001184222.1 dihydropyrimidinase-related protein 2 isoform 1 [Homo sapiens]	High	High	#REF!	1.26303	2.4	4	100000000	240000000
710	4	1	1	1	MTDH	NP_848927.2	MTDH NP_848927.2 protein LYRIC [Homo sapiens]	Peak Found	High	#REF!	1.30666	2.4	1	19000000	47000000
844	10	2	2	2	CYFIP2	XP_005265942.1	CYFIP2 XP_005265942.1 PREDICTED: cytoplasmic FMR1-interacting protein 2 isoform X3 [Homo sapiens]	High	High	#REF!	1.15754	2.39	2	13000000	29000000
2375	5	5	5	10	DSTN	NP_006861.1	DSTN NP_006861.1 destrin isoform a [Homo sapiens]	High	High	#REF!	0.893085	2.39	5	70000000	130000000
2389	2	20	23	94	YWHAE	NP_006752.1	YWHAE NP_006752.1 14-3-3 protein epsilon [Homo sapiens]	High	High	#REF!	0.175087	2.38	32	3100000000	3500000000
2263	3	2	5	24	ALDOC	XP_005258004.1	ALDOC XP_005258004.1 PREDICTED: fructose-bisphosphate aldolase C isoform X1 [Homo sapiens]	High	High	#REF!	0.893085	2.37	8	700000000	1300000000
1966	4	3	3	5	IPO11	XP_005248584.1	IPO11 XP_005248584.1 PREDICTED: importin-11 isoform X1 [Homo sapiens]	High	High	#REF!	0.156119	2.37	2	35000000	39000000
1743	2	1	1	2	CDC123	NP_006014.2	CDC123 NP_006014.2 cell division cycle protein 123 homolog [Homo sapiens]	Peak Found	High	#REF!	1.23447	2.36	1	3400000	8000000
1886	1	11	11	24	PCNA	NP_872590.1	PCNA NP_872590.1 proliferating cell nuclear antigen [Homo sapiens]	High	High	#REF!	1.25939	2.36	10	330000000	790000000
918	4	1	1	1	RNF214	XP_005271554.1	RNF214 XP_005271554.1 PREDICTED: RING finger protein 214 isoform X1 [Homo sapiens]	Peak Found	High	#REF!	1.27302	2.36	1	1200000	2900000
401	3	4	5	5	PPP6C	NP_001116827.1	PPP6C NP_001116827.1 serine/threonine-protein phosphatase 6 catalytic subunit isoform a [Homo sapiens]	Peak Found	High	#REF!	0.628906	2.35	2	9700000	15000000
1725	6	4	4	4	PRMT5	NP_006100.2	PRMT5 NP_006100.2 protein arginine N-methyltransferase 5 isoform a [Homo sapiens]	Peak Found	High	#REF!	1.79647	2.35	4	19000000	66000000
1093	2	13	13	14	COPA	NP_001091868.1	COPA NP_001091868.1 coatomer subunit alpha isoform 1 [Homo sapiens]	High	High	#REF!	1.30087	2.34	6	69000000	170000000
1956	1	10	10	12	IPO4	NP_078934.3	IPO4 NP_078934.3 importin-4 [Homo sapiens]	High	High	#REF!	0.956931	2.33	5	34000000	66000000
2005	4	2	2	2	MAPK14	NP_620581.1	MAPK14 NP_620581.1 mitogen-activated protein kinase 14 isoform 2 [Homo sapiens]	Peak Found	High	#REF!	1.19265	2.33	1	14000000	32000000
1567	1	3	3	3	GTF2F1	NP_002087.2	GTF2F1 NP_002087.2 general transcription factor IIF subunit 1 [Homo sapiens]	Peak Found	High	#REF!	0.454566	2.32	2	27000000	37000000
1972	1	3	3	4	NT5DC1	NP_689942.2	NT5DC1 NP_689942.2 5'-nucleotidase domain-containing protein 1 [Homo sapiens]	High	High	#REF!	1	2.32	3	14000000	28000000
1557	94	1	2	5	CDK13	NP_003709.3	CDK13 NP_003709.3 cyclin-dependent kinase 13 isoform 1 [Homo sapiens]	Not Found	Not Found	#REF!	1.27302	2.3	1	120000000	290000000
552	94	2	3	6	CDK4	NP_000066.1	CDK4 NP_000066.1 cyclin-dependent kinase 4 [Homo sapiens]	Not Found	High	#REF!	-0.125531	2.3	1	120000000	110000000
1805	3	1	1	1	DHX40	NP_078888.4	DHX40 NP_078888.4 probable ATP-dependent RNA helicase DHX40 isoform 1 [Homo sapiens]	Peak Found	High	#REF!	1.18442	2.3	1	4400000	10000000
115	7	1	1	1	RAP1GDS1	NP_001093896.1	RAP1GDS1 NP_001093896.1 rap1 GTPase-GDP dissociation stimulator 1 isoform 1 [Homo sapiens]	Peak Found	High	#REF!	1.20645	2.29	1	3900000	9000000
1366	3	2	2	2	TRAPPC3	NP_001257823.1	TRAPPC3 NP_001257823.1 trafficking protein particle complex subunit 3 isoform 2 [Homo sapiens]	Peak Found	High	#REF!	1.21573	2.29	2	31000000	72000000
1183	2	2	2	2	ABCF2	NP_005683.2	ABCF2 NP_005683.2 ATP-binding cassette sub-family F member 2 isoform b [Homo sapiens]	Peak Found	High	#REF!	0.717066	2.28	1	7300000	12000000
1182	1	1	1	2	FLOT1	XP_005248837.1	FLOT1 XP_005248837.1 PREDICTED: flotillin-1 isoform X1 [Homo sapiens]	Peak Found	High	#REF!	1.14684	2.28	1	14000000	31000000
259	3	2	2	2	MRPS34	XP_005255568.1	MRPS34 XP_005255568.1 PREDICTED: 28S ribosomal protein S34, mitochondrial isoform X1 [Homo sapiens]	High	Peak Found	#REF!	1.19265	2.28	1	14000000	32000000
1164	5	43	46	94	HSPA4	NP_002145.3	HSPA4 NP_002145.3 heat shock 70 kDa protein 4 [Homo sapiens]	High	High	#REF!	1.14086	2.27	40	390000000	860000000
1563	2	1	1	1	HSDL2	NP_115679.2	HSDL2 NP_115679.2 hydroxysteroid dehydrogenase-like protein 2 isoform 1 [Homo sapiens]	High	Peak Found	#REF!	1.1375	2.25	1	50000000	110000000
1297	4	1	2	3	UBQLN4	NP_064516.2	UBQLN4 NP_064516.2 ubiquilin-4 [Homo sapiens]	Not Found	High	#REF!	0.234465	2.24	1	51000000	60000000
1727	4	6	6	12	CBR1	NP_001748.1	CBR1 NP_001748.1 carbonyl reductase [NADPH] 1 [Homo sapiens]	High	High	#REF!	0.68634	2.23	3	87000000	140000000
806	4	4	4	6	PAFAH1B2	NP_002563.1	PAFAH1B2 NP_002563.1 platelet-activating factor acetylhydrolase IB subunit beta isoform a [Homo sapiens]	High	High	#REF!	0.757143	2.23	2	71000000	120000000
2313	1	2	2	3	SYAP1	NP_116185.2	SYAP1 NP_116185.2 synapse-associated protein 1 [Homo sapiens]	High	High	#REF!	1.11548	2.23	1	18000000	39000000
141	1	2	2	3	PLS1	NP_002661.2	PLS1 NP_002661.2 plastin-1 [Homo sapiens]	High	High	#REF!	1.21759	2.22	3	8600000	20000000
172	4	7	7	12	PSMB5	NP_002788.1	PSMB5 NP_002788.1 proteasome subunit beta type-5 isoform 1 [Homo sapiens]	High	High	#REF!	0.964376	2.22	3	82000000	160000000
265	2	2	2	3	SAMHD1	NP_056289.2	SAMHD1 NP_056289.2 deoxynucleoside triphosphate triphosphohydrolase SAMHD1 [Homo sapiens]	High	High	#REF!	0.938599	2.22	2	12000000	23000000
1910	10	8	8	11	C7orf55-LUC7L2	NP_001231513.1	C7orf55-LUC7L2 NP_001231513.1 C7orf55-LUC7L2 protein [Homo sapiens]	High	High	#REF!	1.2134	2.2	4	69000000	160000000
1420	1	5	5	8	HINT1	NP_005331.1	HINT1 NP_005331.1 histidine triad nucleotide-binding protein 1 [Homo sapiens]	High	High	#REF!	1.078	2.2	5	270000000	570000000
672	3	12	12	17	MDH1	NP_001186040.1	MDH1 NP_001186040.1 malate dehydrogenase, cytoplasmic isoform 1 [Homo sapiens]	High	High	#REF!	1.1375	2.2	10	200000000	440000000
294	5	2	2	4	NUP85	NP_079120.1	NUP85 NP_079120.1 nuclear pore complex protein Nup85 [Homo sapiens]	High	High	#REF!	0.765535	2.2	1	10000000	17000000
2269	10	28	28	48	SUPT16H	NP_009123.1	SUPT16H NP_009123.1 FACT complex subunit SPT16 [Homo sapiens]	High	High	#REF!	0.70044	2.2	19	160000000	260000000
443	3	3	3	4	ILKAP	NP_110395.1	ILKAP NP_110395.1 integrin-linked kinase-associated serine/threonine phosphatase 2C [Homo sapiens]	High	High	#REF!	-0.176878	2.19	1	26000000	23000000
2502	2	1	1	1	LYPLA2	XP_005245785.1	LYPLA2 XP_005245785.1 PREDICTED: acyl-protein thioesterase 2 isoform X1 [Homo sapiens]	Peak Found	High	#REF!	1.12928	2.19	1	32000000	70000000
1195	2	9	9	21	ACAT2	NP_005882.2	ACAT2 NP_005882.2 acetyl-CoA acetyltransferase, cytosolic [Homo sapiens]	High	High	#REF!	0.825971	2.18	10	220000000	390000000
1753	4	4	4	4	ADAR	NP_001102.2	ADAR NP_001102.2 double-stranded RNA-specific adenosine deaminase isoform a [Homo sapiens]	Peak Found	High	#REF!	1.12199	2.18	3	17000000	37000000
1242	2	3	3	5	APOA1BP	NP_658985.2	APOA1BP NP_658985.2 NAD(P)H-hydrate epimerase precursor [Homo sapiens]	Peak Found	High	#REF!	1.05733	2.17	2	37000000	77000000
424	1	3	3	6	H1FX	NP_006017.1	H1FX NP_006017.1 histone H1x [Homo sapiens]	High	High	#REF!	0.621488	2.17	3	130000000	200000000
335	3	5	5	9	ATP6V1B2	NP_001684.2	ATP6V1B2 NP_001684.2 V-type proton ATPase subunit B, brain isoform [Homo sapiens]	High	High	#REF!	1.33342	2.16	4	25000000	63000000
2232	3	2	7	23	PRPS2	NP_001034180.1	PRPS2 NP_001034180.1 ribose-phosphate pyrophosphokinase 2 isoform 1 [Homo sapiens]	High	Peak Found	#REF!	1.22239	2.16	6	150000000	350000000
976	1	4	4	8	HAT1	NP_003633.1	HAT1 NP_003633.1 histone acetyltransferase type B catalytic subunit [Homo sapiens]	High	High	#REF!	0.621488	2.15	2	78000000	120000000
124	2	19	23	36	TOP2A	NP_001058.2	TOP2A NP_001058.2 DNA topoisomerase 2-alpha [Homo sapiens]	High	High	#REF!	0.719892	2.15	11	170000000	280000000
153	3	4	4	6	UNC45A	NP_061141.2	UNC45A NP_061141.2 protein unc-45 homolog A isoform 2 [Homo sapiens]	High	High	#REF!	0.561879	2.15	2	21000000	31000000
1748	2	8	10	20	TAF15	NP_631961.1	TAF15 NP_631961.1 TATA-binding protein-associated factor 2N isoform 1 [Homo sapiens]	High	High	#REF!	0.337035	2.13	10	380000000	480000000
813	3	6	6	6	HBS1L	NP_006611.1	HBS1L NP_006611.1 HBS1-like protein isoform 1 [Homo sapiens]	High	High	#REF!	0.839535	2.12	2	19000000	34000000
679	5	2	7	19	PPP2R1B	NP_859050.1	PPP2R1B NP_859050.1 serine/threonine-protein phosphatase 2A 65 kDa regulatory subunit A beta isoform isoform b [Homo sapiens]	High	High	#REF!	1.43296	2.12	4	200000000	540000000
1272	4	8	8	16	SDHA	NP_004159.2	SDHA NP_004159.2 succinate dehydrogenase [ubiquinone] flavoprotein subunit, mitochondrial [Homo sapiens]	High	High	#REF!	1.5025	2.12	7	120000000	340000000
350	23	6	6	6	ATXN2L	XP_005255122.1	ATXN2L XP_005255122.1 PREDICTED: ataxin 2-like isoform X5 [Homo sapiens]	High	High	#REF!	0.749192	2.11	5	47000000	79000000
1536	1	2	2	2	EDC3	NP_001135916.1	EDC3 NP_001135916.1 enhancer of mRNA-decapping protein 3 [Homo sapiens]	Peak Found	High	#REF!	1.09954	2.11	1	8400000	18000000
165	3	3	3	4	FAF1	XP_005270455.1	FAF1 XP_005270455.1 PREDICTED: FAS-associated factor 1 isoform X1 [Homo sapiens]	High	High	#REF!	0.985203	2.11	2	4900000	9700000
11	2	23	26	89	ALDOA	NP_908932.1	ALDOA NP_908932.1 fructose-bisphosphate aldolase A isoform 1 [Homo sapiens]	High	High	#REF!	0.857981	2.1	36	1600000000	2900000000
451	3	3	3	3	DDX24	NP_065147.1	DDX24 NP_065147.1 ATP-dependent RNA helicase DDX24 [Homo sapiens]	High	High	#REF!	1.71527	2.1	1	6700000	22000000
229	3	3	3	7	FKBP10	XP_005257620.1	FKBP10 XP_005257620.1 PREDICTED: peptidyl-prolyl cis-trans isomerase FKBP10 isoform X1 [Homo sapiens]	High	High	#REF!	1.074	2.1	3	57000000	120000000
2137	5	3	3	3	NIPSNAP1	NP_003625.2	NIPSNAP1 NP_003625.2 protein NipSnap homolog 1 isoform 1 [Homo sapiens]	Peak Found	High	#REF!	1.22239	2.1	1	18000000	42000000
1448	1	12	12	20	RCC2	NP_001129676.1	RCC2 NP_001129676.1 protein RCC2 [Homo sapiens]	High	High	#REF!	0.866733	2.1	11	170000000	310000000
480	4	7	7	12	API5	NP_001136402.1	API5 NP_001136402.1 apoptosis inhibitor 5 isoform a [Homo sapiens]	High	High	#REF!	1.06413	2.09	8	110000000	230000000
26	1	3	3	6	GRWD1	NP_113673.3	GRWD1 NP_113673.3 glutamate-rich WD repeat-containing protein 1 [Homo sapiens]	High	High	#REF!	1.32193	2.09	1	16000000	40000000
778	6	3	3	3	NUP214	XP_005272273.1	NUP214 XP_005272273.1 PREDICTED: nuclear pore complex protein Nup214 isoform X1 [Homo sapiens]	High	Peak Found	#REF!	0.768674	2.09	2	27000000	46000000
635	1	4	4	7	COX2	YP_003024029.1	COX2 YP_003024029.1 cytochrome c oxidase subunit II (mitochondrion) [Homo sapiens]	High	High	#REF!	0.263034	2.08	2	200000000	240000000
23	1	22	22	72	EEF1G	NP_001395.1	EEF1G NP_001395.1 elongation factor 1-gamma [Homo sapiens]	High	High	#REF!	0.938599	2.08	31	1200000000	2300000000
1936	2	19	19	46	FKBP4	NP_002005.1	FKBP4 NP_002005.1 peptidyl-prolyl cis-trans isomerase FKBP4 [Homo sapiens]	High	High	#REF!	0.974005	2.07	22	280000000	550000000
1616	9	10	10	26	H2AFY	XP_005272187.1	H2AFY XP_005272187.1 PREDICTED: core histone macro-H2A.1 isoform X1 [Homo sapiens]	High	High	#REF!	0.893085	2.07	13	420000000	780000000
170	3	2	2	4	WDR77	NP_077007.1	WDR77 NP_077007.1 methylosome protein 50 [Homo sapiens]	High	High	#REF!	0.886343	2.07	2	33000000	61000000
600	3	7	7	13	PSME3	NP_789839.1	PSME3 NP_789839.1 proteasome activator complex subunit 3 isoform 2 [Homo sapiens]	High	High	#REF!	1.38702	2.06	6	130000000	340000000
659	4	6	11	17	HSPA4L	NP_055093.2	HSPA4L NP_055093.2 heat shock 70 kDa protein 4L [Homo sapiens]	Peak Found	High	#REF!	1	2.05	8	240000000	480000000
2321	2	2	2	2	EXOSC5	NP_064543.3	EXOSC5 NP_064543.3 exosome complex component RRP46 [Homo sapiens]	High	High	#REF!	1.848	2.04	1	20000000	72000000
959	1	3	3	8	RPA3	NP_002938.1	RPA3 NP_002938.1 replication protein A 14 kDa subunit [Homo sapiens]	High	High	#REF!	0.691878	2.03	4	130000000	210000000
87	7	2	2	2	TBCD	XP_005256452.1	TBCD XP_005256452.1 PREDICTED: tubulin-specific chaperone D isoform X1 [Homo sapiens]	Peak Found	High	#REF!	0.263034	2.03	1	10000000	12000000
2105	2	3	4	12	VDAC3	NP_001129166.1	VDAC3 NP_001129166.1 voltage-dependent anion-selective channel protein 3 isoform 2 [Homo sapiens]	High	High	#REF!	-0.556393	2.03	2	250000000	170000000
1152	1	1	1	2	ATP8	YP_003024030.1	ATP8 YP_003024030.1 ATP synthase F0 subunit 8 (mitochondrion) [Homo sapiens]	High	High	#REF!	1	2.01	1	50000000	100000000
415	9	9	9	10	MAGED2	NP_055414.2	MAGED2 NP_055414.2 melanoma-associated antigen D2 [Homo sapiens]	Peak Found	High	#REF!	1.02466	2.01	3	29000000	59000000
1407	1	6	6	9	PTCD3	NP_060422.4	PTCD3 NP_060422.4 pentatricopeptide repeat domain-containing protein 3, mitochondrial precursor [Homo sapiens]	High	High	#REF!	0.736966	2.01	3	15000000	25000000
122	4	27	27	65	UBA1	XP_005272705.1	UBA1 XP_005272705.1 PREDICTED: ubiquitin-like modifier activating enzyme 1 isoform X1 [Homo sapiens]	High	High	#REF!	0.912537	2	26	510000000	960000000
58	5	2	2	2	TPP2	XP_005254127.1	TPP2 XP_005254127.1 PREDICTED: tripeptidyl-peptidase 2 isoform X1 [Homo sapiens]	Peak Found	High	#REF!	0.968291	1.99	1	23000000	45000000
804	4	2	2	2	FERMT2	XP_005267342.1	FERMT2 XP_005267342.1 PREDICTED: fermitin family homolog 2 isoform X1 [Homo sapiens]	High	High	#REF!	0.736966	1.98	2	33000000	55000000
1235	2	6	6	9	GLRX3	NP_001186797.1	GLRX3 NP_001186797.1 glutaredoxin-3 [Homo sapiens]	High	High	#REF!	0.44151	1.98	5	81000000	110000000
1977	2	7	7	17	GSTP1	NP_000843.1	GSTP1 NP_000843.1 glutathione S-transferase P [Homo sapiens]	High	High	#REF!	0.628031	1.98	10	330000000	510000000
2360	4	5	5	19	PTMA	NP_001092755.1	PTMA NP_001092755.1 prothymosin alpha isoform 1 [Homo sapiens]	High	High	#REF!	0.932886	1.98	6	1100000000	2100000000
2230	1	4	4	6	WDR36	NP_644810.1	WDR36 NP_644810.1 WD repeat-containing protein 36 [Homo sapiens]	High	High	#REF!	-1	1.98	1	240000000	120000000
243	5	2	2	2	THOC2	XP_005262504.1	THOC2 XP_005262504.1 PREDICTED: THO complex subunit 2 isoform X1 [Homo sapiens]	Peak Found	High	#REF!	-0.211504	1.97	1	220000000	190000000
1611	5	1	1	1	CHTOP	XP_005245142.1	CHTOP XP_005245142.1 PREDICTED: chromatin target of PRMT1 protein isoform X1 [Homo sapiens]	High	Peak Found	#REF!	0.979822	1.96	1	36000000	71000000
530	2	10	10	11	NSUN2	NP_060225.4	NSUN2 NP_060225.4 tRNA (cytosine(34)-C(5))-methyltransferase isoform 1 [Homo sapiens]	High	High	#REF!	1.12928	1.96	5	64000000	140000000
200	3	1	2	2	RPRD1A	XP_005258349.1	RPRD1A XP_005258349.1 PREDICTED: regulation of nuclear pre-mRNA domain-containing protein 1A isoform X1 [Homo sapiens]	High	Peak Found	#REF!	0.584963	1.96	1	10000000	15000000
1190	3	1	2	4	RPRD1B	NP_067038.1	RPRD1B NP_067038.1 regulation of nuclear pre-mRNA domain-containing protein 1B [Homo sapiens]	High	High	#REF!	1.16993	1.96	3	20000000	45000000
163	2	3	3	9	PTPLAD1	NP_057479.2	PTPLAD1 NP_057479.2 very-long-chain (3R)-3-hydroxyacyl-[acyl-carrier protein] dehydratase 3 [Homo sapiens]	High	High	#REF!	0.565597	1.95	3	250000000	370000000
1137	5	25	25	45	NASP	XP_005270945.1	NASP XP_005270945.1 PREDICTED: nuclear autoantigenic sperm protein isoform X1 [Homo sapiens]	High	High	#REF!	0.543142	1.94	21	350000000	510000000
1168	3	4	4	5	PRPF4	NP_004688.2	PRPF4 NP_004688.2 U4/U6 small nuclear ribonucleoprotein Prp4 isoform 1 [Homo sapiens]	Peak Found	High	#REF!	0.947533	1.94	2	14000000	27000000
1422	1	2	2	2	RAD21	XP_005251074.1	RAD21 XP_005251074.1 PREDICTED: double-strand-break repair protein rad21 homolog isoform X1 [Homo sapiens]	Peak Found	High	#REF!	0.514573	1.94	1	14000000	20000000
2177	1	13	13	29	SERPINH1	XP_005274428.1	SERPINH1 XP_005274428.1 PREDICTED: serpin H1 isoform X2 [Homo sapiens]	High	High	#REF!	0.945552	1.94	13	270000000	520000000
1928	2	3	3	4	MRPL22	NP_054899.2	MRPL22 NP_054899.2 39S ribosomal protein L22, mitochondrial isoform a [Homo sapiens]	High	High	#REF!	1	1.93	2	13000000	26000000
1151	13	1	11	20	ATP1A3	XP_005259010.1	ATP1A3 XP_005259010.1 PREDICTED: sodium/potassium-transporting ATPase subunit alpha-3 isoform X1 [Homo sapiens]	Not Found	Not Found	#REF!	0.874469	1.92	6	120000000	220000000
118	1	22	22	37	CAND1	NP_060918.2	CAND1 NP_060918.2 cullin-associated NEDD8-dissociated protein 1 [Homo sapiens]	High	High	#REF!	0.823122	1.92	15	130000000	230000000
2317	1	3	3	4	NUTF2	NP_005787.1	NUTF2 NP_005787.1 nuclear transport factor 2 [Homo sapiens]	High	High	#REF!	1.65896	1.92	1	19000000	60000000
796	1	13	13	35	PRDX6	NP_004896.1	PRDX6 NP_004896.1 peroxiredoxin-6 [Homo sapiens]	High	High	#REF!	0.836501	1.92	15	560000000	1000000000
2106	4	3	3	3	LSM7	NP_057283.1	LSM7 NP_057283.1 U6 snRNA-associated Sm-like protein LSm7 [Homo sapiens]	High	High	#REF!	1.30563	1.91	1	89000000	220000000
2063	5	24	27	59	HSPH1	NP_006635.2	HSPH1 NP_006635.2 heat shock protein 105 kDa isoform 1 [Homo sapiens]	High	High	#REF!	0.525091	1.9	26	410000000	590000000
1735	4	9	9	15	MSH6	NP_000170.1	MSH6 NP_000170.1 DNA mismatch repair protein Msh6 isoform 1 [Homo sapiens]	High	High	#REF!	0.895663	1.89	8	43000000	80000000
850	5	1	1	1	PDLIM5	XP_005262750.1	PDLIM5 XP_005262750.1 PREDICTED: PDZ and LIM domain protein 5 isoform X1 [Homo sapiens]	Peak Found	High	#REF!	0.903785	1.89	1	31000000	58000000
740	7	1	1	1	RPE	XP_005246800.1	RPE XP_005246800.1 PREDICTED: ribulose-phosphate 3-epimerase isoform X1 [Homo sapiens]	Peak Found	High	#REF!	0.910733	1.89	1	25000000	47000000
1795	8	2	2	3	PPP1R7	NP_002703.1	PPP1R7 NP_002703.1 protein phosphatase 1 regulatory subunit 7 isoform 1 [Homo sapiens]	High	High	#REF!	1.08092	1.88	1	26000000	55000000
2061	3	3	4	6	TXLNA	NP_787048.1	TXLNA NP_787048.1 alpha-taxilin [Homo sapiens]	High	High	#REF!	0.395929	1.88	1	19000000	25000000
810	1	2	2	5	COX5B	NP_001853.2	COX5B NP_001853.2 cytochrome c oxidase subunit 5B, mitochondrial precursor [Homo sapiens]	High	High	#REF!	0.263034	1.87	3	100000000	120000000
1608	1	2	2	3	NUDT5	NP_054861.2	NUDT5 NP_054861.2 ADP-sugar pyrophosphatase [Homo sapiens]	High	High	#REF!	0.678072	1.87	2	75000000	120000000
1965	3	5	5	6	SEC24C	XP_005270348.1	SEC24C XP_005270348.1 PREDICTED: protein transport protein Sec24C isoform X1 [Homo sapiens]	High	High	#REF!	0.115477	1.87	3	24000000	26000000
681	5	2	2	2	SMARCE1	NP_003070.3	SMARCE1 NP_003070.3 SWI/SNF-related matrix-associated actin-dependent regulator of chromatin subfamily E member 1 [Homo sapiens]	High	Peak Found	#REF!	0.906891	1.87	1	16000000	30000000
84	2	3	3	6	RCN2	NP_001258766.1	RCN2 NP_001258766.1 reticulocalbin-2 isoform b precursor [Homo sapiens]	Not Found	High	#REF!	6.62936				46000000
594	2	2	2	3	IDH1	NP_001269315.1	IDH1 NP_001269315.1 isocitrate dehydrogenase [NADP] cytoplasmic [Homo sapiens]	High	High	#REF!	0.847997	1.86	2	30000000	54000000
931	4	1	3	3	MAP2K1	NP_002746.1	MAP2K1 NP_002746.1 dual specificity mitogen-activated protein kinase kinase 1 [Homo sapiens]	Peak Found	High	#REF!	1	1.86	3	36000000	72000000
412	2	1	3	3	MAP2K2	NP_109587.1	MAP2K2 NP_109587.1 dual specificity mitogen-activated protein kinase kinase 2 [Homo sapiens]	Peak Found	High	#REF!	0.979822	1.86	3	36000000	71000000
1922	1	21	21	30	IARS	NP_038203.2	IARS NP_038203.2 isoleucine--tRNA ligase, cytoplasmic [Homo sapiens]	High	High	#REF!	0.652077	1.85	14	140000000	220000000
479	3	6	7	13	G3BP2	NP_987101.1	G3BP2 NP_987101.1 ras GTPase-activating protein-binding protein 2 isoform a [Homo sapiens]	High	High	#REF!	0.203533	1.84	5	330000000	380000000
363	5	2	2	3	GLYR1	XP_005255694.1	GLYR1 XP_005255694.1 PREDICTED: putative oxidoreductase GLYR1 isoform X1 [Homo sapiens]	High	High	#REF!	0.0588937	1.84	1	24000000	25000000
1783	8	11	11	20	NPEPPS	NP_006301.3	NPEPPS NP_006301.3 puromycin-sensitive aminopeptidase [Homo sapiens]	High	High	#REF!	0.788496	1.84	12	110000000	190000000
2228	2	13	13	34	PGD	NP_002622.2	PGD NP_002622.2 6-phosphogluconate dehydrogenase, decarboxylating [Homo sapiens]	High	High	#REF!	0.765535	1.84	14	300000000	510000000
1838	2	7	9	18	PPID	NP_005029.1	PPID NP_005029.1 peptidyl-prolyl cis-trans isomerase D [Homo sapiens]	High	High	#REF!	-0.536053	1.84	6	2900000000	2000000000
280	4	4	8	21	ANP32A	NP_006296.1	ANP32A NP_006296.1 acidic leucine-rich nuclear phosphoprotein 32 family member A [Homo sapiens]	High	High	#REF!	0.790077	1.83	6	480000000	830000000
1222	2	8	8	19	SUB1	XP_005248289.1	SUB1 XP_005248289.1 PREDICTED: activated RNA polymerase II transcriptional coactivator p15 isoform X1 [Homo sapiens]	High	High	#REF!	0.726435	1.83	7	550000000	910000000
2048	9	4	4	13	SUMO2	NP_008868.3	SUMO2 NP_008868.3 small ubiquitin-related modifier 2 isoform a precursor [Homo sapiens]	High	High	#REF!	0.798366	1.83	5	690000000	1200000000
2225	1	1	1	1	TSR2	NP_477511.1	TSR2 NP_477511.1 pre-rRNA-processing protein TSR2 homolog [Homo sapiens]	Peak Found	High	#REF!	0.881356	1.83	1	19000000	35000000
510	26	3	3	3	ASPH	XP_005251292.1	ASPH XP_005251292.1 PREDICTED: aspartyl/asparaginyl beta-hydroxylase isoform X1 [Homo sapiens]	High	Peak Found	#REF!	0	1.81	1	20000000	20000000
1342	2	12	12	13	EIF5B	NP_056988.3	EIF5B NP_056988.3 eukaryotic translation initiation factor 5B [Homo sapiens]	High	High	#REF!	1.17897	1.81	7	53000000	120000000
1330	1	4	8	17	IGF2BP3	NP_006538.2	IGF2BP3 NP_006538.2 insulin-like growth factor 2 mRNA-binding protein 3 [Homo sapiens]	High	High	#REF!	-0.332575	1.81	4	340000000	270000000
1042	6	20	21	43	TRAP1	NP_057376.2	TRAP1 NP_057376.2 heat shock protein 75 kDa, mitochondrial isoform 1 precursor [Homo sapiens]	High	High	#REF!	-0.0840643	1.81	17	5300000000	5000000000
970	3	13	13	21	VPS35	NP_060676.2	VPS35 NP_060676.2 vacuolar protein sorting-associated protein 35 [Homo sapiens]	High	High	#REF!	0.682518	1.81	10	81000000	130000000
2441	12	8	18	32	ATP1A1	XP_005270947.1	ATP1A1 XP_005270947.1 PREDICTED: sodium/potassium-transporting ATPase subunit alpha-1 isoform X1 [Homo sapiens]	High	High	#REF!	0.758992	1.8	10	130000000	220000000
1381	2	2	2	2	DIMT1	NP_055288.1	DIMT1 NP_055288.1 probable dimethyladenosine transferase [Homo sapiens]	Peak Found	High	#REF!	0.845025	1.8	1	5400000	9700000
739	6	9	9	14	NMT1	XP_005257479.1	NMT1 XP_005257479.1 PREDICTED: glycylpeptide N-tetradecanoyltransferase 1 isoform X2 [Homo sapiens]	High	High	#REF!	0.915936	1.8	6	53000000	100000000
1697	1	11	11	15	PSMD3	NP_002800.2	PSMD3 NP_002800.2 26S proteasome non-ATPase regulatory subunit 3 [Homo sapiens]	High	High	#REF!	0.621488	1.8	6	130000000	200000000
1630	4	31	31	41	SPTAN1	XP_005252202.1	SPTAN1 XP_005252202.1 PREDICTED: spectrin alpha chain, non-erythrocytic 1 isoform X1 [Homo sapiens]	High	High	#REF!	0.192645	1.79	20	140000000	160000000
558	5	1	1	1	CHID1	XP_005253128.1	CHID1 XP_005253128.1 PREDICTED: chitinase domain-containing protein 1 isoform X1 [Homo sapiens]	Peak Found	High	#REF!	0.825971	1.78	1	44000000	78000000
1472	3	2	2	3	DRG2	XP_005256556.1	DRG2 XP_005256556.1 PREDICTED: developmentally-regulated GTP-binding protein 2 isoform X1 [Homo sapiens]	High	High	#REF!	0.731183	1.78	2	50000000	83000000
2099	2	3	3	5	GOT2	NP_002071.2	GOT2 NP_002071.2 aspartate aminotransferase, mitochondrial isoform 1 precursor [Homo sapiens]	High	High	#REF!	0.280108	1.78	1	42000000	51000000
1432	3	3	3	3	MOGS	NP_006293.2	MOGS NP_006293.2 mannosyl-oligosaccharide glucosidase isoform 1 [Homo sapiens]	High	High	#REF!	0.678072	1.78	3	15000000	24000000
1603	1	8	8	9	NSF	NP_006169.2	NSF NP_006169.2 vesicle-fusing ATPase [Homo sapiens]	High	High	#REF!	0.840522	1.78	3	43000000	77000000
2238	2	8	8	20	UBE2N	NP_003339.1	UBE2N NP_003339.1 ubiquitin-conjugating enzyme E2 N [Homo sapiens]	High	High	#REF!	0.893085	1.78	10	280000000	520000000
2497	1	1	1	1	ZNF259	NP_003895.1	ZNF259 NP_003895.1 zinc finger protein ZPR1 [Homo sapiens]	Peak Found	High	#REF!	0.828234	1.78	1	4900000	8700000
7	2	6	8	19	CBX3	NP_057671.2	CBX3 NP_057671.2 chromobox protein homolog 3 [Homo sapiens]	High	High	#REF!	0.672425	1.77	9	320000000	510000000
626	3	5	5	5	CSNK2B	XP_005275570.1	CSNK2B XP_005275570.1 PREDICTED: casein kinase II subunit beta isoform X1 [Homo sapiens]	High	High	#REF!	0.402759	1.77	3	59000000	78000000
67	8	1	1	1	GATAD2A	XP_005260011.1	GATAD2A XP_005260011.1 PREDICTED: transcriptional repressor p66-alpha isoform X1 [Homo sapiens]	Peak Found	High	#REF!	0.832273	1.77	1	41000000	73000000
256	4	3	3	4	GSR	NP_000628.2	GSR NP_000628.2 glutathione reductase, mitochondrial isoform 1 precursor [Homo sapiens]	Peak Found	High	#REF!	0	1.77	1	21000000	21000000
2219	1	15	15	31	ANXA5	NP_001145.1	ANXA5 NP_001145.1 annexin A5 [Homo sapiens]	High	High	#REF!	0.495957	1.76	16	390000000	550000000
645	1	7	7	10	DNAJC8	NP_055095.2	DNAJC8 NP_055095.2 dnaJ homolog subfamily C member 8 [Homo sapiens]	High	High	#REF!	0.788496	1.76	4	110000000	190000000
1067	1	2	2	2	EIF2B1	NP_001405.1	EIF2B1 NP_001405.1 translation initiation factor eIF-2B subunit alpha [Homo sapiens]	Peak Found	High	#REF!	0.415037	1.76	2	21000000	28000000
882	4	19	19	32	LARS	NP_064502.9	LARS NP_064502.9 leucine--tRNA ligase, cytoplasmic [Homo sapiens]	High	High	#REF!	0.452512	1.76	12	190000000	260000000
1154	3	12	12	16	PSMD11	NP_001257411.1	PSMD11 NP_001257411.1 26S proteasome non-ATPase regulatory subunit 11 [Homo sapiens]	High	High	#REF!	0.371969	1.76	9	170000000	220000000
2185	2	1	1	1	KIAA1429	NP_056311.2	KIAA1429 NP_056311.2 protein virilizer homolog isoform 1 [Homo sapiens]	Peak Found	High	#REF!	0.785875	1.75	1	5800000	10000000
1794	1	10	13	47	PRDX1	NP_001189360.1	PRDX1 NP_001189360.1 peroxiredoxin-1 [Homo sapiens]	High	High	#REF!	0.746243	1.75	20	3100000000	5200000000
647	10	5	5	5	SMARCC1	NP_003065.3	SMARCC1 NP_003065.3 SWI/SNF complex subunit SMARCC1 [Homo sapiens]	Peak Found	High	#REF!	0.568284	1.75	2	29000000	43000000
1661	15	12	12	20	UBAP2L	XP_005245718.1	UBAP2L XP_005245718.1 PREDICTED: ubiquitin associated protein 2-like isoform X4 [Homo sapiens]	High	High	#REF!	0.782769	1.75	8	93000000	160000000
608	1	1	1	1	COX11	NP_004366.1	COX11 NP_004366.1 cytochrome c oxidase assembly protein COX11, mitochondrial isoform 1 [Homo sapiens]	Peak Found	High	#REF!	0.839535	1.74	1	9500000	17000000
1224	1	10	10	21	DDX1	NP_004930.1	DDX1 NP_004930.1 ATP-dependent RNA helicase DDX1 [Homo sapiens]	High	High	#REF!	0.77444	1.74	8	76000000	130000000
1468	1	8	8	22	EEF1B2	NP_066944.1	EEF1B2 NP_066944.1 elongation factor 1-beta [Homo sapiens]	High	High	#REF!	0.793549	1.74	9	750000000	1300000000
881	1	8	8	12	RTCB	NP_055121.1	RTCB NP_055121.1 tRNA-splicing ligase RtcB homolog [Homo sapiens]	High	High	#REF!	0.530515	1.74	3	90000000	130000000
304	99	5	7	12	CDK2	NP_001789.2	CDK2 NP_001789.2 cyclin-dependent kinase 2 isoform 1 [Homo sapiens]	High	High	#REF!	0.885829	1.73	4	92000000	170000000
1482	10	20	22	102	LDHA	NP_001158886.1	LDHA NP_001158886.1 L-lactate dehydrogenase A chain isoform 3 [Homo sapiens]	High	High	#REF!	0.748461	1.73	26	2500000000	4200000000
1952	1	1	1	1	PBDC1	NP_057584.2	PBDC1 NP_057584.2 protein PBDC1 [Homo sapiens]	High	Peak Found	#REF!	0.785261	1.73	1	47000000	81000000
72	2	6	6	15	ATP6V1A	NP_001681.2	ATP6V1A NP_001681.2 V-type proton ATPase catalytic subunit A [Homo sapiens]	High	High	#REF!	0.769387	1.72	5	44000000	75000000
1301	3	3	3	5	BID	NP_932070.1	BID NP_932070.1 BH3-interacting domain death agonist isoform 1 [Homo sapiens]	High	High	#REF!	0.678072	1.72	2	15000000	24000000
327	3	3	3	5	HMGB3	XP_005278233.1	HMGB3 XP_005278233.1 PREDICTED: high mobility group protein B3 isoform X1 [Homo sapiens]	High	High	#REF!	0.862496	1.72	4	77000000	140000000
2328	6	13	13	15	HUWE1	XP_005278019.1	HUWE1 XP_005278019.1 PREDICTED: E3 ubiquitin-protein ligase HUWE1 isoform X2 [Homo sapiens]	High	High	#REF!	1.04731	1.72	7	15000000	31000000
1214	2	3	3	5	MCCC2	NP_071415.1	MCCC2 NP_071415.1 methylcrotonoyl-CoA carboxylase beta chain, mitochondrial [Homo sapiens]	High	High	#REF!	0.842459	1.72	2	29000000	52000000
2425	4	10	10	18	OAT	NP_000265.1	OAT NP_000265.1 ornithine aminotransferase, mitochondrial isoform 1 precursor [Homo sapiens]	High	High	#REF!	0.476438	1.72	7	230000000	320000000
1847	2	3	3	4	PHPT1	NP_054891.2	PHPT1 NP_054891.2 14 kDa phosphohistidine phosphatase isoform 3 [Homo sapiens]	High	High	#REF!	0.568843	1.7	3	60000000	89000000
1685	3	8	8	15	SFXN1	NP_073591.2	SFXN1 NP_073591.2 sideroflexin-1 [Homo sapiens]	High	High	#REF!	0.321928	1.7	7	160000000	200000000
973	3	3	3	5	SNX6	NP_689419.2	SNX6 NP_689419.2 sorting nexin-6 isoform b [Homo sapiens]	High	High	#REF!	0.378512	1.7	1	30000000	39000000
2261	1	25	25	59	SSB	NP_003133.1	SSB NP_003133.1 lupus La protein [Homo sapiens]	High	High	#REF!	0.648528	1.7	28	370000000	580000000
302	1	26	26	38	DDB1	XP_005273861.1	DDB1 XP_005273861.1 PREDICTED: DNA damage-binding protein 1 isoform X1 [Homo sapiens]	High	High	#REF!	1.26303	1.69	19	150000000	360000000
394	2	2	2	2	DDX42	NP_987095.1	DDX42 NP_987095.1 ATP-dependent RNA helicase DDX42 [Homo sapiens]	High	High	#REF!	1.35755	1.69	1	3200000	8200000
15	1	3	3	6	MTPN	NP_665807.1	MTPN NP_665807.1 myotrophin [Homo sapiens]	High	High	#REF!	0.770518	1.69	4	170000000	290000000
2040	3	18	18	22	NCAPD2	NP_055680.3	NCAPD2 NP_055680.3 condensin complex subunit 1 [Homo sapiens]	High	High	#REF!	-0.0558532	1.69	8	79000000	76000000
895	1	2	2	2	NELFB	NP_056271.2	NELFB NP_056271.2 negative elongation factor B [Homo sapiens]	Peak Found	High	#REF!	0.736966	1.69	1	21000000	35000000
2046	2	4	4	6	SMU1	NP_060695.2	SMU1 NP_060695.2 WD40 repeat-containing protein SMU1 [Homo sapiens]	High	High	#REF!	0.584963	1.69	3	18000000	27000000
1525	1	3	3	7	TXNDC17	NP_116120.1	TXNDC17 NP_116120.1 thioredoxin domain-containing protein 17 [Homo sapiens]	High	High	#REF!	0.859822	1.69	4	27000000	49000000
2079	2	5	5	5	FAM98B	NP_775882.2	FAM98B NP_775882.2 protein FAM98B isoform 1 [Homo sapiens]	High	High	#REF!	-0.473931	1.68	1	25000000	18000000
147	6	12	12	16	SMC1A	NP_006297.2	SMC1A NP_006297.2 structural maintenance of chromosomes protein 1A isoform 1 [Homo sapiens]	High	High	#REF!	0.796467	1.68	4	57000000	99000000
429	4	20	20	48	GDI2	XP_005252501.1	GDI2 XP_005252501.1 PREDICTED: rab GDP dissociation inhibitor beta isoform X1 [Homo sapiens]	High	High	#REF!	0.703607	1.67	19	350000000	570000000
1584	3	2	10	43	HIST1H1D	NP_005311.1	HIST1H1D NP_005311.1 histone H1.3 [Homo sapiens]	High	High	#REF!	0.183712	1.67	14	8100000000	9200000000
352	3	10	16	18	KIF5B	NP_004512.1	KIF5B NP_004512.1 kinesin-1 heavy chain [Homo sapiens]	High	High	#REF!	0.4975	1.67	10	68000000	96000000
2393	2	5	5	5	MAT2B	NP_037415.1	MAT2B NP_037415.1 methionine adenosyltransferase 2 subunit beta isoform 1 [Homo sapiens]	High	High	#REF!	0.817136	1.67	3	42000000	74000000
1908	3	6	6	8	MDN1	NP_055426.1	MDN1 NP_055426.1 midasin [Homo sapiens]	High	High	#REF!	0.921997	1.67	3	19000000	36000000
1004	1	2	2	5	NDUFAB1	NP_004994.1	NDUFAB1 NP_004994.1 acyl carrier protein, mitochondrial precursor [Homo sapiens]	High	High	#REF!	1.38003	1.67	1	73000000	190000000
109	3	7	7	14	SKP1	XP_005272110.1	SKP1 XP_005272110.1 PREDICTED: S-phase kinase-associated protein 1 isoform X1 [Homo sapiens]	High	High	#REF!	0.710493	1.67	5	220000000	360000000
1543	3	4	4	5	SUGT1	NP_001124384.1	SUGT1 NP_001124384.1 suppressor of G2 allele of SKP1 homolog isoform SGT1B [Homo sapiens]	High	High	#REF!	1	1.67	2	32000000	64000000
1658	3	2	11	46	HIST1H1C	NP_005310.1	HIST1H1C NP_005310.1 histone H1.2 [Homo sapiens]	High	High	#REF!	0.148523	1.66	15	8300000000	9200000000
1635	3	3	12	47	HIST1H1E	NP_005312.1	HIST1H1E NP_005312.1 histone H1.4 [Homo sapiens]	High	High	#REF!	0.148523	1.66	15	8300000000	9200000000
462	1	2	2	3	PHF5A	NP_116147.1	PHF5A NP_116147.1 PHD finger-like domain-containing protein 5A [Homo sapiens]	High	High	#REF!	1.40766	1.66	1	49000000	130000000
1138	2	9	9	14	QARS	NP_005042.1	QARS NP_005042.1 glutamine--tRNA ligase isoform a [Homo sapiens]	High	High	#REF!	0.292181	1.66	4	98000000	120000000
699	1	2	2	16	RPLP1	NP_000994.1	RPLP1 NP_000994.1 60S acidic ribosomal protein P1 isoform 1 [Homo sapiens]	High	High	#REF!	0.415037	1.66	4	1800000000	2400000000
13	5	3	3	6	CPSF7	NP_079087.3	CPSF7 NP_079087.3 cleavage and polyadenylation specificity factor subunit 7 isoform 1 [Homo sapiens]	High	High	#REF!	0.485427	1.65	2	25000000	35000000
1995	8	4	4	6	SCP2	NP_002970.2	SCP2 NP_002970.2 non-specific lipid-transfer protein isoform 1 proprotein [Homo sapiens]	High	High	#REF!	0.810966	1.65	2	57000000	100000000
2204	8	4	4	5	SEPT9	NP_001106963.1	SEPT9 NP_001106963.1 septin-9 isoform a [Homo sapiens]	High	High	#REF!	-0.36257	1.65	2	27000000	21000000
803	1	1	1	1	TRIAP1	NP_057483.1	TRIAP1 NP_057483.1 TP53-regulated inhibitor of apoptosis 1 [Homo sapiens]	Peak Found	High	#REF!	0.770518	1.65	1	17000000	29000000
409	1	3	3	4	TSR1	NP_060598.3	TSR1 NP_060598.3 pre-rRNA-processing protein TSR1 homolog [Homo sapiens]	High	Peak Found	#REF!	0.671377	1.65	2	27000000	43000000
1155	1	4	4	5	C19orf43	NP_076943.1	C19orf43 NP_076943.1 uncharacterized protein C19orf43 [Homo sapiens]	High	High	#REF!	1	1.64	3	26000000	52000000
1290	1	5	5	8	CCDC124	NP_612451.1	CCDC124 NP_612451.1 coiled-coil domain-containing protein 124 [Homo sapiens]	High	High	#REF!	0.765535	1.64	4	200000000	340000000
1368	6	5	5	7	GSPT1	NP_002085.2	GSPT1 NP_002085.2 eukaryotic peptide chain release factor GTP-binding subunit ERF3A isoform 1 [Homo sapiens]	High	High	#REF!	-0.160465	1.64	2	190000000	170000000
1754	8	6	6	10	LUC7L3	XP_005257505.1	LUC7L3 XP_005257505.1 PREDICTED: luc7-like protein 3 isoform X1 [Homo sapiens]	High	High	#REF!	0.314873	1.64	4	41000000	51000000
2354	4	3	3	6	PSME1	NP_006254.1	PSME1 NP_006254.1 proteasome activator complex subunit 1 isoform 1 [Homo sapiens]	High	High	#REF!	0.888969	1.64	3	54000000	100000000
1332	2	20	20	37	TARS	NP_001245366.1	TARS NP_001245366.1 threonine--tRNA ligase, cytoplasmic isoform 1 [Homo sapiens]	High	High	#REF!	0.667425	1.64	19	170000000	270000000
1975	5	4	4	5	TCERG1	XP_005268422.1	TCERG1 XP_005268422.1 PREDICTED: transcription elongation regulator 1 isoform X1 [Homo sapiens]	High	High	#REF!	0.600393	1.64	3	62000000	94000000
313	2	2	6	10	TOP2B	XP_005265484.1	TOP2B XP_005265484.1 PREDICTED: DNA topoisomerase 2-beta isoform X1 [Homo sapiens]	Peak Found	High	#REF!	0.628031	1.64	4	110000000	170000000
2160	11	14	14	22	CHD4	NP_001264.2	CHD4 NP_001264.2 chromodomain-helicase-DNA-binding protein 4 [Homo sapiens]	High	High	#REF!	0.736966	1.63	14	90000000	150000000
762	16	4	4	5	GPS1	XP_005256407.1	GPS1 XP_005256407.1 PREDICTED: COP9 signalosome complex subunit 1 isoform X1 [Homo sapiens]	High	High	#REF!	0.668379	1.63	2	56000000	89000000
2361	1	6	6	21	MARCKS	NP_002347.5	MARCKS NP_002347.5 myristoylated alanine-rich C-kinase substrate [Homo sapiens]	High	High	#REF!	0.719892	1.63	7	340000000	560000000
1773	3	32	32	55	STIP1	NP_006810.1	STIP1 NP_006810.1 stress-induced-phosphoprotein 1 isoform b [Homo sapiens]	High	High	#REF!	0.562595	1.63	29	650000000	960000000
1213	3	17	19	195	LDHB	NP_002291.1	LDHB NP_002291.1 L-lactate dehydrogenase B chain [Homo sapiens]	High	High	#REF!	0.634716	1.62	39	3800000000	5900000000
666	4	17	24	53	DDX17	NP_001091974.1	DDX17 NP_001091974.1 probable ATP-dependent RNA helicase DDX17 isoform 3 [Homo sapiens]	High	High	#REF!	0.115477	1.61	19	1200000000	1300000000
1310	1	1	1	2	MRPS7	NP_057055.2	MRPS7 NP_057055.2 28S ribosomal protein S7, mitochondrial [Homo sapiens]	High	High	#REF!	0.765535	1.61	1	10000000	17000000
2408	2	1	1	1	NDUFA12	NP_061326.1	NDUFA12 NP_061326.1 NADH dehydrogenase [ubiquinone] 1 alpha subcomplex subunit 12 isoform a [Homo sapiens]	Peak Found	High	#REF!	0.669851	1.61	1	22000000	35000000
1178	1	2	2	3	PAFAH1B3	NP_002564.1	PAFAH1B3 NP_002564.1 platelet-activating factor acetylhydrolase IB subunit gamma [Homo sapiens]	High	High	#REF!	0.559427	1.61	2	38000000	56000000
897	6	10	10	18	PSIP1	NP_001121689.1	PSIP1 NP_001121689.1 PC4 and SFRS1-interacting protein isoform 2 [Homo sapiens]	High	High	#REF!	0.222392	1.61	11	300000000	350000000
2371	4	10	12	26	RAD23B	NP_002865.1	RAD23B NP_002865.1 UV excision repair protein RAD23 homolog B isoform 1 [Homo sapiens]	High	High	#REF!	0.331206	1.61	13	310000000	390000000
226	6	13	13	15	SMARCA5	NP_003592.3	SMARCA5 NP_003592.3 SWI/SNF-related matrix-associated actin-dependent regulator of chromatin subfamily A member 5 [Homo sapiens]	High	High	#REF!	-0.552541	1.61	8	220000000	150000000
981	3	1	1	1	USP7	NP_003461.2	USP7 NP_003461.2 ubiquitin carboxyl-terminal hydrolase 7 isoform 1 [Homo sapiens]	Peak Found	High	#REF!	0.713696	1.61	1	25000000	41000000
1430	3	11	11	20	ETF1	NP_004721.1	ETF1 NP_004721.1 eukaryotic peptide chain release factor subunit 1 isoform 1 [Homo sapiens]	High	High	#REF!	0.304855	1.6	11	170000000	210000000
1124	2	6	6	7	GEMIN5	NP_056280.2	GEMIN5 NP_056280.2 gem-associated protein 5 isoform 1 [Homo sapiens]	High	High	#REF!	0.402098	1.6	2	28000000	37000000
1547	6	2	2	3	EEF1E1	XP_005249543.1	EEF1E1 XP_005249543.1 PREDICTED: eukaryotic translation elongation factor 1 epsilon-1 isoform X1 [Homo sapiens]	High	High	#REF!	0.671377	1.59	1	54000000	86000000
2284	4	9	9	11	LTA4H	NP_000886.1	LTA4H NP_000886.1 leukotriene A-4 hydrolase isoform 1 [Homo sapiens]	High	High	#REF!	1.06559	1.59	3	43000000	90000000
79	2	3	3	5	PCNP	NP_065090.1	PCNP NP_065090.1 PEST proteolytic signal-containing nuclear protein [Homo sapiens]	High	High	#REF!	1.19994	1.59	2	37000000	85000000
1994	5	3	3	4	PDCD6	NP_037364.1	PDCD6 NP_037364.1 programmed cell death protein 6 isoform 1 [Homo sapiens]	High	High	#REF!	0.584963	1.59	3	22000000	33000000
2147	1	14	14	17	SMC3	NP_005436.1	SMC3 NP_005436.1 structural maintenance of chromosomes protein 3 [Homo sapiens]	High	High	#REF!	0.722466	1.59	7	40000000	66000000
1980	1	5	5	12	SNRPA1	NP_003081.2	SNRPA1 NP_003081.2 U2 small nuclear ribonucleoprotein A' [Homo sapiens]	High	High	#REF!	0.584963	1.59	2	120000000	180000000
2213	1	2	2	4	SYMPK	XP_005259343.1	SYMPK XP_005259343.1 PREDICTED: symplekin isoform X1 [Homo sapiens]	High	High	#REF!	0.402098	1.59	2	28000000	37000000
1451	2	10	10	18	CACYBP	NP_055227.1	CACYBP NP_055227.1 calcyclin-binding protein isoform 1 [Homo sapiens]	High	High	#REF!	0.499571	1.58	12	290000000	410000000
2485	1	3	3	3	IGF2R	NP_000867.2	IGF2R NP_000867.2 cation-independent mannose-6-phosphate receptor precursor [Homo sapiens]	Peak Found	High	#REF!	0.0995357	1.58	1	14000000	15000000
474	2	4	4	8	LAMP1	NP_005552.3	LAMP1 NP_005552.3 lysosome-associated membrane glycoprotein 1 precursor [Homo sapiens]	High	High	#REF!	0.526748	1.58	5	59000000	85000000
2415	2	1	1	1	NDUFV2	NP_066552.2	NDUFV2 NP_066552.2 NADH dehydrogenase [ubiquinone] flavoprotein 2, mitochondrial precursor [Homo sapiens]	Peak Found	High	#REF!	0.628031	1.58	1	11000000	17000000
2493	1	1	1	1	SMAD4	NP_005350.1	SMAD4 NP_005350.1 mothers against decapentaplegic homolog 4 [Homo sapiens]	Peak Found	High	#REF!	0.643856	1.58	1	16000000	25000000
2166	14	4	4	8	TIAL1	NP_001029097.1	TIAL1 NP_001029097.1 nucleolysin TIAR isoform 2 [Homo sapiens]	High	High	#REF!	0.192645	1.58	3	28000000	32000000
1390	2	5	5	8	CHORDC1	NP_036256.2	CHORDC1 NP_036256.2 cysteine and histidine-rich domain-containing protein 1 isoform a [Homo sapiens]	High	High	#REF!	0.415037	1.57	6	150000000	200000000
375	1	9	9	15	FARSB	NP_005678.3	FARSB NP_005678.3 phenylalanine--tRNA ligase beta subunit [Homo sapiens]	High	High	#REF!	0.590124	1.57	7	93000000	140000000
2083	1	5	5	5	LRRC47	NP_065761.1	LRRC47 NP_065761.1 leucine-rich repeat-containing protein 47 [Homo sapiens]	High	High	#REF!	1.82716	1.57	2	31000000	110000000
1481	1	6	6	7	MTA2	NP_004730.2	MTA2 NP_004730.2 metastasis-associated protein MTA2 [Homo sapiens]	High	High	#REF!	0.530515	1.57	4	45000000	65000000
1719	4	2	2	2	FAM114A2	XP_005268416.1	FAM114A2 XP_005268416.1 PREDICTED: protein FAM114A2 isoform X1 [Homo sapiens]	High	Peak Found	#REF!	0.662965	1.56	1	12000000	19000000
2422	3	14	14	53	PARK7	NP_001116849.1	PARK7 NP_001116849.1 protein DJ-1 [Homo sapiens]	High	High	#REF!	0.710493	1.56	19	1100000000	1800000000
1940	1	2	3	7	SAR1B	NP_057187.1	SAR1B NP_057187.1 GTP-binding protein SAR1b [Homo sapiens]	Peak Found	High	#REF!	0.549339	1.56	4	82000000	120000000
790	1	2	2	5	SNRPG	NP_003087.1	SNRPG NP_003087.1 small nuclear ribonucleoprotein G [Homo sapiens]	High	High	#REF!	0.469485	1.56	2	130000000	180000000
720	2	2	2	4	TNPO3	NP_036602.1	TNPO3 NP_036602.1 transportin-3 isoform 1 [Homo sapiens]	High	High	#REF!	0.600393	1.56	2	31000000	47000000
1477	1	4	4	5	WDR18	NP_077005.2	WDR18 NP_077005.2 WD repeat-containing protein 18 [Homo sapiens]	High	High	#REF!	0.610053	1.56	3	38000000	58000000
162	7	2	2	4	ZNF207	XP_005258085.1	ZNF207 XP_005258085.1 PREDICTED: zinc finger protein 207 isoform X1 [Homo sapiens]	High	High	#REF!	0.652077	1.56	1	140000000	220000000
69	4	3	7	31	ANP32B	XP_005251715.1	ANP32B XP_005251715.1 PREDICTED: acidic leucine-rich nuclear phosphoprotein 32 family member B isoform X1 [Homo sapiens]	High	High	#REF!	0.440573	1.55	12	560000000	760000000
1786	1	1	1	2	FAM96B	NP_057146.1	FAM96B NP_057146.1 mitotic spindle-associated MMXD complex subunit MIP18 [Homo sapiens]	High	High	#REF!	0.691878	1.55	1	13000000	21000000
1799	4	4	4	6	G6PD	XP_005274714.1	G6PD XP_005274714.1 PREDICTED: glucose-6-phosphate 1-dehydrogenase isoform X1 [Homo sapiens]	High	High	#REF!	0.472753	1.55	2	49000000	68000000
1819	2	11	13	42	HNRNPDL	NP_112740.1	HNRNPDL NP_112740.1 heterogeneous nuclear ribonucleoprotein D-like isoform a [Homo sapiens]	High	High	#REF!	0.321928	1.55	15	1600000000	2000000000
487	2	26	26	48	MTHFD1	XP_005267750.1	MTHFD1 XP_005267750.1 PREDICTED: C-1-tetrahydrofolate synthase, cytoplasmic isoform X1 [Homo sapiens]	High	High	#REF!	0.652077	1.55	23	280000000	440000000
2069	5	18	19	27	SPTBN1	NP_003119.2	SPTBN1 NP_003119.2 spectrin beta chain, non-erythrocytic 1 isoform 1 [Homo sapiens]	High	High	#REF!	0.062061	1.55	14	91000000	95000000
733	4	24	24	43	IPO5	NP_002262.3	IPO5 NP_002262.3 importin-5 [Homo sapiens]	High	High	#REF!	0.736966	1.54	19	240000000	400000000
2512	3	7	7	18	PSMA4	NP_001096137.1	PSMA4 NP_001096137.1 proteasome subunit alpha type-4 isoform 1 [Homo sapiens]	High	High	#REF!	0.683526	1.54	4	330000000	530000000
2401	1	6	6	8	CKAP4	NP_006816.2	CKAP4 NP_006816.2 cytoskeleton-associated protein 4 [Homo sapiens]	High	High	#REF!	0.0848889	1.53	2	33000000	35000000
1180	1	16	16	22	COPB1	NP_001137533.1	COPB1 NP_001137533.1 coatomer subunit beta [Homo sapiens]	High	High	#REF!	0.4975	1.53	12	170000000	240000000
540	3	7	7	10	HN1L	XP_005255728.1	HN1L XP_005255728.1 PREDICTED: hematological and neurological expressed 1-like isoform X1 [Homo sapiens]	High	High	#REF!	1.1481	1.53	3	37000000	82000000
1592	3	1	1	1	NIF3L1	NP_001129511.1	NIF3L1 NP_001129511.1 NIF3-like protein 1 isoform 1 [Homo sapiens]	High	Peak Found	#REF!	0.556393	1.53	1	6800000	10000000
1652	2	1	1	3	PTP4A2	XP_005271285.1	PTP4A2 XP_005271285.1 PREDICTED: protein tyrosine phosphatase type IVA 2 isoform X1 [Homo sapiens]	High	High	#REF!	0.584963	1.53	1	8000000	12000000
314	4	8	8	30	SET	NP_001116293.1	SET NP_001116293.1 protein SET isoform 1 [Homo sapiens]	High	High	#REF!	0.643856	1.53	11	1600000000	2500000000
576	2	6	6	14	PSMB6	NP_002789.1	PSMB6 NP_002789.1 proteasome subunit beta type-6 isoform 1 proprotein [Homo sapiens]	High	High	#REF!	0.31034	1.52	6	250000000	310000000
2320	3	27	27	45	SND1	NP_055205.2	SND1 NP_055205.2 staphylococcal nuclease domain-containing protein 1 [Homo sapiens]	High	High	#REF!	0.0703893	1.52	20	200000000	210000000
1576	4	6	6	15	TPT1	NP_003286.1	TPT1 NP_003286.1 translationally-controlled tumor protein isoform 2 [Homo sapiens]	High	High	#REF!	0.395929	1.52	9	190000000	250000000
1631	2	13	13	35	HSD17B10	NP_004484.1	HSD17B10 NP_004484.1 3-hydroxyacyl-CoA dehydrogenase type-2 isoform 1 [Homo sapiens]	High	High	#REF!	0.321928	1.51	17	480000000	600000000
2044	1	1	1	1	POLR1A	NP_056240.2	POLR1A NP_056240.2 DNA-directed RNA polymerase I subunit RPA1 [Homo sapiens]	Peak Found	High	#REF!	0.628031	1.51	1	11000000	17000000
1091	1	2	2	2	POLR2A	NP_000928.1	POLR2A NP_000928.1 DNA-directed RNA polymerase II subunit RPB1 [Homo sapiens]	Peak Found	High	#REF!	0.584963	1.51	1	20000000	30000000
2463	3	10	10	17	DLD	NP_000099.2	DLD NP_000099.2 dihydrolipoyl dehydrogenase, mitochondrial precursor [Homo sapiens]	High	High	#REF!	0.0671142	1.5	9	210000000	220000000
2184	3	1	2	3	GIT1	NP_001078923.1	GIT1 NP_001078923.1 ARF GTPase-activating protein GIT1 isoform 1 [Homo sapiens]	High	High	#REF!	0.0995357	1.5	2	140000000	150000000
1561	1	1	1	2	LSM3	NP_055278.1	LSM3 NP_055278.1 U6 snRNA-associated Sm-like protein LSm3 [Homo sapiens]	High	High	#REF!	0.584963	1.5	1	200000000	300000000
1868	4	4	4	5	SNX3	NP_003786.1	SNX3 NP_003786.1 sorting nexin-3 isoform a [Homo sapiens]	High	High	#REF!	0.268817	1.5	4	83000000	100000000
1132	4	22	22	38	XPO1	NP_003391.1	XPO1 NP_003391.1 exportin-1 [Homo sapiens]	High	High	#REF!	0.465664	1.5	21	210000000	290000000
1226	1	9	9	24	HPRT1	NP_000185.1	HPRT1 NP_000185.1 hypoxanthine-guanine phosphoribosyltransferase [Homo sapiens]	High	High	#REF!	0.691878	1.49	9	130000000	210000000
1065	8	5	5	7	PPA2	NP_789845.1	PPA2 NP_789845.1 inorganic pyrophosphatase 2, mitochondrial isoform 1 precursor [Homo sapiens]	Peak Found	High	#REF!	0.440573	1.49	3	28000000	38000000
1253	1	7	7	11	PPM1G	NP_817092.1	PPM1G NP_817092.1 protein phosphatase 1G [Homo sapiens]	High	High	#REF!	0.755581	1.49	5	77000000	130000000
2143	1	1	1	1	RRP15	NP_057136.2	RRP15 NP_057136.2 RRP15-like protein [Homo sapiens]	High	Peak Found	#REF!	0.605721	1.49	1	9200000	14000000
890	26	7	8	15	SEPT11	XP_005263177.1	SEPT11 XP_005263177.1 PREDICTED: septin-11 isoform X1 [Homo sapiens]	High	High	#REF!	0.568284	1.49	4	58000000	86000000
579	4	2	2	2	SCRIB	NP_874365.3	SCRIB NP_874365.3 protein scribble homolog isoform a [Homo sapiens]	Not Found	High	#REF!	6.62936				8500000
20	7	6	6	6	C21orf33	NP_004640.3	C21orf33 NP_004640.3 ES1 protein homolog, mitochondrial isoform Ia precursor [Homo sapiens]	High	High	#REF!	1.20163	1.48	3	30000000	69000000
984	3	33	33	74	CSE1L	NP_001307.2	CSE1L NP_001307.2 exportin-2 isoform 1 [Homo sapiens]	High	High	#REF!	0.424498	1.48	32	380000000	510000000
1469	4	4	4	10	DPY30	NP_115963.1	DPY30 NP_115963.1 protein dpy-30 homolog [Homo sapiens]	High	High	#REF!	0.387023	1.48	5	130000000	170000000
595	2	2	2	4	LSM4	NP_036453.1	LSM4 NP_036453.1 U6 snRNA-associated Sm-like protein LSm4 isoform 1 [Homo sapiens]	Peak Found	High	#REF!	0.684498	1.48	2	56000000	90000000
2211	4	3	3	4	RFC5	NP_031396.1	RFC5 NP_031396.1 replication factor C subunit 5 isoform 1 [Homo sapiens]	High	High	#REF!	0.163499	1.48	3	25000000	28000000
257	14	23	23	35	SF3B3	XP_005255930.1	SF3B3 XP_005255930.1 PREDICTED: splicing factor 3B subunit 3 isoform X1 [Homo sapiens]	High	High	#REF!	0.520832	1.48	19	230000000	330000000
245	2	2	2	3	ADI1	NP_060739.2	ADI1 NP_060739.2 1,2-dihydroxy-3-keto-5-methylthiopentene dioxygenase [Homo sapiens]	Peak Found	High	#REF!	0.647328	1.47	2	83000000	130000000
2472	1	1	1	1	ATP6V1D	NP_057078.1	ATP6V1D NP_057078.1 V-type proton ATPase subunit D [Homo sapiens]	Peak Found	High	#REF!	0.514573	1.47	1	14000000	20000000
1413	2	1	1	1	BCS1L	NP_001073335.1	BCS1L NP_001073335.1 mitochondrial chaperone BCS1 [Homo sapiens]	Peak Found	High	#REF!	0.612977	1.47	1	17000000	26000000
2242	3	3	3	3	DNAJC11	NP_060668.2	DNAJC11 NP_060668.2 dnaJ homolog subfamily C member 11 [Homo sapiens]	Peak Found	High	#REF!	1.30485	1.47	1	17000000	42000000
1629	5	3	3	5	EDF1	NP_003783.1	EDF1 NP_003783.1 endothelial differentiation-related factor 1 isoform alpha [Homo sapiens]	High	High	#REF!	-0.736966	1.47	1	350000000	210000000
2129	9	12	12	22	PUF60	NP_510965.1	PUF60 NP_510965.1 poly(U)-binding-splicing factor PUF60 isoform a [Homo sapiens]	High	High	#REF!	0.31034	1.47	11	250000000	310000000
2344	1	3	3	5	SRPK1	NP_003128.3	SRPK1 NP_003128.3 SRSF protein kinase 1 [Homo sapiens]	High	High	#REF!	0.807355	1.47	3	20000000	35000000
211	1	2	2	3	ATP6V1G1	NP_004879.1	ATP6V1G1 NP_004879.1 V-type proton ATPase subunit G 1 [Homo sapiens]	High	High	#REF!	0.514573	1.46	2	49000000	70000000
1817	37	2	3	4	EPB41	XP_005245810.1	EPB41 XP_005245810.1 PREDICTED: protein 4.1 isoform X1 [Homo sapiens]	Not Found	Not Found	#REF!	0.514573	1.46	1	21000000	30000000
1861	23	1	2	3	EPB41L3	XP_005258141.1	EPB41L3 XP_005258141.1 PREDICTED: erythrocyte membrane protein band 4.1-like 3 isoform X1 [Homo sapiens]	Not Found	Not Found	#REF!	0.514573	1.46	1	21000000	30000000
1384	10	20	24	54	KHSRP	XP_005259725.1	KHSRP XP_005259725.1 PREDICTED: far upstream element-binding protein 2 isoform X1 [Homo sapiens]	High	High	#REF!	0.415037	1.46	26	480000000	640000000
627	1	18	18	53	KPNA2	XP_005257399.1	KPNA2 XP_005257399.1 PREDICTED: importin subunit alpha-1 isoform X1 [Homo sapiens]	High	High	#REF!	0.462343	1.46	23	450000000	620000000
732	1	5	6	9	KPNA3	NP_002258.2	KPNA3 NP_002258.2 importin subunit alpha-4 [Homo sapiens]	High	High	#REF!	-0.321928	1.46	1	15000000	12000000
2267	1	2	2	4	NAA38	NP_057284.1	NAA38 NP_057284.1 N-alpha-acetyltransferase 38, NatC auxiliary subunit [Homo sapiens]	High	High	#REF!	0.469485	1.46	1	130000000	180000000
325	1	6	6	12	PSMB3	NP_002786.2	PSMB3 NP_002786.2 proteasome subunit beta type-3 [Homo sapiens]	High	High	#REF!	0.584963	1.46	5	140000000	210000000
2132	1	5	5	7	UGGT1	NP_064505.1	UGGT1 NP_064505.1 UDP-glucose:glycoprotein glucosyltransferase 1 precursor [Homo sapiens]	High	High	#REF!	0.736966	1.46	2	8400000	14000000
2205	1	3	3	4	XPOT	NP_009166.2	XPOT NP_009166.2 exportin-T [Homo sapiens]	High	High	#REF!	0.0995357	1.46	1	14000000	15000000
1251	4	2	2	2	CLINT1	XP_005266070.1	CLINT1 XP_005266070.1 PREDICTED: clathrin interactor 1 isoform X1 [Homo sapiens]	Peak Found	High	#REF!	0.532874	1.45	1	47000000	68000000
432	3	1	6	11	EIF4G3	NP_001185730.1	EIF4G3 NP_001185730.1 eukaryotic translation initiation factor 4 gamma 3 isoform 1 [Homo sapiens]	High	High	#REF!	0.459432	1.45	4	160000000	220000000
1863	3	1	2	3	FAM50A	NP_004690.1	FAM50A NP_004690.1 protein FAM50A [Homo sapiens]	Peak Found	High	#REF!	0.646363	1.45	1	23000000	36000000
431	2	6	6	11	SGTA	NP_003012.1	SGTA NP_003012.1 small glutamine-rich tetratricopeptide repeat-containing protein alpha [Homo sapiens]	High	High	#REF!	0.547488	1.45	2	39000000	57000000
1820	2	2	2	3	SSBP1	XP_005250108.1	SSBP1 XP_005250108.1 PREDICTED: single-stranded DNA-binding protein, mitochondrial isoform X4 [Homo sapiens]	High	High	#REF!	0.479168	1.45	2	66000000	92000000
1414	2	2	2	3	DHX30	NP_619520.1	DHX30 NP_619520.1 putative ATP-dependent RNA helicase DHX30 isoform 1 [Homo sapiens]	High	High	#REF!	-0.425306	1.44	1	94000000	70000000
2511	2	2	2	3	FIS1	NP_057152.2	FIS1 NP_057152.2 mitochondrial fission 1 protein [Homo sapiens]	High	High	#REF!	1.32193	1.44	1	12000000	30000000
234	4	17	17	59	PGAM1	NP_002620.1	PGAM1 NP_002620.1 phosphoglycerate mutase 1 [Homo sapiens]	High	High	#REF!	0.393011	1.44	21	990000000	1300000000
630	1	2	2	3	POLE3	NP_001265184.1	POLE3 NP_001265184.1 DNA polymerase epsilon subunit 3 [Homo sapiens]	High	High	#REF!	0.540568	1.44	1	33000000	48000000
1617	4	5	5	9	PRKAR2A	XP_005265370.1	PRKAR2A XP_005265370.1 PREDICTED: cAMP-dependent protein kinase type II-alpha regulatory subunit isoform X1 [Homo sapiens]	High	High	#REF!	-0.447459	1.44	4	120000000	88000000
1299	5	1	1	1	PSMF1	NP_006805.2	PSMF1 NP_006805.2 proteasome inhibitor PI31 subunit [Homo sapiens]	Peak Found	High	#REF!	0.491853	1.44	1	32000000	45000000
756	3	10	14	41	YWHAH	NP_003396.1	YWHAH NP_003396.1 14-3-3 protein eta [Homo sapiens]	High	High	#REF!	0.129283	1.44	15	3200000000	3500000000
1275	3	11	11	14	DDX46	XP_005272199.1	DDX46 XP_005272199.1 PREDICTED: probable ATP-dependent RNA helicase DDX46 isoform X1 [Homo sapiens]	High	High	#REF!	0.275634	1.43	7	76000000	92000000
273	6	4	5	7	HK1	NP_000179.2	HK1 NP_000179.2 hexokinase-1 isoform HKI [Homo sapiens]	High	High	#REF!	0.392317	1.43	3	16000000	21000000
2294	1	3	3	3	MRPS23	NP_057154.2	MRPS23 NP_057154.2 28S ribosomal protein S23, mitochondrial [Homo sapiens]	High	High	#REF!	1.2578	1.43	1	46000000	110000000
1479	1	8	8	14	OTUB1	NP_060140.2	OTUB1 NP_060140.2 ubiquitin thioesterase OTUB1 [Homo sapiens]	High	High	#REF!	0.347923	1.43	5	110000000	140000000
1549	2	5	7	17	PRDX4	NP_006397.1	PRDX4 NP_006397.1 peroxiredoxin-4 precursor [Homo sapiens]	High	High	#REF!	0.561879	1.43	7	2100000000	3100000000
1104	4	5	5	6	PSMB2	NP_002785.1	PSMB2 NP_002785.1 proteasome subunit beta type-2 isoform 1 [Homo sapiens]	High	High	#REF!	0.469485	1.43	4	130000000	180000000
2148	5	4	9	17	RBBP4	NP_005601.1	RBBP4 NP_005601.1 histone-binding protein RBBP4 isoform a [Homo sapiens]	High	High	#REF!	0.257798	1.43	9	460000000	550000000
1804	1	1	1	1	UBA6	NP_060697.4	UBA6 NP_060697.4 ubiquitin-like modifier-activating enzyme 6 [Homo sapiens]	High	Peak Found	#REF!	0.485427	1.43	1	15000000	21000000
888	5	3	3	6	ARF6	NP_001654.1	ARF6 NP_001654.1 ADP-ribosylation factor 6 [Homo sapiens]	High	High	#REF!	0.176878	1.42	3	23000000	26000000
846	2	20	20	37	GART	NP_001129478.1	GART NP_001129478.1 trifunctional purine biosynthetic protein adenosine-3 isoform 1 [Homo sapiens]	High	High	#REF!	0	1.42	21	240000000	240000000
1739	2	4	4	4	RRP1B	NP_055871.1	RRP1B NP_055871.1 ribosomal RNA processing protein 1 homolog B [Homo sapiens]	Peak Found	High	#REF!	0.0627358	1.42	2	45000000	47000000
1893	3	4	4	6	ATPIF1	NP_057395.1	ATPIF1 NP_057395.1 ATPase inhibitor, mitochondrial isoform 1 precursor [Homo sapiens]	High	High	#REF!	0	1.41	4	430000000	430000000
2233	29	17	19	28	RANBP2	XP_005264059.1	RANBP2 XP_005264059.1 PREDICTED: E3 SUMO-protein ligase RanBP2 isoform X1 [Homo sapiens]	High	High	#REF!	-0.234465	1.41	12	2000000000	1700000000
215	2	2	3	4	VAPB	NP_004729.1	VAPB NP_004729.1 vesicle-associated membrane protein-associated protein B/C isoform 1 [Homo sapiens]	High	High	#REF!	0.440573	1.41	2	140000000	190000000
1761	3	3	3	4	CIRH1A	NP_116219.2	CIRH1A NP_116219.2 cirhin [Homo sapiens]	High	High	#REF!	0.334419	1.4	2	23000000	29000000
1700	3	6	6	12	DLAT	NP_001922.2	DLAT NP_001922.2 dihydrolipoyllysine-residue acetyltransferase component of pyruvate dehydrogenase complex, mitochondrial precursor [Homo sapiens]	High	High	#REF!	0.115477	1.4	3	120000000	130000000
2214	3	1	7	8	KIF5C	NP_004513.1	KIF5C NP_004513.1 kinesin heavy chain isoform 5C [Homo sapiens]	Not Found	Not Found	#REF!	0.273761	1.4	4	67000000	81000000
1497	20	2	2	4	SEC31A	XP_005262896.1	SEC31A XP_005262896.1 PREDICTED: protein transport protein Sec31A isoform X1 [Homo sapiens]	High	High	#REF!	0.559427	1.4	2	19000000	28000000
1495	11	1	1	1	STAT3	XP_005257670.1	STAT3 XP_005257670.1 PREDICTED: signal transducer and activator of transcription 3 isoform X1 [Homo sapiens]	Peak Found	High	#REF!	0.5025	1.4	1	12000000	17000000
1887	2	12	12	22	UQCRC1	NP_003356.2	UQCRC1 NP_003356.2 cytochrome b-c1 complex subunit 1, mitochondrial precursor [Homo sapiens]	High	High	#REF!	0.175087	1.4	10	310000000	350000000
274	3	29	29	74	CCT4	NP_006421.2	CCT4 NP_006421.2 T-complex protein 1 subunit delta isoform a [Homo sapiens]	High	High	#REF!	0.498806	1.39	32	920000000	1300000000
187	4	29	29	98	CCT7	NP_006420.1	CCT7 NP_006420.1 T-complex protein 1 subunit eta isoform a [Homo sapiens]	High	High	#REF!	0.338416	1.39	37	870000000	1100000000
2283	7	3	3	8	DBI	NP_001171488.1	DBI NP_001171488.1 acyl-CoA-binding protein isoform 4 [Homo sapiens]	High	High	#REF!	0.662965	1.39	3	240000000	380000000
220	2	34	34	47	EPRS	XP_005273143.1	EPRS XP_005273143.1 PREDICTED: bifunctional glutamate/proline--tRNA ligase isoform X1 [Homo sapiens]	High	High	#REF!	0.678072	1.39	21	100000000	160000000
2325	3	4	4	7	FDPS	NP_001129293.1	FDPS NP_001129293.1 farnesyl pyrophosphate synthase isoform a [Homo sapiens]	High	High	#REF!	0.662965	1.39	3	120000000	190000000
1825	1	5	5	6	HEATR2	NP_060272.3	HEATR2 NP_060272.3 HEAT repeat-containing protein 2 [Homo sapiens]	High	High	#REF!	0.881356	1.39	4	19000000	35000000
1848	1	3	3	6	PPIL1	NP_057143.1	PPIL1 NP_057143.1 peptidyl-prolyl cis-trans isomerase-like 1 [Homo sapiens]	High	High	#REF!	0	1.39	2	110000000	110000000
1142	1	2	2	6	PPP1R14B	NP_619634.1	PPP1R14B NP_619634.1 protein phosphatase 1 regulatory subunit 14B [Homo sapiens]	High	High	#REF!	0.488747	1.39	2	62000000	87000000
1211	2	7	7	10	PSMA3	NP_002779.1	PSMA3 NP_002779.1 proteasome subunit alpha type-3 isoform 1 [Homo sapiens]	High	High	#REF!	0.36257	1.39	6	210000000	270000000
705	3	4	7	33	ARF1	NP_001019397.1	ARF1 NP_001019397.1 ADP-ribosylation factor 1 [Homo sapiens]	High	High	#REF!	0.228269	1.38	11	700000000	820000000
1008	1	2	2	2	C4orf27	NP_060337.2	C4orf27 NP_060337.2 UPF0609 protein C4orf27 [Homo sapiens]	High	High	#REF!	0.243926	1.38	2	38000000	45000000
544	3	4	4	5	DIAPH1	NP_005210.3	DIAPH1 NP_005210.3 protein diaphanous homolog 1 isoform 1 [Homo sapiens]	High	High	#REF!	0.612977	1.38	3	17000000	26000000
1731	3	8	11	27	HMGB1	XP_005266420.1	HMGB1 XP_005266420.1 PREDICTED: high mobility group protein B1 isoform X1 [Homo sapiens]	High	High	#REF!	0.547488	1.38	12	1300000000	1900000000
2075	2	2	5	7	KPNA1	NP_002255.3	KPNA1 NP_002255.3 importin subunit alpha-5 [Homo sapiens]	Not Found	High	#REF!	-0.258312	1.38	2	61000000	51000000
998	1	7	7	13	MAT2A	NP_005902.1	MAT2A NP_005902.1 S-adenosylmethionine synthase isoform type-2 [Homo sapiens]	High	High	#REF!	0.415037	1.38	7	210000000	280000000
1485	2	3	3	3	NUP210	NP_079199.2	NUP210 NP_079199.2 nuclear pore membrane glycoprotein 210 precursor [Homo sapiens]	High	High	#REF!	0.0489096	1.38	1	29000000	30000000
2465	2	14	14	18	NUP93	XP_005256320.1	NUP93 XP_005256320.1 PREDICTED: nuclear pore complex protein Nup93 isoform X1 [Homo sapiens]	High	High	#REF!	0.37707	1.38	9	77000000	100000000
1223	4	1	1	1	PRKCB	NP_002729.2	PRKCB NP_002729.2 protein kinase C beta type isoform 2 [Homo sapiens]	Peak Found	High	#REF!	0.473931	1.38	1	3600000	5000000
2260	1	2	2	2	STUB1	NP_005852.2	STUB1 NP_005852.2 E3 ubiquitin-protein ligase CHIP [Homo sapiens]	High	High	#REF!	2.02237	1.38	1	3200000	13000000
1942	2	6	6	7	BLMH	NP_000377.1	BLMH NP_000377.1 bleomycin hydrolase [Homo sapiens]	Peak Found	High	#REF!	0.304006	1.37	1	81000000	100000000
614	95	6	8	19	CDK1	NP_001777.1	CDK1 NP_001777.1 cyclin-dependent kinase 1 isoform 1 [Homo sapiens]	High	High	#REF!	0.716207	1.37	6	140000000	230000000
939	1	2	2	3	CPSF1	NP_037423.2	CPSF1 NP_037423.2 cleavage and polyadenylation specificity factor subunit 1 [Homo sapiens]	High	High	#REF!	-0.234465	1.37	2	20000000	17000000
609	2	4	4	5	DENR	NP_003668.2	DENR NP_003668.2 density-regulated protein [Homo sapiens]	High	High	#REF!	-0.275634	1.37	3	46000000	38000000
2509	2	7	7	10	DNAJB1	NP_006136.1	DNAJB1 NP_006136.1 dnaJ homolog subfamily B member 1 [Homo sapiens]	High	High	#REF!	0.495957	1.37	3	78000000	110000000
1002	14	23	28	48	EIF4G1	XP_005247243.1	EIF4G1 XP_005247243.1 PREDICTED: eukaryotic translation initiation factor 4 gamma 1 isoform X2 [Homo sapiens]	High	High	#REF!	0.0565835	1.37	20	250000000	260000000
2467	4	12	12	29	TPI1	NP_001152759.1	TPI1 NP_001152759.1 triosephosphate isomerase isoform 2 [Homo sapiens]	High	High	#REF!	0.273018	1.37	12	480000000	580000000
1276	1	4	4	12	MRPL12	NP_002940.2	MRPL12 NP_002940.2 39S ribosomal protein L12, mitochondrial [Homo sapiens]	High	High	#REF!	0.356144	1.36	6	250000000	320000000
406	3	8	8	13	SAE1	NP_005491.1	SAE1 NP_005491.1 SUMO-activating enzyme subunit 1 isoform a [Homo sapiens]	High	High	#REF!	0.5025	1.36	8	120000000	170000000
995	2	23	23	53	TRIM28	NP_005753.1	TRIM28 NP_005753.1 transcription intermediary factor 1-beta [Homo sapiens]	High	High	#REF!	0.408085	1.36	22	520000000	690000000
46	1	2	2	4	ABRACL	NP_067066.1	ABRACL NP_067066.1 costars family protein ABRACL [Homo sapiens]	High	High	#REF!	0.115477	1.35	3	120000000	130000000
1415	5	4	4	5	AP3B1	NP_003655.3	AP3B1 NP_003655.3 AP-3 complex subunit beta-1 isoform 1 [Homo sapiens]	High	High	#REF!	-0.293731	1.35	1	38000000	31000000
129	1	2	2	2	CHMP4B	NP_789782.1	CHMP4B NP_789782.1 charged multivesicular body protein 4b [Homo sapiens]	High	High	#REF!	0.237039	1.35	1	28000000	33000000
1003	1	1	1	1	CIRBP	NP_001271.1	CIRBP NP_001271.1 cold-inducible RNA-binding protein [Homo sapiens]	Peak Found	High	#REF!	0.459432	1.35	1	160000000	220000000
1762	4	6	6	7	CSDE1	NP_001229820.1	CSDE1 NP_001229820.1 cold shock domain-containing protein E1 isoform 4 [Homo sapiens]	High	High	#REF!	0	1.35	2	120000000	120000000
1836	1	2	2	2	C16orf80	NP_037374.1	C16orf80 NP_037374.1 UPF0468 protein C16orf80 [Homo sapiens]	Peak Found	High	#REF!	0.485427	1.34	1	15000000	21000000
471	7	4	4	5	COX7C	NP_001858.1	COX7C NP_001858.1 cytochrome c oxidase subunit 7C, mitochondrial precursor [Homo sapiens]	High	High	#REF!	0.383329	1.34	3	92000000	120000000
2008	1	7	7	12	DNAJA2	NP_005871.1	DNAJA2 NP_005871.1 dnaJ homolog subfamily A member 2 [Homo sapiens]	High	High	#REF!	0.596103	1.34	7	86000000	130000000
373	6	6	6	11	EWSR1	NP_053733.2	EWSR1 NP_053733.2 RNA-binding protein EWS isoform 1 [Homo sapiens]	High	High	#REF!	0.584963	1.34	5	140000000	210000000
920	2	1	3	5	HDAC1	NP_004955.2	HDAC1 NP_004955.2 histone deacetylase 1 [Homo sapiens]	Peak Found	High	#REF!	0	1.34	3	140000000	140000000
453	2	2	2	3	POLR1C	NP_976035.1	POLR1C NP_976035.1 DNA-directed RNA polymerases I and III subunit RPAC1 [Homo sapiens]	High	High	#REF!	0.53842	1.34	2	42000000	61000000
176	3	5	10	19	RBBP7	NP_002884.1	RBBP7 NP_002884.1 histone-binding protein RBBP7 isoform 2 [Homo sapiens]	High	High	#REF!	0.269187	1.34	8	390000000	470000000
2277	3	4	4	18	RPS15	XP_005259670.1	RPS15 XP_005259670.1 PREDICTED: 40S ribosomal protein S15 isoform X1 [Homo sapiens]	High	High	#REF!	0.526069	1.34	6	250000000	360000000
1818	3	2	2	4	CUTA	NP_001014433.1	CUTA NP_001014433.1 protein CutA isoform 1 [Homo sapiens]	High	High	#REF!	-0.59561	1.33	2	68000000	45000000
1636	1	10	10	21	DNAJA1	NP_001530.1	DNAJA1 NP_001530.1 dnaJ homolog subfamily A member 1 [Homo sapiens]	High	High	#REF!	0.0995357	1.33	9	280000000	300000000
1870	1	3	3	5	ERP44	NP_055866.1	ERP44 NP_055866.1 endoplasmic reticulum resident protein 44 precursor [Homo sapiens]	High	High	#REF!	0.29956	1.33	2	26000000	32000000
402	1	2	2	2	MANF	NP_006001.3	MANF NP_006001.3 mesencephalic astrocyte-derived neurotrophic factor precursor [Homo sapiens]	High	Peak Found	#REF!	0.384664	1.33	2	36000000	47000000
737	3	2	2	4	METAP1	NP_055958.2	METAP1 NP_055958.2 methionine aminopeptidase 1 [Homo sapiens]	High	High	#REF!	0.447459	1.33	2	22000000	30000000
802	1	1	1	1	PDCL3	NP_076970.1	PDCL3 NP_076970.1 phosducin-like protein 3 [Homo sapiens]	Peak Found	High	#REF!	0.415037	1.33	1	21000000	28000000
1262	2	4	4	6	PIN4	NP_006214.2	PIN4 NP_006214.2 peptidyl-prolyl cis-trans isomerase NIMA-interacting 4 isoform 1 [Homo sapiens]	High	High	#REF!	0.947533	1.33	3	28000000	54000000
834	2	9	9	16	PSMA5	NP_002781.2	PSMA5 NP_002781.2 proteasome subunit alpha type-5 isoform 1 [Homo sapiens]	High	High	#REF!	0.430634	1.33	9	230000000	310000000
2311	6	8	8	14	PSMA7	NP_002783.1	PSMA7 NP_002783.1 proteasome subunit alpha type-7 [Homo sapiens]	High	High	#REF!	0.392317	1.33	8	320000000	420000000
299	1	4	4	10	RPS21	NP_001015.1	RPS21 NP_001015.1 40S ribosomal protein S21 [Homo sapiens]	High	High	#REF!	0.222392	1.33	3	540000000	630000000
1326	3	4	4	6	SNW1	NP_036377.1	SNW1 NP_036377.1 SNW domain-containing protein 1 [Homo sapiens]	High	High	#REF!	0.550197	1.33	2	28000000	41000000
2246	2	3	3	4	AP3D1	NP_001248755.1	AP3D1 NP_001248755.1 AP-3 complex subunit delta-1 isoform 3 [Homo sapiens]	Peak Found	High	#REF!	-0.0836579	1.32	1	7100000	6700000
1843	4	2	2	3	CDK2AP1	NP_004633.1	CDK2AP1 NP_004633.1 cyclin-dependent kinase 2-associated protein 1 isoform 1 [Homo sapiens]	High	High	#REF!	0.584963	1.32	2	34000000	51000000
1853	1	3	3	4	NAMPT	XP_005250158.1	NAMPT XP_005250158.1 PREDICTED: nicotinamide phosphoribosyltransferase isoform X2 [Homo sapiens]	High	High	#REF!	0.452512	1.32	3	95000000	130000000
922	3	2	2	2	NFKB2	XP_005269918.1	NFKB2 XP_005269918.1 PREDICTED: nuclear factor NF-kappa-B p100 subunit isoform X2 [Homo sapiens]	High	Peak Found	#REF!	0.341037	1.32	1	15000000	19000000
2494	2	2	12	51	NME1	NP_937818.1	NME1 NP_937818.1 nucleoside diphosphate kinase A isoform a [Homo sapiens]	High	High	#REF!	0.36257	1.32	19	3500000000	4500000000
233	7	20	20	42	PDIA4	NP_004902.1	PDIA4 NP_004902.1 protein disulfide-isomerase A4 precursor [Homo sapiens]	High	High	#REF!	0.428843	1.32	16	260000000	350000000
607	2	8	8	21	PSMB1	NP_002784.1	PSMB1 NP_002784.1 proteasome subunit beta type-1 [Homo sapiens]	High	High	#REF!	0.378512	1.32	6	300000000	390000000
966	1	9	9	12	RNH1	NP_976323.1	RNH1 NP_976323.1 ribonuclease inhibitor [Homo sapiens]	High	High	#REF!	0.0384741	1.32	5	74000000	76000000
490	3	1	1	2	SETD3	XP_005268182.1	SETD3 XP_005268182.1 PREDICTED: histone-lysine N-methyltransferase setd3 isoform X1 [Homo sapiens]	High	High	#REF!	0.415037	1.32	1	12000000	16000000
345	4	1	3	3	SH3GL2	NP_003017.1	SH3GL2 NP_003017.1 endophilin-A1 [Homo sapiens]	Not Found	Not Found	#REF!	-0.263034	1.32	1	42000000	35000000
2059	3	3	3	4	VTA1	NP_057569.2	VTA1 NP_057569.2 vacuolar protein sorting-associated protein VTA1 homolog isoform a [Homo sapiens]	High	High	#REF!	0.584963	1.32	3	58000000	87000000
1519	1	4	4	8	COX4I1	XP_005255855.1	COX4I1 XP_005255855.1 PREDICTED: cytochrome c oxidase subunit 4 isoform 1, mitochondrial isoform X1 [Homo sapiens]	High	High	#REF!	0.0506261	1.31	4	280000000	290000000
1417	3	1	1	1	DUS1L	XP_005256450.1	DUS1L XP_005256450.1 PREDICTED: tRNA-dihydrouridine(16/17) synthase [NAD(P)(+)]-like isoform X1 [Homo sapiens]	Peak Found	High	#REF!	0.391191	1.31	1	6100000	8000000
555	11	1	2	9	GNAO1	NP_066268.1	GNAO1 NP_066268.1 guanine nucleotide-binding protein G(o) subunit alpha isoform a [Homo sapiens]	Not Found	Not Found	#REF!	-0.667425	1.31	2	270000000	170000000
1283	2	2	2	3	PPIG	XP_005247023.1	PPIG XP_005247023.1 PREDICTED: peptidyl-prolyl cis-trans isomerase G isoform X1 [Homo sapiens]	High	High	#REF!	0.640104	1.31	3	7700000	12000000
19	9	4	4	6	PPP2R4	XP_005252136.1	PPP2R4 XP_005252136.1 PREDICTED: serine/threonine-protein phosphatase 2A activator isoform X1 [Homo sapiens]	High	High	#REF!	0.280108	1.31	4	42000000	51000000
1116	3	7	7	23	PRDX3	NP_006784.1	PRDX3 NP_006784.1 thioredoxin-dependent peroxide reductase, mitochondrial isoform a precursor [Homo sapiens]	High	High	#REF!	0.365284	1.31	9	590000000	760000000
878	6	10	10	16	PSMD6	NP_001258708.1	PSMD6 NP_001258708.1 26S proteasome non-ATPase regulatory subunit 6 isoform 1 [Homo sapiens]	High	High	#REF!	0.111031	1.31	7	250000000	270000000
2165	2	9	9	41	RAN	NP_006316.1	RAN NP_006316.1 GTP-binding nuclear protein Ran [Homo sapiens]	High	High	#REF!	0.436099	1.31	14	1700000000	2300000000
913	2	1	3	5	ACSL4	XP_005262165.1	ACSL4 XP_005262165.1 PREDICTED: long-chain-fatty-acid--CoA ligase 4 isoform X1 [Homo sapiens]	Not Found	Not Found	#REF!	1.08746	1.3	2	240000000	510000000
2152	11	18	18	44	IMPDH2	NP_000875.2	IMPDH2 NP_000875.2 inosine-5'-monophosphate dehydrogenase 2 [Homo sapiens]	High	High	#REF!	0.366128	1.3	21	450000000	580000000
142	1	3	3	5	LSM2	NP_067000.1	LSM2 NP_067000.1 U6 snRNA-associated Sm-like protein LSm2 [Homo sapiens]	High	High	#REF!	0.0995357	1.3	2	140000000	150000000
1436	6	1	1	1	MMP28	NP_077278.1	MMP28 NP_077278.1 matrix metalloproteinase-28 isoform 1 preproprotein [Homo sapiens]	High	Peak Found	#REF!	0.321928	1.3	1	120000000	150000000
562	2	1	1	3	MRPL10	NP_683685.1	MRPL10 NP_683685.1 39S ribosomal protein L10, mitochondrial isoform b [Homo sapiens]	Peak Found	High	#REF!	1.4458	1.3	2	29000000	79000000
531	1	1	1	1	RPS29	NP_001023.1	RPS29 NP_001023.1 40S ribosomal protein S29 isoform 1 [Homo sapiens]	High	Peak Found	#REF!	0.359081	1.3	1	46000000	59000000
470	1	1	1	2	EIF2B2	NP_055054.1	EIF2B2 NP_055054.1 translation initiation factor eIF-2B subunit beta [Homo sapiens]	High	High	#REF!	0.378512	1.29	1	60000000	78000000
107	2	3	8	40	H3F3A	NP_002098.1	H3F3A NP_002098.1 histone H3.3 [Homo sapiens]	High	High	#REF!	0.0740006	1.29	7	19000000000	20000000000
1924	1	1	1	2	MRPL13	NP_054797.2	MRPL13 NP_054797.2 39S ribosomal protein L13, mitochondrial [Homo sapiens]	High	High	#REF!	0.378512	1.29	1	50000000	65000000
2504	4	2	2	2	NUP35	XP_005246341.1	NUP35 XP_005246341.1 PREDICTED: nucleoporin NUP53 isoform X1 [Homo sapiens]	High	High	#REF!	1.04731	1.29	1	15000000	31000000
1742	1	9	9	9	TBL3	NP_006444.2	TBL3 NP_006444.2 transducin beta-like protein 3 [Homo sapiens]	High	High	#REF!	0.632268	1.29	2	20000000	31000000
2437	1	1	1	2	AIP	NP_003968.2	AIP NP_003968.2 AH receptor-interacting protein [Homo sapiens]	High	High	#REF!	0.336049	1.28	1	61000000	77000000
1760	1	21	21	44	ATIC	NP_004035.2	ATIC NP_004035.2 bifunctional purine biosynthesis protein PURH [Homo sapiens]	High	High	#REF!	0.103093	1.28	21	270000000	290000000
347	2	4	4	5	ECI2	NP_996667.2	ECI2 NP_996667.2 enoyl-CoA delta isomerase 2, mitochondrial isoform 2 [Homo sapiens]	High	High	#REF!	0.605721	1.28	2	23000000	35000000
1824	1	5	7	14	HDAC2	NP_001518.3	HDAC2 NP_001518.3 histone deacetylase 2 [Homo sapiens]	High	High	#REF!	-0.0824622	1.28	5	180000000	170000000
1512	11	3	3	3	IVD	XP_005254410.1	IVD XP_005254410.1 PREDICTED: isovaleryl-CoA dehydrogenase, mitochondrial isoform X5 [Homo sapiens]	High	Peak Found	#REF!	0	1.28	1	41000000	41000000
678	2	2	2	3	MRI1	NP_001026897.1	MRI1 NP_001026897.1 methylthioribose-1-phosphate isomerase isoform 1 [Homo sapiens]	High	High	#REF!	0.308122	1.28	1	21000000	26000000
2207	8	9	9	26	RANBP1	NP_001265568.1	RANBP1 NP_001265568.1 ran-specific GTPase-activating protein isoform 1 [Homo sapiens]	High	High	#REF!	0.263034	1.28	14	1000000000	1200000000
1263	6	2	2	3	SEC11A	NP_001258851.1	SEC11A NP_001258851.1 signal peptidase complex catalytic subunit SEC11A isoform 3 [Homo sapiens]	High	High	#REF!	-0.208587	1.28	2	52000000	45000000
2448	2	5	5	7	TCEB2	NP_996896.1	TCEB2 NP_996896.1 transcription elongation factor B polypeptide 2 isoform b [Homo sapiens]	High	Peak Found	#REF!	0.180572	1.28	2	150000000	170000000
1350	1	9	9	19	UQCRC2	NP_003357.2	UQCRC2 NP_003357.2 cytochrome b-c1 complex subunit 2, mitochondrial precursor [Homo sapiens]	High	High	#REF!	0.263034	1.28	8	250000000	300000000
1147	1	15	15	25	XPO5	NP_065801.1	XPO5 NP_065801.1 exportin-5 [Homo sapiens]	High	High	#REF!	0.0780025	1.28	9	54000000	57000000
1511	1	8	8	39	C1QBP	NP_001203.1	C1QBP NP_001203.1 complement component 1 Q subcomponent-binding protein, mitochondrial precursor [Homo sapiens]	High	High	#REF!	0.29956	1.27	15	1300000000	1600000000
288	1	4	4	4	CEBPZ	NP_005751.2	CEBPZ NP_005751.2 CCAAT/enhancer-binding protein zeta [Homo sapiens]	Peak Found	High	#REF!	0.415037	1.27	3	21000000	28000000
1962	5	1	2	4	HNRNPLL	XP_005264696.1	HNRNPLL XP_005264696.1 PREDICTED: heterogeneous nuclear ribonucleoprotein L-like isoform X1 [Homo sapiens]	High	High	#REF!	-0.415037	1.27	2	720000000	540000000
173	3	13	16	42	IGF2BP1	NP_006537.3	IGF2BP1 NP_006537.3 insulin-like growth factor 2 mRNA-binding protein 1 isoform 1 [Homo sapiens]	High	High	#REF!	-0.472753	1.27	19	680000000	490000000
102	3	8	18	78	NME1-NME2	NP_001018146.1	NME1-NME2 NP_001018146.1 NME1-NME2 protein [Homo sapiens]	High	High	#REF!	0.321928	1.27	28	3600000000	4500000000
174	14	1	13	52	PCBP2	NP_114366.1	PCBP2 NP_114366.1 poly(rC)-binding protein 2 isoform b [Homo sapiens]	High	High	#REF!	0.192645	1.27	21	1400000000	1600000000
927	4	9	9	28	SERBP1	NP_001018077.1	SERBP1 NP_001018077.1 plasminogen activator inhibitor 1 RNA-binding protein isoform 1 [Homo sapiens]	High	High	#REF!	0.295456	1.27	15	660000000	810000000
332	6	8	16	29	AP2B1	XP_005257995.1	AP2B1 XP_005257995.1 PREDICTED: AP-2 complex subunit beta isoform X2 [Homo sapiens]	High	High	#REF!	0.447459	1.26	12	110000000	150000000
2057	2	3	3	6	COPS2	NP_001137359.1	COPS2 NP_001137359.1 COP9 signalosome complex subunit 2 isoform 2 [Homo sapiens]	High	High	#REF!	0.19592	1.26	3	55000000	63000000
618	3	2	2	2	COPS5	XP_005251194.1	COPS5 XP_005251194.1 PREDICTED: COP9 signalosome complex subunit 5 isoform X1 [Homo sapiens]	Peak Found	High	#REF!	0.328623	1.26	1	43000000	54000000
456	1	1	1	1	CRKL	NP_005198.1	CRKL NP_005198.1 crk-like protein [Homo sapiens]	Peak Found	High	#REF!	0.356144	1.26	1	25000000	32000000
392	4	79	80	191	FASN	NP_004095.4	FASN NP_004095.4 fatty acid synthase [Homo sapiens]	High	High	#REF!	0.380031	1.26	82	730000000	950000000
444	2	1	1	1	RPP30	NP_001098016.1	RPP30 NP_001098016.1 ribonuclease P protein subunit p30 isoform a [Homo sapiens]	Peak Found	High	#REF!	0.338416	1.26	1	8700000	11000000
747	1	1	1	2	SAP18	NP_005861.2	SAP18 NP_005861.2 histone deacetylase complex subunit SAP18 [Homo sapiens]	High	High	#REF!	0.337035	1.26	1	57000000	72000000
2282	1	11	11	13	SMC2	XP_005251718.1	SMC2 XP_005251718.1 PREDICTED: structural maintenance of chromosomes protein 2 isoform X2 [Homo sapiens]	High	High	#REF!	0.137504	1.26	8	100000000	110000000
696	3	32	32	104	TCP1	XP_005267172.1	TCP1 XP_005267172.1 PREDICTED: T-complex protein 1 subunit alpha isoform X1 [Homo sapiens]	High	High	#REF!	0.125531	1.26	43	1100000000	1200000000
80	3	2	2	3	TSN	NP_004613.1	TSN NP_004613.1 translin isoform 1 [Homo sapiens]	High	High	#REF!	0.378512	1.26	2	100000000	130000000
2026	11	6	6	7	U2AF1	NP_006749.1	U2AF1 NP_006749.1 splicing factor U2AF 35 kDa subunit isoform a [Homo sapiens]	High	High	#REF!	0.0995357	1.26	4	140000000	150000000
701	4	16	16	25	ALDH18A1	NP_002851.2	ALDH18A1 NP_002851.2 delta-1-pyrroline-5-carboxylate synthase isoform 1 [Homo sapiens]	High	High	#REF!	0.206451	1.25	14	130000000	150000000
1261	1	3	5	9	COPG2	NP_036265.3	COPG2 NP_036265.3 coatomer subunit gamma-2 [Homo sapiens]	High	High	#REF!	0.941106	1.25	2	25000000	48000000
423	3	8	8	11	EIF3M	NP_006351.2	EIF3M NP_006351.2 eukaryotic translation initiation factor 3 subunit M [Homo sapiens]	High	High	#REF!	0.222392	1.25	5	72000000	84000000
2174	2	19	19	35	MCM3	NP_002379.3	MCM3 NP_002379.3 DNA replication licensing factor MCM3 isoform 1 [Homo sapiens]	High	High	#REF!	0.50696	1.25	16	190000000	270000000
181	1	2	2	3	MRPL53	NP_444278.1	MRPL53 NP_444278.1 39S ribosomal protein L53, mitochondrial [Homo sapiens]	High	Peak Found	#REF!	0.465664	1.25	1	21000000	29000000
2122	5	6	6	10	RBM4	NP_002887.2	RBM4 NP_002887.2 RNA-binding protein 4 isoform 1 [Homo sapiens]	High	High	#REF!	0.717066	1.25	4	73000000	120000000
1660	2	3	3	3	SACM1L	NP_054735.3	SACM1L NP_054735.3 phosphatidylinositide phosphatase SAC1 [Homo sapiens]	High	Peak Found	#REF!	0.36257	1.25	2	14000000	18000000
725	3	10	10	15	SMC4	NP_001002800.1	SMC4 NP_001002800.1 structural maintenance of chromosomes protein 4 [Homo sapiens]	High	High	#REF!	0.788496	1.25	7	44000000	76000000
2471	2	3	3	9	SRSF2	NP_001182356.1	SRSF2 NP_001182356.1 serine/arginine-rich splicing factor 2 [Homo sapiens]	High	High	#REF!	0.263034	1.25	4	500000000	600000000
1466	4	4	4	6	AIMP2	NP_006294.2	AIMP2 NP_006294.2 aminoacyl tRNA synthase complex-interacting multifunctional protein 2 [Homo sapiens]	High	High	#REF!	0.10497	1.24	3	53000000	57000000
1409	2	3	3	4	C19orf70	XP_005259542.1	C19orf70 XP_005259542.1 PREDICTED: protein QIL1 isoform X1 [Homo sapiens]	High	High	#REF!	0.121991	1.24	2	68000000	74000000
2180	4	1	1	2	CIAPIN1	NP_064709.2	CIAPIN1 NP_064709.2 anamorsin [Homo sapiens]	High	High	#REF!	0.347923	1.24	1	110000000	140000000
2275	1	1	1	1	DR1	NP_001929.1	DR1 NP_001929.1 protein Dr1 [Homo sapiens]	High	Peak Found	#REF!	0.306103	1.24	1	55000000	68000000
96	3	6	6	7	GSTO1	NP_004823.1	GSTO1 NP_004823.1 glutathione S-transferase omega-1 isoform 1 [Homo sapiens]	High	High	#REF!	0.29956	1.24	5	130000000	160000000
397	1	10	11	26	HNRNPA0	NP_006796.1	HNRNPA0 NP_006796.1 heterogeneous nuclear ribonucleoprotein A0 [Homo sapiens]	High	High	#REF!	-0.337035	1.24	10	960000000	760000000
1358	1	2	2	3	MRPS26	NP_110438.1	MRPS26 NP_110438.1 28S ribosomal protein S26, mitochondrial [Homo sapiens]	High	High	#REF!	0.29956	1.24	2	13000000	16000000
1401	6	2	2	3	PDXK	XP_005261252.1	PDXK XP_005261252.1 PREDICTED: pyridoxal kinase isoform X1 [Homo sapiens]	High	High	#REF!	0.317482	1.24	1	65000000	81000000
1807	1	1	1	1	PPM1F	NP_055449.1	PPM1F NP_055449.1 protein phosphatase 1F [Homo sapiens]	Peak Found	High	#REF!	0.347923	1.24	1	22000000	28000000
964	1	13	13	28	PRPF19	NP_055317.1	PRPF19 NP_055317.1 pre-mRNA-processing factor 19 [Homo sapiens]	High	High	#REF!	0.304855	1.24	8	340000000	420000000
2107	3	2	4	5	SHMT1	XP_005256824.1	SHMT1 XP_005256824.1 PREDICTED: serine hydroxymethyltransferase, cytosolic isoform X1 [Homo sapiens]	Not Found	High	#REF!	0	1.24	2	120000000	120000000
1333	2	1	1	2	SPC24	NP_872319.1	SPC24 NP_872319.1 kinetochore protein Spc24 [Homo sapiens]	High	High	#REF!	0.302563	1.24	1	60000000	74000000
2095	4	6	6	12	BSG	NP_001719.2	BSG NP_001719.2 basigin isoform 1 precursor [Homo sapiens]	High	High	#REF!	-0.0780025	1.23	6	190000000	180000000
2199	5	29	29	87	CCT3	NP_005989.3	CCT3 NP_005989.3 T-complex protein 1 subunit gamma isoform a [Homo sapiens]	High	High	#REF!	0.241008	1.23	37	1100000000	1300000000
2248	3	7	7	11	EIF3F	NP_003745.1	EIF3F NP_003745.1 eukaryotic translation initiation factor 3 subunit F [Homo sapiens]	High	High	#REF!	0.473931	1.23	7	180000000	250000000
853	3	1	1	2	KDM1A	NP_001009999.1	KDM1A NP_001009999.1 lysine-specific histone demethylase 1A isoform a [Homo sapiens]	High	Peak Found	#REF!	0.321928	1.23	1	24000000	30000000
2443	10	1	13	50	PCBP2	NP_005007.2	PCBP2 NP_005007.2 poly(rC)-binding protein 2 isoform a [Homo sapiens]	Not Found	Not Found	#REF!	0.192645	1.23	18	1400000000	1600000000
1219	8	12	12	22	PRMT1	NP_001527.3	PRMT1 NP_001527.3 protein arginine N-methyltransferase 1 isoform 1 [Homo sapiens]	High	High	#REF!	0.345135	1.23	11	370000000	470000000
1656	3	7	7	9	RPA2	XP_005246022.1	RPA2 XP_005246022.1 PREDICTED: replication protein A 32 kDa subunit isoform X1 [Homo sapiens]	High	High	#REF!	0.211504	1.23	4	190000000	220000000
820	5	5	10	31	RPL10	XP_005274778.1	RPL10 XP_005274778.1 PREDICTED: 60S ribosomal protein L10 isoform X2 [Homo sapiens]	High	High	#REF!	0.0892673	1.23	11	940000000	1000000000
349	2	3	3	10	SNRPD3	NP_001265585.1	SNRPD3 NP_001265585.1 small nuclear ribonucleoprotein Sm D3 [Homo sapiens]	High	High	#REF!	0.108934	1.23	6	510000000	550000000
1581	4	1	1	1	THYN1	XP_005271584.1	THYN1 XP_005271584.1 PREDICTED: thymocyte nuclear protein 1 isoform X1 [Homo sapiens]	Peak Found	High	#REF!	0.29956	1.23	1	13000000	16000000
1803	14	1	1	1	WNK1	XP_005253790.1	WNK1 XP_005253790.1 PREDICTED: serine/threonine-protein kinase WNK1 isoform X1 [Homo sapiens]	Peak Found	High	#REF!	0.289507	1.23	1	2700000	3300000
1370	3	5	5	6	ARCN1	NP_001646.2	ARCN1 NP_001646.2 coatomer subunit delta isoform 1 [Homo sapiens]	High	High	#REF!	0.241008	1.22	4	110000000	130000000
2009	4	7	7	26	ARHGDIA	XP_005256422.1	ARHGDIA XP_005256422.1 PREDICTED: rho GDP-dissociation inhibitor 1 isoform X1 [Homo sapiens]	High	High	#REF!	0.278716	1.22	7	610000000	740000000
439	1	1	1	1	CD2BP2	NP_006101.1	CD2BP2 NP_006101.1 CD2 antigen cytoplasmic tail-binding protein 2 [Homo sapiens]	High	Peak Found	#REF!	0.306978	1.22	1	9700000	12000000
985	4	6	6	12	CSTF2	XP_005262141.1	CSTF2 XP_005262141.1 PREDICTED: cleavage stimulation factor subunit 2 isoform X1 [Homo sapiens]	High	High	#REF!	0.200913	1.22	5	87000000	100000000
134	10	6	7	13	DDX6	NP_004388.2	DDX6 NP_004388.2 probable ATP-dependent RNA helicase DDX6 [Homo sapiens]	High	High	#REF!	0.33787	1.22	5	72000000	91000000
1017	3	16	16	27	PSMA1	NP_683877.1	PSMA1 NP_683877.1 proteasome subunit alpha type-1 isoform 1 [Homo sapiens]	High	High	#REF!	0.392317	1.22	14	320000000	420000000
2431	1	3	4	8	SNRPB2	NP_003083.1	SNRPB2 NP_003083.1 U2 small nuclear ribonucleoprotein B'' [Homo sapiens]	High	High	#REF!	0.247928	1.22	4	160000000	190000000
861	3	4	4	5	SRP68	NP_055045.2	SRP68 NP_055045.2 signal recognition particle subunit SRP68 isoform 1 [Homo sapiens]	Peak Found	High	#REF!	1.3991	1.22	1	9100000	24000000
2170	3	2	28	232	TUBB4B	NP_006079.1	TUBB4B NP_006079.1 tubulin beta-4B chain [Homo sapiens]	High	High	#REF!	0.366782	1.22	59	3800000000	4900000000
2158	1	3	6	22	ARF5	NP_001653.1	ARF5 NP_001653.1 ADP-ribosylation factor 5 [Homo sapiens]	High	High	#REF!	0.293731	1.21	5	620000000	760000000
880	1	2	2	2	EXOSC7	NP_055819.2	EXOSC7 NP_055819.2 exosome complex component RRP42 [Homo sapiens]	Peak Found	High	#REF!	0.269187	1.21	1	7800000	9400000
549	1	2	2	2	GINS4	XP_005273716.1	GINS4 XP_005273716.1 PREDICTED: DNA replication complex GINS protein SLD5 isoform X1 [Homo sapiens]	Peak Found	High	#REF!	-0.286304	1.21	1	50000000	41000000
2190	2	1	1	1	IFT27	NP_001171172.1	IFT27 NP_001171172.1 intraflagellar transport protein 27 homolog isoform 1 [Homo sapiens]	Peak Found	High	#REF!	0.321928	1.21	1	20000000	25000000
912	13	1	1	1	PPHLN1	NP_057572.5	PPHLN1 NP_057572.5 periphilin-1 isoform 1 [Homo sapiens]	High	Peak Found	#REF!	0.263034	1.21	1	60000000	72000000
1680	3	10	10	28	RPS14	NP_001020242.1	RPS14 NP_001020242.1 40S ribosomal protein S14 [Homo sapiens]	High	High	#REF!	-0.0164881	1.21	8	880000000	870000000
389	1	5	6	16	SAR1A	NP_064535.1	SAR1A NP_064535.1 GTP-binding protein SAR1a [Homo sapiens]	High	High	#REF!	0.304855	1.21	8	170000000	210000000
1797	3	5	5	9	SART3	XP_005269298.1	SART3 XP_005269298.1 PREDICTED: squamous cell carcinoma antigen recognized by T-cells 3 isoform X1 [Homo sapiens]	High	High	#REF!	0.106915	1.21	3	13000000	14000000
318	3	1	3	4	UBQLN1	NP_038466.2	UBQLN1 NP_038466.2 ubiquilin-1 isoform 1 [Homo sapiens]	High	Peak Found	#REF!	0.668379	1.21	2	56000000	89000000
2362	3	15	20	70	YWHAQ	XP_005246205.1	YWHAQ XP_005246205.1 PREDICTED: 14-3-3 protein theta isoform X1 [Homo sapiens]	High	High	#REF!	0.129283	1.21	26	3200000000	3500000000
1644	3	33	33	89	CCT2	NP_006422.1	CCT2 NP_006422.1 T-complex protein 1 subunit beta isoform 1 [Homo sapiens]	High	High	#REF!	0.514573	1.2	40	980000000	1400000000
2503	1	7	7	18	ECHS1	NP_004083.3	ECHS1 NP_004083.3 enoyl-CoA hydratase, mitochondrial [Homo sapiens]	High	High	#REF!	0.258734	1.2	7	560000000	670000000
1565	4	11	11	19	EIF3L	NP_057175.1	EIF3L NP_057175.1 eukaryotic translation initiation factor 3 subunit L isoform 1 [Homo sapiens]	High	High	#REF!	0.120294	1.2	9	230000000	250000000
1788	2	4	19	73	HNRNPD	NP_112738.1	HNRNPD NP_112738.1 heterogeneous nuclear ribonucleoprotein D0 isoform a [Homo sapiens]	High	High	#REF!	0.125531	1.2	26	2200000000	2400000000
1098	3	29	29	100	PGK1	NP_000282.1	PGK1 NP_000282.1 phosphoglycerate kinase 1 [Homo sapiens]	High	High	#REF!	0.234465	1.2	34	1700000000	2000000000
2370	1	6	6	7	RCN1	NP_002892.1	RCN1 NP_002892.1 reticulocalbin-1 precursor [Homo sapiens]	High	High	#REF!	0.29956	1.2	3	130000000	160000000
1779	4	20	20	44	RPS3A	NP_000997.1	RPS3A NP_000997.1 40S ribosomal protein S3a isoform 1 [Homo sapiens]	High	High	#REF!	0.125531	1.2	24	1100000000	1200000000
1813	5	12	13	31	RPS9	XP_005277141.1	RPS9 XP_005277141.1 PREDICTED: 40S ribosomal protein S9 isoform X1 [Homo sapiens]	High	High	#REF!	0	1.2	16	1200000000	1200000000
788	2	22	22	48	SF3B1	NP_036565.2	SF3B1 NP_036565.2 splicing factor 3B subunit 1 isoform 1 [Homo sapiens]	High	High	#REF!	0.415037	1.2	19	210000000	280000000
1343	7	2	2	3	SREK1	NP_001070667.1	SREK1 NP_001070667.1 splicing regulatory glutamine/lysine-rich protein 1 isoform a [Homo sapiens]	High	High	#REF!	-0.341037	1.2	2	19000000	15000000
750	2	3	3	6	TCEB1	NP_001191786.1	TCEB1 NP_001191786.1 transcription elongation factor B polypeptide 1 isoform a [Homo sapiens]	High	High	#REF!	0.693897	1.2	3	68000000	110000000
628	1	2	2	3	TMA7	NP_057017.1	TMA7 NP_057017.1 translation machinery-associated protein 7 [Homo sapiens]	High	High	#REF!	0.103093	1.2	3	270000000	290000000
1043	8	3	3	7	UBE2D3	NP_871622.1	UBE2D3 NP_871622.1 ubiquitin-conjugating enzyme E2 D3 isoform 3 [Homo sapiens]	High	High	#REF!	0.415037	1.2	4	240000000	320000000
2056	2	1	2	3	YTHDF2	NP_057342.2	YTHDF2 NP_057342.2 YTH domain family protein 2 isoform 1 [Homo sapiens]	Not Found	High	#REF!	-0.684498	1.2	1	90000000	56000000
1684	7	22	22	64	CCT6A	NP_001753.1	CCT6A NP_001753.1 T-complex protein 1 subunit zeta isoform a [Homo sapiens]	High	High	#REF!	0.251539	1.19	24	840000000	1000000000
642	3	2	2	8	DDT	NP_001346.1	DDT NP_001346.1 D-dopachrome decarboxylase [Homo sapiens]	High	High	#REF!	0.341037	1.19	3	300000000	380000000
2217	2	41	41	124	DHX9	NP_001348.2	DHX9 NP_001348.2 ATP-dependent RNA helicase A [Homo sapiens]	High	High	#REF!	0.16665	1.19	48	980000000	1100000000
824	2	2	2	3	DYNC1LI2	NP_006132.1	DYNC1LI2 NP_006132.1 cytoplasmic dynein 1 light intermediate chain 2 isoform 1 [Homo sapiens]	High	High	#REF!	0.473931	1.19	2	18000000	25000000
2013	1	7	7	13	NUDT21	NP_008937.1	NUDT21 NP_008937.1 cleavage and polyadenylation specificity factor subunit 5 [Homo sapiens]	High	High	#REF!	0.169925	1.19	7	240000000	270000000
657	1	7	7	8	RAD50	NP_005723.2	RAD50 NP_005723.2 DNA repair protein RAD50 [Homo sapiens]	High	High	#REF!	0.160465	1.19	4	68000000	76000000
287	8	1	1	1	RBM10	NP_001191397.1	RBM10 NP_001191397.1 RNA-binding protein 10 isoform 5 [Homo sapiens]	Peak Found	High	#REF!	0.257798	1.19	1	9200000	11000000
1553	9	31	31	105	XRCC6	XP_005261544.1	XRCC6 XP_005261544.1 PREDICTED: X-ray repair cross-complementing protein 6 isoform X1 [Homo sapiens]	High	High	#REF!	0.289507	1.19	41	900000000	1100000000
543	1	1	2	3	BZW2	NP_001153239.1	BZW2 NP_001153239.1 basic leucine zipper and W2 domain-containing protein 2 [Homo sapiens]	Not Found	Not Found	#REF!	0.211504	1.18	1	95000000	110000000
690	2	16	16	25	EIF3D	NP_003744.1	EIF3D NP_003744.1 eukaryotic translation initiation factor 3 subunit D [Homo sapiens]	High	High	#REF!	0.304855	1.18	11	170000000	210000000
3	4	2	4	7	ERLIN2	XP_005273448.1	ERLIN2 XP_005273448.1 PREDICTED: erlin-2 isoform X1 [Homo sapiens]	High	High	#REF!	0.454032	1.18	3	73000000	100000000
1912	3	1	7	68	HIST2H3C	NP_066403.2	HIST2H3C NP_066403.2 histone H3.2 [Homo sapiens]	High	High	#REF!	0.0740006	1.18	14	19000000000	20000000000
572	7	16	23	51	HNRNPR	XP_005245768.1	HNRNPR XP_005245768.1 PREDICTED: heterogeneous nuclear ribonucleoprotein R isoform X1 [Homo sapiens]	High	High	#REF!	-0.483209	1.18	21	1300000000	930000000
2452	4	9	9	11	KTN1	NP_001072989.1	KTN1 NP_001072989.1 kinectin isoform a [Homo sapiens]	High	High	#REF!	0.211504	1.18	6	38000000	44000000
689	1	6	6	11	PSMD7	NP_002802.2	PSMD7 NP_002802.2 26S proteasome non-ATPase regulatory subunit 7 [Homo sapiens]	High	High	#REF!	0.574694	1.18	3	94000000	140000000
602	2	8	8	18	SNRPD2	NP_004588.1	SNRPD2 NP_004588.1 small nuclear ribonucleoprotein Sm D2 isoform 1 [Homo sapiens]	High	High	#REF!	0.321928	1.18	10	560000000	700000000
297	3	3	26	186	TUBB2A	NP_001060.1	TUBB2A NP_001060.1 tubulin beta-2A chain [Homo sapiens]	High	Peak Found	#REF!	0.424498	1.18	48	3800000000	5100000000
125	2	3	3	4	ATP6V1C1	NP_001686.1	ATP6V1C1 NP_001686.1 V-type proton ATPase subunit C 1 [Homo sapiens]	High	High	#REF!	0	1.17	1	53000000	53000000
999	2	14	14	21	EIF3E	NP_001559.1	EIF3E NP_001559.1 eukaryotic translation initiation factor 3 subunit E [Homo sapiens]	High	High	#REF!	0.206451	1.17	9	130000000	150000000
1597	3	1	1	2	POLR2D	NP_004796.1	POLR2D NP_004796.1 DNA-directed RNA polymerase II subunit RPB4 [Homo sapiens]	High	High	#REF!	0.226276	1.17	1	53000000	62000000
1930	1	4	4	9	PSME2	NP_002809.2	PSME2 NP_002809.2 proteasome activator complex subunit 2 [Homo sapiens]	High	High	#REF!	0.263034	1.17	5	100000000	120000000
1406	7	6	6	19	PTGES3	NP_006592.3	PTGES3 NP_006592.3 prostaglandin E synthase 3 isoform a [Homo sapiens]	High	High	#REF!	0.321928	1.17	9	960000000	1200000000
2159	3	3	3	4	RNPS1	NP_001273554.1	RNPS1 NP_001273554.1 RNA-binding protein with serine-rich domain 1 isoform a [Homo sapiens]	High	High	#REF!	0.61891	1.17	2	28000000	43000000
774	1	4	4	5	SLC9A3R1	NP_004243.1	SLC9A3R1 NP_004243.1 Na(+)/H(+) exchange regulatory cofactor NHE-RF1 [Homo sapiens]	High	High	#REF!	0.211504	1.17	2	38000000	44000000
960	1	2	2	3	TIMM8A	NP_004076.1	TIMM8A NP_004076.1 mitochondrial import inner membrane translocase subunit Tim8 A isoform 1 [Homo sapiens]	High	High	#REF!	0.113211	1.17	1	49000000	53000000
2141	4	4	27	235	TUBB	NP_821133.1	TUBB NP_821133.1 tubulin beta chain [Homo sapiens]	High	High	#REF!	0.355095	1.17	61	4300000000	5500000000
2384	2	1	25	186	TUBB2B	NP_821080.1	TUBB2B NP_821080.1 tubulin beta-2B chain [Homo sapiens]	Not Found	High	#REF!	0.424498	1.17	47	3800000000	5100000000
518	3	1	23	181	TUBB4A	NP_006078.2	TUBB4A NP_006078.2 tubulin beta-4A chain [Homo sapiens]	Not Found	Not Found	#REF!	0.211504	1.17	44	3800000000	4400000000
1504	2	4	4	10	UQCRH	NP_005995.2	UQCRH NP_005995.2 cytochrome b-c1 complex subunit 6, mitochondrial [Homo sapiens]	High	High	#REF!	0.50696	1.17	5	190000000	270000000
1571	7	37	37	125	XRCC5	XP_005246893.1	XRCC5 XP_005246893.1 PREDICTED: X-ray repair cross-complementing protein 5 isoform X1 [Homo sapiens]	High	High	#REF!	0.246915	1.17	48	750000000	890000000
77	5	6	6	10	CPSF6	XP_005268645.1	CPSF6 XP_005268645.1 PREDICTED: cleavage and polyadenylation specificity factor subunit 6 isoform X1 [Homo sapiens]	High	High	#REF!	0.0824622	1.16	5	170000000	180000000
2438	1	3	3	4	FNTA	NP_002018.1	FNTA NP_002018.1 protein farnesyltransferase/geranylgeranyltransferase type-1 subunit alpha [Homo sapiens]	High	High	#REF!	-0.584963	1.16	1	39000000	26000000
722	1	2	2	2	MRPS17	NP_057053.1	MRPS17 NP_057053.1 28S ribosomal protein S17, mitochondrial [Homo sapiens]	Peak Found	High	#REF!	-0.295456	1.16	1	27000000	22000000
989	2	7	7	7	PDCD11	XP_005269704.1	PDCD11 XP_005269704.1 PREDICTED: protein RRP5 homolog isoform X1 [Homo sapiens]	High	High	#REF!	-0.137504	1.16	4	55000000	50000000
1740	13	4	4	7	PPP2R2A	NP_001171062.1	PPP2R2A NP_001171062.1 serine/threonine-protein phosphatase 2A 55 kDa regulatory subunit B alpha isoform isoform 2 [Homo sapiens]	High	High	#REF!	0.415037	1.16	2	54000000	72000000
427	1	5	5	13	PSMA2	NP_002778.1	PSMA2 NP_002778.1 proteasome subunit alpha type-2 [Homo sapiens]	High	High	#REF!	0.175087	1.16	5	310000000	350000000
384	7	4	4	5	QKI	NP_006766.1	QKI NP_006766.1 protein quaking isoform HQK-5 [Homo sapiens]	High	High	#REF!	0.0660892	1.16	4	64000000	67000000
1197	2	1	6	13	RPL10L	NP_542784.1	RPL10L NP_542784.1 60S ribosomal protein L10-like [Homo sapiens]	Not Found	Not Found	#REF!	0.0400774	1.16	4	710000000	730000000
1217	5	6	6	24	RPS24	NP_001135757.1	RPS24 NP_001135757.1 40S ribosomal protein S24 isoform d [Homo sapiens]	High	High	#REF!	-0.0588937	1.16	8	1000000000	960000000
664	1	2	2	13	SNRPE	NP_003085.1	SNRPE NP_003085.1 small nuclear ribonucleoprotein E [Homo sapiens]	High	High	#REF!	0.131245	1.16	4	630000000	690000000
1941	10	1	3	5	TMEM189-UBE2V1	NP_954673.1	TMEM189-UBE2V1 NP_954673.1 TMEM189-UBE2V1 fusion protein [Homo sapiens]	Not Found	Not Found	#REF!	0.415037	1.16	3	210000000	280000000
1428	3	6	6	18	UBE2L3	NP_001243284.1	UBE2L3 NP_001243284.1 ubiquitin-conjugating enzyme E2 L3 isoform 4 [Homo sapiens]	High	High	#REF!	-0.0614005	1.16	8	240000000	230000000
37	7	7	15	23	AP1B1	XP_005261435.1	AP1B1 XP_005261435.1 PREDICTED: AP-1 complex subunit beta-1 isoform X1 [Homo sapiens]	High	High	#REF!	0.117836	1.15	9	470000000	510000000
227	2	7	7	12	BUB3	NP_004716.1	BUB3 NP_004716.1 mitotic checkpoint protein BUB3 isoform a [Homo sapiens]	High	High	#REF!	0.321928	1.15	7	120000000	150000000
2194	15	2	3	4	FMR1	NP_002015.1	FMR1 NP_002015.1 fragile X mental retardation protein 1 isoform ISO1 [Homo sapiens]	High	High	#REF!	-0.531851	1.15	2	120000000	83000000
838	3	8	12	16	FUBP3	NP_003925.1	FUBP3 NP_003925.1 far upstream element-binding protein 3 [Homo sapiens]	High	High	#REF!	0.736966	1.15	7	270000000	450000000
1695	2	8	8	18	RPL24	NP_000977.1	RPL24 NP_000977.1 60S ribosomal protein L24 [Homo sapiens]	High	High	#REF!	0.0524674	1.15	9	540000000	560000000
603	1	9	9	20	RPS13	NP_001008.1	RPS13 NP_001008.1 40S ribosomal protein S13 [Homo sapiens]	High	High	#REF!	0.206451	1.15	10	1300000000	1500000000
2118	4	43	43	82	SNRNP200	NP_054733.2	SNRNP200 NP_054733.2 U5 small nuclear ribonucleoprotein 200 kDa helicase [Homo sapiens]	High	High	#REF!	0.289507	1.15	36	270000000	330000000
2476	3	8	8	24	TAGLN2	NP_001264153.1	TAGLN2 NP_001264153.1 transgelin-2 isoform a [Homo sapiens]	High	High	#REF!	0.234465	1.15	9	340000000	400000000
1852	8	1	27	211	TUBA1B	NP_006073.2	TUBA1B NP_006073.2 tubulin alpha-1B chain [Homo sapiens]	High	High	#REF!	0.226771	1.15	47	9400000000	11000000000
773	1	1	1	2	C12orf5	NP_065108.1	C12orf5 NP_065108.1 fructose-2,6-bisphosphatase TIGAR [Homo sapiens]	Peak Found	High	#REF!	0.211504	1.14	1	19000000	22000000
1997	3	4	4	6	CD2AP	NP_036252.1	CD2AP NP_036252.1 CD2-associated protein [Homo sapiens]	High	High	#REF!	0.36257	1.14	3	21000000	27000000
376	5	2	2	2	CECR5	NP_149061.1	CECR5 NP_149061.1 cat eye syndrome critical region protein 5 isoform 2 precursor [Homo sapiens]	Peak Found	High	#REF!	0.16711	1.14	1	57000000	64000000
857	2	3	3	7	COPE	NP_009194.2	COPE NP_009194.2 coatomer subunit epsilon isoform a [Homo sapiens]	High	High	#REF!	-0.332575	1.14	3	68000000	54000000
385	17	7	7	10	CPNE3	NP_003900.1	CPNE3 NP_003900.1 copine-3 [Homo sapiens]	High	High	#REF!	0.0931094	1.14	6	150000000	160000000
262	1	1	3	5	ERLIN1	NP_001094096.1	ERLIN1 NP_001094096.1 erlin-1 [Homo sapiens]	High	Not Found	#REF!	0.78136	1.14	2	64000000	110000000
2457	8	1	1	1	LMO7	XP_005266435.1	LMO7 XP_005266435.1 PREDICTED: LIM domain only protein 7 isoform X4 [Homo sapiens]	Peak Found	High	#REF!	0.175087	1.14	1	31000000	35000000
1369	3	2	2	3	PELP1	NP_055204.3	PELP1 NP_055204.3 proline-, glutamic acid- and leucine-rich protein 1 isoform 1 [Homo sapiens]	High	Peak Found	#REF!	0.17585	1.14	1	54000000	61000000
624	2	16	16	24	PSMD1	NP_002798.2	PSMD1 NP_002798.2 26S proteasome non-ATPase regulatory subunit 1 isoform 1 [Homo sapiens]	High	High	#REF!	0	1.14	11	200000000	200000000
2356	4	2	4	7	RPL36A-HNRNPH2	NP_001186902.1	RPL36A-HNRNPH2 NP_001186902.1 RPL36A-HNRNPH2 protein isoform a [Homo sapiens]	Peak Found	High	#REF!	0.273018	1.14	3	480000000	580000000
1145	5	1	27	194	TUBA1A	NP_006000.2	TUBA1A NP_006000.2 tubulin alpha-1A chain isoform 1 [Homo sapiens]	High	Peak Found	#REF!	0.226771	1.14	46	9400000000	11000000000
51	2	5	5	7	CSTF3	NP_001317.1	CSTF3 NP_001317.1 cleavage stimulation factor subunit 3 isoform 1 [Homo sapiens]	High	High	#REF!	0.119299	1.13	4	58000000	63000000
1490	3	1	2	2	CUL4A	NP_001008895.1	CUL4A NP_001008895.1 cullin-4A isoform 1 [Homo sapiens]	Not Found	Not Found	#REF!	0.171766	1.13	1	87000000	98000000
2411	4	25	26	49	EFTUD2	NP_001245282.1	EFTUD2 NP_001245282.1 116 kDa U5 small nuclear ribonucleoprotein component isoform a [Homo sapiens]	High	High	#REF!	0.125531	1.13	26	1100000000	1200000000
1960	1	12	14	43	EIF4A3	NP_055555.1	EIF4A3 NP_055555.1 eukaryotic initiation factor 4A-III [Homo sapiens]	High	High	#REF!	0.137504	1.13	21	1000000000	1100000000
2464	2	4	4	8	FARSA	NP_004452.1	FARSA NP_004452.1 phenylalanine--tRNA ligase alpha subunit [Homo sapiens]	High	High	#REF!	0.125531	1.13	5	110000000	120000000
2290	4	19	19	63	GNB2L1	NP_006089.1	GNB2L1 NP_006089.1 guanine nucleotide-binding protein subunit beta-2-like 1 [Homo sapiens]	High	High	#REF!	0.160465	1.13	22	1700000000	1900000000
2385	1	1	1	2	MRPL46	NP_071446.2	MRPL46 NP_071446.2 39S ribosomal protein L46, mitochondrial [Homo sapiens]	High	High	#REF!	0.142019	1.13	1	290000000	320000000
901	1	3	3	7	PFDN2	NP_036526.2	PFDN2 NP_036526.2 prefoldin subunit 2 [Homo sapiens]	High	High	#REF!	-0.222392	1.13	2	140000000	120000000
2359	5	3	3	3	POLR2H	NP_006223.2	POLR2H NP_006223.2 DNA-directed RNA polymerases I, II, and III subunit RPABC3 isoform 2 [Homo sapiens]	High	High	#REF!	-0.898717	1.13	1	110000000	59000000
1723	3	8	8	14	PSMD13	NP_002808.3	PSMD13 NP_002808.3 26S proteasome non-ATPase regulatory subunit 13 isoform 1 [Homo sapiens]	High	High	#REF!	0.180572	1.13	6	150000000	170000000
997	4	7	7	18	RPL19	NP_000972.1	RPL19 NP_000972.1 60S ribosomal protein L19 [Homo sapiens]	High	High	#REF!	0.263034	1.13	8	1000000000	1200000000
223	3	11	11	38	RPSA	XP_005265185.1	RPSA XP_005265185.1 PREDICTED: 40S ribosomal protein SA isoform X1 [Homo sapiens]	High	High	#REF!	0.180572	1.13	16	1500000000	1700000000
663	7	11	11	28	STMN1	NP_981946.1	STMN1 NP_981946.1 stathmin isoform a [Homo sapiens]	High	High	#REF!	0.154723	1.13	11	530000000	590000000
199	2	1	5	15	TUBAL3	NP_079079.1	TUBAL3 NP_079079.1 tubulin alpha chain-like 3 isoform 1 [Homo sapiens]	High	Peak Found	#REF!	0.121991	1.13	5	3400000000	3700000000
1648	8	1	7	16	UBA52	XP_005260111.1	UBA52 XP_005260111.1 PREDICTED: ubiquitin-60S ribosomal protein L40 isoform X5 [Homo sapiens]	High	High	#REF!	0.137504	1.13	6	1000000000	1100000000
1531	1	13	13	25	ACAT1	NP_000010.1	ACAT1 NP_000010.1 acetyl-CoA acetyltransferase, mitochondrial precursor [Homo sapiens]	High	High	#REF!	0.263034	1.12	11	250000000	300000000
1458	4	5	5	13	BANF1	NP_003851.1	BANF1 NP_003851.1 barrier-to-autointegration factor [Homo sapiens]	High	High	#REF!	0.156119	1.12	5	350000000	390000000
2096	3	22	22	38	EIF3C	NP_001254503.1	EIF3C NP_001254503.1 eukaryotic translation initiation factor 3 subunit C isoform a [Homo sapiens]	High	High	#REF!	0.253757	1.12	18	260000000	310000000
306	1	13	13	20	MARS	NP_004981.2	MARS NP_004981.2 methionine--tRNA ligase, cytoplasmic [Homo sapiens]	High	High	#REF!	0.0931094	1.12	8	150000000	160000000
665	2	14	14	23	MCM5	NP_006730.2	MCM5 NP_006730.2 DNA replication licensing factor MCM5 [Homo sapiens]	High	High	#REF!	0.169925	1.12	10	240000000	270000000
2505	1	1	1	1	MRPL24	NP_663781.1	MRPL24 NP_663781.1 39S ribosomal protein L24, mitochondrial [Homo sapiens]	High	Peak Found	#REF!	0.115477	1.12	1	12000000	13000000
500	4	3	3	3	PITPNB	XP_005261509.1	PITPNB XP_005261509.1 PREDICTED: phosphatidylinositol transfer protein beta isoform isoform X1 [Homo sapiens]	High	High	#REF!	0	1.12	1	14000000	14000000
461	1	3	3	5	PSMB7	NP_002790.1	PSMB7 NP_002790.1 proteasome subunit beta type-7 proprotein [Homo sapiens]	High	High	#REF!	0.253757	1.12	3	260000000	310000000
295	2	4	4	12	RPS20	NP_001139699.1	RPS20 NP_001139699.1 40S ribosomal protein S20 isoform 1 [Homo sapiens]	High	High	#REF!	-0.0759489	1.12	4	780000000	740000000
585	1	4	4	17	SNRPD1	NP_008869.1	SNRPD1 NP_008869.1 small nuclear ribonucleoprotein Sm D1 [Homo sapiens]	High	High	#REF!	0.263034	1.12	4	1000000000	1200000000
237	2	4	28	182	TUBA1C	XP_005269252.1	TUBA1C XP_005269252.1 PREDICTED: tubulin alpha-1C chain isoform X1 [Homo sapiens]	High	Peak Found	#REF!	0.226771	1.12	43	9400000000	11000000000
942	3	3	3	4	CYB5R3	NP_001165131.1	CYB5R3 NP_001165131.1 NADH-cytochrome b5 reductase 3 isoform 3 [Homo sapiens]	High	High	#REF!	-0.0824622	1.11	2	90000000	85000000
145	6	8	8	9	DCTN1	NP_004073.2	DCTN1 NP_004073.2 dynactin subunit 1 isoform 1 [Homo sapiens]	High	High	#REF!	0.514573	1.11	3	14000000	20000000
1302	14	9	9	11	LARP1	XP_005268461.1	LARP1 XP_005268461.1 PREDICTED: la-related protein 1 isoform X1 [Homo sapiens]	High	High	#REF!	-1.18442	1.11	8	250000000	110000000
1509	1	6	6	10	PSMB4	NP_002787.2	PSMB4 NP_002787.2 proteasome subunit beta type-4 [Homo sapiens]	High	High	#REF!	0.353637	1.11	3	180000000	230000000
99	1	2	2	3	PSMD8	NP_002803.2	PSMD8 NP_002803.2 26S proteasome non-ATPase regulatory subunit 8 [Homo sapiens]	High	High	#REF!	0.131245	1.11	1	210000000	230000000
1419	1	4	4	10	RPL27	NP_000979.1	RPL27 NP_000979.1 60S ribosomal protein L27 [Homo sapiens]	High	High	#REF!	0.152003	1.11	7	720000000	800000000
1811	2	8	8	24	RPS5	NP_001000.2	RPS5 NP_001000.2 40S ribosomal protein S5 [Homo sapiens]	High	High	#REF!	0	1.11	9	1300000000	1300000000
1890	4	1	4	15	STRBP	NP_060857.2	STRBP NP_060857.2 spermatid perinuclear RNA-binding protein isoform 1 [Homo sapiens]	High	High	#REF!	-0.125531	1.11	5	240000000	220000000
468	4	3	3	5	BCL2L2-PABPN1	NP_001186793.1	BCL2L2-PABPN1 NP_001186793.1 BCL2L2-PABPN1 protein [Homo sapiens]	High	High	#REF!	0.211504	1.1	3	190000000	220000000
2092	1	8	8	10	COPB2	NP_004757.1	COPB2 NP_004757.1 coatomer subunit beta' [Homo sapiens]	High	High	#REF!	0.233199	1.1	3	57000000	67000000
1149	3	28	28	49	EIF3A	XP_005270316.1	EIF3A XP_005270316.1 PREDICTED: eukaryotic translation initiation factor 3 subunit A isoform X1 [Homo sapiens]	High	High	#REF!	-0.308122	1.1	27	260000000	210000000
1400	2	20	23	128	HNRNPA2B1	NP_112533.1	HNRNPA2B1 NP_112533.1 heterogeneous nuclear ribonucleoproteins A2/B1 isoform B1 [Homo sapiens]	High	High	#REF!	0.108934	1.1	41	5100000000	5500000000
949	3	29	52	294	HSP90AB1	NP_001258899.1	HSP90AB1 NP_001258899.1 heat shock protein HSP 90-beta isoform a [Homo sapiens]	High	High	#REF!	-0.211504	1.1	86	11000000000	9500000000
1049	7	1	1	1	MICU1	XP_005269440.1	MICU1 XP_005269440.1 PREDICTED: calcium uptake protein 1, mitochondrial isoform X1 [Homo sapiens]	High	Peak Found	#REF!	0.176878	1.1	1	23000000	26000000
1284	2	5	5	20	NACA	NP_001106674.2	NACA NP_001106674.2 nascent polypeptide-associated complex subunit alpha isoform a [Homo sapiens]	High	High	#REF!	0	1.1	9	1100000000	1100000000
1322	3	8	8	16	PSMA6	NP_002782.1	PSMA6 NP_002782.1 proteasome subunit alpha type-6 isoform a [Homo sapiens]	High	High	#REF!	0.514573	1.1	7	210000000	300000000
14	1	6	6	10	PSMC6	NP_002797.3	PSMC6 NP_002797.3 26S protease regulatory subunit 10B [Homo sapiens]	High	High	#REF!	-0.304855	1.1	6	84000000	68000000
425	2	1	5	9	RPL26L1	XP_005265978.1	RPL26L1 XP_005265978.1 PREDICTED: ribosomal protein L26-like 1 isoform X1 [Homo sapiens]	Not Found	High	#REF!	0.321928	1.1	4	880000000	1100000000
1651	3	14	14	33	RPL5	NP_000960.2	RPL5 NP_000960.2 60S ribosomal protein L5 [Homo sapiens]	High	High	#REF!	0.125531	1.1	18	1100000000	1200000000
2256	1	10	10	18	RPS15A	XP_005255522.1	RPS15A XP_005255522.1 PREDICTED: 40S ribosomal protein S15a isoform X1 [Homo sapiens]	High	High	#REF!	0.112475	1.1	11	740000000	800000000
711	1	8	8	17	RPS18	NP_072045.1	RPS18 NP_072045.1 40S ribosomal protein S18 [Homo sapiens]	High	High	#REF!	0	1.1	8	1100000000	1100000000
1689	1	5	5	22	RPS25	NP_001019.1	RPS25 NP_001019.1 40S ribosomal protein S25 [Homo sapiens]	High	High	#REF!	0.0874628	1.1	7	1600000000	1700000000
1746	2	6	6	17	RPS26	NP_001020.2	RPS26 NP_001020.2 40S ribosomal protein S26 [Homo sapiens]	High	High	#REF!	0.222392	1.1	8	1200000000	1400000000
693	5	2	8	23	RPS27A	NP_001170884.1	RPS27A NP_001170884.1 ubiquitin-40S ribosomal protein S27a precursor [Homo sapiens]	High	High	#REF!	0.125531	1.1	7	1100000000	1200000000
2440	1	3	3	14	RPS28	NP_001022.1	RPS28 NP_001022.1 40S ribosomal protein S28 [Homo sapiens]	High	High	#REF!	0.137504	1.1	5	1000000000	1100000000
1106	1	4	4	6	S100A13	NP_001019382.1	S100A13 NP_001019382.1 protein S100-A13 [Homo sapiens]	High	High	#REF!	0.0995357	1.1	3	140000000	150000000
1427	1	3	3	3	SEC63	NP_009145.1	SEC63 NP_009145.1 translocation protein SEC63 homolog [Homo sapiens]	High	High	#REF!	-0.358454	1.1	2	50000000	39000000
131	3	8	8	13	SNRNP70	XP_005259233.1	SNRNP70 XP_005259233.1 PREDICTED: U1 small nuclear ribonucleoprotein 70 kDa isoform X1 [Homo sapiens]	High	High	#REF!	-0.369234	1.1	8	310000000	240000000
369	2	4	20	126	TUBB3	NP_006077.2	TUBB3 NP_006077.2 tubulin beta-3 chain isoform 1 [Homo sapiens]	High	High	#REF!	0.211504	1.1	36	3800000000	4400000000
2330	1	2	2	3	UBLCP1	NP_659486.2	UBLCP1 NP_659486.2 ubiquitin-like domain-containing CTD phosphatase 1 [Homo sapiens]	High	High	#REF!	0.146841	1.1	2	28000000	31000000
1087	2	7	7	9	UPF1	XP_005260072.1	UPF1 XP_005260072.1 PREDICTED: regulator of nonsense transcripts 1 isoform X1 [Homo sapiens]	High	High	#REF!	-0.133856	1.1	6	79000000	72000000
1361	3	8	8	11	XRN2	XP_005260731.1	XRN2 XP_005260731.1 PREDICTED: 5'-3' exoribonuclease 2 isoform X1 [Homo sapiens]	High	High	#REF!	0.600393	1.1	4	31000000	47000000
1858	2	1	1	1	APMAP	NP_065392.1	APMAP NP_065392.1 adipocyte plasma membrane-associated protein [Homo sapiens]	High	Peak Found	#REF!	0.121991	1.09	1	34000000	37000000
748	2	1	1	1	ATP6V1E1	NP_001687.1	ATP6V1E1 NP_001687.1 V-type proton ATPase subunit E 1 isoform a [Homo sapiens]	High	Peak Found	#REF!	0.127379	1.09	1	65000000	71000000
780	5	13	13	16	CAD	XP_005264612.1	CAD XP_005264612.1 PREDICTED: CAD protein isoform X1 [Homo sapiens]	High	High	#REF!	0.106915	1.09	9	130000000	140000000
2272	5	30	30	93	CCT5	NP_036205.1	CCT5 NP_036205.1 T-complex protein 1 subunit epsilon [Homo sapiens]	High	High	#REF!	0.152003	1.09	37	990000000	1100000000
149	6	2	2	3	DYNLRB1	XP_005260625.1	DYNLRB1 XP_005260625.1 PREDICTED: dynein light chain roadblock-type 1 isoform X1 [Homo sapiens]	High	High	#REF!	0.115477	1.09	1	240000000	260000000
2258	3	4	4	6	EIF2AK2	NP_001129123.1	EIF2AK2 NP_001129123.1 interferon-induced, double-stranded RNA-activated protein kinase isoform a [Homo sapiens]	High	High	#REF!	-0.109624	1.09	3	41000000	38000000
1856	5	6	6	7	HDGF	NP_004485.1	HDGF NP_004485.1 hepatoma-derived growth factor isoform a [Homo sapiens]	High	High	#REF!	1.38904	1.09	6	210000000	550000000
661	4	11	11	18	KIAA0368	NP_001073867.1	KIAA0368 NP_001073867.1 proteasome-associated protein ECM29 homolog [Homo sapiens]	High	High	#REF!	-0.158698	1.09	7	48000000	43000000
1058	2	2	2	3	NDUFA2	NP_002479.1	NDUFA2 NP_002479.1 NADH dehydrogenase [ubiquinone] 1 alpha subcomplex subunit 2 isoform 1 [Homo sapiens]	High	High	#REF!	0.0780025	1.09	2	36000000	38000000
564	2	6	6	8	PSMD4	NP_002801.1	PSMD4 NP_002801.1 26S proteasome non-ATPase regulatory subunit 4 [Homo sapiens]	High	High	#REF!	0.241008	1.09	3	110000000	130000000
1663	5	19	19	64	RPS4X	NP_000998.1	RPS4X NP_000998.1 40S ribosomal protein S4, X isoform X isoform [Homo sapiens]	High	High	#REF!	0.0874628	1.09	26	1600000000	1700000000
1978	5	6	6	8	RRM2	NP_001159403.1	RRM2 NP_001159403.1 ribonucleoside-diphosphate reductase subunit M2 isoform 1 [Homo sapiens]	High	High	#REF!	0.287282	1.09	4	59000000	72000000
311	5	3	3	4	UBE2C	NP_008950.1	UBE2C NP_008950.1 ubiquitin-conjugating enzyme E2 C isoform 1 [Homo sapiens]	High	High	#REF!	0.0931094	1.09	2	60000000	64000000
1673	7	12	12	21	BCLAF1	NP_055554.1	BCLAF1 NP_055554.1 bcl-2-associated transcription factor 1 isoform 1 [Homo sapiens]	High	High	#REF!	0.137504	1.08	11	200000000	220000000
1029	1	7	7	15	COX5A	NP_004246.2	COX5A NP_004246.2 cytochrome c oxidase subunit 5A, mitochondrial precursor [Homo sapiens]	High	High	#REF!	0.284729	1.08	9	550000000	670000000
1810	3	4	5	8	CSNK2A1	NP_808227.1	CSNK2A1 NP_808227.1 casein kinase II subunit alpha isoform a [Homo sapiens]	High	High	#REF!	0.50696	1.08	4	190000000	270000000
2455	5	2	3	3	GAPVD1	XP_005251956.1	GAPVD1 XP_005251956.1 PREDICTED: GTPase-activating protein and VPS9 domain-containing protein 1 isoform X1 [Homo sapiens]	Peak Found	High	#REF!	1.12029	1.08	1	23000000	50000000
1626	11	14	14	21	HARS	NP_002100.2	HARS NP_002100.2 histidine--tRNA ligase, cytoplasmic isoform 1 [Homo sapiens]	High	High	#REF!	0.36257	1.08	8	140000000	180000000
22	2	7	7	9	HCFC1	XP_005274721.1	HCFC1 XP_005274721.1 PREDICTED: host cell factor 1 isoform X1 [Homo sapiens]	High	High	#REF!	-0.494765	1.08	4	31000000	22000000
1465	1	12	12	99	HIST1H4E	NP_003536.1	HIST1H4E NP_003536.1 histone H4 [Homo sapiens]	High	High	#REF!	0	1.08	27	32000000000	32000000000
837	3	5	5	6	HSD17B12	NP_057226.1	HSD17B12 NP_057226.1 estradiol 17-beta-dehydrogenase 12 [Homo sapiens]	High	High	#REF!	0.0848889	1.08	3	66000000	70000000
2421	10	3	3	4	LAS1L	NP_112483.1	LAS1L NP_112483.1 ribosomal biogenesis protein LAS1L isoform 1 [Homo sapiens]	High	High	#REF!	0.106915	1.08	1	26000000	28000000
1937	1	1	1	2	MRPS31	NP_005821.2	MRPS31 NP_005821.2 28S ribosomal protein S31, mitochondrial [Homo sapiens]	High	High	#REF!	0.104697	1.08	1	93000000	100000000
1493	2	22	22	43	RARS	NP_002878.2	RARS NP_002878.2 arginine--tRNA ligase, cytoplasmic [Homo sapiens]	High	High	#REF!	-0.214125	1.08	26	290000000	250000000
515	1	2	2	3	CAPZA2	NP_006127.1	CAPZA2 NP_006127.1 F-actin-capping protein subunit alpha-2 [Homo sapiens]	High	High	#REF!	0.473931	1.07	1	72000000	100000000
353	1	10	10	12	CCAR2	NP_066997.3	CCAR2 NP_066997.3 DBIRD complex subunit KIAA1967 [Homo sapiens]	High	High	#REF!	-0.0874628	1.07	7	170000000	160000000
1114	4	33	33	100	CCT8	NP_006576.2	CCT8 NP_006576.2 T-complex protein 1 subunit theta isoform 1 [Homo sapiens]	High	High	#REF!	0	1.07	46	1100000000	1100000000
1691	2	6	10	17	CFL2	NP_619579.1	CFL2 NP_619579.1 cofilin-2 isoform 1 [Homo sapiens]	High	High	#REF!	-0.241008	1.07	10	1300000000	1100000000
1193	2	1	1	1	COL22A1	NP_690848.1	COL22A1 NP_690848.1 collagen alpha-1(XXII) chain precursor [Homo sapiens]	High	Peak Found	#REF!	0.125531	1.07	1	11000000	12000000
1750	7	7	7	15	EEF1D	XP_005250877.1	EEF1D XP_005250877.1 PREDICTED: elongation factor 1-delta isoform X1 [Homo sapiens]	High	High	#REF!	0.104337	1.07	10	400000000	430000000
1054	2	8	8	10	EIF3H	XP_005251147.1	EIF3H XP_005251147.1 PREDICTED: eukaryotic translation initiation factor 3 subunit H isoform X1 [Homo sapiens]	High	High	#REF!	0.678072	1.07	5	60000000	96000000
831	4	0	9	104	HIST1H2BB	NP_066406.1	HIST1H2BB NP_066406.1 histone H2B type 1-B [Homo sapiens]	Not Found	Not Found	#REF!	0.0395284	1.07	23	36000000000	37000000000
1791	1	2	9	102	HIST3H2BB	NP_778225.1	HIST3H2BB NP_778225.1 histone H2B type 3-B [Homo sapiens]	High	High	#REF!	0.0489096	1.07	23	29000000000	30000000000
1105	2	1	2	2	HK2	XP_005264337.1	HK2 XP_005264337.1 PREDICTED: hexokinase-2 isoform X1 [Homo sapiens]	Not Found	Not Found	#REF!	0.0962153	1.07	1	29000000	31000000
2274	2	3	3	9	MCTS1	NP_001131026.1	MCTS1 NP_001131026.1 malignant T-cell-amplified sequence 1 isoform 2 [Homo sapiens]	High	High	#REF!	0.552541	1.07	4	150000000	220000000
1999	1	1	1	1	MFAP1	NP_005917.2	MFAP1 NP_005917.2 microfibrillar-associated protein 1 [Homo sapiens]	Peak Found	High	#REF!	0.0766213	1.07	1	55000000	58000000
1014	3	5	5	7	PMPCB	XP_005250774.1	PMPCB XP_005250774.1 PREDICTED: mitochondrial-processing peptidase subunit beta isoform X1 [Homo sapiens]	High	High	#REF!	0.305626	1.07	2	89000000	110000000
139	4	9	9	22	PRDX5	NP_036226.1	PRDX5 NP_036226.1 peroxiredoxin-5, mitochondrial isoform a precursor [Homo sapiens]	High	High	#REF!	0.347923	1.07	11	220000000	280000000
1467	2	1	1	1	RBM34	NP_055829.2	RBM34 NP_055829.2 RNA-binding protein 34 isoform 1 [Homo sapiens]	Peak Found	High	#REF!	0.0565835	1.07	1	25000000	26000000
1377	1	4	4	13	RPS23	NP_001016.1	RPS23 NP_001016.1 40S ribosomal protein S23 [Homo sapiens]	High	High	#REF!	0.0888093	1.07	8	630000000	670000000
640	2	10	10	39	RPS8	NP_001003.1	RPS8 NP_001003.1 40S ribosomal protein S8 [Homo sapiens]	High	High	#REF!	0	1.07	11	1300000000	1300000000
1989	4	3	3	4	VPS26A	NP_004887.2	VPS26A NP_004887.2 vacuolar protein sorting-associated protein 26A isoform 1 [Homo sapiens]	High	High	#REF!	0.294447	1.07	1	53000000	65000000
1714	1	22	22	38	AARS	NP_001596.2	AARS NP_001596.2 alanine--tRNA ligase, cytoplasmic [Homo sapiens]	High	High	#REF!	0.160465	1.06	16	170000000	190000000
1717	3	1	1	1	CYB5A	NP_683725.1	CYB5A NP_683725.1 cytochrome b5 isoform 1 [Homo sapiens]	High	Peak Found	#REF!	0.0995357	1.06	1	14000000	15000000
445	3	1	1	3	EXOSC9	NP_001029366.1	EXOSC9 NP_001029366.1 exosome complex component RRP45 isoform 1 [Homo sapiens]	High	High	#REF!	0.0759489	1.06	2	37000000	39000000
2022	2	1	1	3	HDGFRP2	NP_001001520.1	HDGFRP2 NP_001001520.1 hepatoma-derived growth factor-related protein 2 isoform 1 [Homo sapiens]	High	High	#REF!	-0.0931094	1.06	2	80000000	75000000
362	4	12	12	17	HDLBP	NP_976221.1	HDLBP NP_976221.1 vigilin isoform a [Homo sapiens]	High	High	#REF!	0.483209	1.06	11	93000000	130000000
1688	4	6	6	13	MAGOHB	NP_060518.1	MAGOHB NP_060518.1 protein mago nashi homolog 2 [Homo sapiens]	High	High	#REF!	-0.211504	1.06	6	220000000	190000000
1070	4	2	2	3	MRPL2	NP_057034.2	MRPL2 NP_057034.2 39S ribosomal protein L2, mitochondrial [Homo sapiens]	High	High	#REF!	0.0995357	1.06	2	28000000	30000000
1806	2	9	9	14	PDHB	NP_000916.2	PDHB NP_000916.2 pyruvate dehydrogenase E1 component subunit beta, mitochondrial isoform 1 precursor [Homo sapiens]	High	High	#REF!	0.169925	1.06	8	160000000	180000000
2091	2	5	5	9	PNN	NP_002678.2	PNN NP_002678.2 pinin [Homo sapiens]	High	High	#REF!	-0.0183785	1.06	2	79000000	78000000
1828	6	7	7	9	PRPF40A	XP_005246732.1	PRPF40A XP_005246732.1 PREDICTED: pre-mRNA-processing factor 40 homolog A isoform X1 [Homo sapiens]	High	High	#REF!	0.353637	1.06	2	72000000	92000000
1047	2	6	6	16	RPL18A	NP_000971.1	RPL18A NP_000971.1 60S ribosomal protein L18a [Homo sapiens]	High	High	#REF!	0	1.06	7	1300000000	1300000000
2372	4	6	6	37	RPLP2	NP_000995.1	RPLP2 NP_000995.1 60S acidic ribosomal protein P2 [Homo sapiens]	High	High	#REF!	-0.0703893	1.06	11	2100000000	2000000000
2062	2	5	5	23	RPS12	NP_001007.2	RPS12 NP_001007.2 40S ribosomal protein S12 [Homo sapiens]	High	High	#REF!	0.192645	1.06	11	1400000000	1600000000
1769	2	14	14	55	RPS2	NP_002943.2	RPS2 NP_002943.2 40S ribosomal protein S2 [Homo sapiens]	High	High	#REF!	0.180572	1.06	21	1500000000	1700000000
1279	3	17	17	58	RPS3	NP_000996.2	RPS3 NP_000996.2 40S ribosomal protein S3 isoform 1 [Homo sapiens]	High	High	#REF!	0.0874628	1.06	21	1600000000	1700000000
270	2	34	34	102	KPNB1	NP_002256.2	KPNB1 NP_002256.2 importin subunit beta-1 isoform 1 [Homo sapiens]	High	High	#REF!	0.120294	1.05	34	920000000	1000000000
1268	2	1	1	2	NDUFB11	NP_061929.2	NDUFB11 NP_061929.2 NADH dehydrogenase [ubiquinone] 1 beta subcomplex subunit 11, mitochondrial isoform 1 [Homo sapiens]	Peak Found	High	#REF!	-0.0815299	1.05	2	91000000	86000000
410	2	4	4	24	RPL22	XP_005263545.1	RPL22 XP_005263545.1 PREDICTED: 60S ribosomal protein L22 isoform X1 [Homo sapiens]	High	High	#REF!	0.0874628	1.05	9	1600000000	1700000000
63	3	14	14	36	RPL3	NP_000958.1	RPL3 NP_000958.1 60S ribosomal protein L3 isoform a [Homo sapiens]	High	High	#REF!	0.125531	1.05	16	1100000000	1200000000
633	1	10	11	20	RPL8	NP_000964.1	RPL8 NP_000964.1 60S ribosomal protein L8 [Homo sapiens]	High	High	#REF!	0.206451	1.05	9	1300000000	1500000000
2419	5	8	8	26	RPS16	NP_001011.1	RPS16 NP_001011.1 40S ribosomal protein S16 [Homo sapiens]	High	High	#REF!	0.115477	1.05	12	1200000000	1300000000
2271	1	9	9	35	RPS17L	XP_005272474.1	RPS17L XP_005272474.1 PREDICTED: ribosomal protein S17-like isoform X1 [Homo sapiens]	High	High	#REF!	0	1.05	15	1000000000	1000000000
1057	2	3	3	12	RPS27	NP_001021.1	RPS27 NP_001021.1 40S ribosomal protein S27 [Homo sapiens]	High	High	#REF!	-0.0430687	1.05	4	680000000	660000000
192	3	14	14	27	RUVBL2	NP_006657.1	RUVBL2 NP_006657.1 ruvB-like 2 [Homo sapiens]	High	High	#REF!	-0.253757	1.05	15	310000000	260000000
2323	1	1	1	1	TRMT61A	NP_689520.2	TRMT61A NP_689520.2 tRNA (adenine(58)-N(1))-methyltransferase catalytic subunit TRMT61A [Homo sapiens]	High	Peak Found	#REF!	0	1.05	1	14000000	14000000
279	3	3	3	4	UMPS	NP_000364.1	UMPS NP_000364.1 uridine 5'-monophosphate synthase [Homo sapiens]	High	High	#REF!	-0.115477	1.05	3	52000000	48000000
2346	2	5	5	11	CMPK1	NP_057392.1	CMPK1 NP_057392.1 UMP-CMP kinase isoform a [Homo sapiens]	High	High	#REF!	-0.355095	1.04	2	110000000	86000000
1160	5	3	3	6	COPS3	NP_003644.2	COPS3 NP_003644.2 COP9 signalosome complex subunit 3 isoform 1 [Homo sapiens]	High	High	#REF!	0.231326	1.04	2	46000000	54000000
1758	2	46	47	281	EEF2	NP_001952.1	EEF2 NP_001952.1 elongation factor 2 [Homo sapiens]	High	High	#REF!	0.152003	1.04	80	3600000000	4000000000
195	3	3	3	5	EIF4E	NP_001124151.1	EIF4E NP_001124151.1 eukaryotic translation initiation factor 4E isoform 2 [Homo sapiens]	High	High	#REF!	0.0995357	1.04	3	140000000	150000000
744	1	1	1	1	GNG5	NP_005265.1	GNG5 NP_005265.1 guanine nucleotide-binding protein G(I)/G(S)/G(O) subunit gamma-5 precursor [Homo sapiens]	High	Peak Found	#REF!	0	1.04	1	150000000	150000000
988	11	1	9	105	HIST2H2BF	XP_005245233.1	HIST2H2BF XP_005245233.1 PREDICTED: histone H2B type 2-F isoform X1 [Homo sapiens]	High	High	#REF!	0.0395284	1.04	23	36000000000	37000000000
2223	1	3	11	31	HNRNPH2	NP_062543.1	HNRNPH2 NP_062543.1 heterogeneous nuclear ribonucleoprotein H2 [Homo sapiens]	High	High	#REF!	0	1.04	13	2500000000	2500000000
1459	2	1	3	7	RAB13	NP_002861.1	RAB13 NP_002861.1 ras-related protein Rab-13 isoform 1 [Homo sapiens]	Peak Found	High	#REF!	-0.0780025	1.04	2	380000000	360000000
1024	4	6	8	12	RAB5C	NP_001238968.1	RAB5C NP_001238968.1 ras-related protein Rab-5C isoform b [Homo sapiens]	High	High	#REF!	0.192645	1.04	7	140000000	160000000
1850	5	15	15	25	RANGAP1	XP_005261752.1	RANGAP1 XP_005261752.1 PREDICTED: ran GTPase-activating protein 1 isoform X1 [Homo sapiens]	High	High	#REF!	0.234465	1.04	14	170000000	200000000
646	4	6	6	12	RBM8A	NP_005096.1	RBM8A NP_005096.1 RNA-binding protein 8A [Homo sapiens]	High	High	#REF!	0.0614005	1.04	5	230000000	240000000
2486	1	4	4	8	RPL29	NP_000983.1	RPL29 NP_000983.1 60S ribosomal protein L29 [Homo sapiens]	High	High	#REF!	0.0191088	1.04	5	750000000	760000000
527	1	4	4	8	RPL34	NP_000986.2	RPL34 NP_000986.2 60S ribosomal protein L34 [Homo sapiens]	High	High	#REF!	0	1.04	4	770000000	770000000
1515	10	7	7	14	SF1	NP_001171501.1	SF1 NP_001171501.1 splicing factor 1 isoform 6 [Homo sapiens]	High	High	#REF!	0.0588937	1.04	6	240000000	250000000
1699	2	4	4	5	AIMP1	NP_001135888.1	AIMP1 NP_001135888.1 aminoacyl tRNA synthase complex-interacting multifunctional protein 1 isoform b precursor [Homo sapiens]	High	High	#REF!	0.162271	1.03	2	42000000	47000000
2341	1	3	3	10	ATP5D	NP_001678.1	ATP5D NP_001678.1 ATP synthase subunit delta, mitochondrial precursor [Homo sapiens]	High	High	#REF!	-0.509014	1.03	2	370000000	260000000
797	1	2	2	2	BLVRA	NP_000703.2	BLVRA NP_000703.2 biliverdin reductase A precursor [Homo sapiens]	Peak Found	High	#REF!	1.25239	1.03	1	34000000	81000000
1245	2	9	9	10	CKAP5	NP_001008938.1	CKAP5 NP_001008938.1 cytoskeleton-associated protein 5 isoform a [Homo sapiens]	High	High	#REF!	-0.0687128	1.03	5	43000000	41000000
2027	2	1	16	65	HNRNPD	NP_112737.1	HNRNPD NP_112737.1 heterogeneous nuclear ribonucleoprotein D0 isoform b [Homo sapiens]	High	High	#REF!	0.125531	1.03	21	2200000000	2400000000
2103	2	1	25	118	HNRNPK	XP_005252021.1	HNRNPK XP_005252021.1 PREDICTED: heterogeneous nuclear ribonucleoprotein K isoform X5 [Homo sapiens]	High	High	#REF!	0.0995357	1.03	40	2800000000	3000000000
1174	1	21	21	41	MCM6	NP_005906.2	MCM6 NP_005906.2 DNA replication licensing factor MCM6 [Homo sapiens]	High	High	#REF!	0.0458037	1.03	22	310000000	320000000
1612	1	2	2	3	MRPS30	NP_057724.2	MRPS30 NP_057724.2 28S ribosomal protein S30, mitochondrial [Homo sapiens]	High	High	#REF!	0.163499	1.03	2	25000000	28000000
685	3	12	12	18	PDCD6IP	NP_001155901.1	PDCD6IP NP_001155901.1 programmed cell death 6-interacting protein isoform 2 [Homo sapiens]	High	High	#REF!	-0.352302	1.03	9	600000000	470000000
727	1	7	9	17	PSPC1	NP_001035879.1	PSPC1 NP_001035879.1 paraspeckle component 1 [Homo sapiens]	High	High	#REF!	-0.142604	1.03	7	850000000	770000000
293	2	5	5	17	RPL14	NP_003964.3	RPL14 NP_003964.3 60S ribosomal protein L14 [Homo sapiens]	High	High	#REF!	0.115477	1.03	7	1200000000	1300000000
1171	2	7	7	23	RPL18	NP_000970.1	RPL18 NP_000970.1 60S ribosomal protein L18 isoform 1 [Homo sapiens]	High	High	#REF!	0	1.03	10	1400000000	1400000000
469	3	1	1	1	SCAMP4	NP_524558.1	SCAMP4 NP_524558.1 secretory carrier-associated membrane protein 4 [Homo sapiens]	Peak Found	High	#REF!	0.0614005	1.03	1	23000000	24000000
1641	1	4	4	4	SPCS2	NP_055567.2	SPCS2 NP_055567.2 signal peptidase complex subunit 2 [Homo sapiens]	High	High	#REF!	0.308122	1.03	2	63000000	78000000
1010	3	13	15	20	TNPO1	NP_002261.3	TNPO1 NP_002261.3 transportin-1 isoform 1 [Homo sapiens]	High	High	#REF!	0.306978	1.03	10	97000000	120000000
1682	2	12	12	26	U2AF2	NP_009210.1	U2AF2 NP_009210.1 splicing factor U2AF 65 kDa subunit isoform a [Homo sapiens]	High	High	#REF!	-0.0418202	1.03	9	350000000	340000000
1801	5	1	3	5	UBE2V2	NP_003341.1	UBE2V2 NP_003341.1 ubiquitin-conjugating enzyme E2 variant 2 [Homo sapiens]	Peak Found	High	#REF!	0.137504	1.03	4	200000000	220000000
1471	2	4	4	4	COPS4	NP_057213.2	COPS4 NP_057213.2 COP9 signalosome complex subunit 4 isoform 1 [Homo sapiens]	High	High	#REF!	0.181607	1.02	3	82000000	93000000
1647	1	1	1	1	COX6A1	NP_004364.2	COX6A1 NP_004364.2 cytochrome c oxidase subunit 6A1, mitochondrial [Homo sapiens]	Peak Found	High	#REF!	0.0395284	1.02	1	360000000	370000000
370	2	10	11	18	G3BP1	NP_005745.1	G3BP1 NP_005745.1 ras GTPase-activating protein-binding protein 1 [Homo sapiens]	High	High	#REF!	0.0631938	1.02	8	670000000	700000000
1033	3	1	25	118	HNRNPK	XP_005252017.1	HNRNPK XP_005252017.1 PREDICTED: heterogeneous nuclear ribonucleoprotein K isoform X1 [Homo sapiens]	Not Found	Not Found	#REF!	0.0995357	1.02	39	2800000000	3000000000
1380	5	25	25	57	MATR3	NP_954659.1	MATR3 NP_954659.1 matrin-3 isoform a [Homo sapiens]	High	High	#REF!	0.0806185	1.02	29	870000000	920000000
1161	1	1	1	1	MRPL9	NP_113608.1	MRPL9 NP_113608.1 39S ribosomal protein L9, mitochondrial [Homo sapiens]	High	Peak Found	#REF!	0.0450879	1.02	1	63000000	65000000
641	1	2	2	3	NPLOC4	NP_060391.2	NPLOC4 NP_060391.2 nuclear protein localization protein 4 homolog [Homo sapiens]	High	Peak Found	#REF!	0.591535	1.02	1	73000000	110000000
2135	1	2	2	3	NPM3	NP_008924.1	NPM3 NP_008924.1 nucleoplasmin-3 [Homo sapiens]	High	High	#REF!	0.0384741	1.02	1	74000000	76000000
390	4	13	13	31	RPL10A	NP_009035.3	RPL10A NP_009035.3 60S ribosomal protein L10a [Homo sapiens]	High	High	#REF!	0	1.02	10	1300000000	1300000000
465	3	9	10	33	RPS10	NP_001005.1	RPS10 NP_001005.1 40S ribosomal protein S10 [Homo sapiens]	High	High	#REF!	0.181447	1.02	9	970000000	1100000000
1354	1	5	5	9	SARNP	NP_149073.1	SARNP NP_149073.1 SAP domain-containing ribonucleoprotein [Homo sapiens]	High	High	#REF!	-0.0614005	1.02	5	240000000	230000000
652	3	5	5	10	UQCRB	NP_006285.1	UQCRB NP_006285.1 cytochrome b-c1 complex subunit 7 isoform 1 [Homo sapiens]	High	High	#REF!	-0.798366	1.02	4	400000000	230000000
2285	1	3	3	3	WDR12	NP_060726.3	WDR12 NP_060726.3 ribosome biogenesis protein WDR12 [Homo sapiens]	High	Peak Found	#REF!	0	1.02	1	18000000	18000000
2364	2	1	1	1	ZFP91	NP_444251.1	ZFP91 NP_444251.1 E3 ubiquitin-protein ligase ZFP91 isoform 1 [Homo sapiens]	High	Peak Found	#REF!	0.106915	1.02	1	1300000	1400000
2289	22	15	16	27	EPB41L2	XP_005266897.1	EPB41L2 XP_005266897.1 PREDICTED: erythrocyte membrane protein band 4.1-like 2 isoform X1 [Homo sapiens]	High	High	#REF!	0.106915	1.01	13	130000000	140000000
1176	3	4	4	6	GOT1	NP_002070.1	GOT1 NP_002070.1 aspartate aminotransferase, cytoplasmic [Homo sapiens]	High	High	#REF!	-0.0531113	1.01	4	83000000	80000000
1919	11	3	6	58	HIST1H2AD	NP_066409.1	HIST1H2AD NP_066409.1 histone H2A type 1-D [Homo sapiens]	High	High	#REF!	0.0721498	1.01	11	39000000000	41000000000
621	5	12	12	16	NUP205	NP_055950.1	NUP205 NP_055950.1 nuclear pore complex protein Nup205 [Homo sapiens]	High	High	#REF!	0.172837	1.01	7	55000000	62000000
1304	4	5	5	5	PMPCA	NP_055975.1	PMPCA NP_055975.1 mitochondrial-processing peptidase subunit alpha isoform 1 precursor [Homo sapiens]	High	Peak Found	#REF!	1.07039	1.01	3	20000000	42000000
1780	1	1	5	11	RPL26	XP_005256807.1	RPL26 XP_005256807.1 PREDICTED: 60S ribosomal protein L26 isoform X2 [Homo sapiens]	High	High	#REF!	0.277534	1.01	6	990000000	1200000000
360	1	12	12	32	RPS19	NP_001013.1	RPS19 NP_001013.1 40S ribosomal protein S19 [Homo sapiens]	High	High	#REF!	0.125531	1.01	15	1100000000	1200000000
620	4	13	15	25	SHMT2	NP_005403.2	SHMT2 NP_005403.2 serine hydroxymethyltransferase, mitochondrial isoform 1 precursor [Homo sapiens]	High	High	#REF!	0.137504	1.01	14	200000000	220000000
1500	3	6	6	15	SNRPB	NP_937859.1	SNRPB NP_937859.1 small nuclear ribonucleoprotein-associated proteins B and B' isoform B' [Homo sapiens]	High	High	#REF!	0	1.01	6	560000000	560000000
9	3	1	3	5	TNPO2	XP_005259940.1	TNPO2 XP_005259940.1 PREDICTED: transportin-2 isoform X5 [Homo sapiens]	Not Found	Not Found	#REF!	0.0450879	1.01	2	63000000	65000000
924	2	1	1	1	USP10	NP_001259004.1	USP10 NP_001259004.1 ubiquitin carboxyl-terminal hydrolase 10 isoform 1 [Homo sapiens]	Peak Found	High	#REF!	0.0614005	1.01	1	23000000	24000000
202	8	16	16	25	ABCF1	NP_001020262.1	ABCF1 NP_001020262.1 ATP-binding cassette sub-family F member 1 isoform a [Homo sapiens]	High	High	#REF!	0.169925	1	13	160000000	180000000
1854	1	2	2	2	CYC1	NP_001907.2	CYC1 NP_001907.2 cytochrome c1, heme protein, mitochondrial [Homo sapiens]	Peak Found	High	#REF!	0	1	1	210000000	210000000
2179	1	7	16	48	DDX39B	NP_542165.1	DDX39B NP_542165.1 spliceosome RNA helicase DDX39B [Homo sapiens]	High	High	#REF!	0	1	18	1300000000	1300000000
1610	8	8	17	55	HNRNPH1	XP_005265953.1	HNRNPH1 XP_005265953.1 PREDICTED: heterogeneous nuclear ribonucleoprotein H isoform X2 [Homo sapiens]	High	High	#REF!	0.0524674	1	22	2700000000	2800000000
1139	4	2	5	8	KPNA6	XP_005270768.1	KPNA6 XP_005270768.1 PREDICTED: importin subunit alpha-7 isoform X1 [Homo sapiens]	High	High	#REF!	0.0861566	1	3	65000000	69000000
2295	11	2	2	2	LARP4	XP_005268666.1	LARP4 XP_005268666.1 PREDICTED: la-related protein 4 isoform X1 [Homo sapiens]	High	Peak Found	#REF!	-0.2824	1	2	45000000	37000000
1119	1	22	22	40	MCM2	NP_004517.2	MCM2 NP_004517.2 DNA replication licensing factor MCM2 [Homo sapiens]	High	High	#REF!	-0.945552	1	14	520000000	270000000
2235	3	1	1	2	NOL9	NP_078930.3	NOL9 NP_078930.3 polynucleotide 5'-hydroxyl-kinase NOL9 [Homo sapiens]	High	High	#REF!	-0.137504	1	1	110000000	100000000
420	3	9	9	14	NUP155	NP_705618.1	NUP155 NP_705618.1 nuclear pore complex protein Nup155 isoform 1 [Homo sapiens]	High	High	#REF!	-0.230006	1	8	95000000	81000000
367	9	3	4	6	RAC1	NP_061485.1	RAC1 NP_061485.1 ras-related C3 botulinum toxin substrate 1 isoform Rac1b [Homo sapiens]	High	High	#REF!	0.0565835	1	2	250000000	260000000
1303	2	11	11	17	SF3A3	NP_006793.1	SF3A3 NP_006793.1 splicing factor 3A subunit 3 [Homo sapiens]	High	High	#REF!	0.14439	1	8	190000000	210000000
1030	2	1	1	2	TIPRL	NP_690866.1	TIPRL NP_690866.1 TIP41-like protein isoform 1 [Homo sapiens]	High	High	#REF!	-0.0544478	1	1	27000000	26000000
1052	3	8	19	74	TUBB6	NP_115914.1	TUBB6 NP_115914.1 tubulin beta-6 chain [Homo sapiens]	High	High	#REF!	0.289507	1	21	2700000000	3300000000
1340	2	12	17	54	YWHAG	NP_036611.2	YWHAG NP_036611.2 14-3-3 protein gamma [Homo sapiens]	High	High	#REF!	0.129283	1	22	3200000000	3500000000
247	2	7	7	11	CDC5L	NP_001244.1	CDC5L NP_001244.1 cell division cycle 5-like protein [Homo sapiens]	High	High	#REF!	0.0303736	0.99	5	94000000	96000000
438	2	26	26	41	GCN1L1	NP_006827.1	GCN1L1 NP_006827.1 translational activator GCN1 [Homo sapiens]	High	High	#REF!	-0.106915	0.99	14	140000000	130000000
1737	2	1	1	1	MTCH2	NP_055157.1	MTCH2 NP_055157.1 mitochondrial carrier homolog 2 [Homo sapiens]	High	Peak Found	#REF!	0	0.99	1	110000000	110000000
1841	6	19	29	46	MYH10	NP_001242941.1	MYH10 NP_001242941.1 myosin-10 isoform 1 [Homo sapiens]	High	High	#REF!	-0.724366	0.99	18	380000000	230000000
1777	1	22	23	62	PA2G4	NP_006182.2	PA2G4 NP_006182.2 proliferation-associated protein 2G4 [Homo sapiens]	High	High	#REF!	0.277534	0.99	31	990000000	1200000000
1827	2	3	3	3	POLR2E	NP_002686.2	POLR2E NP_002686.2 DNA-directed RNA polymerases I, II, and III subunit RPABC1 [Homo sapiens]	High	High	#REF!	-0.249978	0.99	1	44000000	37000000
4	1	1	1	1	POLR2L	NP_066951.1	POLR2L NP_066951.1 DNA-directed RNA polymerases I, II, and III subunit RPABC5 [Homo sapiens]	High	Peak Found	#REF!	0	0.99	1	41000000	41000000
212	2	11	11	17	PSMC3	NP_002795.2	PSMC3 NP_002795.2 26S protease regulatory subunit 6A [Homo sapiens]	High	High	#REF!	0.137504	0.99	10	200000000	220000000
2053	2	3	3	3	PTGES2	NP_079348.1	PTGES2 NP_079348.1 prostaglandin E synthase 2 isoform 1 [Homo sapiens]	High	Peak Found	#REF!	0.0588937	0.99	2	24000000	25000000
1027	1	4	4	7	PWP2	NP_005040.2	PWP2 NP_005040.2 periodic tryptophan protein 2 homolog [Homo sapiens]	High	High	#REF!	1.20811	0.99	2	29000000	67000000
1915	2	4	12	29	RHOA	NP_001655.1	RHOA NP_001655.1 transforming protein RhoA precursor [Homo sapiens]	High	High	#REF!	-0.128324	0.99	10	470000000	430000000
1376	2	6	6	20	RPL11	NP_000966.2	RPL11 NP_000966.2 60S ribosomal protein L11 isoform 1 [Homo sapiens]	High	High	#REF!	-0.106915	0.99	8	1400000000	1300000000
1167	7	5	5	14	RPL28	NP_000982.2	RPL28 NP_000982.2 60S ribosomal protein L28 isoform 2 [Homo sapiens]	High	High	#REF!	0	0.99	8	830000000	830000000
743	1	8	8	12	SKIV2L2	NP_056175.3	SKIV2L2 NP_056175.3 superkiller viralicidic activity 2-like 2 [Homo sapiens]	High	High	#REF!	-0.0412227	0.99	5	71000000	69000000
826	1	2	2	4	SNRPC	NP_003084.1	SNRPC NP_003084.1 U1 small nuclear ribonucleoprotein C [Homo sapiens]	High	High	#REF!	-0.321928	0.99	2	150000000	120000000
2484	3	8	8	23	TARDBP	NP_031401.1	TARDBP NP_031401.1 TAR DNA-binding protein 43 [Homo sapiens]	High	High	#REF!	-0.125531	0.99	8	240000000	220000000
509	5	9	9	16	AIFM1	NP_004199.1	AIFM1 NP_004199.1 apoptosis-inducing factor 1, mitochondrial isoform 1 precursor [Homo sapiens]	High	High	#REF!	0.160465	0.98	7	170000000	190000000
1755	5	8	8	13	AP1G1	XP_005255878.1	AP1G1 XP_005255878.1 PREDICTED: AP-1 complex subunit gamma-1 isoform X1 [Homo sapiens]	High	High	#REF!	0.50696	0.98	5	38000000	54000000
557	3	6	11	18	ATAD3A	NP_001164006.1	ATAD3A NP_001164006.1 ATPase family AAA domain-containing protein 3A isoform 2 [Homo sapiens]	High	High	#REF!	0.0931094	0.98	8	150000000	160000000
1690	5	2	7	10	ATAD3B	NP_114127.3	ATAD3B NP_114127.3 ATPase family AAA domain-containing protein 3B [Homo sapiens]	High	Not Found	#REF!	0	0.98	5	150000000	150000000
951	1	2	2	2	DCPS	NP_054745.1	DCPS NP_054745.1 m7GpppX diphosphatase [Homo sapiens]	Peak Found	High	#REF!	-0.607683	0.98	1	32000000	21000000
892	4	12	12	45	EIF5A	NP_001137232.1	EIF5A NP_001137232.1 eukaryotic translation initiation factor 5A-1 isoform A [Homo sapiens]	High	High	#REF!	0.115477	0.98	16	2400000000	2600000000
482	5	8	8	9	NDUFS1	NP_001186913.1	NDUFS1 NP_001186913.1 NADH-ubiquinone oxidoreductase 75 kDa subunit, mitochondrial isoform 5 [Homo sapiens]	High	High	#REF!	0.258312	0.98	3	51000000	61000000
1313	1	9	12	45	PCBP1	XP_005264398.1	PCBP1 XP_005264398.1 PREDICTED: poly(rC)-binding protein 1 isoform X1 [Homo sapiens]	High	High	#REF!	0	0.98	18	1200000000	1200000000
1499	1	5	5	16	RPL30	NP_000980.1	RPL30 NP_000980.1 60S ribosomal protein L30 [Homo sapiens]	High	High	#REF!	0.060121	0.98	8	940000000	980000000
1542	1	4	4	11	RPL32	NP_000985.1	RPL32 NP_000985.1 60S ribosomal protein L32 [Homo sapiens]	High	High	#REF!	0.025091	0.98	6	570000000	580000000
417	1	1	1	2	RPL37A	NP_000989.1	RPL37A NP_000989.1 60S ribosomal protein L37a [Homo sapiens]	High	High	#REF!	-0.0227201	0.98	1	640000000	630000000
1988	1	16	16	53	RPL7	NP_000962.2	RPL7 NP_000962.2 60S ribosomal protein L7 [Homo sapiens]	High	High	#REF!	-0.0874628	0.98	22	1700000000	1600000000
1650	3	16	16	33	STRAP	XP_005253350.1	STRAP XP_005253350.1 PREDICTED: serine-threonine kinase receptor-associated protein isoform X1 [Homo sapiens]	High	High	#REF!	0.133267	0.98	14	310000000	340000000
164	4	9	9	26	BTF3	NP_001198.2	BTF3 NP_001198.2 transcription factor BTF3 isoform B [Homo sapiens]	High	High	#REF!	-0.273018	0.97	7	580000000	480000000
2377	1	1	1	1	COA3	NP_001035521.1	COA3 NP_001035521.1 cytochrome c oxidase assembly protein 3 homolog, mitochondrial [Homo sapiens]	Peak Found	High	#REF!	-0.0544478	0.97	1	27000000	26000000
251	1	3	3	5	COPS6	NP_006824.2	COPS6 NP_006824.2 COP9 signalosome complex subunit 6 [Homo sapiens]	High	High	#REF!	-0.0780025	0.97	3	57000000	54000000
1179	4	2	2	2	COPZ1	NP_057141.1	COPZ1 NP_057141.1 coatomer subunit zeta-1 isoform 1 [Homo sapiens]	High	High	#REF!	-0.697971	0.97	1	73000000	45000000
1483	1	1	1	6	FAU	NP_001988.1	FAU NP_001988.1 ubiquitin-like protein fubi and ribosomal protein S30 precursor [Homo sapiens]	High	High	#REF!	0.0907655	0.97	2	770000000	820000000
1260	1	5	5	11	NDUFS3	NP_004542.1	NDUFS3 NP_004542.1 NADH dehydrogenase [ubiquinone] iron-sulfur protein 3, mitochondrial precursor [Homo sapiens]	High	High	#REF!	-0.378512	0.97	6	130000000	100000000
2227	28	1	1	3	PDE4DIP	XP_005277499.1	PDE4DIP XP_005277499.1 PREDICTED: myomegalin isoform X1 [Homo sapiens]	High	Peak Found	#REF!	-0.0369942	0.97	1	79000000	77000000
1434	1	15	15	46	RPL7A	NP_000963.1	RPL7A NP_000963.1 60S ribosomal protein L7a [Homo sapiens]	High	High	#REF!	-0.137504	0.97	22	1100000000	1000000000
138	3	13	13	58	RPLP0	NP_000993.1	RPLP0 NP_000993.1 60S acidic ribosomal protein P0 [Homo sapiens]	High	High	#REF!	0.0874628	0.97	22	1600000000	1700000000
785	3	12	12	34	RPS6	NP_001001.2	RPS6 NP_001001.2 40S ribosomal protein S6 [Homo sapiens]	High	High	#REF!	0.115477	0.97	15	1200000000	1300000000
1239	1	11	11	39	RPS7	NP_001002.1	RPS7 NP_001002.1 40S ribosomal protein S7 [Homo sapiens]	High	High	#REF!	0	0.97	10	1900000000	1900000000
1386	3	17	17	40	RUVBL1	NP_003698.1	RUVBL1 NP_003698.1 ruvB-like 1 [Homo sapiens]	High	High	#REF!	-0.215729	0.97	14	360000000	310000000
486	3	11	11	17	UBA2	NP_005490.1	UBA2 NP_005490.1 SUMO-activating enzyme subunit 2 [Homo sapiens]	High	High	#REF!	-0.280108	0.97	9	170000000	140000000
2222	1	3	4	11	DYNLL1	NP_003737.1	DYNLL1 NP_003737.1 dynein light chain 1, cytoplasmic [Homo sapiens]	High	High	#REF!	-0.152003	0.96	3	300000000	270000000
550	3	13	13	25	EIF4B	XP_005268766.1	EIF4B XP_005268766.1 PREDICTED: eukaryotic translation initiation factor 4B isoform X1 [Homo sapiens]	High	High	#REF!	0	0.96	15	250000000	250000000
148	2	9	9	12	GNL3	NP_055181.3	GNL3 NP_055181.3 guanine nucleotide-binding protein-like 3 isoform 1 [Homo sapiens]	High	High	#REF!	-0.874469	0.96	6	88000000	48000000
2172	3	2	2	3	INTS3	XP_005245516.1	INTS3 XP_005245516.1 PREDICTED: integrator complex subunit 3 isoform X1 [Homo sapiens]	High	High	#REF!	-0.381871	0.96	2	43000000	33000000
2412	6	18	18	41	MYBBP1A	NP_001099008.1	MYBBP1A NP_001099008.1 myb-binding protein 1A isoform 1 [Homo sapiens]	High	High	#REF!	-0.0995357	0.96	14	150000000	140000000
1621	2	11	11	15	NCBP1	NP_002477.1	NCBP1 NP_002477.1 nuclear cap-binding protein subunit 1 [Homo sapiens]	High	High	#REF!	0.133267	0.96	4	62000000	68000000
1344	3	1	3	5	RAD23A	NP_005044.1	RAD23A NP_005044.1 UV excision repair protein RAD23 homolog A isoform 1 [Homo sapiens]	High	High	#REF!	-0.552541	0.96	2	220000000	150000000
437	1	6	6	6	SARS	NP_006504.2	SARS NP_006504.2 serine--tRNA ligase, cytoplasmic [Homo sapiens]	High	High	#REF!	-0.0848889	0.96	3	35000000	33000000
535	5	9	9	19	SEPT2	NP_001269901.1	SEPT2 NP_001269901.1 septin-2 isoform b [Homo sapiens]	High	High	#REF!	0.283793	0.96	8	230000000	280000000
1726	1	1	1	3	SNRPF	NP_003086.1	SNRPF NP_003086.1 small nuclear ribonucleoprotein F [Homo sapiens]	High	High	#REF!	0.0274807	0.96	2	520000000	530000000
2023	2	3	3	3	SOD2	NP_000627.2	SOD2 NP_000627.2 superoxide dismutase [Mn], mitochondrial isoform A precursor [Homo sapiens]	High	High	#REF!	-0.494109	0.96	1	100000000	71000000
792	9	7	7	12	SRRT	XP_005250461.1	SRRT XP_005250461.1 PREDICTED: serrate RNA effector molecule homolog isoform X1 [Homo sapiens]	High	High	#REF!	-0.104697	0.96	6	100000000	93000000
1815	2	12	12	28	SRSF1	NP_008855.1	SRSF1 NP_008855.1 serine/arginine-rich splicing factor 1 isoform 1 [Homo sapiens]	High	High	#REF!	-0.0931094	0.96	12	960000000	900000000
2410	4	4	4	7	TEX10	XP_005252121.1	TEX10 XP_005252121.1 PREDICTED: testis-expressed sequence 10 protein isoform X1 [Homo sapiens]	High	High	#REF!	0.104337	0.96	3	40000000	43000000
416	3	18	18	25	VARS	NP_006286.1	VARS NP_006286.1 valine--tRNA ligase [Homo sapiens]	High	High	#REF!	0.0931094	0.96	10	150000000	160000000
40	3	7	7	12	VBP1	NP_003363.1	VBP1 NP_003363.1 prefoldin subunit 3 [Homo sapiens]	High	High	#REF!	-0.241008	0.96	9	130000000	110000000
2168	5	7	7	10	ACOT7	NP_863654.1	ACOT7 NP_863654.1 cytosolic acyl coenzyme A thioester hydrolase isoform hBACHb [Homo sapiens]	High	High	#REF!	-0.0588937	0.95	7	250000000	240000000
506	7	9	9	24	AK2	NP_001616.1	AK2 NP_001616.1 adenylate kinase 2, mitochondrial isoform a [Homo sapiens]	High	High	#REF!	0.115477	0.95	10	240000000	260000000
1129	93	3	4	7	CDK6	NP_001250.1	CDK6 NP_001250.1 cyclin-dependent kinase 6 [Homo sapiens]	High	Peak Found	#REF!	1.39593	0.95	2	57000000	150000000
1020	6	2	6	10	GNB1	XP_005244799.1	GNB1 XP_005244799.1 PREDICTED: guanine nucleotide-binding protein G(I)/G(S)/G(T) subunit beta-1 isoform X2 [Homo sapiens]	Peak Found	High	#REF!	-0.540568	0.95	4	160000000	110000000
958	3	1	1	2	HGS	NP_004703.1	HGS NP_004703.1 hepatocyte growth factor-regulated tyrosine kinase substrate [Homo sapiens]	High	High	#REF!	-0.0524674	0.95	1	28000000	27000000
2212	3	2	2	2	MRPL11	NP_057134.1	MRPL11 NP_057134.1 39S ribosomal protein L11, mitochondrial isoform a [Homo sapiens]	Peak Found	High	#REF!	-0.862496	0.95	1	200000000	110000000
2281	2	1	1	1	MRPL23	XP_005253111.1	MRPL23 XP_005253111.1 PREDICTED: 39S ribosomal protein L23, mitochondrial isoform X1 [Homo sapiens]	Peak Found	High	#REF!	-0.0715533	0.95	1	62000000	59000000
1228	1	1	1	2	NUDCD2	NP_660309.1	NUDCD2 NP_660309.1 nudC domain-containing protein 2 [Homo sapiens]	High	High	#REF!	-0.0715533	0.95	1	62000000	59000000
512	1	5	5	14	RPL35	NP_009140.1	RPL35 NP_009140.1 60S ribosomal protein L35 [Homo sapiens]	High	High	#REF!	-0.321928	0.95	6	650000000	520000000
787	14	14	14	21	TCOF1	XP_005268559.1	TCOF1 XP_005268559.1 PREDICTED: treacle protein isoform X1 [Homo sapiens]	High	High	#REF!	-0.0931094	0.95	10	160000000	150000000
396	2	7	7	25	ALYREF	NP_005773.3	ALYREF NP_005773.3 THO complex subunit 4 [Homo sapiens]	High	High	#REF!	-0.115477	0.94	8	780000000	720000000
324	1	5	5	11	DDX18	NP_006764.3	DDX18 NP_006764.3 ATP-dependent RNA helicase DDX18 [Homo sapiens]	High	High	#REF!	-0.266075	0.94	5	95000000	79000000
809	1	6	6	14	HMGN2	NP_005508.1	HMGN2 NP_005508.1 non-histone chromosomal protein HMG-17 [Homo sapiens]	High	High	#REF!	-0.16711	0.94	8	640000000	570000000
1324	1	1	1	1	LHCGR	NP_000224.2	LHCGR NP_000224.2 lutropin-choriogonadotropic hormone receptor precursor [Homo sapiens]	High	Peak Found	#REF!	-0.0759489	0.94	1	390000000	370000000
1906	2	3	3	4	MRPL39	NP_542984.2	MRPL39 NP_542984.2 39S ribosomal protein L39, mitochondrial isoform b [Homo sapiens]	High	High	#REF!	-0.378512	0.94	3	39000000	30000000
1927	15	34	35	58	PRPF8	NP_006436.3	PRPF8 NP_006436.3 pre-mRNA-processing-splicing factor 8 [Homo sapiens]	High	High	#REF!	-0.295456	0.94	25	270000000	220000000
1770	1	4	4	9	PSMD14	NP_005796.1	PSMD14 NP_005796.1 26S proteasome non-ATPase regulatory subunit 14 [Homo sapiens]	High	High	#REF!	0.124179	0.94	4	89000000	97000000
601	4	2	2	2	RBM27	XP_005268523.1	RBM27 XP_005268523.1 PREDICTED: RNA-binding protein 27 isoform X1 [Homo sapiens]	High	High	#REF!	0.106915	0.94	1	13000000	14000000
160	3	8	8	35	RPL12	NP_000967.1	RPL12 NP_000967.1 60S ribosomal protein L12 [Homo sapiens]	High	High	#REF!	0	0.94	12	1200000000	1200000000
497	3	4	4	4	SCRN1	NP_001138986.1	SCRN1 NP_001138986.1 secernin-1 isoform b [Homo sapiens]	Peak Found	High	#REF!	-0.106915	0.94	1	28000000	26000000
430	7	6	6	9	SRRM1	XP_005245774.1	SRRM1 XP_005245774.1 PREDICTED: serine/arginine repetitive matrix protein 1 isoform X1 [Homo sapiens]	High	High	#REF!	0	0.94	5	110000000	110000000
1230	2	1	1	2	AAAS	NP_056480.1	AAAS NP_056480.1 aladin isoform 1 [Homo sapiens]	Peak Found	High	#REF!	-0.115477	0.93	1	39000000	36000000
1872	9	14	14	43	AHCY	XP_005260372.1	AHCY XP_005260372.1 PREDICTED: adenosylhomocysteinase isoform X1 [Homo sapiens]	High	High	#REF!	-0.212994	0.93	14	510000000	440000000
811	7	4	4	8	DAZAP1	NP_061832.2	DAZAP1 NP_061832.2 DAZ-associated protein 1 isoform b [Homo sapiens]	High	High	#REF!	-0.0551416	0.93	3	80000000	77000000
1305	6	21	24	68	ILF3	NP_060090.2	ILF3 NP_060090.2 interleukin enhancer-binding factor 3 isoform d [Homo sapiens]	High	High	#REF!	-0.177787	0.93	27	690000000	610000000
1362	1	2	3	6	NEDD8	NP_006147.1	NEDD8 NP_006147.1 NEDD8 precursor [Homo sapiens]	High	High	#REF!	-0.263034	0.93	2	120000000	100000000
1756	3	4	4	4	PRPF3	NP_004689.1	PRPF3 NP_004689.1 U4/U6 small nuclear ribonucleoprotein Prp3 [Homo sapiens]	High	High	#REF!	-0.0588937	0.93	3	25000000	24000000
2276	5	12	13	24	PSMC5	NP_002796.4	PSMC5 NP_002796.4 26S protease regulatory subunit 8 isoform 1 [Homo sapiens]	High	High	#REF!	0.0506261	0.93	13	280000000	290000000
1918	4	2	4	5	RAB5B	NP_002859.1	RAB5B NP_002859.1 ras-related protein Rab-5B isoform 1 [Homo sapiens]	High	High	#REF!	0.125531	0.93	4	110000000	120000000
2167	3	10	10	30	RPL23A	XP_005258075.1	RPL23A XP_005258075.1 PREDICTED: 60S ribosomal protein L23a isoform X2 [Homo sapiens]	High	High	#REF!	-0.0320612	0.93	14	910000000	890000000
1080	1	1	1	1	VMA21	NP_001017980.1	VMA21 NP_001017980.1 vacuolar ATPase assembly integral membrane protein VMA21 [Homo sapiens]	High	Peak Found	#REF!	-0.112475	0.93	1	4000000	3700000
1694	3	2	2	3	ACTL6A	NP_004292.1	ACTL6A NP_004292.1 actin-like protein 6A isoform 1 [Homo sapiens]	High	High	#REF!	0.710493	0.92	1	33000000	54000000
1991	2	22	29	67	DDX5	XP_005276927.1	DDX5 XP_005276927.1 PREDICTED: probable ATP-dependent RNA helicase DDX5 isoform X1 [Homo sapiens]	High	High	#REF!	0.115477	0.92	28	1200000000	1300000000
1891	4	8	8	14	EIF1AY	NP_004672.2	EIF1AY NP_004672.2 eukaryotic translation initiation factor 1A, Y-chromosomal isoform 1 [Homo sapiens]	High	High	#REF!	0.514573	0.92	9	140000000	200000000
1556	1	11	14	42	HNRNPF	NP_001091675.1	HNRNPF NP_001091675.1 heterogeneous nuclear ribonucleoprotein F [Homo sapiens]	High	High	#REF!	-0.0703893	0.92	16	2100000000	2000000000
2451	4	4	4	4	IDH3A	NP_005521.1	IDH3A NP_005521.1 isocitrate dehydrogenase [NAD] subunit alpha, mitochondrial precursor [Homo sapiens]	High	High	#REF!	-0.214125	0.92	4	87000000	75000000
1528	1	2	2	3	NDUFAF4	NP_054884.1	NDUFAF4 NP_054884.1 NADH dehydrogenase [ubiquinone] 1 alpha subcomplex assembly factor 4 [Homo sapiens]	High	High	#REF!	-0.422691	0.92	2	63000000	47000000
993	1	1	1	2	NDUFB7	NP_004137.2	NDUFB7 NP_004137.2 NADH dehydrogenase [ubiquinone] 1 beta subcomplex subunit 7 [Homo sapiens]	High	High	#REF!	-0.131245	0.92	1	46000000	42000000
1955	2	8	8	32	RPL15	NP_001240308.1	RPL15 NP_001240308.1 60S ribosomal protein L15 isoform 1 [Homo sapiens]	High	High	#REF!	0	0.92	16	1500000000	1500000000
1118	5	6	6	22	RPL31	NP_000984.1	RPL31 NP_000984.1 60S ribosomal protein L31 isoform 1 [Homo sapiens]	High	High	#REF!	0	0.92	8	1200000000	1200000000
623	1	5	6	12	RPL36	NP_056229.2	RPL36 NP_056229.2 60S ribosomal protein L36 [Homo sapiens]	High	High	#REF!	0.0437214	0.92	6	650000000	670000000
1026	1	8	8	24	RPS11	NP_001006.1	RPS11 NP_001006.1 40S ribosomal protein S11 [Homo sapiens]	High	High	#REF!	-0.192645	0.92	11	1600000000	1400000000
1523	2	27	28	66	SFPQ	XP_005271169.1	SFPQ XP_005271169.1 PREDICTED: splicing factor, proline- and glutamine-rich isoform X2 [Homo sapiens]	High	High	#REF!	-0.0780025	0.92	31	1900000000	1800000000
2391	2	2	2	3	STAG2	XP_005262414.1	STAG2 XP_005262414.1 PREDICTED: cohesin subunit SA-2 isoform X1 [Homo sapiens]	High	High	#REF!	-0.106915	0.92	1	42000000	39000000
2470	2	5	5	18	TRA2B	NP_004584.1	TRA2B NP_004584.1 transformer-2 protein homolog beta isoform 1 [Homo sapiens]	High	High	#REF!	-0.293731	0.92	5	380000000	310000000
305	3	9	17	62	YWHAB	NP_647539.1	YWHAB NP_647539.1 14-3-3 protein beta/alpha [Homo sapiens]	High	High	#REF!	0.129283	0.92	23	3200000000	3500000000
658	1	11	11	17	ADH5	NP_000662.3	ADH5 NP_000662.3 alcohol dehydrogenase class-3 [Homo sapiens]	High	High	#REF!	-0.160465	0.91	8	190000000	170000000
1990	4	2	6	8	AP2A1	XP_005258630.1	AP2A1 XP_005258630.1 PREDICTED: AP-2 complex subunit alpha-1 isoform X1 [Homo sapiens]	High	High	#REF!	0	0.91	3	46000000	46000000
2001	4	2	2	3	BMS1	XP_005271903.1	BMS1 XP_005271903.1 PREDICTED: ribosome biogenesis protein BMS1 homolog isoform X1 [Homo sapiens]	High	High	#REF!	-0.134301	0.91	1	45000000	41000000
961	16	20	21	52	DDX3X	XP_005272647.1	DDX3X XP_005272647.1 PREDICTED: ATP-dependent RNA helicase DDX3X isoform X1 [Homo sapiens]	High	High	#REF!	0	0.91	28	520000000	520000000
1973	1	16	16	35	DHX15	NP_001349.2	DHX15 NP_001349.2 putative pre-mRNA-splicing factor ATP-dependent RNA helicase DHX15 [Homo sapiens]	High	High	#REF!	-0.241008	0.91	12	260000000	220000000
2019	3	30	35	348	ENO1	NP_001419.1	ENO1 NP_001419.1 alpha-enolase isoform 1 [Homo sapiens]	High	High	#REF!	-0.196397	0.91	77	5500000000	4800000000
1728	4	25	26	71	GPI	XP_005258820.1	GPI XP_005258820.1 PREDICTED: glucose-6-phosphate isomerase isoform X1 [Homo sapiens]	High	High	#REF!	-0.172181	0.91	26	800000000	710000000
342	7	2	4	24	H2AFZ	NP_002097.1	H2AFZ NP_002097.1 histone H2A.Z [Homo sapiens]	High	High	#REF!	0.387023	0.91	7	13000000000	17000000000
714	1	5	9	28	HIST1H1B	NP_005313.1	HIST1H1B NP_005313.1 histone H1.5 [Homo sapiens]	High	Peak Found	#REF!	0.0843922	0.91	7	8300000000	8800000000
1349	2	15	15	45	ILF2	NP_004506.2	ILF2 NP_004506.2 interleukin enhancer-binding factor 2 isoform 1 [Homo sapiens]	High	High	#REF!	-0.263034	0.91	17	1200000000	1000000000
856	2	27	32	77	LMNB1	NP_005564.1	LMNB1 NP_005564.1 lamin-B1 isoform 1 [Homo sapiens]	High	High	#REF!	-0.819428	0.91	30	1200000000	680000000
146	2	2	2	2	NDUFS8	XP_005274071.1	NDUFS8 XP_005274071.1 PREDICTED: NADH dehydrogenase [ubiquinone] iron-sulfur protein 8, mitochondrial isoform X2 [Homo sapiens]	High	Peak Found	#REF!	-0.139163	0.91	1	87000000	79000000
1599	3	3	3	5	PFN2	XP_005247584.1	PFN2 XP_005247584.1 PREDICTED: profilin-2 isoform X1 [Homo sapiens]	High	High	#REF!	-0.136062	0.91	2	100000000	91000000
1404	17	3	5	7	PPP2R5C	XP_005267876.1	PPP2R5C XP_005267876.1 PREDICTED: serine/threonine-protein phosphatase 2A 56 kDa regulatory subunit gamma isoform isoform X1 [Homo sapiens]	High	High	#REF!	0.184425	0.91	1	22000000	25000000
1642	7	2	4	6	PPP2R5D	XP_005249266.1	PPP2R5D XP_005249266.1 PREDICTED: serine/threonine-protein phosphatase 2A 56 kDa regulatory subunit delta isoform isoform X2 [Homo sapiens]	Not Found	High	#REF!	0	0.91	1	30000000	30000000
533	5	9	9	15	RBM14	NP_006319.1	RBM14 NP_006319.1 RNA-binding protein 14 isoform 1 [Homo sapiens]	High	High	#REF!	0.0489096	0.91	9	87000000	90000000
1687	4	5	5	10	RBM39	NP_909122.1	RBM39 NP_909122.1 RNA-binding protein 39 isoform a [Homo sapiens]	High	High	#REF!	-0.321928	0.91	5	150000000	120000000
93	3	9	10	27	RPL13	NP_000968.2	RPL13 NP_000968.2 60S ribosomal protein L13 isoform 1 [Homo sapiens]	High	High	#REF!	0.115477	0.91	13	1200000000	1300000000
1143	1	5	5	6	RPL37	NP_000988.1	RPL37 NP_000988.1 60S ribosomal protein L37 [Homo sapiens]	High	High	#REF!	-0.554589	0.91	4	470000000	320000000
695	2	20	20	65	RPL4	NP_000959.2	RPL4 NP_000959.2 60S ribosomal protein L4 [Homo sapiens]	High	High	#REF!	-0.106915	0.91	27	1400000000	1300000000
1387	5	3	7	11	SAFB2	NP_055464.1	SAFB2 NP_055464.1 scaffold attachment factor B2 [Homo sapiens]	Peak Found	High	#REF!	-0.273018	0.91	4	87000000	72000000
30	2	5	5	7	STT3A	NP_689926.1	STT3A NP_689926.1 dolichyl-diphosphooligosaccharide--protein glycosyltransferase subunit STT3A isoform a [Homo sapiens]	High	High	#REF!	-0.111645	0.91	3	94000000	87000000
2080	3	1	1	2	AP2M1	XP_005247154.1	AP2M1 XP_005247154.1 PREDICTED: AP-2 complex subunit mu isoform X1 [Homo sapiens]	High	High	#REF!	-0.180572	0.9	1	17000000	15000000
605	2	2	2	2	ATG3	NP_071933.2	ATG3 NP_071933.2 ubiquitin-like-conjugating enzyme ATG3 isoform 1 [Homo sapiens]	High	Peak Found	#REF!	-0.145851	0.9	1	52000000	47000000
1186	5	3	4	6	CUL4B	XP_005262538.1	CUL4B XP_005262538.1 PREDICTED: cullin-4B isoform X1 [Homo sapiens]	High	High	#REF!	-0.641546	0.9	2	78000000	50000000
915	4	6	6	10	EIF4G2	XP_005252874.1	EIF4G2 XP_005252874.1 PREDICTED: eukaryotic translation initiation factor 4 gamma 2 isoform X1 [Homo sapiens]	High	High	#REF!	0.0227201	0.9	7	63000000	64000000
2383	5	3	7	11	GNB2	NP_005264.2	GNB2 NP_005264.2 guanine nucleotide-binding protein G(I)/G(S)/G(T) subunit beta-2 [Homo sapiens]	High	Peak Found	#REF!	-0.334419	0.9	5	290000000	230000000
1039	18	13	13	18	GTF2I	XP_005277619.1	GTF2I XP_005277619.1 PREDICTED: general transcription factor II-I isoform X1 [Homo sapiens]	High	High	#REF!	0.222392	0.9	8	180000000	210000000
2402	3	10	10	11	LONP1	NP_004784.2	LONP1 NP_004784.2 lon protease homolog, mitochondrial isoform 1 precursor [Homo sapiens]	High	High	#REF!	-0.27684	0.9	5	63000000	52000000
1061	2	15	15	29	MCM4	NP_005905.2	MCM4 NP_005905.2 DNA replication licensing factor MCM4 [Homo sapiens]	High	High	#REF!	-0.0524674	0.9	11	280000000	270000000
936	3	5	5	10	MRPS27	XP_005248528.1	MRPS27 XP_005248528.1 PREDICTED: 28S ribosomal protein S27, mitochondrial isoform X1 [Homo sapiens]	High	High	#REF!	0.239188	0.9	6	61000000	72000000
2209	6	14	23	48	PABPC1	NP_002559.2	PABPC1 NP_002559.2 polyadenylate-binding protein 1 [Homo sapiens]	High	High	#REF!	0.0379679	0.9	23	750000000	770000000
2496	1	1	1	2	PFDN4	NP_002614.2	PFDN4 NP_002614.2 prefoldin subunit 4 [Homo sapiens]	High	High	#REF!	-0.16601	0.9	1	92000000	82000000
1711	3	1	1	1	PTGES3L-AARSD1	NP_001129514.2	PTGES3L-AARSD1 NP_001129514.2 PTGES3L-AARSD1 protein isoform 1 [Homo sapiens]	Peak Found	High	#REF!	-0.14439	0.9	1	42000000	38000000
1097	2	11	11	25	RPL13A	NP_036555.1	RPL13A NP_036555.1 60S ribosomal protein L13a isoform 1 [Homo sapiens]	High	High	#REF!	-0.140481	0.9	11	970000000	880000000
1560	1	3	3	7	RPL21	NP_000973.2	RPL21 NP_000973.2 60S ribosomal protein L21 [Homo sapiens]	High	High	#REF!	-0.27208	0.9	4	640000000	530000000
876	1	6	6	22	RPL23	NP_000969.1	RPL23 NP_000969.1 60S ribosomal protein L23 [Homo sapiens]	High	High	#REF!	-0.160465	0.9	9	1900000000	1700000000
338	4	11	15	22	SAFB	NP_001188267.1	SAFB NP_001188267.1 scaffold attachment factor B1 isoform 1 [Homo sapiens]	High	High	#REF!	-0.0874628	0.9	13	170000000	160000000
10	3	19	19	30	USP5	NP_001092006.1	USP5 NP_001092006.1 ubiquitin carboxyl-terminal hydrolase 5 isoform 1 [Homo sapiens]	High	High	#REF!	0	0.9	14	220000000	220000000
1050	2	6	6	8	WDR75	NP_115544.1	WDR75 NP_115544.1 WD repeat-containing protein 75 [Homo sapiens]	High	High	#REF!	-0.0901978	0.9	3	33000000	31000000
413	1	7	7	8	BOP1	NP_056016.1	BOP1 NP_056016.1 ribosome biogenesis protein BOP1 [Homo sapiens]	High	High	#REF!	-0.665581	0.89	3	46000000	29000000
587	3	1	1	1	ECHDC1	NP_001132982.1	ECHDC1 NP_001132982.1 ethylmalonyl-CoA decarboxylase isoform 5 [Homo sapiens]	High	Peak Found	#REF!	-0.17897	0.89	1	60000000	53000000
197	5	12	12	26	EIF3I	NP_003748.1	EIF3I NP_003748.1 eukaryotic translation initiation factor 3 subunit I [Homo sapiens]	High	High	#REF!	-0.295456	0.89	11	270000000	220000000
1028	6	23	25	93	EIF4A1	NP_001407.1	EIF4A1 NP_001407.1 eukaryotic initiation factor 4A-I isoform 1 [Homo sapiens]	High	High	#REF!	-0.0614005	0.89	35	2400000000	2300000000
113	1	1	1	2	HCCS	NP_001116080.1	HCCS NP_001116080.1 cytochrome c-type heme lyase [Homo sapiens]	Peak Found	High	#REF!	-0.172837	0.89	1	62000000	55000000
674	1	2	30	109	HNRNPU	NP_004492.2	HNRNPU NP_004492.2 heterogeneous nuclear ribonucleoprotein U isoform b [Homo sapiens]	High	High	#REF!	-0.176878	0.89	37	2600000000	2300000000
1985	1	1	1	1	NDUFA7	NP_004992.2	NDUFA7 NP_004992.2 NADH dehydrogenase [ubiquinone] 1 alpha subcomplex subunit 7 [Homo sapiens]	High	Peak Found	#REF!	-0.203533	0.89	1	38000000	33000000
865	7	11	20	37	PABPC4	XP_005271362.1	PABPC4 XP_005271362.1 PREDICTED: polyadenylate-binding protein 4 isoform X1 [Homo sapiens]	High	High	#REF!	-0.0614005	0.89	15	720000000	690000000
400	4	3	5	9	PPIF	NP_005720.1	PPIF NP_005720.1 peptidyl-prolyl cis-trans isomerase F, mitochondrial precursor [Homo sapiens]	Peak Found	High	#REF!	-0.234465	0.89	4	2000000000	1700000000
2138	3	3	4	7	RBM28	XP_005250540.1	RBM28 XP_005250540.1 PREDICTED: RNA-binding protein 28 isoform X1 [Homo sapiens]	High	High	#REF!	-0.140863	0.89	3	430000000	390000000
2259	2	14	14	22	SF3B2	NP_006833.2	SF3B2 NP_006833.2 splicing factor 3B subunit 2 [Homo sapiens]	High	High	#REF!	-0.0931094	0.89	10	320000000	300000000
1110	3	12	12	17	SRRM2	XP_005255282.1	SRRM2 XP_005255282.1 PREDICTED: serine/arginine repetitive matrix protein 2 isoform X1 [Homo sapiens]	High	High	#REF!	-0.525091	0.89	6	59000000	41000000
1953	1	7	8	19	SRSF3	NP_003008.1	SRSF3 NP_003008.1 serine/arginine-rich splicing factor 3 [Homo sapiens]	High	High	#REF!	0.263034	0.89	10	1000000000	1200000000
2114	1	1	6	10	SRSF4	NP_005617.2	SRSF4 NP_005617.2 serine/arginine-rich splicing factor 4 [Homo sapiens]	High	High	#REF!	0.29956	0.89	3	390000000	480000000
1036	4	5	5	9	CAPZB	NP_001269091.1	CAPZB NP_001269091.1 F-actin-capping protein subunit beta isoform 4 [Homo sapiens]	High	High	#REF!	-0.263034	0.88	5	360000000	300000000
1883	5	1	9	23	CNBP	NP_001120665.1	CNBP NP_001120665.1 cellular nucleic acid-binding protein isoform 2 [Homo sapiens]	Peak Found	High	#REF!	-0.129283	0.88	12	350000000	320000000
41	7	1	9	22	CNBP	NP_003409.1	CNBP NP_003409.1 cellular nucleic acid-binding protein isoform 3 [Homo sapiens]	High	Peak Found	#REF!	-0.129283	0.88	12	350000000	320000000
869	1	9	11	21	COPG1	NP_057212.1	COPG1 NP_057212.1 coatomer subunit gamma-1 [Homo sapiens]	High	High	#REF!	0	0.88	7	77000000	77000000
859	1	7	16	41	DDX39A	NP_005795.2	DDX39A NP_005795.2 ATP-dependent RNA helicase DDX39A [Homo sapiens]	High	High	#REF!	0	0.88	17	1300000000	1300000000
1112	1	7	7	12	HMGN1	NP_004956.5	HMGN1 NP_004956.5 non-histone chromosomal protein HMG-14 [Homo sapiens]	High	High	#REF!	0	0.88	7	420000000	420000000
188	2	3	19	54	HNRNPA3	XP_005246437.1	HNRNPA3 XP_005246437.1 PREDICTED: heterogeneous nuclear ribonucleoprotein A3 isoform X1 [Homo sapiens]	High	High	#REF!	-0.436099	0.88	20	2300000000	1700000000
653	1	1	17	51	HNRNPA3	XP_005246438.1	HNRNPA3 XP_005246438.1 PREDICTED: heterogeneous nuclear ribonucleoprotein A3 isoform X2 [Homo sapiens]	High	High	#REF!	-0.436099	0.88	20	2300000000	1700000000
2042	8	39	39	96	HNRNPM	NP_005959.2	HNRNPM NP_005959.2 heterogeneous nuclear ribonucleoprotein M isoform a [Homo sapiens]	High	High	#REF!	-0.206451	0.88	47	1500000000	1300000000
312	6	2	2	3	LSM14A	XP_005277005.1	LSM14A XP_005277005.1 PREDICTED: protein LSM14 homolog A isoform X1 [Homo sapiens]	High	High	#REF!	-0.169925	0.88	1	18000000	16000000
2109	2	15	15	20	NUMA1	NP_006176.2	NUMA1 NP_006176.2 nuclear mitotic apparatus protein 1 isoform 1 [Homo sapiens]	High	High	#REF!	-0.522421	0.88	10	79000000	55000000
702	2	4	4	5	PNPT1	NP_149100.2	PNPT1 NP_149100.2 polyribonucleotide nucleotidyltransferase 1, mitochondrial precursor [Homo sapiens]	High	High	#REF!	-0.777608	0.88	2	48000000	28000000
782	2	4	4	10	SRP9	NP_003124.1	SRP9 NP_003124.1 signal recognition particle 9 kDa protein isoform 2 [Homo sapiens]	High	High	#REF!	0	0.88	3	280000000	280000000
514	5	5	6	16	SRSF7	NP_001026854.1	SRSF7 NP_001026854.1 serine/arginine-rich splicing factor 7 isoform 1 [Homo sapiens]	High	High	#REF!	-0.152003	0.88	8	1000000000	900000000
2193	5	5	5	5	U2SURP	NP_001073884.1	U2SURP NP_001073884.1 U2 snRNP-associated SURP motif-containing protein [Homo sapiens]	Peak Found	High	#REF!	-0.152003	0.88	3	200000000	180000000
207	4	4	4	6	USP39	NP_001243654.1	USP39 NP_001243654.1 U4/U6.U5 tri-snRNP-associated protein 2 isoform 1 [Homo sapiens]	High	High	#REF!	-0.725825	0.88	2	43000000	26000000
950	1	5	5	7	CCDC47	XP_005257584.1	CCDC47 XP_005257584.1 PREDICTED: coiled-coil domain-containing protein 47 isoform X1 [Homo sapiens]	High	High	#REF!	0.485427	0.87	3	45000000	63000000
205	2	1	1	1	CPD	NP_001295.2	CPD NP_001295.2 carboxypeptidase D isoform 1 precursor [Homo sapiens]	Peak Found	High	#REF!	-0.209453	0.87	1	3700000	3200000
2257	14	8	8	13	ELAVL1	XP_005272518.1	ELAVL1 XP_005272518.1 PREDICTED: ELAV-like protein 1 isoform X1 [Homo sapiens]	High	High	#REF!	-0.121991	0.87	8	370000000	340000000
1212	1	1	29	104	HNRNPU	NP_114032.2	HNRNPU NP_114032.2 heterogeneous nuclear ribonucleoprotein U isoform a [Homo sapiens]	High	High	#REF!	-0.176878	0.87	34	2600000000	2300000000
1879	8	1	1	1	MACF1	XP_005270751.1	MACF1 XP_005270751.1 PREDICTED: microtubule-actin cross-linking factor 1 isoform X1 [Homo sapiens]	High	Peak Found	#REF!	-0.222392	0.87	1	14000000	12000000
1959	2	12	12	24	PSMC4	NP_006494.1	PSMC4 NP_006494.1 26S protease regulatory subunit 6B isoform 1 [Homo sapiens]	High	High	#REF!	-0.0565835	0.87	10	260000000	250000000
884	9	12	12	23	PSMD12	NP_002807.1	PSMD12 NP_002807.1 26S proteasome non-ATPase regulatory subunit 12 isoform 1 [Homo sapiens]	High	High	#REF!	-0.321928	0.87	7	200000000	160000000
1929	5	2	2	4	RFC2	NP_852136.1	RFC2 NP_852136.1 replication factor C subunit 2 isoform 1 [Homo sapiens]	High	High	#REF!	-0.197037	0.87	3	47000000	41000000
1683	4	7	8	16	SEPT7	NP_001779.3	SEPT7 NP_001779.3 septin-7 isoform 1 [Homo sapiens]	High	High	#REF!	0.0740006	0.87	9	190000000	200000000
940	16	3	4	5	SPAG9	XP_005257824.1	SPAG9 XP_005257824.1 PREDICTED: C-Jun-amino-terminal kinase-interacting protein 4 isoform X1 [Homo sapiens]	High	High	#REF!	-0.206451	0.87	3	150000000	130000000
526	2	5	5	7	TOMM34	NP_006800.2	TOMM34 NP_006800.2 mitochondrial import receptor subunit TOM34 [Homo sapiens]	High	High	#REF!	0.736966	0.87	1	27000000	45000000
2066	212	1	1	1	ZNF624	NP_065838.2	ZNF624 NP_065838.2 zinc finger protein 624 [Homo sapiens]	High	Peak Found	#REF!	-0.206451	0.87	1	15000000	13000000
2178	2	4	4	9	BOLA2	NP_001026997.1	BOLA2 NP_001026997.1 BolA-like protein 2 [Homo sapiens]	High	High	#REF!	-0.321928	0.86	6	500000000	400000000
687	3	6	6	8	DNMT1	XP_005259868.1	DNMT1 XP_005259868.1 PREDICTED: DNA (cytosine-5)-methyltransferase 1 isoform X1 [Homo sapiens]	High	High	#REF!	-0.287802	0.86	4	94000000	77000000
1438	1	6	6	15	ERH	NP_004441.1	ERH NP_004441.1 enhancer of rudimentary homolog [Homo sapiens]	High	High	#REF!	0	0.86	7	490000000	490000000
1312	5	4	4	5	GORASP2	XP_005246507.1	GORASP2 XP_005246507.1 PREDICTED: Golgi reassembly-stacking protein 2 isoform X1 [Homo sapiens]	High	High	#REF!	-0.716207	0.86	2	23000000	14000000
1066	2	2	2	3	MRPL50	NP_061924.1	MRPL50 NP_061924.1 39S ribosomal protein L50, mitochondrial [Homo sapiens]	High	High	#REF!	-0.353637	0.86	2	46000000	36000000
1280	2	4	4	5	NOC2L	XP_005244796.1	NOC2L XP_005244796.1 PREDICTED: nucleolar complex protein 2 homolog isoform X1 [Homo sapiens]	High	High	#REF!	-0.797507	0.86	2	73000000	42000000
741	1	1	1	2	PFDN5	NP_002615.2	PFDN5 NP_002615.2 prefoldin subunit 5 isoform alpha [Homo sapiens]	High	High	#REF!	-0.234465	0.86	1	400000000	340000000
502	4	1	1	2	PSMG1	NP_003711.1	PSMG1 NP_003711.1 proteasome assembly chaperone 1 isoform a [Homo sapiens]	Peak Found	High	#REF!	-0.277534	0.86	1	120000000	99000000
1845	4	9	9	25	RPL17-C18orf32	NP_001186284.1	RPL17-C18orf32 NP_001186284.1 RPL17-C18orf32 protein isoform 1 [Homo sapiens]	High	High	#REF!	-0.125531	0.86	11	1200000000	1100000000
1016	13	13	13	18	RRBP1	XP_005260844.1	RRBP1 XP_005260844.1 PREDICTED: ribosome-binding protein 1 isoform X4 [Homo sapiens]	High	High	#REF!	-0.281771	0.86	7	62000000	51000000
108	4	1	3	3	SH3GL1	NP_003016.1	SH3GL1 NP_003016.1 endophilin-A2 isoform 1 [Homo sapiens]	Peak Found	High	#REF!	-1.02237	0.86	2	130000000	64000000
1396	1	1	1	1	TIMM9	NP_036592.1	TIMM9 NP_036592.1 mitochondrial import inner membrane translocase subunit Tim9 [Homo sapiens]	High	Peak Found	#REF!	-0.231326	0.86	1	27000000	23000000
1931	8	4	4	7	XP_003846472.1	PREDICTED:	XP_003846472.1 PREDICTED: serine/arginine-rich splicing factor 10-like isoform X1 [Homo sapiens]	High	High	#REF!	0.137504	0.86	3	100000000	110000000
925	1	4	6	9	ACSL3	NP_976251.1	ACSL3 NP_976251.1 long-chain-fatty-acid--CoA ligase 3 [Homo sapiens]	High	High	#REF!	0.85561	0.85	3	210000000	380000000
2453	4	1	1	1	ASPDH	XP_005259102.1	ASPDH XP_005259102.1 PREDICTED: putative L-aspartate dehydrogenase isoform X1 [Homo sapiens]	High	Peak Found	#REF!	-0.228269	0.85	1	410000000	350000000
1757	4	8	9	13	BZW1	NP_001193997.1	BZW1 NP_001193997.1 basic leucine zipper and W2 domain-containing protein 1 isoform 2 [Homo sapiens]	High	High	#REF!	-0.106915	0.85	6	140000000	130000000
1288	5	8	10	37	FUS	NP_004951.1	FUS NP_004951.1 RNA-binding protein FUS isoform 1 [Homo sapiens]	High	High	#REF!	-0.682518	0.85	16	1300000000	810000000
829	5	25	25	59	GANAB	NP_938148.1	GANAB NP_938148.1 neutral alpha-glucosidase AB isoform 2 precursor [Homo sapiens]	High	High	#REF!	-0.281413	0.85	27	790000000	650000000
341	1	4	4	5	GGH	NP_003869.1	GGH NP_003869.1 gamma-glutamyl hydrolase precursor [Homo sapiens]	High	High	#REF!	-0.819428	0.85	2	150000000	85000000
923	5	8	16	51	HNRNPC	XP_005267634.1	HNRNPC XP_005267634.1 PREDICTED: heterogeneous nuclear ribonucleoproteins C1/C2 isoform X2 [Homo sapiens]	High	High	#REF!	0.115477	0.85	23	2400000000	2600000000
1103	3	1	9	30	HNRNPCL1	NP_001013653.1	HNRNPCL1 NP_001013653.1 heterogeneous nuclear ribonucleoprotein C-like 1 [Homo sapiens]	High	Peak Found	#REF!	0.0641303	0.85	13	2200000000	2300000000
980	3	2	2	3	MRPL3	XP_005247141.1	MRPL3 XP_005247141.1 PREDICTED: 39S ribosomal protein L3, mitochondrial isoform X1 [Homo sapiens]	High	High	#REF!	0.160465	0.85	2	17000000	19000000
2029	3	2	2	4	PGAM5	NP_001164014.1	PGAM5 NP_001164014.1 serine/threonine-protein phosphatase PGAM5, mitochondrial isoform 1 [Homo sapiens]	High	High	#REF!	-0.222392	0.85	1	210000000	180000000
1903	1	2	10	28	PPP1CB	NP_002700.1	PPP1CB NP_002700.1 serine/threonine-protein phosphatase PP1-beta catalytic subunit isoform 1 [Homo sapiens]	Peak Found	High	#REF!	-0.214125	0.85	14	870000000	750000000
472	2	17	17	56	RPL6	NP_001019833.1	RPL6 NP_001019833.1 60S ribosomal protein L6 [Homo sapiens]	High	High	#REF!	-0.280108	0.85	21	1700000000	1400000000
320	4	3	3	3	SLC1A5	NP_005619.1	SLC1A5 NP_005619.1 neutral amino acid transporter B(0) isoform 1 [Homo sapiens]	High	High	#REF!	0.137504	0.85	1	100000000	110000000
1751	3	7	7	10	CHCHD3	XP_005250528.1	CHCHD3 XP_005250528.1 PREDICTED: coiled-coil-helix-coiled-coil-helix domain-containing protein 3, mitochondrial isoform X1 [Homo sapiens]	High	High	#REF!	-0.523562	0.84	6	230000000	160000000
1897	2	17	17	23	DARS	NP_001340.2	DARS NP_001340.2 aspartate--tRNA ligase, cytoplasmic [Homo sapiens]	High	High	#REF!	-0.192645	0.84	9	240000000	210000000
615	2	4	4	9	EIF1	NP_005792.1	EIF1 NP_005792.1 eukaryotic translation initiation factor 1 [Homo sapiens]	High	High	#REF!	-0.206451	0.84	6	150000000	130000000
1607	1	3	3	5	ERO1L	NP_055399.1	ERO1L NP_055399.1 ERO1-like protein alpha precursor [Homo sapiens]	High	High	#REF!	-0.453718	0.84	1	63000000	46000000
730	4	5	5	5	EXOSC10	XP_005263532.1	EXOSC10 XP_005263532.1 PREDICTED: exosome component 10 isoform X1 [Homo sapiens]	High	High	#REF!	-0.0565835	0.84	2	26000000	25000000
1115	1	3	3	6	HSBP1	NP_001528.1	HSBP1 NP_001528.1 heat shock factor-binding protein 1 [Homo sapiens]	High	High	#REF!	-0.616671	0.84	2	230000000	150000000
1092	4	2	2	3	MAPK1	NP_002736.3	MAPK1 NP_002736.3 mitogen-activated protein kinase 1 [Homo sapiens]	High	Peak Found	#REF!	0.61891	0.84	1	56000000	86000000
395	1	4	4	4	MRPL49	NP_004918.1	MRPL49 NP_004918.1 39S ribosomal protein L49, mitochondrial [Homo sapiens]	High	High	#REF!	-0.36257	0.84	3	27000000	21000000
2308	1	4	4	6	MRPS9	NP_872578.1	MRPS9 NP_872578.1 28S ribosomal protein S9, mitochondrial [Homo sapiens]	High	High	#REF!	-0.263034	0.84	3	42000000	35000000
303	1	4	4	5	NDUFA4	NP_002480.1	NDUFA4 NP_002480.1 NADH dehydrogenase [ubiquinone] 1 alpha subcomplex subunit 4 [Homo sapiens]	High	High	#REF!	0.280108	0.84	3	140000000	170000000
1559	12	9	15	118	PPIA	NP_066953.1	PPIA NP_066953.1 peptidyl-prolyl cis-trans isomerase A [Homo sapiens]	High	High	#REF!	-0.125531	0.84	39	7200000000	6600000000
1352	2	7	7	18	RPL35A	XP_005269407.1	RPL35A XP_005269407.1 PREDICTED: 60S ribosomal protein L35a isoform X1 [Homo sapiens]	High	High	#REF!	-0.419903	0.84	7	990000000	740000000
1674	1	3	3	4	TWF2	NP_009215.1	TWF2 NP_009215.1 twinfilin-2 [Homo sapiens]	High	High	#REF!	-0.350497	0.84	1	51000000	40000000
825	4	6	6	12	ACTR1A	NP_005727.1	ACTR1A NP_005727.1 alpha-centractin [Homo sapiens]	High	High	#REF!	-0.106915	0.83	3	140000000	130000000
1744	1	1	1	1	ATP5E	NP_008817.1	ATP5E NP_008817.1 ATP synthase subunit epsilon, mitochondrial [Homo sapiens]	Peak Found	High	#REF!	-0.222392	0.83	1	210000000	180000000
290	1	2	2	6	COX7A2	NP_001856.2	COX7A2 NP_001856.2 cytochrome c oxidase subunit 7A2, mitochondrial precursor [Homo sapiens]	High	High	#REF!	-0.277534	0.83	3	400000000	330000000
928	1	1	1	3	EXOSC6	NP_478126.1	EXOSC6 NP_478126.1 exosome complex component MTR3 [Homo sapiens]	Peak Found	High	#REF!	-0.234465	0.83	1	40000000	34000000
883	3	16	16	31	HYOU1	XP_005271446.1	HYOU1 XP_005271446.1 PREDICTED: hypoxia up-regulated protein 1 isoform X1 [Homo sapiens]	High	High	#REF!	-0.304855	0.83	13	210000000	170000000
839	1	5	5	5	MRPL1	NP_064621.3	MRPL1 NP_064621.3 39S ribosomal protein L1, mitochondrial precursor [Homo sapiens]	High	Peak Found	#REF!	0	0.83	4	42000000	42000000
307	2	3	3	4	MRPL4	NP_666499.1	MRPL4 NP_666499.1 39S ribosomal protein L4, mitochondrial isoform a [Homo sapiens]	High	High	#REF!	-0.459432	0.83	1	99000000	72000000
2237	2	25	28	78	NONO	NP_001138881.1	NONO NP_001138881.1 non-POU domain-containing octamer-binding protein isoform 1 [Homo sapiens]	High	High	#REF!	-0.234465	0.83	36	2000000000	1700000000
371	2	6	6	9	NUP133	NP_060700.2	NUP133 NP_060700.2 nuclear pore complex protein Nup133 [Homo sapiens]	High	High	#REF!	-0.214125	0.83	2	29000000	25000000
1954	3	4	4	5	POLDIP3	NP_001265586.1	POLDIP3 NP_001265586.1 polymerase delta-interacting protein 3 isoform 3 [Homo sapiens]	Peak Found	High	#REF!	-0.902703	0.83	1	86000000	46000000
858	3	3	12	31	PPP1CA	NP_002699.1	PPP1CA NP_002699.1 serine/threonine-protein phosphatase PP1-alpha catalytic subunit isoform 1 [Homo sapiens]	High	High	#REF!	-0.214125	0.83	15	870000000	750000000
1640	2	2	11	29	PPP1CC	NP_001231903.1	PPP1CC NP_001231903.1 serine/threonine-protein phosphatase PP1-gamma catalytic subunit isoform 2 [Homo sapiens]	High	Peak Found	#REF!	-0.214125	0.83	13	870000000	750000000
1568	2	2	10	21	RHOC	NP_001036143.1	RHOC NP_001036143.1 rho-related GTP-binding protein RhoC precursor [Homo sapiens]	High	Peak Found	#REF!	-0.128324	0.83	8	470000000	430000000
1158	1	8	8	27	RPL9	NP_000652.2	RPL9 NP_000652.2 60S ribosomal protein L9 [Homo sapiens]	High	High	#REF!	-0.263034	0.83	12	1200000000	1000000000
1148	2	6	6	8	THRAP3	XP_005271427.1	THRAP3 XP_005271427.1 PREDICTED: thyroid hormone receptor-associated protein 3 isoform X1 [Homo sapiens]	High	High	#REF!	-0.664816	0.83	3	65000000	41000000
734	2	4	4	8	TMED10	NP_006818.3	TMED10 NP_006818.3 transmembrane emp24 domain-containing protein 10 precursor [Homo sapiens]	High	High	#REF!	-0.547488	0.83	4	190000000	130000000
2175	3	13	13	20	ACO2	NP_001089.1	ACO2 NP_001089.1 aconitate hydratase, mitochondrial precursor [Homo sapiens]	High	High	#REF!	-0.340075	0.82	9	100000000	79000000
1771	8	67	67	178	CLTC	XP_005257068.1	CLTC XP_005257068.1 PREDICTED: clathrin heavy chain 1 isoform X1 [Homo sapiens]	High	High	#REF!	-0.249978	0.82	73	880000000	740000000
250	7	4	4	8	GRSF1	XP_005265738.1	GRSF1 XP_005265738.1 PREDICTED: G-rich sequence factor 1 isoform X1 [Homo sapiens]	High	High	#REF!	-0.135883	0.82	3	89000000	81000000
1048	1	5	9	31	HSPE1	NP_002148.1	HSPE1 NP_002148.1 10 kDa heat shock protein, mitochondrial [Homo sapiens]	High	High	#REF!	-0.103093	0.82	11	2900000000	2700000000
435	4	1	5	12	HSPE1-MOB4	NP_001189414.1	HSPE1-MOB4 NP_001189414.1 HSPE1-MOB4 protein [Homo sapiens]	Not Found	Not Found	#REF!	-0.289507	0.82	5	2200000000	1800000000
1480	2	1	1	2	LAMTOR1	NP_060377.1	LAMTOR1 NP_060377.1 ragulator complex protein LAMTOR1 [Homo sapiens]	High	High	#REF!	-0.289507	0.82	1	77000000	63000000
49	2	1	1	1	MXRA7	XP_005257441.1	MXRA7 XP_005257441.1 PREDICTED: matrix-remodeling-associated protein 7 isoform X3 [Homo sapiens]	Peak Found	High	#REF!	-0.291231	0.82	1	9300000	7600000
1831	2	1	1	1	NOP14	NP_003694.1	NOP14 NP_003694.1 nucleolar protein 14 [Homo sapiens]	High	Peak Found	#REF!	-0.234465	0.82	1	10000000	8500000
366	2	1	1	2	RBM22	XP_005268536.1	RBM22 XP_005268536.1 PREDICTED: pre-mRNA-splicing factor RBM22 isoform X1 [Homo sapiens]	High	High	#REF!	-0.321928	0.82	1	35000000	28000000
235	3	1	2	3	RIC8A	NP_068751.4	RIC8A NP_068751.4 synembryn-A isoform 1 [Homo sapiens]	Peak Found	High	#REF!	-0.115477	0.82	2	130000000	120000000
2200	1	2	2	5	SF3B14	NP_057131.1	SF3B14 NP_057131.1 pre-mRNA branch site protein p14 [Homo sapiens]	High	High	#REF!	0.0931094	0.82	4	150000000	160000000
723	10	5	5	8	TPD52L2	NP_955392.1	TPD52L2 NP_955392.1 tumor protein D54 isoform a [Homo sapiens]	High	High	#REF!	-0.289507	0.82	3	220000000	180000000
971	1	7	7	8	WDR43	NP_055946.1	WDR43 NP_055946.1 WD repeat-containing protein 43 [Homo sapiens]	High	High	#REF!	-0.545434	0.82	6	54000000	37000000
776	2	2	2	4	ACAA2	NP_006102.2	ACAA2 NP_006102.2 3-ketoacyl-CoA thiolase, mitochondrial [Homo sapiens]	High	High	#REF!	-0.353637	0.81	2	46000000	36000000
1873	5	5	5	7	ADRM1	NP_008933.2	ADRM1 NP_008933.2 proteasomal ubiquitin receptor ADRM1 isoform 1 [Homo sapiens]	High	High	#REF!	0.271302	0.81	2	29000000	35000000
1712	2	5	5	9	ATP5F1	XP_005270986.1	ATP5F1 XP_005270986.1 PREDICTED: ATP synthase subunit b, mitochondrial isoform X1 [Homo sapiens]	High	High	#REF!	-0.440573	0.81	6	190000000	140000000
537	3	9	9	17	CAPRIN1	XP_005252988.1	CAPRIN1 XP_005252988.1 PREDICTED: caprin-1 isoform X1 [Homo sapiens]	High	High	#REF!	0	0.81	11	310000000	310000000
1338	1	1	1	1	COL27A1	NP_116277.2	COL27A1 NP_116277.2 collagen alpha-1(XXVII) chain preproprotein [Homo sapiens]	Peak Found	High	#REF!	-0.275634	0.81	1	230000000	190000000
759	4	5	5	8	DAP3	NP_387506.1	DAP3 NP_387506.1 28S ribosomal protein S29, mitochondrial isoform 1 [Homo sapiens]	High	High	#REF!	-0.280108	0.81	4	34000000	28000000
1185	2	14	26	368	EEF1A1	NP_001393.1	EEF1A1 NP_001393.1 elongation factor 1-alpha 1 [Homo sapiens]	High	High	#REF!	-0.387023	0.81	78	17000000000	13000000000
1393	1	9	9	18	EIF2S3	NP_001406.1	EIF2S3 NP_001406.1 eukaryotic translation initiation factor 2 subunit 3 [Homo sapiens]	High	High	#REF!	-0.237039	0.81	9	330000000	280000000
529	2	8	8	17	ERP29	NP_006808.1	ERP29 NP_006808.1 endoplasmic reticulum resident protein 29 isoform 1 precursor [Homo sapiens]	High	High	#REF!	-0.392317	0.81	11	210000000	160000000
2345	1	10	10	12	HNRNPUL2	NP_001073027.1	HNRNPUL2 NP_001073027.1 heterogeneous nuclear ribonucleoprotein U-like protein 2 [Homo sapiens]	High	High	#REF!	0.603341	0.81	5	52000000	79000000
1035	5	3	3	4	MTAP	XP_005251520.1	MTAP XP_005251520.1 PREDICTED: S-methyl-5'-thioadenosine phosphorylase isoform X1 [Homo sapiens]	High	High	#REF!	-1.01594	0.81	1	91000000	45000000
1732	3	45	45	160	NCL	NP_005372.2	NCL NP_005372.2 nucleolin [Homo sapiens]	High	High	#REF!	-0.234465	0.81	62	4000000000	3400000000
364	4	2	2	2	NUBP2	NP_036357.1	NUBP2 NP_036357.1 cytosolic Fe-S cluster assembly factor NUBP2 isoform 1 [Homo sapiens]	Peak Found	High	#REF!	-1.02425	0.81	1	12000000	5900000
906	1	3	3	3	NUP188	NP_056169.1	NUP188 NP_056169.1 nucleoporin NUP188 homolog [Homo sapiens]	High	High	#REF!	-1.20645	0.81	1	12000000	5200000
1657	1	5	5	8	NUP62	XP_005258755.1	NUP62 XP_005258755.1 PREDICTED: nuclear pore glycoprotein p62 isoform X1 [Homo sapiens]	High	High	#REF!	1.18948	0.81	6	57000000	130000000
639	3	1	1	2	NUP98	XP_005253007.1	NUP98 XP_005253007.1 PREDICTED: nuclear pore complex protein Nup98-Nup96 isoform X1 [Homo sapiens]	High	High	#REF!	-0.304006	0.81	1	10000000	8100000
1785	5	1	6	17	PPIAL4G	NP_001116540.1	PPIAL4G NP_001116540.1 peptidyl-prolyl cis-trans isomerase A-like 4G [Homo sapiens]	Not Found	Not Found	#REF!	-0.498806	0.81	5	6500000000	4600000000
2382	3	2	4	6	PPIH	NP_006338.1	PPIH NP_006338.1 peptidyl-prolyl cis-trans isomerase H [Homo sapiens]	Peak Found	High	#REF!	-0.347923	0.81	3	2800000000	2200000000
1964	3	15	15	23	SF3A1	NP_005868.1	SF3A1 NP_005868.1 splicing factor 3A subunit 1 isoform 1 [Homo sapiens]	High	High	#REF!	-0.106915	0.81	14	140000000	130000000
1291	1	4	4	9	SRSF9	NP_003760.1	SRSF9 NP_003760.1 serine/arginine-rich splicing factor 9 [Homo sapiens]	High	High	#REF!	-0.263034	0.81	5	180000000	150000000
2108	2	2	2	2	UBTF	NP_055048.1	UBTF NP_055048.1 nucleolar transcription factor 1 isoform a [Homo sapiens]	High	Peak Found	#REF!	-0.178337	0.81	2	43000000	38000000
619	1	5	7	24	ARF4	NP_001651.1	ARF4 NP_001651.1 ADP-ribosylation factor 4 [Homo sapiens]	High	High	#REF!	0.222392	0.8	9	600000000	700000000
2394	1	8	8	14	CTSD	NP_001900.1	CTSD NP_001900.1 cathepsin D preproprotein [Homo sapiens]	High	High	#REF!	0.436099	0.8	7	170000000	230000000
794	3	4	5	6	DARS2	NP_060592.2	DARS2 NP_060592.2 aspartate--tRNA ligase, mitochondrial [Homo sapiens]	High	High	#REF!	-1.11042	0.8	2	190000000	88000000
50	5	3	3	4	DIABLO	NP_063940.1	DIABLO NP_063940.1 diablo homolog, mitochondrial isoform 1 precursor [Homo sapiens]	High	High	#REF!	-0.39776	0.8	1	83000000	63000000
1464	5	8	9	26	HNRNPH3	NP_036339.1	HNRNPH3 NP_036339.1 heterogeneous nuclear ribonucleoprotein H3 isoform a [Homo sapiens]	High	High	#REF!	-0.137504	0.8	13	1100000000	1000000000
2480	12	21	21	29	IMMT	NP_006830.2	IMMT NP_006830.2 mitochondrial inner membrane protein isoform 1 [Homo sapiens]	High	High	#REF!	-0.465664	0.8	15	290000000	210000000
1967	1	3	3	3	MRPL41	NP_115866.1	MRPL41 NP_115866.1 39S ribosomal protein L41, mitochondrial [Homo sapiens]	High	High	#REF!	0.438121	0.8	1	31000000	42000000
460	11	38	38	190	PKM	XP_005254500.1	PKM XP_005254500.1 PREDICTED: pyruvate kinase PKM isoform X1 [Homo sapiens]	High	High	#REF!	-0.245112	0.8	59	3200000000	2700000000
1486	1	4	4	4	SRP14	NP_003125.3	SRP14 NP_003125.3 signal recognition particle 14 kDa protein [Homo sapiens]	High	High	#REF!	-1.05889	0.8	3	250000000	120000000
1526	1	4	9	16	SRSF6	NP_006266.2	SRSF6 NP_006266.2 serine/arginine-rich splicing factor 6 [Homo sapiens]	High	High	#REF!	0.226771	0.8	7	470000000	550000000
877	1	3	3	5	UQCRFS1	NP_005994.2	UQCRFS1 NP_005994.2 cytochrome b-c1 complex subunit Rieske, mitochondrial [Homo sapiens]	High	High	#REF!	-0.559427	0.8	2	280000000	190000000
405	1	5	5	6	WDR3	NP_006775.1	WDR3 NP_006775.1 WD repeat-containing protein 3 [Homo sapiens]	High	High	#REF!	-0.671946	0.8	2	94000000	59000000
2358	2	2	2	2	ALDH3A2	NP_001026976.1	ALDH3A2 NP_001026976.1 fatty aldehyde dehydrogenase isoform 1 [Homo sapiens]	High	High	#REF!	0.142019	0.79	1	29000000	32000000
2239	1	7	7	12	CAPZA1	NP_006126.1	CAPZA1 NP_006126.1 F-actin-capping protein subunit alpha-1 [Homo sapiens]	High	High	#REF!	-0.222392	0.79	4	140000000	120000000
761	5	2	2	2	GSTK1	NP_001137151.1	GSTK1 NP_001137151.1 glutathione S-transferase kappa 1 isoform b [Homo sapiens]	High	Peak Found	#REF!	-0.321928	0.79	2	25000000	20000000
1579	3	2	8	71	HIST1H3I	NP_003524.1	HIST1H3I NP_003524.1 histone H3.1 [Homo sapiens]	High	High	#REF!	0	0.79	11	20000000000	20000000000
2315	1	1	1	1	MRPS16	NP_057149.1	MRPS16 NP_057149.1 28S ribosomal protein S16, mitochondrial [Homo sapiens]	Peak Found	High	#REF!	-0.371969	0.79	1	11000000	8500000
2513	1	3	3	4	NUCB1	NP_006175.2	NUCB1 NP_006175.2 nucleobindin-1 precursor [Homo sapiens]	High	High	#REF!	0.573185	0.79	1	41000000	61000000
359	3	9	9	19	OLA1	NP_037473.3	OLA1 NP_037473.3 obg-like ATPase 1 isoform 1 [Homo sapiens]	High	High	#REF!	0.186413	0.79	8	290000000	330000000
1309	5	4	4	5	ORC3	NP_862820.1	ORC3 NP_862820.1 origin recognition complex subunit 3 isoform 1 [Homo sapiens]	High	High	#REF!	-0.469485	0.79	3	18000000	13000000
2098	1	1	1	1	PIH1D1	NP_060386.1	PIH1D1 NP_060386.1 PIH1 domain-containing protein 1 [Homo sapiens]	High	Peak Found	#REF!	-0.332575	0.79	1	6800000	5400000
2460	1	6	6	20	RPL27A	NP_000981.1	RPL27A NP_000981.1 60S ribosomal protein L27a [Homo sapiens]	High	High	#REF!	-0.137504	0.79	8	1100000000	1000000000
1625	7	4	4	6	SRI	NP_003121.1	SRI NP_003121.1 sorcin isoform A [Homo sapiens]	High	High	#REF!	-0.664816	0.79	3	130000000	82000000
622	3	39	39	60	TLN1	NP_006280.3	TLN1 NP_006280.3 talin-1 [Homo sapiens]	High	High	#REF!	0	0.79	27	210000000	210000000
1866	1	10	10	14	YARS	NP_003671.1	YARS NP_003671.1 tyrosine--tRNA ligase, cytoplasmic [Homo sapiens]	High	High	#REF!	-0.0614005	0.79	7	240000000	230000000
1102	5	1	2	4	YTHDF3	NP_001264742.1	YTHDF3 NP_001264742.1 YTH domain family protein 3 isoform b [Homo sapiens]	High	Peak Found	#REF!	-0.102362	0.79	2	73000000	68000000
1019	1	6	6	6	ZC3H15	NP_060941.2	ZC3H15 NP_060941.2 zinc finger CCCH domain-containing protein 15 [Homo sapiens]	Peak Found	High	#REF!	-1.44746	0.79	2	120000000	44000000
812	8	5	5	8	CLTA	NP_001824.1	CLTA NP_001824.1 clathrin light chain A isoform a [Homo sapiens]	High	High	#REF!	-0.584963	0.78	5	330000000	220000000
18	1	2	14	251	EEF1A2	NP_001949.1	EEF1A2 NP_001949.1 elongation factor 1-alpha 2 [Homo sapiens]	High	Peak Found	#REF!	-0.241008	0.78	41	13000000000	11000000000
1411	2	7	7	21	MAPRE1	XP_005260394.1	MAPRE1 XP_005260394.1 PREDICTED: microtubule-associated protein RP/EB family member 1 isoform X1 [Homo sapiens]	High	High	#REF!	-0.268489	0.78	10	530000000	440000000
864	9	8	10	33	NAP1L1	XP_005268954.1	NAP1L1 XP_005268954.1 PREDICTED: nucleosome assembly protein 1-like 1 isoform X3 [Homo sapiens]	High	High	#REF!	-0.321928	0.78	12	1100000000	880000000
2424	15	1	1	1	PBRM1	XP_005265332.1	PBRM1 XP_005265332.1 PREDICTED: protein polybromo-1 isoform X1 [Homo sapiens]	Peak Found	High	#REF!	-0.356144	0.78	1	6400000	5000000
1721	16	20	20	67	PTBP1	NP_002810.1	PTBP1 NP_002810.1 polypyrimidine tract-binding protein 1 isoform a [Homo sapiens]	High	High	#REF!	-0.180572	0.78	26	1700000000	1500000000
1802	1	1	3	11	RHOB	NP_004031.1	RHOB NP_004031.1 rho-related GTP-binding protein RhoB precursor [Homo sapiens]	High	High	#REF!	0	0.78	3	130000000	130000000
2115	1	1	1	1	RRP8	NP_056139.1	RRP8 NP_056139.1 ribosomal RNA-processing protein 8 [Homo sapiens]	Peak Found	High	#REF!	-0.353637	0.78	1	4600000	3600000
289	2	4	5	6	SNRPA	NP_004587.1	SNRPA NP_004587.1 U1 small nuclear ribonucleoprotein A [Homo sapiens]	High	Peak Found	#REF!	-0.811238	0.78	3	930000000	530000000
1328	4	3	11	27	TMPO	NP_001027454.1	TMPO NP_001027454.1 thymopoietin isoform beta [Homo sapiens]	High	High	#REF!	-0.427421	0.78	13	390000000	290000000
2363	14	2	2	3	CDK11A	XP_005244838.1	CDK11A XP_005244838.1 PREDICTED: cyclin-dependent kinase 11A isoform X2 [Homo sapiens]	High	High	#REF!	-0.415037	0.77	1	16000000	12000000
2116	3	7	7	12	DCTN2	NP_006391.1	DCTN2 NP_006391.1 dynactin subunit 2 isoform 1 [Homo sapiens]	High	High	#REF!	-0.241008	0.77	7	130000000	110000000
1156	7	3	3	3	GSN	NP_000168.1	GSN NP_000168.1 gelsolin isoform a precursor [Homo sapiens]	High	Peak Found	#REF!	-0.0780025	0.77	1	19000000	18000000
326	6	1	1	2	HMGN3	NP_001188292.1	HMGN3 NP_001188292.1 high mobility group nucleosome-binding domain-containing protein 3 isoform HMGN3d [Homo sapiens]	High	High	#REF!	-0.387023	0.77	1	85000000	65000000
1199	4	22	22	42	MCM7	NP_005907.3	MCM7 NP_005907.3 DNA replication licensing factor MCM7 isoform 1 [Homo sapiens]	High	High	#REF!	-0.125531	0.77	23	240000000	220000000
1830	24	13	13	18	MDC1	XP_005275122.1	MDC1 XP_005275122.1 PREDICTED: mediator of DNA damage checkpoint protein 1 isoform X1 [Homo sapiens]	High	High	#REF!	-0.4975	0.77	6	120000000	85000000
1957	1	2	2	2	MYCBP	NP_036465.2	MYCBP NP_036465.2 C-Myc-binding protein [Homo sapiens]	Peak Found	High	#REF!	-0.368387	0.77	1	71000000	55000000
12	6	15	15	51	PDIA6	NP_001269633.1	PDIA6 NP_001269633.1 protein disulfide-isomerase A6 isoform a [Homo sapiens]	High	High	#REF!	-0.402759	0.77	19	780000000	590000000
2369	1	3	3	4	RAVER1	NP_597709.2	RAVER1 NP_597709.2 ribonucleoprotein PTB-binding 1 [Homo sapiens]	High	High	#REF!	-0.182864	0.77	3	42000000	37000000
617	6	19	19	44	RBMX	NP_002130.2	RBMX NP_002130.2 RNA-binding motif protein, X chromosome isoform 1 [Homo sapiens]	High	High	#REF!	-0.531851	0.77	18	1200000000	830000000
1090	2	2	2	3	SLK	NP_055535.2	SLK NP_055535.2 STE20-like serine/threonine-protein kinase [Homo sapiens]	High	High	#REF!	0.454566	0.77	1	27000000	37000000
1986	2	3	11	26	TMPO	NP_003267.1	TMPO NP_003267.1 thymopoietin isoform alpha [Homo sapiens]	High	Peak Found	#REF!	-0.427421	0.77	12	390000000	290000000
1772	3	14	20	80	YWHAZ	XP_005251117.1	YWHAZ XP_005251117.1 PREDICTED: 14-3-3 protein zeta/delta isoform X1 [Homo sapiens]	High	High	#REF!	0.129283	0.77	31	3200000000	3500000000
2028	1	7	7	9	BYSL	NP_004044.3	BYSL NP_004044.3 bystin [Homo sapiens]	High	High	#REF!	-1.03103	0.76	2	47000000	23000000
1346	2	3	3	3	C6orf211	NP_078849.1	C6orf211 NP_078849.1 UPF0364 protein C6orf211 isoform a [Homo sapiens]	Peak Found	High	#REF!	-0.215729	0.76	1	36000000	31000000
2047	1	15	15	23	CDC37	NP_008996.1	CDC37 NP_008996.1 hsp90 co-chaperone Cdc37 [Homo sapiens]	High	High	#REF!	-0.373458	0.76	15	570000000	440000000
1038	1	9	13	49	CFL1	NP_005498.1	CFL1 NP_005498.1 cofilin-1 [Homo sapiens]	High	High	#REF!	-0.378512	0.76	21	3900000000	3000000000
704	3	5	5	11	EIF3K	NP_037366.1	EIF3K NP_037366.1 eukaryotic translation initiation factor 3 subunit K [Homo sapiens]	High	High	#REF!	-0.163499	0.76	6	280000000	250000000
1778	4	3	6	36	H2AFX	NP_002096.1	H2AFX NP_002096.1 histone H2AX [Homo sapiens]	High	High	#REF!	0.120294	0.76	8	23000000000	25000000000
1619	1	3	3	4	MRPL44	NP_075066.1	MRPL44 NP_075066.1 39S ribosomal protein L44, mitochondrial [Homo sapiens]	High	High	#REF!	-0.498454	0.76	3	89000000	63000000
2127	1	1	1	1	NCAPD3	NP_056076.1	NCAPD3 NP_056076.1 condensin-2 complex subunit D3 [Homo sapiens]	Peak Found	High	#REF!	-0.415037	0.76	1	4800000	3600000
1666	2	2	2	3	NHP2	NP_060308.1	NHP2 NP_060308.1 H/ACA ribonucleoprotein complex subunit 2 isoform a [Homo sapiens]	High	High	#REF!	-0.401363	0.76	1	70000000	53000000
89	2	14	14	33	NUDC	XP_005245783.1	NUDC XP_005245783.1 PREDICTED: nuclear migration protein nudC isoform X1 [Homo sapiens]	High	High	#REF!	-0.192645	0.76	17	400000000	350000000
2	3	1	1	2	PDHX	NP_003468.2	PDHX NP_003468.2 pyruvate dehydrogenase protein X component, mitochondrial isoform 1 precursor [Homo sapiens]	High	High	#REF!	-0.384664	0.76	1	47000000	36000000
2337	1	2	2	4	PFDN6	NP_001252525.1	PFDN6 NP_001252525.1 prefoldin subunit 6 [Homo sapiens]	High	High	#REF!	-0.415037	0.76	2	160000000	120000000
1668	4	2	3	3	PFKM	XP_005269033.1	PFKM XP_005269033.1 PREDICTED: 6-phosphofructokinase, muscle type isoform X3 [Homo sapiens]	High	High	#REF!	0.956279	0.76	1	67000000	130000000
962	5	6	7	8	STAU1	XP_005260581.1	STAU1 XP_005260581.1 PREDICTED: double-stranded RNA-binding protein Staufen homolog 1 isoform X1 [Homo sapiens]	High	High	#REF!	-0.246161	0.76	2	51000000	43000000
263	3	3	3	6	VAMP3	NP_004772.1	VAMP3 NP_004772.1 vesicle-associated membrane protein 3 [Homo sapiens]	High	High	#REF!	-0.0166787	0.76	2	87000000	86000000
1846	4	2	2	2	ARL8B	XP_005265350.1	ARL8B XP_005265350.1 PREDICTED: ADP-ribosylation factor-like 8B isoform X1 [Homo sapiens]	High	Peak Found	#REF!	-0.436099	0.75	1	23000000	17000000
1424	1	7	8	14	CBX5	NP_001120794.1	CBX5 NP_001120794.1 chromobox protein homolog 5 [Homo sapiens]	High	High	#REF!	-0.403356	0.75	8	410000000	310000000
2510	2	3	3	3	CHERP	XP_005259766.1	CHERP XP_005259766.1 PREDICTED: calcium homeostasis endoplasmic reticulum protein isoform X1 [Homo sapiens]	High	High	#REF!	-0.823122	0.75	1	23000000	13000000
2164	4	9	9	20	DEK	NP_003463.1	DEK NP_003463.1 protein DEK isoform 1 [Homo sapiens]	High	High	#REF!	-0.514573	0.75	11	500000000	350000000
1455	1	11	11	18	EIF2S1	XP_005267447.1	EIF2S1 XP_005267447.1 PREDICTED: eukaryotic translation initiation factor 2 subunit 1 isoform X1 [Homo sapiens]	High	High	#REF!	0.10188	0.75	6	410000000	440000000
2025	1	9	9	14	HEATR1	NP_060542.4	HEATR1 NP_060542.4 HEAT repeat-containing protein 1 [Homo sapiens]	High	High	#REF!	-0.485427	0.75	8	49000000	35000000
1916	1	19	20	38	IPO7	NP_006382.1	IPO7 NP_006382.1 importin-7 [Homo sapiens]	High	High	#REF!	-0.133267	0.75	18	340000000	310000000
177	11	5	6	8	KRT10	XP_005257400.1	KRT10 XP_005257400.1 PREDICTED: keratin, type I cytoskeletal 10 isoform X1 [Homo sapiens]	High	High	#REF!	-0.338416	0.75	6	110000000	87000000
74	6	4	4	7	NDUFA5	NP_004991.1	NDUFA5 NP_004991.1 NADH dehydrogenase [ubiquinone] 1 alpha subcomplex subunit 5 isoform 1 [Homo sapiens]	High	High	#REF!	-0.678072	0.75	3	160000000	100000000
911	2	2	2	3	NOL11	NP_056277.2	NOL11 NP_056277.2 nucleolar protein 11 [Homo sapiens]	High	High	#REF!	-1.20163	0.75	1	69000000	30000000
2475	1	5	5	10	RBM3	NP_006734.1	RBM3 NP_006734.1 putative RNA-binding protein 3 [Homo sapiens]	High	High	#REF!	-0.152003	0.75	4	300000000	270000000
2146	2	5	5	7	SNRNP40	XP_005271405.1	SNRNP40 XP_005271405.1 PREDICTED: U5 small nuclear ribonucleoprotein 40 kDa protein isoform X1 [Homo sapiens]	High	High	#REF!	-0.420843	0.75	3	83000000	62000000
1552	2	8	8	18	AHSA1	NP_036243.1	AHSA1 NP_036243.1 activator of 90 kDa heat shock protein ATPase homolog 1 [Homo sapiens]	High	High	#REF!	-0.594744	0.74	7	740000000	490000000
978	5	5	5	11	CALU	NP_001186600.1	CALU NP_001186600.1 calumenin isoform c precursor [Homo sapiens]	High	High	#REF!	-0.241008	0.74	5	130000000	110000000
1943	3	6	7	13	CNN3	NP_001830.1	CNN3 NP_001830.1 calponin-3 isoform 1 [Homo sapiens]	High	High	#REF!	-0.664816	0.74	5	130000000	82000000
2087	2	2	2	3	CPOX	NP_000088.3	CPOX NP_000088.3 coproporphyrinogen-III oxidase, mitochondrial precursor [Homo sapiens]	High	High	#REF!	-0.628031	0.74	2	34000000	22000000
592	2	1	1	1	CRK	NP_058431.2	CRK NP_058431.2 adapter molecule crk isoform a [Homo sapiens]	High	Peak Found	#REF!	-0.444785	0.74	1	98000000	72000000
1724	1	7	7	11	EIF3G	NP_003746.2	EIF3G NP_003746.2 eukaryotic translation initiation factor 3 subunit G [Homo sapiens]	High	High	#REF!	-0.403356	0.74	7	410000000	310000000
2462	2	9	9	24	EIF4H	NP_071496.1	EIF4H NP_071496.1 eukaryotic translation initiation factor 4H isoform 1 [Homo sapiens]	High	High	#REF!	-0.274175	0.74	10	520000000	430000000
267	1	1	1	2	IMP3	XP_005254591.1	IMP3 XP_005254591.1 PREDICTED: U3 small nucleolar ribonucleoprotein protein IMP3 isoform X1 [Homo sapiens]	High	High	#REF!	-0.463947	0.74	1	12000000	8700000
2423	1	2	2	3	MTX1	NP_002446.2	MTX1 NP_002446.2 metaxin-1 isoform 1 [Homo sapiens]	High	High	#REF!	-0.0740006	0.74	1	20000000	19000000
2218	23	3	10	40	RAB1B	NP_112243.1	RAB1B NP_112243.1 ras-related protein Rab-1B [Homo sapiens]	High	High	#REF!	-0.531851	0.74	11	1200000000	830000000
610	3	3	3	4	TBRG4	NP_001248763.1	TBRG4 NP_001248763.1 protein TBRG4 isoform 3 [Homo sapiens]	High	Peak Found	#REF!	-0.415037	0.74	1	68000000	51000000
604	2	1	1	1	C14orf2	NP_001120865.1	C14orf2 NP_001120865.1 6.8 kDa mitochondrial proteolipid isoform 2 [Homo sapiens]	Peak Found	High	#REF!	-0.465664	0.73	1	29000000	21000000
2436	2	20	20	67	CALR	NP_004334.1	CALR NP_004334.1 calreticulin precursor [Homo sapiens]	High	High	#REF!	-0.584963	0.73	25	1500000000	1000000000
336	3	1	1	1	DDX56	NP_061955.1	DDX56 NP_061955.1 probable ATP-dependent RNA helicase DDX56 isoform 1 [Homo sapiens]	High	Peak Found	#REF!	-0.495957	0.73	1	11000000	7800000
1934	1	3	3	5	DNAJC9	NP_056005.1	DNAJC9 NP_056005.1 dnaJ homolog subfamily C member 9 [Homo sapiens]	High	High	#REF!	-0.547488	0.73	1	38000000	26000000
814	2	2	2	2	DTYMK	NP_036277.2	DTYMK NP_036277.2 thymidylate kinase isoform 1 [Homo sapiens]	Peak Found	High	#REF!	-0.44151	0.73	2	110000000	81000000
916	1	3	3	4	IARS2	NP_060530.3	IARS2 NP_060530.3 isoleucine--tRNA ligase, mitochondrial precursor [Homo sapiens]	High	High	#REF!	-0.649093	0.73	2	69000000	44000000
224	14	8	8	22	MYL6	XP_005268934.1	MYL6 XP_005268934.1 PREDICTED: myosin light polypeptide 6 isoform X1 [Homo sapiens]	High	High	#REF!	-0.434937	0.73	9	730000000	540000000
1311	2	1	1	1	NGDN	NP_001036100.1	NGDN NP_001036100.1 neuroguidin isoform 1 [Homo sapiens]	High	Peak Found	#REF!	-0.454566	0.73	1	3700000	2700000
1172	3	1	5	19	POTEJ	NP_001264012.1	POTEJ NP_001264012.1 POTE ankyrin domain family member J [Homo sapiens]	High	Not Found	#REF!	-0.599462	0.73	6	10000000000	6600000000
1945	1	4	4	7	PTRH2	NP_057161.1	PTRH2 NP_057161.1 peptidyl-tRNA hydrolase 2, mitochondrial precursor [Homo sapiens]	High	High	#REF!	0.353637	0.73	1	180000000	230000000
2355	25	3	5	30	RAB35	NP_006852.1	RAB35 NP_006852.1 ras-related protein Rab-35 isoform 1 [Homo sapiens]	High	High	#REF!	-0.442943	0.73	4	870000000	640000000
54	7	1	1	1	REPS1	NP_001273540.1	REPS1 NP_001273540.1 ralBP1-associated Eps domain-containing protein 1 isoform c [Homo sapiens]	High	Peak Found	#REF!	-0.447459	0.73	1	60000000	44000000
1286	2	1	13	35	SLC25A4	NP_001142.2	SLC25A4 NP_001142.2 ADP/ATP translocase 1 [Homo sapiens]	Not Found	High	#REF!	-0.5025	0.73	14	1700000000	1200000000
1205	11	2	2	2	ZC3H14	NP_079100.2	ZC3H14 NP_079100.2 zinc finger CCCH domain-containing protein 14 isoform 1 [Homo sapiens]	High	Peak Found	#REF!	-0.395929	0.73	1	25000000	19000000
1446	4	2	2	2	SEH1L	NP_001013455.1	SEH1L NP_001013455.1 nucleoporin SEH1 isoform 1 [Homo sapiens]	Not Found	High	#REF!	6.62936				3200000
183	3	1	6	142	ENO3	XP_005256578.1	ENO3 XP_005256578.1 PREDICTED: beta-enolase isoform X1 [Homo sapiens]	High	High	#REF!	-0.229482	0.72	16	3400000000	2900000000
1241	3	4	4	6	FAM136A	XP_005264676.1	FAM136A XP_005264676.1 PREDICTED: protein FAM136A isoform X1 [Homo sapiens]	High	High	#REF!	-0.528379	0.72	4	75000000	52000000
2350	3	1	1	1	GNS	XP_005268857.1	GNS XP_005268857.1 PREDICTED: N-acetylglucosamine-6-sulfatase isoform X1 [Homo sapiens]	High	Peak Found	#REF!	-0.475338	0.72	1	57000000	41000000
81	1	4	4	7	NUP160	NP_056046.1	NUP160 NP_056046.1 nuclear pore complex protein Nup160 [Homo sapiens]	High	High	#REF!	-0.424498	0.72	3	51000000	38000000
2374	2	7	7	9	PDS5A	NP_001093869.1	PDS5A NP_001093869.1 sister chromatid cohesion protein PDS5 homolog A isoform 1 [Homo sapiens]	High	High	#REF!	-0.329308	0.72	3	49000000	39000000
1765	21	2	2	2	PRKACA	XP_005260041.1	PRKACA XP_005260041.1 PREDICTED: cAMP-dependent protein kinase catalytic subunit alpha isoform X1 [Homo sapiens]	Peak Found	High	#REF!	-0.77444	0.72	1	13000000	7600000
683	25	2	5	27	RAB8A	NP_005361.2	RAB8A NP_005361.2 ras-related protein Rab-8A [Homo sapiens]	High	High	#REF!	-0.366782	0.72	4	980000000	760000000
1397	1	3	3	11	RPL38	NP_001030335.1	RPL38 NP_001030335.1 60S ribosomal protein L38 [Homo sapiens]	High	High	#REF!	-0.334419	0.72	5	290000000	230000000
491	4	5	5	8	UBE2K	NP_005330.1	UBE2K NP_005330.1 ubiquitin-conjugating enzyme E2 K isoform 1 [Homo sapiens]	High	High	#REF!	-0.611435	0.72	2	110000000	72000000
1855	1	3	3	5	USO1	NP_003706.1	USO1 NP_003706.1 general vesicular transport factor p115 [Homo sapiens]	High	High	#REF!	-0.536053	0.72	3	29000000	20000000
2343	1	1	1	2	ABHD10	NP_060864.1	ABHD10 NP_060864.1 mycophenolic acid acyl-glucuronide esterase, mitochondrial isoform 1 precursor [Homo sapiens]	High	High	#REF!	-0.469485	0.71	1	36000000	26000000
2334	2	1	1	2	DYNC1LI1	NP_057225.2	DYNC1LI1 NP_057225.2 cytoplasmic dynein 1 light intermediate chain 1 [Homo sapiens]	High	High	#REF!	-0.469485	0.71	1	180000000	130000000
1702	1	20	20	36	EIF3B	NP_001032360.1	EIF3B NP_001032360.1 eukaryotic translation initiation factor 3 subunit B [Homo sapiens]	High	High	#REF!	-0.367732	0.71	13	400000000	310000000
593	11	12	19	40	FUBP1	XP_005271367.1	FUBP1 XP_005271367.1 PREDICTED: far upstream element-binding protein 1 isoform X2 [Homo sapiens]	High	High	#REF!	-0.060121	0.71	17	490000000	470000000
871	30	2	2	2	KLC1	XP_005267656.1	KLC1 XP_005267656.1 PREDICTED: kinesin light chain 1 isoform X1 [Homo sapiens]	High	High	#REF!	-0.874469	0.71	1	55000000	30000000
1976	1	3	3	3	NDUFB10	NP_004539.1	NDUFB10 NP_004539.1 NADH dehydrogenase [ubiquinone] 1 beta subcomplex subunit 10 [Homo sapiens]	High	High	#REF!	-0.36257	0.71	3	54000000	42000000
1233	2	1	1	1	NELFA	NP_005654.3	NELFA NP_005654.3 negative elongation factor A [Homo sapiens]	High	Peak Found	#REF!	-0.514573	0.71	1	13000000	9100000
1435	3	3	3	6	PRPF31	NP_056444.3	PRPF31 NP_056444.3 U4/U6 small nuclear ribonucleoprotein Prp31 [Homo sapiens]	High	High	#REF!	0.0780025	0.71	1	18000000	19000000
120	25	6	13	40	RAB1A	NP_004152.1	RAB1A NP_004152.1 ras-related protein Rab-1A isoform 1 [Homo sapiens]	High	High	#REF!	-0.531851	0.71	9	1200000000	830000000
180	25	1	2	18	RAB3C	NP_612462.1	RAB3C NP_612462.1 ras-related protein Rab-3C [Homo sapiens]	Not Found	Not Found	#REF!	-0.540568	0.71	1	1600000000	1100000000
1461	2	7	7	8	TFAM	NP_003192.1	TFAM NP_003192.1 transcription factor A, mitochondrial isoform 1 precursor [Homo sapiens]	High	High	#REF!	-0.530515	0.71	5	91000000	63000000
498	2	13	13	31	UCHL1	NP_004172.2	UCHL1 NP_004172.2 ubiquitin carboxyl-terminal hydrolase isozyme L1 [Homo sapiens]	High	High	#REF!	-0.552541	0.71	14	1100000000	750000000
1113	1	15	16	44	VDAC1	XP_005272132.1	VDAC1 XP_005272132.1 PREDICTED: voltage-dependent anion-selective channel protein 1 isoform X3 [Homo sapiens]	High	High	#REF!	-0.36257	0.71	20	540000000	420000000
886	4	1	1	2	BRAT1	XP_005249700.1	BRAT1 XP_005249700.1 PREDICTED: BRCA1-associated ATM activator 1 isoform X2 [Homo sapiens]	High	High	#REF!	-0.547488	0.7	1	19000000	13000000
1135	1	2	2	2	EXOSC1	NP_057130.1	EXOSC1 NP_057130.1 exosome complex component CSL4 [Homo sapiens]	High	Peak Found	#REF!	0.447459	0.7	1	88000000	120000000
1210	1	4	4	4	LSM12	NP_689557.1	LSM12 NP_689557.1 protein LSM12 homolog [Homo sapiens]	Peak Found	High	#REF!	-1.3112	0.7	2	67000000	27000000
2084	2	2	2	2	NDRG3	NP_114402.1	NDRG3 NP_114402.1 protein NDRG3 isoform a [Homo sapiens]	Peak Found	High	#REF!	-0.514573	0.7	1	40000000	28000000
698	1	4	4	7	NOC4L	NP_076983.1	NOC4L NP_076983.1 nucleolar complex protein 4 homolog [Homo sapiens]	High	High	#REF!	-0.893085	0.7	2	260000000	140000000
2076	2	2	2	2	NUP37	NP_076962.2	NUP37 NP_076962.2 nucleoporin Nup37 [Homo sapiens]	High	Peak Found	#REF!	-0.514573	0.7	1	80000000	56000000
321	1	2	2	5	PGM2	NP_060760.2	PGM2 NP_060760.2 phosphoglucomutase-2 [Homo sapiens]	High	High	#REF!	-0.266515	0.7	2	83000000	69000000
242	1	1	1	2	PIR	NP_003653.1	PIR NP_003653.1 pirin [Homo sapiens]	Peak Found	High	#REF!	-0.544321	0.7	1	35000000	24000000
1796	4	1	1	5	RPL7L1	XP_005249083.1	RPL7L1 XP_005249083.1 PREDICTED: ribosomal protein L7-like 1 isoform X1 [Homo sapiens]	High	High	#REF!	-0.494765	0.7	1	31000000	22000000
1574	1	26	26	140	ATP5B	NP_001677.2	ATP5B NP_001677.2 ATP synthase subunit beta, mitochondrial precursor [Homo sapiens]	High	High	#REF!	-0.652077	0.69	45	2200000000	1400000000
2398	1	1	1	1	ATP5I	NP_009031.1	ATP5I NP_009031.1 ATP synthase subunit e, mitochondrial [Homo sapiens]	Peak Found	High	#REF!	-0.552541	0.69	1	220000000	150000000
597	1	2	2	4	CPSF2	XP_005267824.1	CPSF2 XP_005267824.1 PREDICTED: cleavage and polyadenylation specificity factor subunit 2 isoform X1 [Homo sapiens]	High	High	#REF!	-0.5025	0.69	1	17000000	12000000
493	4	20	20	43	CS	NP_004068.2	CS NP_004068.2 citrate synthase, mitochondrial precursor [Homo sapiens]	High	High	#REF!	-0.266515	0.69	20	830000000	690000000
1163	5	7	7	13	DUT	XP_005254268.1	DUT XP_005254268.1 PREDICTED: deoxyuridine 5'-triphosphate nucleotidohydrolase, mitochondrial isoform X1 [Homo sapiens]	High	High	#REF!	-0.621488	0.69	6	200000000	130000000
2319	1	13	13	23	GARS	NP_002038.2	GARS NP_002038.2 glycine--tRNA ligase precursor [Homo sapiens]	High	High	#REF!	-0.378512	0.69	7	260000000	200000000
1600	2	20	21	63	HNRNPL	NP_001524.2	HNRNPL NP_001524.2 heterogeneous nuclear ribonucleoprotein L isoform a [Homo sapiens]	High	High	#REF!	-0.584963	0.69	23	1500000000	1000000000
348	1	1	1	1	KRI1	NP_075384.3	KRI1 NP_075384.3 protein KRI1 homolog [Homo sapiens]	High	Peak Found	#REF!	-0.514573	0.69	1	140000000	98000000
253	4	3	6	6	PFKL	XP_005261192.1	PFKL XP_005261192.1 PREDICTED: 6-phosphofructokinase, liver type isoform X2 [Homo sapiens]	High	High	#REF!	-0.152003	0.69	4	110000000	99000000
38	23	2	5	29	RAB10	NP_057215.3	RAB10 NP_057215.3 ras-related protein Rab-10 [Homo sapiens]	High	High	#REF!	-0.415037	0.69	4	1000000000	750000000
930	1	1	1	2	REXO2	NP_056338.2	REXO2 NP_056338.2 oligoribonuclease, mitochondrial precursor [Homo sapiens]	High	Peak Found	#REF!	-0.530515	0.69	1	65000000	45000000
277	2	1	16	45	SLC25A6	NP_001627.2	SLC25A6 NP_001627.2 ADP/ATP translocase 3 [Homo sapiens]	High	High	#REF!	-0.616671	0.69	16	2300000000	1500000000
209	7	2	2	7	SURF4	NP_149351.1	SURF4 NP_149351.1 surfeit locus protein 4 isoform 1 [Homo sapiens]	High	High	#REF!	-0.658963	0.69	3	300000000	190000000
2049	1	6	6	8	ZFR	NP_057191.2	ZFR NP_057191.2 zinc finger RNA-binding protein [Homo sapiens]	High	High	#REF!	-0.760812	0.69	5	61000000	36000000
1107	5	5	5	6	BAZ1B	NP_115784.1	BAZ1B NP_115784.1 tyrosine-protein kinase BAZ1B [Homo sapiens]	High	High	#REF!	-0.917538	0.68	1	34000000	18000000
784	1	6	6	9	DDX27	NP_060365.7	DDX27 NP_060365.7 probable ATP-dependent RNA helicase DDX27 [Homo sapiens]	High	High	#REF!	-0.440573	0.68	6	57000000	42000000
2093	9	7	7	11	DYNC1I2	XP_005246421.1	DYNC1I2 XP_005246421.1 PREDICTED: cytoplasmic dynein 1 intermediate chain 2 isoform X2 [Homo sapiens]	High	High	#REF!	-0.40632	0.68	4	110000000	83000000
1538	10	3	3	6	GNPDA1	XP_005268405.1	GNPDA1 XP_005268405.1 PREDICTED: glucosamine-6-phosphate isomerase 1 isoform X1 [Homo sapiens]	High	High	#REF!	-0.661584	0.68	3	87000000	55000000
1947	2	3	3	4	KIAA0020	NP_055693.4	KIAA0020 NP_055693.4 pumilio domain-containing protein KIAA0020 [Homo sapiens]	High	High	#REF!	-1.16046	0.68	2	38000000	17000000
1191	1	1	1	1	MRPS21	NP_061870.1	MRPS21 NP_061870.1 28S ribosomal protein S21, mitochondrial [Homo sapiens]	High	Peak Found	#REF!	-0.584963	0.68	1	21000000	14000000
1074	2	3	3	3	PFDN1	NP_002613.2	PFDN1 NP_002613.2 prefoldin subunit 1 [Homo sapiens]	High	Peak Found	#REF!	-0.514573	0.68	3	110000000	77000000
225	2	2	2	3	PTPN1	NP_002818.1	PTPN1 NP_002818.1 tyrosine-protein phosphatase non-receptor type 1 isoform 1 [Homo sapiens]	High	Peak Found	#REF!	-0.567041	0.68	1	40000000	27000000
2305	1	2	2	5	SF3A2	NP_009096.2	SF3A2 NP_009096.2 splicing factor 3A subunit 2 [Homo sapiens]	High	High	#REF!	-0.621488	0.68	1	60000000	39000000
252	1	2	2	2	TMEM205	XP_005259959.1	TMEM205 XP_005259959.1 PREDICTED: transmembrane protein 205 isoform X5 [Homo sapiens]	High	Peak Found	#REF!	-0.605721	0.68	1	140000000	92000000
2501	7	17	17	26	TOP1	NP_003277.1	TOP1 NP_003277.1 DNA topoisomerase 1 [Homo sapiens]	High	High	#REF!	-0.485427	0.68	11	210000000	150000000
190	2	24	24	30	TPR	XP_005245528.1	TPR XP_005245528.1 PREDICTED: nucleoprotein TPR isoform X1 [Homo sapiens]	High	High	#REF!	-0.125531	0.68	16	120000000	110000000
1545	3	2	2	2	TRMT6	NP_057023.2	TRMT6 NP_057023.2 tRNA (adenine(58)-N(1))-methyltransferase non-catalytic subunit TRM6 isoform 1 [Homo sapiens]	High	High	#REF!	-0.548893	0.68	1	7900000	5400000
581	2	2	6	7	AP2A2	NP_001229766.1	AP2A2 NP_001229766.1 AP-2 complex subunit alpha-2 isoform 1 [Homo sapiens]	Not Found	Not Found	#REF!	0	0.67	2	62000000	62000000
1078	3	17	17	34	CANX	XP_005266054.1	CANX XP_005266054.1 PREDICTED: calnexin isoform X1 [Homo sapiens]	High	High	#REF!	-0.397335	0.67	18	540000000	410000000
2034	1	2	2	2	CHMP1A	NP_002759.2	CHMP1A NP_002759.2 charged multivesicular body protein 1a isoform 2 [Homo sapiens]	High	High	#REF!	-0.152003	0.67	1	40000000	36000000
830	5	5	6	9	CLIC4	NP_039234.1	CLIC4 NP_039234.1 chloride intracellular channel protein 4 [Homo sapiens]	High	High	#REF!	-1.05445	0.67	5	270000000	130000000
2195	2	8	8	15	EIF2S2	NP_003899.2	EIF2S2 NP_003899.2 eukaryotic translation initiation factor 2 subunit 2 [Homo sapiens]	High	High	#REF!	-0.523562	0.67	8	230000000	160000000
1146	2	34	45	109	EZR	NP_001104547.1	EZR NP_001104547.1 ezrin [Homo sapiens]	High	High	#REF!	-0.544321	0.67	54	1400000000	960000000
1998	1	6	6	14	GRPEL1	NP_079472.1	GRPEL1 NP_079472.1 grpE protein homolog 1, mitochondrial precursor [Homo sapiens]	High	High	#REF!	-0.392317	0.67	8	420000000	320000000
798	2	13	15	53	HNRNPAB	NP_004490.2	HNRNPAB NP_004490.2 heterogeneous nuclear ribonucleoprotein A/B isoform b [Homo sapiens]	High	High	#REF!	-0.192645	0.67	23	1600000000	1400000000
48	3	1	1	3	OSTC	NP_001254747.1	OSTC NP_001254747.1 oligosaccharyltransferase complex subunit OSTC isoform 3 [Homo sapiens]	High	High	#REF!	-0.547488	0.67	2	190000000	130000000
974	3	2	2	5	PEPD	NP_000276.2	PEPD NP_000276.2 xaa-Pro dipeptidase isoform 1 [Homo sapiens]	High	High	#REF!	-0.514573	0.67	2	120000000	84000000
986	1	2	2	3	PPP1R10	NP_002705.2	PPP1R10 NP_002705.2 serine/threonine-protein phosphatase 1 regulatory subunit 10 [Homo sapiens]	High	High	#REF!	-0.825971	0.67	1	3900000	2200000
957	1	1	1	2	PTPLB	NP_940684.1	PTPLB NP_940684.1 very-long-chain (3R)-3-hydroxyacyl-[acyl-carrier protein] dehydratase 2 [Homo sapiens]	High	High	#REF!	-0.610053	0.67	1	29000000	19000000
1423	1	5	5	7	SBDS	NP_057122.2	SBDS NP_057122.2 ribosome maturation protein SBDS [Homo sapiens]	High	High	#REF!	-0.736966	0.67	5	100000000	60000000
2403	6	1	1	1	SCAF4	NP_065757.1	SCAF4 NP_065757.1 splicing factor, arginine/serine-rich 15 isoform 1 [Homo sapiens]	Peak Found	High	#REF!	-0.569366	0.67	1	4600000	3100000
1722	5	6	6	7	TSFM	NP_005717.3	TSFM NP_005717.3 elongation factor Ts, mitochondrial isoform 2 precursor [Homo sapiens]	High	High	#REF!	-0.689071	0.67	4	79000000	49000000
660	7	5	5	5	CALD1	XP_005250666.1	CALD1 XP_005250666.1 PREDICTED: caldesmon isoform X1 [Homo sapiens]	High	High	#REF!	-0.163499	0.66	2	28000000	25000000
1252	13	4	4	4	DNM2	XP_005259860.1	DNM2 XP_005259860.1 PREDICTED: dynamin-2 isoform X1 [Homo sapiens]	High	High	#REF!	0.131245	0.66	2	21000000	23000000
935	1	85	85	126	DYNC1H1	NP_001367.2	DYNC1H1 NP_001367.2 cytoplasmic dynein 1 heavy chain 1 [Homo sapiens]	High	High	#REF!	-0.387023	0.66	53	340000000	260000000
2474	10	4	5	8	FXR1	XP_005247870.1	FXR1 XP_005247870.1 PREDICTED: fragile X mental retardation syndrome-related protein 1 isoform X1 [Homo sapiens]	High	High	#REF!	-0.584963	0.66	3	210000000	140000000
636	3	17	21	117	HNRNPA1	NP_002127.1	HNRNPA1 NP_002127.1 heterogeneous nuclear ribonucleoprotein A1 isoform a [Homo sapiens]	High	High	#REF!	-0.510962	0.66	42	5700000000	4000000000
1627	8	8	8	21	MYL12A	XP_005258134.1	MYL12A XP_005258134.1 PREDICTED: myosin regulatory light chain 12A isoform X2 [Homo sapiens]	High	High	#REF!	-0.514573	0.66	10	500000000	350000000
1876	10	1	2	2	STAU2	XP_005251266.1	STAU2 XP_005251266.1 PREDICTED: double-stranded RNA-binding protein Staufen homolog 2 isoform X2 [Homo sapiens]	High	Not Found	#REF!	0.23816	0.66	1	39000000	46000000
91	2	1	1	3	ATAD1	NP_116199.2	ATAD1 NP_116199.2 ATPase family AAA domain-containing protein 1 [Homo sapiens]	High	High	#REF!	-0.625604	0.65	1	54000000	35000000
2102	10	7	8	21	CDC42	XP_005246100.1	CDC42 XP_005246100.1 PREDICTED: cell division control protein 42 homolog isoform X1 [Homo sapiens]	High	High	#REF!	-0.415037	0.65	10	320000000	240000000
2298	3	3	3	3	DPP3	XP_005273763.1	DPP3 XP_005273763.1 PREDICTED: dipeptidyl peptidase 3 isoform X1 [Homo sapiens]	High	High	#REF!	-1.34465	0.65	1	16000000	6300000
2021	2	40	40	270	HSPD1	NP_002147.2	HSPD1 NP_002147.2 60 kDa heat shock protein, mitochondrial [Homo sapiens]	High	High	#REF!	-0.560715	0.65	80	5900000000	4000000000
2507	1	2	2	3	KCMF1	NP_064507.3	KCMF1 NP_064507.3 E3 ubiquitin-protein ligase KCMF1 [Homo sapiens]	High	High	#REF!	-0.622633	0.65	1	9700000	6300000
1489	8	8	8	13	KHDRBS1	NP_006550.1	KHDRBS1 NP_006550.1 KH domain-containing, RNA-binding, signal transduction-associated protein 1 isoform 1 [Homo sapiens]	High	High	#REF!	-0.540568	0.65	9	640000000	440000000
464	2	1	1	1	MED8	NP_443109.2	MED8 NP_443109.2 mediator of RNA polymerase II transcription subunit 8 isoform 3 [Homo sapiens]	High	Peak Found	#REF!	-0.633218	0.65	1	7600000	4900000
644	1	2	2	2	NRBP1	XP_005264331.1	NRBP1 XP_005264331.1 PREDICTED: nuclear receptor-binding protein isoform X1 [Homo sapiens]	High	High	#REF!	0	0.65	2	21000000	21000000
891	2	2	2	2	PAPSS1	NP_005434.4	PAPSS1 NP_005434.4 bifunctional 3'-phosphoadenosine 5'-phosphosulfate synthase 1 [Homo sapiens]	Peak Found	High	#REF!	-1.14136	0.65	1	15000000	6800000
151	3	2	2	3	PEA15	XP_005245619.1	PEA15 XP_005245619.1 PREDICTED: astrocytic phosphoprotein PEA-15 isoform X1 [Homo sapiens]	High	High	#REF!	0.263034	0.65	1	70000000	84000000
1278	3	6	6	11	RCC1	NP_001041659.1	RCC1 NP_001041659.1 regulator of chromosome condensation isoform a [Homo sapiens]	High	High	#REF!	-0.652077	0.65	6	220000000	140000000
2307	1	2	2	2	REEP5	NP_005660.4	REEP5 NP_005660.4 receptor expression-enhancing protein 5 [Homo sapiens]	Peak Found	High	#REF!	-0.687213	0.65	2	95000000	59000000
2189	5	14	14	32	RPN2	XP_005260548.1	RPN2 XP_005260548.1 PREDICTED: dolichyl-diphosphooligosaccharide--protein glycosyltransferase subunit 2 isoform X1 [Homo sapiens]	High	High	#REF!	-0.678072	0.65	13	480000000	300000000
1535	1	3	3	7	TIMM13	NP_036590.1	TIMM13 NP_036590.1 mitochondrial import inner membrane translocase subunit Tim13 [Homo sapiens]	High	High	#REF!	-0.584963	0.65	4	300000000	200000000
638	1	20	20	50	TUFM	NP_003312.3	TUFM NP_003312.3 elongation factor Tu, mitochondrial precursor [Homo sapiens]	High	High	#REF!	-0.567041	0.65	25	1200000000	810000000
39	3	2	2	2	UTP15	NP_115551.2	UTP15 NP_115551.2 U3 small nucleolar RNA-associated protein 15 homolog isoform 1 [Homo sapiens]	High	Peak Found	#REF!	-0.839535	0.65	2	34000000	19000000
33	3	2	2	2	YKT6	NP_006546.1	YKT6 NP_006546.1 synaptobrevin homolog YKT6 [Homo sapiens]	High	Peak Found	#REF!	-0.646363	0.65	1	36000000	23000000
1274	8	6	6	9	ACIN1	NP_055792.1	ACIN1 NP_055792.1 apoptotic chromatin condensation inducer in the nucleus isoform 1 [Homo sapiens]	High	High	#REF!	-0.152003	0.64	4	100000000	90000000
2074	6	11	11	18	ACTR3	NP_005712.1	ACTR3 NP_005712.1 actin-related protein 3 isoform 1 [Homo sapiens]	High	High	#REF!	-0.862496	0.64	9	200000000	110000000
1706	4	31	32	121	ATP5A1	XP_005258339.1	ATP5A1 XP_005258339.1 PREDICTED: ATP synthase subunit alpha, mitochondrial isoform X1 [Homo sapiens]	High	High	#REF!	-0.552541	0.64	43	2200000000	1500000000
59	2	4	4	5	CLTB	NP_001825.1	CLTB NP_001825.1 clathrin light chain B isoform a [Homo sapiens]	High	High	#REF!	-0.479168	0.64	3	92000000	66000000
546	9	10	10	13	DNM1L	NP_001265393.1	DNM1L NP_001265393.1 dynamin-1-like protein isoform 5 [Homo sapiens]	High	High	#REF!	-0.509674	0.64	8	84000000	59000000
637	1	2	2	2	EMD	NP_000108.1	EMD NP_000108.1 emerin [Homo sapiens]	High	Peak Found	#REF!	-0.591535	0.64	1	110000000	73000000
606	2	2	2	2	GCSH	NP_004474.2	GCSH NP_004474.2 glycine cleavage system H protein, mitochondrial precursor [Homo sapiens]	High	Peak Found	#REF!	-0.644905	0.64	1	86000000	55000000
682	3	3	3	7	HN1	NP_001002032.1	HN1 NP_001002032.1 hematological and neurological expressed 1 protein isoform 2 [Homo sapiens]	High	High	#REF!	-0.584963	0.64	4	150000000	100000000
112	5	36	57	331	HSP90AA1	NP_001017963.2	HSP90AA1 NP_001017963.2 heat shock protein HSP 90-alpha isoform 1 [Homo sapiens]	High	High	#REF!	-0.211504	0.64	105	11000000000	9500000000
525	25	15	15	19	MAP4	XP_005265191.1	MAP4 XP_005265191.1 PREDICTED: microtubule-associated protein 4 isoform X2 [Homo sapiens]	High	High	#REF!	-0.63743	0.64	10	140000000	90000000
31	2	1	1	1	PRKAR1A	NP_001263218.1	PRKAR1A NP_001263218.1 cAMP-dependent protein kinase type I-alpha regulatory subunit isoform a [Homo sapiens]	High	Peak Found	#REF!	-0.645335	0.64	1	61000000	39000000
75	2	3	3	3	RFC1	NP_001191676.1	RFC1 NP_001191676.1 replication factor C subunit 1 isoform 2 [Homo sapiens]	High	Peak Found	#REF!	-0.635589	0.64	1	8700000	5600000
196	4	2	2	3	SRSF11	XP_005271396.1	SRSF11 XP_005271396.1 PREDICTED: serine/arginine-rich splicing factor 11 isoform X2 [Homo sapiens]	High	High	#REF!	-0.710493	0.64	2	180000000	110000000
559	1	1	1	2	STT3B	NP_849193.1	STT3B NP_849193.1 dolichyl-diphosphooligosaccharide--protein glycosyltransferase subunit STT3B [Homo sapiens]	High	High	#REF!	-0.605721	0.64	1	14000000	9200000
1256	3	2	2	2	VRK1	XP_005268097.1	VRK1 XP_005268097.1 PREDICTED: serine/threonine-protein kinase VRK1 isoform X1 [Homo sapiens]	High	High	#REF!	0.219781	0.64	1	79000000	92000000
1655	4	3	3	4	ANXA11	XP_005269798.1	ANXA11 XP_005269798.1 PREDICTED: annexin A11 isoform X1 [Homo sapiens]	High	High	#REF!	-0.665581	0.63	2	46000000	29000000
1675	1	1	1	1	CLPX	NP_006651.2	CLPX NP_006651.2 ATP-dependent Clp protease ATP-binding subunit clpX-like, mitochondrial precursor [Homo sapiens]	High	Peak Found	#REF!	-0.621488	0.63	1	40000000	26000000
561	5	9	9	15	DBN1	XP_005265884.1	DBN1 XP_005265884.1 PREDICTED: drebrin isoform X1 [Homo sapiens]	High	High	#REF!	-0.547488	0.63	8	190000000	130000000
545	18	2	4	11	GNAI2	NP_002061.1	GNAI2 NP_002061.1 guanine nucleotide-binding protein G(i) subunit alpha-2 isoform 1 [Homo sapiens]	High	Not Found	#REF!	-0.306978	0.63	3	120000000	97000000
2128	13	3	5	13	GNAI3	NP_006487.1	GNAI3 NP_006487.1 guanine nucleotide-binding protein G(k) subunit alpha [Homo sapiens]	High	High	#REF!	-0.584963	0.63	5	120000000	80000000
717	20	3	4	12	GNAS	NP_536350.2	GNAS NP_536350.2 protein GNAS isoform XLas [Homo sapiens]	High	Peak Found	#REF!	-0.798366	0.63	5	120000000	69000000
1875	4	1	1	1	KAT2A	NP_066564.2	KAT2A NP_066564.2 histone acetyltransferase KAT2A [Homo sapiens]	High	Peak Found	#REF!	-0.765535	0.63	1	170000000	100000000
337	1	1	1	1	SCYL2	NP_060458.3	SCYL2 NP_060458.3 SCY1-like protein 2 [Homo sapiens]	High	Peak Found	#REF!	-0.630766	0.63	1	4800000	3100000
191	2	4	4	7	YARS2	NP_001035526.1	YARS2 NP_001035526.1 tyrosine--tRNA ligase, mitochondrial precursor [Homo sapiens]	High	High	#REF!	-0.924449	0.63	3	93000000	49000000
127	2	3	3	3	CTNNBL1	NP_110517.2	CTNNBL1 NP_110517.2 beta-catenin-like protein 1 isoform 1 [Homo sapiens]	Peak Found	High	#REF!	-1.54189	0.62	1	99000000	34000000
1084	3	3	3	3	SLFN11	NP_001098058.1	SLFN11 NP_001098058.1 schlafen family member 11 [Homo sapiens]	Not Found	High	#REF!	6.62936				4000000
1681	7	2	4	8	DDX50	NP_076950.1	DDX50 NP_076950.1 ATP-dependent RNA helicase DDX50 [Homo sapiens]	Not Found	High	#REF!	-1.18641	0.62	3	660000000	290000000
1289	2	2	2	2	DICER1	NP_803187.1	DICER1 NP_803187.1 endoribonuclease Dicer isoform 1 [Homo sapiens]	High	Peak Found	#REF!	-0.752907	0.62	2	9100000	5400000
144	2	33	35	92	HSP90B1	NP_003290.1	HSP90B1 NP_003290.1 endoplasmin precursor [Homo sapiens]	High	High	#REF!	0	0.62	38	2900000000	2900000000
1192	3	1	1	3	NDUFS2	XP_005245265.1	NDUFS2 XP_005245265.1 PREDICTED: NADH dehydrogenase [ubiquinone] iron-sulfur protein 2, mitochondrial isoform X1 [Homo sapiens]	High	High	#REF!	-0.710493	0.62	1	180000000	110000000
276	2	13	13	27	PSMC2	NP_002794.1	PSMC2 NP_002794.1 26S protease regulatory subunit 7 isoform 1 [Homo sapiens]	High	High	#REF!	-1	0.62	11	300000000	150000000
8	3	2	2	3	UGP2	XP_005264593.1	UGP2 XP_005264593.1 PREDICTED: UTP--glucose-1-phosphate uridylyltransferase isoform X1 [Homo sapiens]	High	High	#REF!	-0.678072	0.62	1	120000000	75000000
1907	1	8	8	18	ATP5O	NP_001688.1	ATP5O NP_001688.1 ATP synthase subunit O, mitochondrial precursor [Homo sapiens]	High	High	#REF!	-0.547488	0.61	8	380000000	260000000
436	4	6	6	9	CTTN	NP_005222.2	CTTN NP_005222.2 src substrate cortactin isoform a [Homo sapiens]	High	High	#REF!	-0.286304	0.61	4	100000000	82000000
1604	3	1	1	1	KIF3C	NP_002245.4	KIF3C NP_002245.4 kinesin-like protein KIF3C [Homo sapiens]	High	Peak Found	#REF!	-0.716207	0.61	1	690000000	420000000
218	15	3	4	4	MYO1B	XP_005246625.1	MYO1B XP_005246625.1 PREDICTED: unconventional myosin-Ib isoform X1 [Homo sapiens]	Peak Found	High	#REF!	-0.691878	0.61	1	63000000	39000000
414	3	2	2	3	NDUFA13	XP_005259982.1	NDUFA13 XP_005259982.1 PREDICTED: NADH dehydrogenase [ubiquinone] 1 alpha subcomplex subunit 13 isoform X1 [Homo sapiens]	High	Peak Found	#REF!	-0.447459	0.61	2	150000000	110000000
2058	4	20	20	35	NOLC1	NP_001271317.1	NOLC1 NP_001271317.1 nucleolar and coiled-body phosphoprotein 1 isoform 1 [Homo sapiens]	High	High	#REF!	-0.63743	0.61	21	560000000	360000000
90	3	1	1	2	UBE4B	XP_005263479.1	UBE4B XP_005263479.1 PREDICTED: ubiquitin conjugation factor E4 B isoform X1 [Homo sapiens]	High	High	#REF!	-0.716207	0.61	1	23000000	14000000
821	1	9	9	11	BRIX1	NP_060791.3	BRIX1 NP_060791.3 ribosome biogenesis protein BRX1 homolog [Homo sapiens]	High	High	#REF!	-0.556393	0.6	6	250000000	170000000
1120	1	4	5	11	CBX1	NP_006798.1	CBX1 NP_006798.1 chromobox protein homolog 1 [Homo sapiens]	High	High	#REF!	-0.571906	0.6	4	110000000	74000000
2426	1	4	4	6	COX6B1	NP_001854.1	COX6B1 NP_001854.1 cytochrome c oxidase subunit 6B1 [Homo sapiens]	High	Peak Found	#REF!	-0.881356	0.6	3	350000000	190000000
1829	2	6	6	8	EBNA1BP2	NP_001153408.1	EBNA1BP2 NP_001153408.1 probable rRNA-processing protein EBP2 isoform 1 [Homo sapiens]	High	High	#REF!	-0.866733	0.6	6	310000000	170000000
1329	5	25	25	361	GAPDH	NP_002037.2	GAPDH NP_002037.2 glyceraldehyde-3-phosphate dehydrogenase isoform 1 [Homo sapiens]	High	High	#REF!	-0.65355	0.6	79	14000000000	8900000000
2017	1	39	39	130	HSPA9	NP_004125.3	HSPA9 NP_004125.3 stress-70 protein, mitochondrial precursor [Homo sapiens]	High	High	#REF!	-0.678072	0.6	46	1600000000	1000000000
2447	3	22	22	33	IQGAP1	NP_003861.1	IQGAP1 NP_003861.1 ras GTPase-activating-like protein IQGAP1 [Homo sapiens]	High	High	#REF!	-1	0.6	14	340000000	170000000
2273	3	11	11	24	NAT10	NP_078938.2	NAT10 NP_078938.2 N-acetyltransferase 10 isoform a [Homo sapiens]	High	High	#REF!	-0.736966	0.6	9	140000000	84000000
709	4	1	1	1	NCF2	NP_000424.2	NCF2 NP_000424.2 neutrophil cytosol factor 2 isoform 1 [Homo sapiens]	Peak Found	High	#REF!	-0.758992	0.6	1	44000000	26000000
418	3	12	12	18	PSAT1	NP_478059.1	PSAT1 NP_478059.1 phosphoserine aminotransferase isoform 1 [Homo sapiens]	High	High	#REF!	-0.736966	0.6	8	200000000	120000000
1527	5	10	10	18	RAB11B	NP_004209.2	RAB11B NP_004209.2 ras-related protein Rab-11B [Homo sapiens]	High	High	#REF!	-0.693897	0.6	10	550000000	340000000
2004	1	2	4	6	RPL36AL	NP_000992.1	RPL36AL NP_000992.1 60S ribosomal protein L36a-like [Homo sapiens]	High	Peak Found	#REF!	0.366782	0.6	2	380000000	490000000
1639	3	9	9	12	RRP12	NP_055994.2	RRP12 NP_055994.2 RRP12-like protein isoform 1 [Homo sapiens]	High	High	#REF!	-0.82103	0.6	7	53000000	30000000
2469	2	15	15	38	STOML2	NP_038470.1	STOML2 NP_038470.1 stomatin-like protein 2, mitochondrial [Homo sapiens]	High	High	#REF!	-0.669851	0.6	15	350000000	220000000
152	1	1	1	1	TMEM11	NP_003867.1	TMEM11 NP_003867.1 transmembrane protein 11, mitochondrial [Homo sapiens]	High	Peak Found	#REF!	-0.736966	0.6	1	25000000	15000000
1412	1	1	1	1	CYB5B	NP_085056.2	CYB5B NP_085056.2 cytochrome b5 type B [Homo sapiens]	High	Peak Found	#REF!	-0.736966	0.59	1	140000000	84000000
244	2	10	10	15	GTPBP4	NP_036473.2	GTPBP4 NP_036473.2 nucleolar GTP-binding protein 1 [Homo sapiens]	High	High	#REF!	-0.736966	0.59	6	200000000	120000000
2243	3	1	1	2	KIF18B	NP_001252506.1	KIF18B NP_001252506.1 kinesin-like protein KIF18B isoform 1 [Homo sapiens]	High	High	#REF!	-0.736966	0.59	1	7500000	4500000
941	5	20	20	98	MDH2	NP_005909.2	MDH2 NP_005909.2 malate dehydrogenase, mitochondrial isoform 1 precursor [Homo sapiens]	High	High	#REF!	-0.722466	0.59	33	3300000000	2000000000
1718	6	5	8	10	PFKP	XP_005252522.1	PFKP XP_005252522.1 PREDICTED: 6-phosphofructokinase type C isoform X1 [Homo sapiens]	High	High	#REF!	-0.152003	0.59	6	400000000	360000000
905	1	1	1	1	TMED5	NP_057124.3	TMED5 NP_057124.3 transmembrane emp24 domain-containing protein 5 isoform 1 precursor [Homo sapiens]	High	Peak Found	#REF!	-0.752072	0.59	1	32000000	19000000
656	1	3	3	5	TOMM22	NP_064628.1	TOMM22 NP_064628.1 mitochondrial import receptor subunit TOM22 homolog [Homo sapiens]	High	High	#REF!	-1.07039	0.59	2	210000000	100000000
2286	2	1	1	1	AKT1S1	NP_115751.3	AKT1S1 NP_115751.3 proline-rich AKT1 substrate 1 isoform a [Homo sapiens]	Peak Found	High	#REF!	-0.761213	0.58	1	10000000	5900000
161	7	9	9	40	CALM2	XP_005264633.1	CALM2 XP_005264633.1 PREDICTED: calmodulin isoform X1 [Homo sapiens]	High	High	#REF!	-0.710493	0.58	17	3600000000	2200000000
2229	7	1	1	1	CLUH	XP_005256622.1	CLUH XP_005256622.1 PREDICTED: clustered mitochondria protein homolog isoform X1 [Homo sapiens]	High	Peak Found	#REF!	-0.782409	0.58	1	43000000	25000000
1045	2	7	7	9	DKC1	NP_001354.1	DKC1 NP_001354.1 H/ACA ribonucleoprotein complex subunit 4 isoform 1 [Homo sapiens]	High	High	#REF!	-1.19794	0.58	3	78000000	34000000
2316	5	2	2	2	SLIT2	XP_005248268.1	SLIT2 XP_005248268.1 PREDICTED: slit homolog 2 protein isoform X1 [Homo sapiens]	Not Found	High	#REF!	6.62936				21000000
1503	11	5	5	7	MMS19	XP_005270087.1	MMS19 XP_005270087.1 PREDICTED: MMS19 nucleotide excision repair protein homolog isoform X1 [Homo sapiens]	High	High	#REF!	-0.561879	0.58	4	31000000	21000000
2224	3	5	5	7	MTHFD2	NP_006627.2	MTHFD2 NP_006627.2 bifunctional methylenetetrahydrofolate dehydrogenase/cyclohydrolase, mitochondrial precursor [Homo sapiens]	High	High	#REF!	-0.925038	0.58	3	150000000	79000000
893	6	32	32	89	P4HB	NP_000909.2	P4HB NP_000909.2 protein disulfide-isomerase precursor [Homo sapiens]	High	High	#REF!	-0.457473	0.58	44	920000000	670000000
1457	3	26	26	63	PDIA3	NP_005304.3	PDIA3 NP_005304.3 protein disulfide-isomerase A3 precursor [Homo sapiens]	High	High	#REF!	-0.51245	0.58	26	970000000	680000000
1593	22	1	1	2	PICALM	XP_005274379.1	PICALM XP_005274379.1 PREDICTED: phosphatidylinositol-binding clathrin assembly protein isoform X1 [Homo sapiens]	High	High	#REF!	-0.790547	0.58	1	64000000	37000000
629	20	5	6	25	RAB14	NP_057406.2	RAB14 NP_057406.2 ras-related protein Rab-14 [Homo sapiens]	High	High	#REF!	-0.540568	0.58	6	640000000	440000000
1298	1	9	9	15	RBM25	NP_067062.1	RBM25 NP_067062.1 RNA-binding protein 25 [Homo sapiens]	High	High	#REF!	-0.621488	0.58	6	140000000	91000000
779	5	5	18	41	RDX	NP_001247421.1	RDX NP_001247421.1 radixin isoform 1 [Homo sapiens]	High	High	#REF!	-0.70044	0.58	19	1300000000	800000000
333	4	5	7	22	YBX3	NP_003642.3	YBX3 NP_003642.3 Y-box-binding protein 3 isoform a [Homo sapiens]	High	High	#REF!	-0.716207	0.58	6	230000000	140000000
2456	2	4	4	9	ZMPSTE24	NP_005848.2	ZMPSTE24 NP_005848.2 CAAX prenyl protease 1 homolog [Homo sapiens]	High	High	#REF!	-1	0.58	2	34000000	17000000
1741	2	9	9	17	ATP5C1	NP_001001973.1	ATP5C1 NP_001001973.1 ATP synthase subunit gamma, mitochondrial isoform L (liver) precursor [Homo sapiens]	High	High	#REF!	-0.956931	0.57	10	330000000	170000000
2498	1	7	7	17	CYCS	NP_061820.1	CYCS NP_061820.1 cytochrome c [Homo sapiens]	High	High	#REF!	-0.831877	0.57	8	890000000	500000000
36	1	1	1	2	DNAJB11	NP_057390.1	DNAJB11 NP_057390.1 dnaJ homolog subfamily B member 11 precursor [Homo sapiens]	High	High	#REF!	-0.76184	0.57	1	39000000	23000000
1809	3	9	9	11	HADHB	NP_000174.1	HADHB NP_000174.1 trifunctional enzyme subunit beta, mitochondrial isoform 1 precursor [Homo sapiens]	High	High	#REF!	-0.954196	0.57	7	310000000	160000000
1443	1	21	26	41	LMNB2	NP_116126.3	LMNB2 NP_116126.3 lamin-B2 [Homo sapiens]	High	High	#REF!	-0.698619	0.57	21	990000000	610000000
1452	1	11	11	71	PFN1	NP_005013.1	PFN1 NP_005013.1 profilin-1 [Homo sapiens]	High	High	#REF!	-0.830075	0.57	23	4800000000	2700000000
580	13	5	5	5	TXNRD1	NP_001087240.1	TXNRD1 NP_001087240.1 thioredoxin reductase 1, cytoplasmic isoform 3 [Homo sapiens]	High	Peak Found	#REF!	-0.161751	0.57	2	66000000	59000000
317	2	6	6	9	WARS	XP_005268101.1	WARS XP_005268101.1 PREDICTED: tryptophan--tRNA ligase, cytoplasmic isoform X3 [Homo sapiens]	High	High	#REF!	-0.678072	0.57	5	320000000	200000000
1317	3	9	11	41	YBX1	NP_004550.2	YBX1 NP_004550.2 nuclease-sensitive element-binding protein 1 [Homo sapiens]	High	High	#REF!	-0.326228	0.57	13	840000000	670000000
1501	4	2	2	4	ZC3H18	XP_005256338.1	ZC3H18 XP_005256338.1 PREDICTED: zinc finger CCCH domain-containing protein 18 isoform X1 [Homo sapiens]	High	High	#REF!	-0.378512	0.57	1	26000000	20000000
1121	2	3	3	8	ATP5J	NP_001003701.1	ATP5J NP_001003701.1 ATP synthase-coupling factor 6, mitochondrial isoform b precursor [Homo sapiens]	High	High	#REF!	-0.57586	0.56	4	79000000	53000000
2186	1	1	1	3	ATP6	YP_003024031.1	ATP6 YP_003024031.1 ATP synthase F0 subunit 6 (mitochondrion) [Homo sapiens]	High	High	#REF!	-1.83872	0.56	1	93000000	26000000
513	20	4	4	4	BAG6	XP_005249451.1	BAG6 XP_005249451.1 PREDICTED: large proline-rich protein BAG6 isoform X2 [Homo sapiens]	High	Peak Found	#REF!	-0.695145	0.56	1	34000000	21000000
990	2	7	7	16	DDOST	NP_005207.2	DDOST NP_005207.2 dolichyl-diphosphooligosaccharide--protein glycosyltransferase 48 kDa subunit precursor [Homo sapiens]	High	High	#REF!	-0.667425	0.56	7	270000000	170000000
577	3	3	3	3	EIF3J	NP_003749.2	EIF3J NP_003749.2 eukaryotic translation initiation factor 3 subunit J isoform 1 [Homo sapiens]	High	High	#REF!	-0.338416	0.56	2	110000000	87000000
2492	2	2	2	4	GGCT	NP_076956.1	GGCT NP_076956.1 gamma-glutamylcyclotransferase isoform 1 [Homo sapiens]	High	High	#REF!	-1.44931	0.56	1	71000000	26000000
1308	3	23	23	44	HADHA	NP_000173.2	HADHA NP_000173.2 trifunctional enzyme subunit alpha, mitochondrial precursor [Homo sapiens]	High	High	#REF!	-0.754888	0.56	23	270000000	160000000
2252	2	1	1	2	MRPS18B	NP_054765.1	MRPS18B NP_054765.1 28S ribosomal protein S18b, mitochondrial [Homo sapiens]	High	High	#REF!	-0.823122	0.56	1	69000000	39000000
1385	3	2	2	4	NUP107	NP_065134.1	NUP107 NP_065134.1 nuclear pore complex protein Nup107 [Homo sapiens]	High	High	#REF!	-0.859822	0.56	2	49000000	27000000
914	6	5	5	5	SERPINB6	XP_005249238.1	SERPINB6 XP_005249238.1 PREDICTED: serpin B6 isoform X1 [Homo sapiens]	High	Peak Found	#REF!	-0.628031	0.56	1	17000000	11000000
1789	1	2	2	5	SF3B4	NP_005841.1	SF3B4 NP_005841.1 splicing factor 3B subunit 4 [Homo sapiens]	High	High	#REF!	-0.819428	0.56	2	150000000	85000000
945	2	5	17	52	SLC25A5	NP_001143.2	SLC25A5 NP_001143.2 ADP/ATP translocase 2 [Homo sapiens]	High	High	#REF!	-0.616671	0.56	20	2300000000	1500000000
967	5	1	1	1	UQCC	XP_005260497.1	UQCC XP_005260497.1 PREDICTED: ubiquinol-cytochrome c reductase complex chaperone CBP3 homolog isoform X1 [Homo sapiens]	High	Peak Found	#REF!	-0.796467	0.56	1	33000000	19000000
100	3	7	7	11	USP14	NP_005142.1	USP14 NP_005142.1 ubiquitin carboxyl-terminal hydrolase 14 isoform a [Homo sapiens]	High	High	#REF!	-1.29698	0.56	3	86000000	35000000
2206	17	11	24	471	ACTG1	NP_001186883.1	ACTG1 NP_001186883.1 actin, cytoplasmic 2 [Homo sapiens]	High	High	#REF!	-0.807355	0.55	77	28000000000	16000000000
496	4	2	2	2	CUL3	NP_001244127.1	CUL3 NP_001244127.1 cullin-3 isoform 3 [Homo sapiens]	Peak Found	High	#REF!	-0.758992	0.55	1	22000000	13000000
88	4	2	2	3	FKBP8	XP_005259898.1	FKBP8 XP_005259898.1 PREDICTED: peptidyl-prolyl cis-trans isomerase FKBP8 isoform X1 [Homo sapiens]	High	High	#REF!	0	0.55	1	13000000	13000000
73	1	3	3	3	GAR1	NP_127460.1	GAR1 NP_127460.1 H/ACA ribonucleoprotein complex subunit 1 [Homo sapiens]	High	High	#REF!	-1.22239	0.55	2	140000000	60000000
2064	2	110	110	220	PRKDC	NP_008835.5	PRKDC NP_008835.5 DNA-dependent protein kinase catalytic subunit isoform 1 [Homo sapiens]	High	High	#REF!	-0.819428	0.55	101	600000000	340000000
534	1	5	5	6	TIMM44	NP_006342.2	TIMM44 NP_006342.2 mitochondrial import inner membrane translocase subunit TIM44 [Homo sapiens]	High	Peak Found	#REF!	-0.192645	0.55	3	160000000	140000000
2399	1	5	5	6	TRIM25	NP_005073.2	TRIM25 NP_005073.2 E3 ubiquitin/ISG15 ligase TRIM25 [Homo sapiens]	High	High	#REF!	-1.4634	0.55	2	91000000	33000000
1692	1	2	2	2	TTC1	NP_003305.1	TTC1 NP_003305.1 tetratricopeptide repeat protein 1 [Homo sapiens]	High	Peak Found	#REF!	-1	0.55	2	44000000	22000000
1374	3	8	9	15	TXNDC5	NP_110437.2	TXNDC5 NP_110437.2 thioredoxin domain-containing protein 5 isoform 1 precursor [Homo sapiens]	High	High	#REF!	-0.549339	0.55	6	600000000	410000000
1069	2	6	6	12	ATP5H	NP_006347.1	ATP5H NP_006347.1 ATP synthase subunit d, mitochondrial isoform a [Homo sapiens]	High	High	#REF!	-0.5025	0.54	5	340000000	240000000
310	2	2	11	26	CAP1	NP_001099000.1	CAP1 NP_001099000.1 adenylyl cyclase-associated protein 1 [Homo sapiens]	High	High	#REF!	-0.906891	0.54	11	450000000	240000000
1582	4	1	7	7	CAST	NP_001177371.1	CAST NP_001177371.1 calpastatin isoform m [Homo sapiens]	High	Peak Found	#REF!	-0.807355	0.54	4	56000000	32000000
1353	3	36	39	143	HSPA5	NP_005338.1	HSPA5 NP_005338.1 78 kDa glucose-regulated protein precursor [Homo sapiens]	High	High	#REF!	1.54432	0.54	57	4800000000	14000000000
261	4	15	15	21	KARS	NP_001123561.1	KARS NP_001123561.1 lysine--tRNA ligase isoform 1 [Homo sapiens]	High	High	#REF!	-0.788496	0.54	12	380000000	220000000
1096	2	15	15	36	RSL1D1	NP_056474.2	RSL1D1 NP_056474.2 ribosomal L1 domain-containing protein 1 [Homo sapiens]	High	High	#REF!	-0.563901	0.54	17	340000000	230000000
729	2	1	1	1	SLC25A1	NP_001243463.1	SLC25A1 NP_001243463.1 tricarboxylate transport protein, mitochondrial isoform b [Homo sapiens]	High	Peak Found	#REF!	-0.895663	0.54	1	16000000	8600000
1175	8	20	27	75	SYNCRIP	XP_005248694.1	SYNCRIP XP_005248694.1 PREDICTED: heterogeneous nuclear ribonucleoprotein Q isoform X3 [Homo sapiens]	High	High	#REF!	-0.590124	0.54	32	1400000000	930000000
2429	1	7	7	13	ARPC2	NP_690601.1	ARPC2 NP_690601.1 actin-related protein 2/3 complex subunit 2 [Homo sapiens]	High	High	#REF!	-0.736966	0.53	3	200000000	120000000
216	7	27	29	87	DDX21	NP_004719.2	DDX21 NP_004719.2 nucleolar RNA helicase 2 isoform 1 [Homo sapiens]	High	High	#REF!	-0.756074	0.53	33	760000000	450000000
2036	3	4	4	5	HINT2	NP_115982.1	HINT2 NP_115982.1 histidine triad nucleotide-binding protein 2, mitochondrial precursor [Homo sapiens]	High	High	#REF!	-0.952694	0.53	4	120000000	62000000
676	3	4	4	5	HMOX2	NP_001273196.1	HMOX2 NP_001273196.1 heme oxygenase 2 isoform a [Homo sapiens]	High	High	#REF!	-1.29698	0.53	3	86000000	35000000
368	3	2	2	4	NOL10	NP_079170.2	NOL10 NP_079170.2 nucleolar protein 10 isoform 1 [Homo sapiens]	High	High	#REF!	-0.906891	0.53	1	45000000	24000000
1295	2	9	9	12	PRPF6	NP_036601.2	PRPF6 NP_036601.2 pre-mRNA-processing factor 6 [Homo sapiens]	High	High	#REF!	-0.777608	0.53	7	48000000	28000000
2012	3	2	2	2	SUCLA2	NP_003841.1	SUCLA2 NP_003841.1 succinyl-CoA ligase [ADP-forming] subunit beta, mitochondrial precursor [Homo sapiens]	High	Peak Found	#REF!	-1.10893	0.53	2	110000000	51000000
2380	15	1	2	7	URB1	NP_055640.2	URB1 NP_055640.2 nucleolar pre-ribosomal-associated protein 1 [Homo sapiens]	High	Peak Found	#REF!	0.0339473	0.53	1	42000000	43000000
2182	6	5	16	134	ACTC1	NP_005150.1	ACTC1 NP_005150.1 actin, alpha cardiac muscle 1 proprotein [Homo sapiens]	High	High	#REF!	-0.691878	0.52	34	21000000000	13000000000
754	1	1	10	20	CAP1	XP_005270430.1	CAP1 XP_005270430.1 PREDICTED: adenylyl cyclase-associated protein 1 isoform X7 [Homo sapiens]	High	Not Found	#REF!	-0.817136	0.52	8	370000000	210000000
849	2	1	7	7	CAST	NP_001035905.1	CAST NP_001035905.1 calpastatin isoform f [Homo sapiens]	High	Peak Found	#REF!	-0.906891	0.52	4	60000000	32000000
1359	1	2	2	2	DAD1	NP_001335.1	DAD1 NP_001335.1 dolichyl-diphosphooligosaccharide--protein glycosyltransferase subunit DAD1 [Homo sapiens]	High	Peak Found	#REF!	0	0.52	1	120000000	120000000
885	6	4	4	6	LYPLA1	NP_006321.1	LYPLA1 NP_006321.1 acyl-protein thioesterase 1 isoform 1 [Homo sapiens]	High	Peak Found	#REF!	-0.347923	0.52	2	42000000	33000000
933	5	3	3	4	MRRF	XP_005252359.1	MRRF XP_005252359.1 PREDICTED: ribosome-recycling factor, mitochondrial isoform X1 [Homo sapiens]	High	High	#REF!	-1.16665	0.52	2	110000000	49000000
2473	2	1	1	1	NXF1	XP_005273769.1	NXF1 XP_005273769.1 PREDICTED: nuclear RNA export factor 1 isoform X1 [Homo sapiens]	Peak Found	High	#REF!	-0.973033	0.52	1	53000000	27000000
1720	3	8	8	11	PES1	NP_055118.1	PES1 NP_055118.1 pescadillo homolog isoform 1 [Homo sapiens]	High	High	#REF!	-0.852443	0.52	6	130000000	72000000
2490	2	2	2	2	RARS2	NP_064716.2	RARS2 NP_064716.2 probable arginine--tRNA ligase, mitochondrial precursor [Homo sapiens]	High	Peak Found	#REF!	-0.888969	0.52	2	15000000	8100000
52	1	2	2	3	TIMM8B	NP_036591.2	TIMM8B NP_036591.2 mitochondrial import inner membrane translocase subunit Tim8 B [Homo sapiens]	High	High	#REF!	-0.862496	0.52	2	140000000	77000000
1701	8	16	27	63	TPM3	NP_705935.1	TPM3 NP_705935.1 tropomyosin alpha-3 chain isoform 2 [Homo sapiens]	High	High	#REF!	-1.1964	0.52	32	2200000000	960000000
132	2	7	7	8	AGPS	NP_003650.1	AGPS NP_003650.1 alkyldihydroxyacetonephosphate synthase, peroxisomal precursor [Homo sapiens]	High	High	#REF!	-0.500898	0.51	5	75000000	53000000
2015	1	10	10	11	FH	NP_000134.2	FH NP_000134.2 fumarate hydratase, mitochondrial [Homo sapiens]	High	High	#REF!	-1.61143	0.51	3	110000000	36000000
1403	4	2	2	2	IDH3B	XP_005260773.1	IDH3B XP_005260773.1 PREDICTED: isocitrate dehydrogenase [NAD] subunit beta, mitochondrial isoform X1 [Homo sapiens]	High	Peak Found	#REF!	-0.943416	0.51	1	25000000	13000000
2347	10	5	6	8	KRT9	NP_000217.2	KRT9 NP_000217.2 keratin, type I cytoskeletal 9 [Homo sapiens]	High	High	#REF!	-0.715271	0.51	4	110000000	67000000
2418	1	4	4	6	LMAN2	NP_006807.1	LMAN2 NP_006807.1 vesicular integral-membrane protein VIP36 precursor [Homo sapiens]	High	High	#REF!	-0.862496	0.51	4	80000000	44000000
900	2	21	21	61	PHB2	NP_001138303.1	PHB2 NP_001138303.1 prohibitin-2 isoform 1 [Homo sapiens]	High	High	#REF!	-0.853779	0.51	28	1500000000	830000000
1703	3	14	14	36	PRKCSH	XP_005260044.1	PRKCSH XP_005260044.1 PREDICTED: glucosidase 2 subunit beta isoform X1 [Homo sapiens]	High	High	#REF!	-0.856636	0.51	17	670000000	370000000
1974	4	4	4	6	RBM42	NP_077297.2	RBM42 NP_077297.2 RNA-binding protein 42 [Homo sapiens]	High	High	#REF!	-0.544321	0.51	2	35000000	24000000
2203	1	9	9	13	RECQL	XP_005253518.1	RECQL XP_005253518.1 PREDICTED: ATP-dependent DNA helicase Q1 isoform X1 [Homo sapiens]	High	High	#REF!	-1.42381	0.51	5	110000000	41000000
2198	6	4	4	6	TCEA1	NP_006747.1	TCEA1 NP_006747.1 transcription elongation factor A protein 1 isoform 1 [Homo sapiens]	High	High	#REF!	-0.520832	0.51	1	33000000	23000000
1204	1	5	5	10	DDRGK1	NP_076424.1	DDRGK1 NP_076424.1 DDRGK domain-containing protein 1 precursor [Homo sapiens]	High	High	#REF!	-0.716207	0.5	5	69000000	42000000
2068	1	2	2	3	NDUFB3	NP_001244031.1	NDUFB3 NP_001244031.1 NADH dehydrogenase [ubiquinone] 1 beta subcomplex subunit 3 [Homo sapiens]	High	High	#REF!	-1.77444	0.5	1	65000000	19000000
772	3	2	2	3	NDUFS7	XP_005259612.1	NDUFS7 XP_005259612.1 PREDICTED: NADH dehydrogenase [ubiquinone] iron-sulfur protein 7, mitochondrial isoform X1 [Homo sapiens]	High	High	#REF!	-0.747234	0.5	2	94000000	56000000
1394	6	1	1	2	NT5C2	XP_005269691.1	NT5C2 XP_005269691.1 PREDICTED: cytosolic purine 5'-nucleotidase isoform X3 [Homo sapiens]	High	High	#REF!	-0.943416	0.5	1	100000000	52000000
668	5	3	3	3	PDHA1	NP_001166925.1	PDHA1 NP_001166925.1 pyruvate dehydrogenase E1 component subunit alpha, somatic form, mitochondrial isoform 2 precursor [Homo sapiens]	Peak Found	High	#REF!	-1.02425	0.5	2	120000000	59000000
807	2	1	1	1	PLCB3	NP_000923.1	PLCB3 NP_000923.1 1-phosphatidylinositol 4,5-bisphosphate phosphodiesterase beta-3 isoform 1 [Homo sapiens]	Peak Found	High	#REF!	-0.98388	0.5	1	8900000	4500000
2082	1	1	1	1	POP1	NP_001139332.1	POP1 NP_001139332.1 ribonucleases P/MRP protein subunit POP1 [Homo sapiens]	High	Peak Found	#REF!	-1	0.5	1	12000000	6000000
703	1	1	1	1	RFC4	NP_853551.1	RFC4 NP_853551.1 replication factor C subunit 4 [Homo sapiens]	Peak Found	High	#REF!	-0.984893	0.5	1	95000000	48000000
2244	2	2	2	2	RHEB	NP_005605.1	RHEB NP_005605.1 GTP-binding protein Rheb [Homo sapiens]	High	Peak Found	#REF!	-0.415037	0.5	1	20000000	15000000
488	3	1	1	1	RNMT	XP_005258218.1	RNMT XP_005258218.1 PREDICTED: mRNA cap guanine-N7 methyltransferase isoform X2 [Homo sapiens]	High	Peak Found	#REF!	-1.03103	0.5	1	47000000	23000000
1476	2	2	2	3	TYMS	NP_001062.1	TYMS NP_001062.1 thymidylate synthase [Homo sapiens]	High	High	#REF!	-0.954196	0.5	2	31000000	16000000
2181	1	7	7	10	NDUFA9	NP_004993.1	NDUFA9 NP_004993.1 NADH dehydrogenase [ubiquinone] 1 alpha subcomplex subunit 9, mitochondrial precursor [Homo sapiens]	High	High	#REF!	-1.37346	0.49	3	57000000	22000000
1911	7	20	20	99	NPM1	NP_002511.1	NPM1 NP_002511.1 nucleophosmin isoform 1 [Homo sapiens]	High	High	#REF!	-0.956279	0.49	32	13000000000	6700000000
2488	1	4	4	5	NSDHL	NP_057006.1	NSDHL NP_057006.1 sterol-4-alpha-carboxylate 3-dehydrogenase, decarboxylating [Homo sapiens]	High	High	#REF!	-0.810966	0.49	4	100000000	57000000
2088	1	3	3	4	PDAP1	NP_055706.1	PDAP1 NP_055706.1 28 kDa heat- and acid-stable phosphoprotein [Homo sapiens]	High	High	#REF!	-0.929611	0.49	2	80000000	42000000
1	1	3	3	3	TXNDC12	NP_056997.1	TXNDC12 NP_056997.1 thioredoxin domain-containing protein 12 precursor [Homo sapiens]	High	High	#REF!	-1.46133	0.49	3	190000000	69000000
955	1	1	1	1	UTP18	NP_057085.2	UTP18 NP_057085.2 U3 small nucleolar RNA-associated protein 18 homolog [Homo sapiens]	High	Peak Found	#REF!	-1.0307	0.49	1	19000000	9300000
315	8	42	42	128	VCP	NP_009057.1	VCP NP_009057.1 transitional endoplasmic reticulum ATPase [Homo sapiens]	High	High	#REF!	-0.736966	0.49	46	2000000000	1200000000
159	3	19	19	30	AKAP12	XP_005267290.1	AKAP12 XP_005267290.1 PREDICTED: A-kinase anchor protein 12 isoform X1 [Homo sapiens]	High	High	#REF!	-0.932886	0.48	10	210000000	110000000
231	5	1	1	1	ATP5G2	NP_005167.2	ATP5G2 NP_005167.2 ATP synthase F(0) complex subunit C2, mitochondrial isoform b precursor [Homo sapiens]	High	Peak Found	#REF!	-1.10692	0.48	1	280000000	130000000
1249	1	2	2	6	C19orf10	NP_061980.1	C19orf10 NP_061980.1 UPF0556 protein C19orf10 precursor [Homo sapiens]	High	High	#REF!	-1.06413	0.48	2	460000000	220000000
154	4	6	6	7	CAPNS1	XP_005259353.1	CAPNS1 XP_005259353.1 PREDICTED: calpain small subunit 1 isoform X2 [Homo sapiens]	High	High	#REF!	-1.23447	0.48	3	120000000	51000000
178	5	3	5	13	IGF2BP2	NP_006539.3	IGF2BP2 NP_006539.3 insulin-like growth factor 2 mRNA-binding protein 2 isoform a [Homo sapiens]	High	High	#REF!	-0.494765	0.48	2	310000000	220000000
926	3	9	9	11	LETM1	NP_036450.1	LETM1 NP_036450.1 LETM1 and EF-hand domain-containing protein 1, mitochondrial precursor [Homo sapiens]	High	High	#REF!	-0.777608	0.48	7	120000000	70000000
1935	1	15	15	26	NOP56	NP_006383.2	NOP56 NP_006383.2 nucleolar protein 56 [Homo sapiens]	High	High	#REF!	-0.959358	0.48	15	350000000	180000000
319	1	12	12	25	NOP58	NP_057018.1	NOP58 NP_057018.1 nucleolar protein 58 [Homo sapiens]	High	High	#REF!	-1	0.48	12	480000000	240000000
1705	1	1	1	1	PLOD3	NP_001075.1	PLOD3 NP_001075.1 procollagen-lysine,2-oxoglutarate 5-dioxygenase 3 precursor [Homo sapiens]	High	Peak Found	#REF!	-1.05889	0.48	1	25000000	12000000
433	3	23	23	47	PSMD2	NP_002799.3	PSMD2 NP_002799.3 26S proteasome non-ATPase regulatory subunit 2 isoform 1 [Homo sapiens]	High	High	#REF!	-0.963474	0.48	22	390000000	200000000
1236	11	12	12	30	RAB7A	NP_004628.4	RAB7A NP_004628.4 ras-related protein Rab-7a [Homo sapiens]	High	High	#REF!	-0.943416	0.48	14	500000000	260000000
854	2	1	1	1	STX5	NP_003155.2	STX5 NP_003155.2 syntaxin-5 isoform 1 [Homo sapiens]	High	Peak Found	#REF!	-1.06228	0.48	1	7100000	3400000
1122	1	2	2	4	TMOD3	NP_055362.1	TMOD3 NP_055362.1 tropomodulin-3 [Homo sapiens]	High	High	#REF!	-1.06817	0.48	1	65000000	31000000
654	4	1	1	2	TRA2A	NP_037425.1	TRA2A NP_037425.1 transformer-2 protein homolog alpha isoform 1 [Homo sapiens]	High	Peak Found	#REF!	-1.06559	0.48	1	90000000	43000000
1759	2	4	4	4	WBP11	NP_057396.1	WBP11 NP_057396.1 WW domain-binding protein 11 [Homo sapiens]	High	Peak Found	#REF!	-0.713696	0.48	1	41000000	25000000
589	2	6	6	10	EMG1	NP_006322.4	EMG1 NP_006322.4 ribosomal RNA small subunit methyltransferase NEP1 [Homo sapiens]	High	High	#REF!	-1.58496	0.47	5	330000000	110000000
150	2	4	4	5	MRPL28	XP_005255097.1	MRPL28 XP_005255097.1 PREDICTED: 39S ribosomal protein L28, mitochondrial isoform X1 [Homo sapiens]	High	High	#REF!	-0.921997	0.47	4	36000000	19000000
805	1	6	6	11	MRTO4	NP_057267.2	MRTO4 NP_057267.2 mRNA turnover protein 4 homolog [Homo sapiens]	High	High	#REF!	-0.938599	0.47	4	230000000	120000000
2010	17	13	13	15	MTHFD1L	XP_005266967.1	MTHFD1L XP_005266967.1 PREDICTED: monofunctional C1-tetrahydrofolate synthase, mitochondrial isoform X4 [Homo sapiens]	High	High	#REF!	-0.736966	0.47	5	100000000	60000000
2052	2	5	5	9	NHP2L1	XP_005261677.1	NHP2L1 XP_005261677.1 PREDICTED: NHP2-like protein 1 isoform X1 [Homo sapiens]	High	High	#REF!	-0.854149	0.47	6	470000000	260000000
827	15	4	4	4	SMARCA4	XP_005260082.1	SMARCA4 XP_005260082.1 PREDICTED: transcription activator BRG1 isoform X1 [Homo sapiens]	Not Found	High	#REF!	6.62936				14000000
499	6	4	4	6	ARPC4	XP_005264838.1	ARPC4 XP_005264838.1 PREDICTED: actin-related protein 2/3 complex subunit 4 isoform X1 [Homo sapiens]	High	High	#REF!	-1.27753	0.46	3	240000000	99000000
1462	2	8	8	17	BCAP31	NP_001132929.1	BCAP31 NP_001132929.1 B-cell receptor-associated protein 31 isoform a [Homo sapiens]	High	High	#REF!	-1.08406	0.46	8	530000000	250000000
599	2	12	12	17	GMPS	NP_003866.1	GMPS NP_003866.1 GMP synthase [glutamine-hydrolyzing] [Homo sapiens]	High	High	#REF!	-1.05445	0.46	9	270000000	130000000
104	5	6	6	8	ME2	NP_002387.1	ME2 NP_002387.1 NAD-dependent malic enzyme, mitochondrial isoform 1 precursor [Homo sapiens]	High	High	#REF!	-1.90182	0.46	2	71000000	19000000
2045	4	2	2	2	MGEA5	XP_005269509.1	MGEA5 XP_005269509.1 PREDICTED: bifunctional protein NCOAT isoform X1 [Homo sapiens]	High	Peak Found	#REF!	-1.40136	0.46	2	14000000	5300000
1259	3	15	15	65	PHB	NP_002625.1	PHB NP_002625.1 prohibitin isoform 1 [Homo sapiens]	High	High	#REF!	-1.05445	0.46	21	2700000000	1300000000
1141	4	28	28	50	VCL	XP_005270199.1	VCL XP_005270199.1 PREDICTED: vinculin isoform X1 [Homo sapiens]	High	High	#REF!	-0.943416	0.46	19	250000000	130000000
994	3	5	5	8	ACTR2	NP_005713.1	ACTR2 NP_005713.1 actin-related protein 2 isoform b [Homo sapiens]	High	High	#REF!	-0.819428	0.45	4	120000000	68000000
694	5	12	15	29	KRT1	NP_006112.3	KRT1 NP_006112.3 keratin, type II cytoskeletal 1 [Homo sapiens]	High	High	#REF!	-0.793549	0.45	12	260000000	150000000
1111	1	50	50	102	LRPPRC	NP_573566.2	LRPPRC NP_573566.2 leucine-rich PPR motif-containing protein, mitochondrial precursor [Homo sapiens]	High	High	#REF!	-1.08092	0.45	38	550000000	260000000
736	1	17	17	37	LRRC59	NP_060979.2	LRRC59 NP_060979.2 leucine-rich repeat-containing protein 59 [Homo sapiens]	High	High	#REF!	-0.736966	0.45	19	1300000000	780000000
1076	1	1	1	1	MRPS14	NP_071383.1	MRPS14 NP_071383.1 28S ribosomal protein S14, mitochondrial [Homo sapiens]	High	Peak Found	#REF!	-1.11548	0.45	1	26000000	12000000
1456	1	4	4	5	RAB21	NP_055814.1	RAB21 NP_055814.1 ras-related protein Rab-21 [Homo sapiens]	High	High	#REF!	-1.17585	0.45	3	61000000	27000000
1257	2	6	6	16	SLC25A3	NP_998776.1	SLC25A3 NP_998776.1 phosphate carrier protein, mitochondrial isoform b precursor [Homo sapiens]	High	High	#REF!	-1.12199	0.45	8	740000000	340000000
377	1	5	5	7	SRPRB	NP_067026.3	SRPRB NP_067026.3 signal recognition particle receptor subunit beta [Homo sapiens]	High	High	#REF!	-1.23704	0.45	4	99000000	42000000
2444	5	1	2	3	CMSS1	NP_115735.2	CMSS1 NP_115735.2 protein CMSS1 isoform 1 [Homo sapiens]	Peak Found	High	#REF!	0.584963	0.44	1	10000000	15000000
2417	2	13	13	31	FBL	NP_001427.2	FBL NP_001427.2 rRNA 2'-O-methyltransferase fibrillarin [Homo sapiens]	High	High	#REF!	-1.10893	0.44	18	1100000000	510000000
1201	1	2	2	2	FKBP2	NP_004461.2	FKBP2 NP_004461.2 peptidyl-prolyl cis-trans isomerase FKBP2 precursor [Homo sapiens]	High	High	#REF!	-1.14439	0.44	2	42000000	19000000
793	2	8	8	22	PDCD5	NP_004699.1	PDCD5 NP_004699.1 programmed cell death protein 5 [Homo sapiens]	High	High	#REF!	-1.28293	0.44	12	730000000	300000000
1075	3	4	4	5	PPAN-P2RY11	NP_001035754.1	PPAN-P2RY11 NP_001035754.1 PPAN-P2RY11 protein isoform 1 [Homo sapiens]	High	High	#REF!	-2	0.44	2	120000000	30000000
2169	1	3	3	5	STX7	NP_003560.2	STX7 NP_003560.2 syntaxin-7 [Homo sapiens]	High	Peak Found	#REF!	6.62936				25000000
2234	1	1	1	1	RER1	NP_008964.3	RER1 NP_008964.3 protein RER1 [Homo sapiens]	Peak Found	High	#REF!	-1.1964	0.44	1	220000000	96000000
1240	1	1	1	1	AP3S1	NP_001275.1	AP3S1 NP_001275.1 AP-3 complex subunit sigma-1 [Homo sapiens]	High	Peak Found	#REF!	-1.23349	0.43	1	87000000	37000000
358	5	1	1	3	ATP5J2-PTCD1	NP_001185808.1	ATP5J2-PTCD1 NP_001185808.1 ATP5J2-PTCD1 fusion protein [Homo sapiens]	High	High	#REF!	-0.584963	0.43	2	180000000	120000000
680	2	6	6	8	BAG2	NP_004273.1	BAG2 NP_004273.1 BAG family molecular chaperone regulator 2 [Homo sapiens]	High	High	#REF!	-1.22239	0.43	4	140000000	60000000
2216	2	1	1	1	BAG5	NP_001015049.1	BAG5 NP_001015049.1 BAG family molecular chaperone regulator 5 isoform a [Homo sapiens]	Peak Found	High	#REF!	-1.24558	0.43	1	23000000	9700000
2491	1	2	2	3	C19orf53	NP_054766.1	C19orf53 NP_054766.1 leydig cell tumor 10 kDa protein homolog [Homo sapiens]	High	High	#REF!	-1.19704	0.43	1	94000000	41000000
1475	8	1	2	2	CLIC5	NP_001107558.1	CLIC5 NP_001107558.1 chloride intracellular channel protein 5 isoform a [Homo sapiens]	High	Not Found	#REF!	-0.215729	0.43	1	360000000	310000000
523	2	6	6	12	DDX47	NP_057439.2	DDX47 NP_057439.2 probable ATP-dependent RNA helicase DDX47 isoform 1 [Homo sapiens]	High	High	#REF!	-1.61143	0.43	5	110000000	36000000
169	3	4	4	9	EIF2A	NP_114414.2	EIF2A NP_114414.2 eukaryotic translation initiation factor 2A [Homo sapiens]	High	High	#REF!	-0.376148	0.43	5	61000000	47000000
1125	1	9	9	14	FTSJ3	NP_060117.3	FTSJ3 NP_060117.3 pre-rRNA processing protein FTSJ3 [Homo sapiens]	High	High	#REF!	-1.11247	0.43	3	160000000	74000000
1808	3	1	1	2	GFPT1	NP_001231639.1	GFPT1 NP_001231639.1 glutamine--fructose-6-phosphate aminotransferase [isomerizing] 1 isoform 1 [Homo sapiens]	High	High	#REF!	-1.25376	0.43	1	31000000	13000000
284	3	2	2	2	LARP7	XP_005263113.1	LARP7 XP_005263113.1 PREDICTED: la-related protein 7 isoform X2 [Homo sapiens]	Peak Found	High	#REF!	-1.21759	0.43	1	10000000	4300000
1144	3	14	14	16	MKI67	NP_002408.3	MKI67 NP_002408.3 antigen KI-67 isoform 1 [Homo sapiens]	High	High	#REF!	-0.943416	0.43	6	100000000	52000000
598	9	57	67	134	MYH9	XP_005261671.1	MYH9 XP_005261671.1 PREDICTED: myosin-9 isoform X1 [Homo sapiens]	High	High	#REF!	-0.955146	0.43	58	950000000	490000000
2336	5	12	13	27	PSMC1	NP_002793.2	PSMC1 NP_002793.2 26S protease regulatory subunit 4 [Homo sapiens]	High	High	#REF!	-1.04182	0.43	9	350000000	170000000
1662	1	3	3	5	SORD	NP_003095.2	SORD NP_003095.2 sorbitol dehydrogenase [Homo sapiens]	High	High	#REF!	0.342392	0.43	3	56000000	71000000
1445	15	20	20	29	ATP2A2	NP_733765.1	ATP2A2 NP_733765.1 sarcoplasmic/endoplasmic reticulum calcium ATPase 2 isoform b [Homo sapiens]	High	High	#REF!	-1.21613	0.42	15	230000000	99000000
2155	1	4	4	10	EIF5	NP_001960.2	EIF5 NP_001960.2 eukaryotic translation initiation factor 5 [Homo sapiens]	High	High	#REF!	-0.822002	0.42	4	99000000	56000000
1392	1	8	8	11	FAF2	NP_055428.1	FAF2 NP_055428.1 FAS-associated factor 2 [Homo sapiens]	High	High	#REF!	-1.48063	0.42	6	120000000	43000000
186	1	1	1	2	NOP10	NP_061118.1	NOP10 NP_061118.1 H/ACA ribonucleoprotein complex subunit 3 [Homo sapiens]	High	High	#REF!	-1.22239	0.42	1	28000000	12000000
1321	3	8	8	11	NSFL1C	NP_001193665.1	NSFL1C NP_001193665.1 NSFL1 cofactor p47 isoform d [Homo sapiens]	High	High	#REF!	-0.661584	0.42	3	87000000	55000000
697	2	2	2	2	NUP54	NP_059122.2	NUP54 NP_059122.2 nucleoporin p54 isoform 1 [Homo sapiens]	Peak Found	High	#REF!	0.234465	0.42	1	8500000	10000000
1203	3	1	1	4	PSAP	NP_001035930.1	PSAP NP_001035930.1 proactivator polypeptide isoform b preproprotein [Homo sapiens]	High	High	#REF!	-1.21299	0.42	1	51000000	22000000
963	6	3	3	5	SCFD1	NP_057190.2	SCFD1 NP_057190.2 sec1 family domain-containing protein 1 isoform a [Homo sapiens]	High	High	#REF!	-0.70044	0.42	2	26000000	16000000
2031	2	2	2	5	SSR1	XP_005249386.1	SSR1 XP_005249386.1 PREDICTED: translocon-associated protein subunit alpha isoform X1 [Homo sapiens]	High	High	#REF!	-1.078	0.42	2	95000000	45000000
1060	1	8	8	10	TBCB	NP_001272.2	TBCB NP_001272.2 tubulin-folding cofactor B [Homo sapiens]	High	High	#REF!	-1.06413	0.42	5	230000000	110000000
2254	1	3	3	5	TECR	NP_612510.1	TECR NP_612510.1 very-long-chain enoyl-CoA reductase [Homo sapiens]	High	High	#REF!	0.0565835	0.42	1	50000000	52000000
308	2	2	2	2	TMX1	NP_110382.3	TMX1 NP_110382.3 thioredoxin-related transmembrane protein 1 precursor [Homo sapiens]	Peak Found	High	#REF!	-1.20945	0.42	2	74000000	32000000
1258	3	6	20	43	TPM4	NP_003281.1	TPM4 NP_003281.1 tropomyosin alpha-4 chain isoform 2 [Homo sapiens]	High	High	#REF!	-1.1964	0.42	15	2200000000	960000000
1864	2	12	12	31	VDAC2	NP_001171712.1	VDAC2 NP_001171712.1 voltage-dependent anion-selective channel protein 2 isoform 1 [Homo sapiens]	High	High	#REF!	-1.11548	0.42	14	780000000	360000000
903	3	2	2	3	ZC3HAV1	XP_005250558.1	ZC3HAV1 XP_005250558.1 PREDICTED: zinc finger CCCH-type antiviral protein 1 isoform X1 [Homo sapiens]	High	High	#REF!	0.857981	0.42	1	3200000	5800000
241	5	2	2	2	CNPY3	XP_005248872.1	CNPY3 XP_005248872.1 PREDICTED: protein canopy homolog 3 isoform X1 [Homo sapiens]	High	Peak Found	#REF!	-0.415037	0.41	1	40000000	30000000
566	1	1	1	1	PDRG1	NP_110442.1	PDRG1 NP_110442.1 p53 and DNA damage-regulated protein 1 [Homo sapiens]	Peak Found	High	#REF!	-1.32193	0.41	1	17000000	6800000
1913	4	1	1	1	REXO4	NP_065118.2	REXO4 NP_065118.2 RNA exonuclease 4 isoform 1 [Homo sapiens]	High	Peak Found	#REF!	-1.28011	0.41	1	34000000	14000000
1216	1	1	1	1	SEC61B	NP_006799.1	SEC61B NP_006799.1 protein transport protein Sec61 subunit beta [Homo sapiens]	High	Peak Found	#REF!	-1.29808	0.41	1	150000000	61000000
2157	5	7	7	8	ELAC2	NP_060597.4	ELAC2 NP_060597.4 zinc phosphodiesterase ELAC protein 2 isoform 1 [Homo sapiens]	High	High	#REF!	-1.32193	0.4	1	35000000	14000000
2479	3	13	13	22	ESYT1	NP_001171725.1	ESYT1 NP_001171725.1 extended synaptotagmin-1 isoform 1 [Homo sapiens]	High	High	#REF!	-0.736966	0.4	9	110000000	66000000
1564	2	1	2	3	IPO8	NP_006381.2	IPO8 NP_006381.2 importin-8 isoform 1 [Homo sapiens]	Peak Found	High	#REF!	-0.900464	0.4	1	28000000	15000000
28	4	1	1	1	PEX14	NP_004556.1	PEX14 NP_004556.1 peroxisomal membrane protein PEX14 [Homo sapiens]	High	Peak Found	#REF!	-1.31366	0.4	1	87000000	35000000
2086	1	4	4	5	SART1	NP_005137.1	SART1 NP_005137.1 U4/U6.U5 tri-snRNP-associated protein 1 [Homo sapiens]	High	Peak Found	#REF!	-2.14296	0.4	1	53000000	12000000
2051	2	1	1	1	ACAA1	NP_001598.1	ACAA1 NP_001598.1 3-ketoacyl-CoA thiolase, peroxisomal isoform a [Homo sapiens]	High	Peak Found	#REF!	-1.35364	0.39	1	4600000	1800000
1198	2	1	1	1	NSA2	NP_055701.1	NSA2 NP_055701.1 ribosome biogenesis protein NSA2 homolog isoform 1 [Homo sapiens]	High	Peak Found	#REF!	-1.33787	0.39	1	91000000	36000000
2388	3	1	1	1	SOAT1	NP_003092.4	SOAT1 NP_003092.4 sterol O-acyltransferase 1 isoform 1 [Homo sapiens]	High	Peak Found	#REF!	-1.38702	0.39	1	68000000	26000000
1781	1	1	1	2	SPCS1	NP_054760.3	SPCS1 NP_054760.3 signal peptidase complex subunit 1 [Homo sapiens]	High	Peak Found	#REF!	-1	0.39	2	240000000	120000000
1496	1	3	3	3	UTP3	NP_065101.1	UTP3 NP_065101.1 something about silencing protein 10 [Homo sapiens]	High	Peak Found	#REF!	-0.688056	0.39	1	29000000	18000000
1399	5	8	8	14	CORO1C	NP_001098707.1	CORO1C NP_001098707.1 coronin-1C isoform a [Homo sapiens]	High	High	#REF!	-1.365	0.38	7	170000000	66000000
1633	4	6	6	10	DPM1	XP_005260657.1	DPM1 XP_005260657.1 PREDICTED: dolichol-phosphate mannosyltransferase isoform X1 [Homo sapiens]	High	High	#REF!	-1.47207	0.38	3	86000000	31000000
2000	3	1	1	1	NFU1	NP_001002755.1	NFU1 NP_001002755.1 NFU1 iron-sulfur cluster scaffold homolog, mitochondrial isoform 2 [Homo sapiens]	High	Peak Found	#REF!	-1.37851	0.38	1	78000000	30000000
952	2	3	3	3	NIP7	NP_057185.1	NIP7 NP_057185.1 60S ribosome subunit biogenesis protein NIP7 homolog isoform 1 [Homo sapiens]	High	Peak Found	#REF!	-1.12553	0.38	1	240000000	110000000
2100	2	1	16	25	NOP2	NP_001245238.1	NOP2 NP_001245238.1 putative ribosomal RNA methyltransferase NOP2 isoform 3 [Homo sapiens]	High	Not Found	#REF!	-1.23704	0.38	10	330000000	140000000
1686	2	1	16	25	NOP2	NP_006161.2	NOP2 NP_006161.2 putative ribosomal RNA methyltransferase NOP2 isoform 1 [Homo sapiens]	High	Peak Found	#REF!	-1.23704	0.38	11	330000000	140000000
1548	4	2	2	2	NQO1	NP_000894.1	NQO1 NP_000894.1 NAD(P)H dehydrogenase [quinone] 1 isoform a [Homo sapiens]	High	Peak Found	#REF!	-1.36257	0.38	1	54000000	21000000
2112	2	13	14	31	PPIB	NP_000933.1	PPIB NP_000933.1 peptidyl-prolyl cis-trans isomerase B precursor [Homo sapiens]	High	High	#REF!	-0.917538	0.38	13	1700000000	900000000
1335	12	9	9	9	UBR4	XP_005245855.1	UBR4 XP_005245855.1 PREDICTED: E3 ubiquitin-protein ligase UBR4 isoform X1 [Homo sapiens]	High	Peak Found	#REF!	-0.614109	0.38	1	15000000	9800000
1555	3	3	3	3	UHRF1	NP_037414.3	UHRF1 NP_037414.3 E3 ubiquitin-protein ligase UHRF1 isoform 2 [Homo sapiens]	High	Peak Found	#REF!	-1.4245	0.38	1	51000000	19000000
2090	4	2	2	3	XPNPEP1	NP_065116.3	XPNPEP1 NP_065116.3 xaa-Pro aminopeptidase 1 isoform 1 [Homo sapiens]	High	Peak Found	#REF!	-0.881356	0.38	2	35000000	19000000
1277	1	2	2	2	ATOX1	NP_004036.1	ATOX1 NP_004036.1 copper transport protein ATOX1 [Homo sapiens]	Peak Found	High	#REF!	-1.44151	0.37	1	22000000	8100000
2297	10	1	2	5	CDK5RAP3	NP_001265126.1	CDK5RAP3 NP_001265126.1 CDK5 regulatory subunit-associated protein 3 isoform c [Homo sapiens]	High	High	#REF!	-0.0458037	0.37	1	32000000	31000000
2151	2	3	3	4	CNPY2	NP_055070.1	CNPY2 NP_055070.1 protein canopy homolog 2 isoform 1 precursor [Homo sapiens]	High	High	#REF!	-0.115477	0.37	1	130000000	120000000
441	3	4	4	5	CPNE1	NP_003906.2	CPNE1 NP_003906.2 copine-1 isoform b [Homo sapiens]	High	Peak Found	#REF!	-2.1964	0.37	1	33000000	7200000
2071	2	7	7	24	EIF6	NP_002203.1	EIF6 NP_002203.1 eukaryotic translation initiation factor 6 isoform a [Homo sapiens]	High	High	#REF!	-1.31034	0.37	8	620000000	250000000
380	4	2	2	2	GOLGA2	XP_005251987.1	GOLGA2 XP_005251987.1 PREDICTED: Golgin subfamily A member 2 isoform X1 [Homo sapiens]	High	Peak Found	#REF!	-1.38904	0.37	1	22000000	8400000
2331	3	2	2	6	PTMS	NP_002815.3	PTMS NP_002815.3 parathymosin [Homo sapiens]	High	High	#REF!	-1.42223	0.37	4	670000000	250000000
1433	1	7	7	9	TOMM70A	NP_055635.3	TOMM70A NP_055635.3 mitochondrial import receptor subunit TOM70 [Homo sapiens]	High	High	#REF!	-1.42576	0.37	5	180000000	67000000
991	1	1	1	2	TOR1A	NP_000104.1	TOR1A NP_000104.1 torsin-1A precursor [Homo sapiens]	High	High	#REF!	-1.41504	0.37	1	24000000	9000000
2314	6	3	3	5	CDV3	XP_005247645.1	CDV3 XP_005247645.1 PREDICTED: protein CDV3 homolog isoform X1 [Homo sapiens]	High	High	#REF!	-0.415037	0.36	1	160000000	120000000
799	2	1	2	5	HLA-C	NP_001229971.1	HLA-C NP_001229971.1 HLA class I histocompatibility antigen, Cw-1 alpha chain precursor [Homo sapiens]	Not Found	Not Found	#REF!	-1.69744	0.36	2	120000000	37000000
848	1	1	15	69	HSPA2	NP_068814.2	HSPA2 NP_068814.2 heat shock-related 70 kDa protein 2 [Homo sapiens]	Not Found	High	#REF!	1.8316	0.36	19	5900000000	21000000000
334	2	3	3	3	MRPS22	NP_064576.1	MRPS22 NP_064576.1 28S ribosomal protein S22, mitochondrial [Homo sapiens]	High	High	#REF!	-1.75207	0.36	2	64000000	19000000
1215	1	4	4	5	NIFK	NP_115766.3	NIFK NP_115766.3 MKI67 FHA domain-interacting nucleolar phosphoprotein [Homo sapiens]	High	High	#REF!	-1.10893	0.36	3	110000000	51000000
521	5	5	5	5	NOMO2	NP_001004060.1	NOMO2 NP_001004060.1 nodal modulator 2 isoform 1 precursor [Homo sapiens]	High	Peak Found	#REF!	-1.39855	0.36	3	29000000	11000000
996	2	5	5	8	RRP1	NP_003674.1	RRP1 NP_003674.1 ribosomal RNA processing protein 1 homolog A [Homo sapiens]	High	High	#REF!	-1.73697	0.36	3	110000000	33000000
612	1	5	5	7	RRP9	NP_004695.1	RRP9 NP_004695.1 U3 small nucleolar RNA-interacting protein 2 [Homo sapiens]	High	Peak Found	#REF!	-1.43494	0.36	2	73000000	27000000
1520	3	3	3	4	SUCLG2	NP_003839.2	SUCLG2 NP_003839.2 succinyl-CoA ligase [GDP-forming] subunit beta, mitochondrial isoform 2 precursor [Homo sapiens]	High	High	#REF!	-1.79518	0.36	2	59000000	17000000
2077	4	4	4	5	HP1BP3	XP_005245935.1	HP1BP3 XP_005245935.1 PREDICTED: heterochromatin protein 1-binding protein 3 isoform X4 [Homo sapiens]	High	High	#REF!	-1.44746	0.35	2	90000000	33000000
1698	2	13	13	17	LYAR	NP_060286.1	LYAR NP_060286.1 cell growth-regulating nucleolar protein [Homo sapiens]	High	High	#REF!	-1.49411	0.35	9	200000000	71000000
847	2	1	1	1	MOV10	XP_005270925.1	MOV10 XP_005270925.1 PREDICTED: putative helicase MOV-10 isoform X1 [Homo sapiens]	High	Peak Found	#REF!	-1.53343	0.35	1	11000000	3800000
1521	2	8	8	10	NARS	NP_004530.1	NARS NP_004530.1 asparagine--tRNA ligase, cytoplasmic [Homo sapiens]	High	High	#REF!	-1.58496	0.35	5	120000000	40000000
1237	2	1	1	1	SMEK1	XP_005267899.1	SMEK1 XP_005267899.1 PREDICTED: serine/threonine-protein phosphatase 4 regulatory subunit 3A isoform X1 [Homo sapiens]	High	Peak Found	#REF!	-1.49185	0.35	1	18000000	6400000
2445	2	1	1	3	ACOT13	NP_060943.1	ACOT13 NP_060943.1 acyl-coenzyme A thioesterase 13 isoform 1 [Homo sapiens]	High	High	#REF!	-1.04182	0.34	2	140000000	68000000
1958	2	3	3	3	CORO1B	XP_005274174.1	CORO1B XP_005274174.1 PREDICTED: coronin-1B isoform X1 [Homo sapiens]	High	Peak Found	#REF!	-1.66838	0.34	3	89000000	28000000
1266	2	1	1	1	EMC8	NP_006058.1	EMC8 NP_006058.1 ER membrane protein complex subunit 8 isoform 1 [Homo sapiens]	High	Peak Found	#REF!	-1.58496	0.34	1	57000000	19000000
2413	2	2	2	2	TMEM109	NP_076997.1	TMEM109 NP_076997.1 transmembrane protein 109 precursor [Homo sapiens]	Not Found	High	#REF!	6.62936				37000000
1150	4	31	46	258	HSPA8	XP_005271592.1	HSPA8 XP_005271592.1 PREDICTED: heat shock cognate 71 kDa protein isoform X1 [Homo sapiens]	High	High	#REF!	1.78351	0.34	72	6100000000	21000000000
25	7	3	3	3	KIF23	XP_005254853.1	KIF23 XP_005254853.1 PREDICTED: kinesin family member 23 isoform X1 [Homo sapiens]	High	Peak Found	#REF!	-0.902703	0.34	1	43000000	23000000
1921	2	24	36	72	MSN	XP_005262326.1	MSN XP_005262326.1 PREDICTED: moesin isoform X1 [Homo sapiens]	High	High	#REF!	-0.63743	0.34	29	1400000000	900000000
2153	6	9	9	17	RALY	NP_057951.1	RALY NP_057951.1 RNA-binding protein Raly isoform 1 [Homo sapiens]	High	High	#REF!	-0.706269	0.34	9	310000000	190000000
1292	3	2	2	2	TOMM5	NP_001127956.1	TOMM5 NP_001127956.1 mitochondrial import receptor subunit TOM5 homolog isoform 3 [Homo sapiens]	High	Peak Found	#REF!	-0.621488	0.34	1	400000000	260000000
1544	3	9	9	12	ASNS	NP_597680.2	ASNS NP_597680.2 asparagine synthetase [glutamine-hydrolyzing] isoform a [Homo sapiens]	High	High	#REF!	-1.70044	0.33	8	130000000	40000000
1372	4	4	4	5	GLS	NP_055720.3	GLS NP_055720.3 glutaminase kidney isoform, mitochondrial isoform 1 precursor [Homo sapiens]	High	High	#REF!	-1.17688	0.33	2	52000000	23000000
767	2	2	2	2	SCAMP3	NP_005689.2	SCAMP3 NP_005689.2 secretory carrier-associated membrane protein 3 isoform 1 [Homo sapiens]	High	Peak Found	#REF!	-0.823122	0.33	1	23000000	13000000
1713	1	2	2	2	TTI1	NP_055472.1	TTI1 NP_055472.1 TELO2-interacting protein 1 homolog [Homo sapiens]	High	High	#REF!	-0.861024	0.33	1	8900000	4900000
1948	1	6	6	6	ACAD9	NP_054768.2	ACAD9 NP_054768.2 acyl-CoA dehydrogenase family member 9, mitochondrial [Homo sapiens]	High	High	#REF!	-0.839535	0.32	3	34000000	19000000
296	2	3	3	3	ALB	NP_000468.1	ALB NP_000468.1 serum albumin preproprotein [Homo sapiens]	High	High	#REF!	-1.50007	0.32	1	99000000	35000000
476	2	7	7	10	DLST	NP_001924.2	DLST NP_001924.2 dihydrolipoyllysine-residue succinyltransferase component of 2-oxoglutarate dehydrogenase complex, mitochondrial isoform 1 precursor [Homo sapiens]	High	High	#REF!	-2.12928	0.32	4	280000000	64000000
2097	5	5	5	7	HM13	NP_110416.1	HM13 NP_110416.1 minor histocompatibility antigen H13 isoform 1 [Homo sapiens]	High	High	#REF!	-1.59258	0.32	3	190000000	63000000
898	1	1	1	1	NOP16	NP_057475.2	NOP16 NP_057475.2 nucleolar protein 16 isoform 3 [Homo sapiens]	High	Peak Found	#REF!	-1.67557	0.32	1	230000000	72000000
625	2	1	1	1	PAK1IP1	XP_005249261.1	PAK1IP1 XP_005249261.1 PREDICTED: p21-activated protein kinase-interacting protein 1 isoform X1 [Homo sapiens]	High	Peak Found	#REF!	-1.69032	0.32	1	71000000	22000000
2133	4	4	5	5	EFHD2	NP_077305.2	EFHD2 NP_077305.2 EF-hand domain-containing protein D2 [Homo sapiens]	High	Peak Found	#REF!	-1.4975	0.31	3	96000000	34000000
1729	2	7	7	9	HEXB	NP_000512.1	HEXB NP_000512.1 beta-hexosaminidase subunit beta preproprotein [Homo sapiens]	High	High	#REF!	-1.4344	0.31	7	100000000	37000000
1982	2	4	4	6	LASP1	NP_006139.1	LASP1 NP_006139.1 LIM and SH3 domain protein 1 isoform a [Homo sapiens]	High	High	#REF!	-1.67807	0.31	3	160000000	50000000
2406	1	1	1	1	LSM1	NP_055277.1	LSM1 NP_055277.1 U6 snRNA-associated Sm-like protein LSm1 [Homo sapiens]	High	Peak Found	#REF!	-1.69032	0.31	1	71000000	22000000
1551	1	1	1	1	NOL7	XP_005249230.1	NOL7 XP_005249230.1 PREDICTED: nucleolar protein 7 isoform X1 [Homo sapiens]	High	Peak Found	#REF!	-1.67807	0.31	1	80000000	25000000
1669	1	1	1	1	RBM12B	XP_005250973.1	RBM12B XP_005250973.1 PREDICTED: RNA-binding protein 12B isoform X2 [Homo sapiens]	High	Peak Found	#REF!	-1.6477	0.31	1	47000000	15000000
1246	3	1	1	2	RDH11	NP_057110.3	RDH11 NP_057110.3 retinol dehydrogenase 11 isoform 1 precursor [Homo sapiens]	High	High	#REF!	-1.62149	0.31	1	40000000	13000000
866	5	5	5	7	SEC61A1	XP_005247461.1	SEC61A1 XP_005247461.1 PREDICTED: protein transport protein Sec61 subunit alpha isoform 1 isoform X1 [Homo sapiens]	High	High	#REF!	-2.11548	0.31	2	130000000	30000000
1082	4	1	1	1	SYNJ2BP-COX16	NP_001189476.1	SYNJ2BP-COX16 NP_001189476.1 SYNJ2BP-COX16 protein isoform 1 [Homo sapiens]	High	Peak Found	#REF!	-1.68589	0.31	1	74000000	23000000
1357	3	2	3	3	TMED9	NP_059980.2	TMED9 NP_059980.2 transmembrane emp24 domain-containing protein 9 precursor [Homo sapiens]	High	Peak Found	#REF!	-0.836501	0.31	1	100000000	56000000
2120	8	5	18	36	TPM2	NP_003280.2	TPM2 NP_003280.2 tropomyosin beta chain isoform 1 [Homo sapiens]	High	Peak Found	#REF!	-1.1964	0.31	11	2200000000	960000000
1408	2	8	8	13	ECH1	NP_001389.2	ECH1 NP_001389.2 delta(3,5)-Delta(2,4)-dienoyl-CoA isomerase, mitochondrial precursor [Homo sapiens]	High	High	#REF!	-1.53185	0.3	6	240000000	83000000
2428	2	1	1	1	GET4	XP_005249828.1	GET4 XP_005249828.1 PREDICTED: Golgi to ER traffic protein 4 homolog isoform X1 [Homo sapiens]	High	Peak Found	#REF!	-1.77761	0.3	1	120000000	35000000
136	1	5	6	11	KPNA4	NP_002259.1	KPNA4 NP_002259.1 importin subunit alpha-3 [Homo sapiens]	High	High	#REF!	-1.62803	0.3	3	170000000	55000000
1441	3	2	2	2	POFUT1	NP_056167.1	POFUT1 NP_056167.1 GDP-fucose protein O-fucosyltransferase 1 isoform 1 precursor [Homo sapiens]	High	Peak Found	#REF!	-0.77259	0.3	1	41000000	24000000
1632	2	4	4	7	RPF2	NP_115570.1	RPF2 NP_115570.1 ribosome production factor 2 homolog [Homo sapiens]	High	High	#REF!	-1.77761	0.3	3	240000000	70000000
426	3	4	4	5	C7orf50	NP_001127868.1	C7orf50 NP_001127868.1 uncharacterized protein C7orf50 [Homo sapiens]	High	High	#REF!	-1.25376	0.29	2	62000000	26000000
1506	2	3	3	5	CAPN2	NP_001739.2	CAPN2 NP_001739.2 calpain-2 catalytic subunit isoform 1 [Homo sapiens]	High	High	#REF!	-1.68966	0.29	2	100000000	31000000
2136	1	1	1	1	EMC2	NP_055488.1	EMC2 NP_055488.1 ER membrane protein complex subunit 2 [Homo sapiens]	High	Peak Found	#REF!	-1.72792	0.29	1	53000000	16000000
1649	1	2	2	3	TOMM20	NP_055580.1	TOMM20 NP_055580.1 mitochondrial import receptor subunit TOM20 homolog [Homo sapiens]	High	High	#REF!	6.62936				19000000
1001	5	8	8	14	RAP1B	NP_001010942.1	RAP1B NP_001010942.1 ras-related protein Rap-1b isoform 1 precursor [Homo sapiens]	High	High	#REF!	-1.38466	0.29	7	470000000	180000000
1968	3	3	3	6	SLIRP	NP_112487.1	SLIRP NP_112487.1 SRA stem-loop-interacting RNA-binding protein, mitochondrial isoform 1 precursor [Homo sapiens]	High	High	#REF!	-0.847997	0.29	1	180000000	100000000
1869	3	3	3	4	SPTLC1	NP_006406.1	SPTLC1 NP_006406.1 serine palmitoyltransferase 1 isoform a [Homo sapiens]	High	High	#REF!	-1.27302	0.29	1	29000000	12000000
1583	9	1	16	32	TPM1	XP_005254709.1	TPM1 XP_005254709.1 PREDICTED: tropomyosin alpha-1 chain isoform X17 [Homo sapiens]	High	Peak Found	#REF!	-1.1964	0.29	13	2200000000	960000000
2327	2	5	5	5	BUD31	XP_005250731.1	BUD31 XP_005250731.1 PREDICTED: protein BUD31 homolog isoform X5 [Homo sapiens]	High	Peak Found	#REF!	-2	0.28	3	100000000	25000000
937	1	2	2	2	HSD17B11	NP_057329.2	HSD17B11 NP_057329.2 estradiol 17-beta-dehydrogenase 11 precursor [Homo sapiens]	High	Peak Found	#REF!	-2.04731	0.28	2	31000000	7500000
2303	5	1	2	4	NEDD8-MDP1	NP_001186752.1	NEDD8-MDP1 NP_001186752.1 NEDD8-MDP1 protein [Homo sapiens]	Peak Found	High	#REF!	-1.8625	0.28	1	32000000	8800000
2379	1	2	2	2	SH3BGRL3	NP_112576.1	SH3BGRL3 NP_112576.1 SH3 domain-binding glutamic acid-rich-like protein 3 [Homo sapiens]	High	High	#REF!	-1.79518	0.28	1	59000000	17000000
1628	2	3	3	4	SMCHD1	NP_056110.2	SMCHD1 NP_056110.2 structural maintenance of chromosomes flexible hinge domain-containing protein 1 [Homo sapiens]	High	High	#REF!	-0.893085	0.28	1	39000000	21000000
1693	17	2	18	36	TPM1	NP_001018006.1	TPM1 NP_001018006.1 tropomyosin alpha-1 chain isoform 4 [Homo sapiens]	High	Not Found	#REF!	-1.1964	0.28	13	2200000000	960000000
2085	3	3	3	5	TRMT112	NP_057488.1	TRMT112 NP_057488.1 tRNA methyltransferase 112 homolog isoform 1 [Homo sapiens]	High	High	#REF!	-0.662965	0.28	1	76000000	48000000
2033	1	7	7	10	TXNL1	NP_004777.1	TXNL1 NP_004777.1 thioredoxin-like protein 1 [Homo sapiens]	High	High	#REF!	-1.4344	0.28	5	100000000	37000000
2125	1	2	2	6	DRAP1	NP_006433.2	DRAP1 NP_006433.2 dr1-associated corepressor [Homo sapiens]	High	High	#REF!	-1.73697	0.27	2	70000000	21000000
346	14	2	4	6	HLA-A	NP_001229687.1	HLA-A NP_001229687.1 HLA class I histocompatibility antigen, A-1 alpha chain precursor [Homo sapiens]	High	Peak Found	#REF!	-1.98089	0.27	4	75000000	19000000
316	1	1	1	1	POGLUT1	NP_689518.1	POGLUT1 NP_689518.1 protein O-glucosyltransferase 1 precursor [Homo sapiens]	High	Peak Found	#REF!	-1.926	0.27	1	38000000	10000000
1984	3	3	3	4	RPAP3	NP_078880.2	RPAP3 NP_078880.2 RNA polymerase II-associated protein 3 isoform 1 [Homo sapiens]	High	High	#REF!	-1.40939	0.27	1	17000000	6400000
450	1	9	9	13	RRS1	NP_055984.1	RRS1 NP_055984.1 ribosome biogenesis regulatory protein homolog [Homo sapiens]	High	High	#REF!	-1.88897	0.27	6	200000000	54000000
1946	1	4	4	7	S100A11	NP_005611.1	S100A11 NP_005611.1 protein S100-A11 [Homo sapiens]	High	High	#REF!	-1.56188	0.27	3	620000000	210000000
1355	4	9	9	16	SLC25A13	NP_001153682.1	SLC25A13 NP_001153682.1 calcium-binding mitochondrial carrier protein Aralar2 isoform 1 [Homo sapiens]	High	High	#REF!	-1.73697	0.27	4	100000000	30000000
2089	4	7	7	8	SMS	NP_004586.2	SMS NP_004586.2 spermine synthase isoform 1 [Homo sapiens]	High	High	#REF!	-1.974	0.27	4	220000000	56000000
755	10	5	5	7	TPD52	XP_005251350.1	TPD52 XP_005251350.1 PREDICTED: tumor protein D52 isoform X1 [Homo sapiens]	High	High	#REF!	-2.04891	0.27	1	120000000	29000000
1063	14	1	1	1	BPTF	XP_005257207.1	BPTF XP_005257207.1 PREDICTED: nucleosome-remodeling factor subunit BPTF isoform X1 [Homo sapiens]	Peak Found	High	#REF!	-1.95936	0.26	1	14000000	3600000
1671	8	1	1	1	COMMD4	XP_005254566.1	COMMD4 XP_005254566.1 PREDICTED: COMM domain-containing protein 4 isoform X1 [Homo sapiens]	High	Peak Found	#REF!	-1.95515	0.26	1	19000000	4900000
1296	7	3	3	6	EMC1	XP_005245844.1	EMC1 XP_005245844.1 PREDICTED: ER membrane protein complex subunit 1 isoform X1 [Homo sapiens]	High	High	#REF!	-0.280108	0.26	3	17000000	14000000
1602	13	6	6	7	TP53	NP_001119584.1	TP53 NP_001119584.1 cellular tumor antigen p53 isoform a [Homo sapiens]	Not Found	High	#REF!	6.62936				69000000
735	1	1	1	2	NMD3	NP_057022.2	NMD3 NP_057022.2 60S ribosomal export protein NMD3 [Homo sapiens]	High	High	#REF!	-2	0.26	1	16000000	4000000
910	2	5	5	6	NOC3L	NP_071896.8	NOC3L NP_071896.8 nucleolar complex protein 3 homolog [Homo sapiens]	High	High	#REF!	-1.34792	0.26	2	56000000	22000000
422	1	1	1	1	SERP1	NP_055260.1	SERP1 NP_055260.1 stress-associated endoplasmic reticulum protein 1 [Homo sapiens]	High	Peak Found	#REF!	-1.96347	0.26	1	39000000	10000000
2073	4	10	10	14	WDR1	NP_059830.1	WDR1 NP_059830.1 WD repeat-containing protein 1 isoform 1 [Homo sapiens]	High	High	#REF!	-1.37084	0.26	2	150000000	58000000
2002	5	2	2	3	ARPC1B	XP_005250154.1	ARPC1B XP_005250154.1 PREDICTED: actin-related protein 2/3 complex subunit 1B isoform X1 [Homo sapiens]	High	High	#REF!	-1.28011	0.25	1	34000000	14000000
1254	2	2	2	3	C2orf47	NP_078796.2	C2orf47 NP_078796.2 uncharacterized protein C2orf47, mitochondrial precursor [Homo sapiens]	High	High	#REF!	-1.20163	0.25	1	23000000	10000000
1123	4	10	11	28	CLIC1	XP_005275270.1	CLIC1 XP_005275270.1 PREDICTED: chloride intracellular channel protein 1 isoform X2 [Homo sapiens]	High	High	#REF!	-1.62149	0.25	11	1200000000	390000000
123	1	4	4	6	GLRX5	NP_057501.2	GLRX5 NP_057501.2 glutaredoxin-related protein 5, mitochondrial precursor [Homo sapiens]	High	Peak Found	#REF!	-1.91983	0.25	2	140000000	37000000
2309	13	7	7	8	PAK2	NP_002568.2	PAK2 NP_002568.2 serine/threonine-protein kinase PAK 2 [Homo sapiens]	High	High	#REF!	-1.9386	0.25	3	92000000	24000000
1398	3	2	2	2	ABHD11	NP_683710.1	ABHD11 NP_683710.1 alpha/beta hydrolase domain-containing protein 11 isoform 1 [Homo sapiens]	High	Peak Found	#REF!	-1.18442	0.24	1	25000000	11000000
932	1	3	3	4	GNG12	NP_061329.3	GNG12 NP_061329.3 guanine nucleotide-binding protein G(I)/G(S)/G(O) subunit gamma-12 precursor [Homo sapiens]	High	High	#REF!	-2.25154	0.24	3	200000000	42000000
2055	3	4	4	4	NUDCD1	NP_116258.2	NUDCD1 NP_116258.2 nudC domain-containing protein 1 isoform 1 [Homo sapiens]	High	Peak Found	#REF!	-1.30666	0.24	3	47000000	19000000
351	2	1	1	1	TRMT1	NP_001129507.1	TRMT1 NP_001129507.1 tRNA (guanine(26)-N(2))-dimethyltransferase isoform 1 [Homo sapiens]	High	Peak Found	#REF!	-2.05012	0.24	1	41000000	9900000
2104	4	2	2	3	TSTA3	XP_005251107.1	TSTA3 XP_005251107.1 PREDICTED: GDP-L-fucose synthase isoform X1 [Homo sapiens]	Not Found	High	#REF!	6.62936				38000000
70	1	20	20	33	LAP3	NP_056991.2	LAP3 NP_056991.2 cytosol aminopeptidase [Homo sapiens]	High	High	#REF!	-1.58496	0.23	13	360000000	120000000
1367	4	11	11	15	SLC3A2	NP_001012680.1	SLC3A2 NP_001012680.1 4F2 cell-surface antigen heavy chain isoform b [Homo sapiens]	High	High	#REF!	-1.79141	0.23	6	450000000	130000000
1822	3	3	3	6	TMSB10	NP_066926.1	TMSB10 NP_066926.1 thymosin beta-10 [Homo sapiens]	High	High	#REF!	-2.04182	0.23	3	1400000000	340000000
651	1	1	1	1	AKR7A2	NP_003680.2	AKR7A2 NP_003680.2 aflatoxin B1 aldehyde reductase member 2 [Homo sapiens]	Peak Found	High	#REF!	-2.21501	0.22	1	65000000	14000000
946	2	4	4	5	DDX23	NP_004809.2	DDX23 NP_004809.2 probable ATP-dependent RNA helicase DDX23 [Homo sapiens]	High	Peak Found	#REF!	-1.42626	0.22	1	43000000	16000000
1348	1	3	3	4	HMGN4	NP_006344.1	HMGN4 NP_006344.1 high mobility group nucleosome-binding domain-containing protein 4 [Homo sapiens]	High	High	#REF!	-1.974	0.22	3	110000000	28000000
119	7	16	17	24	HNRNPUL1	XP_005258516.1	HNRNPUL1 XP_005258516.1 PREDICTED: heterogeneous nuclear ribonucleoprotein U-like 1 isoform X1 [Homo sapiens]	High	High	#REF!	-0.584963	0.22	13	630000000	420000000
1267	3	3	3	3	RIF1	XP_005246722.1	RIF1 XP_005246722.1 PREDICTED: telomere-associated protein RIF1 isoform X1 [Homo sapiens]	High	High	#REF!	-1.33643	0.22	2	25000000	9900000
2477	2	3	3	4	TOMM40	NP_006105.1	TOMM40 NP_006105.1 mitochondrial import receptor subunit TOM40 homolog [Homo sapiens]	High	Peak Found	#REF!	-1.1635	0.22	1	56000000	25000000
2202	1	3	3	4	ASNA1	NP_004308.2	ASNA1 NP_004308.2 ATPase ASNA1 [Homo sapiens]	High	Peak Found	#REF!	-1.75633	0.21	1	25000000	7400000
631	2	53	65	99	FLNA	NP_001104026.1	FLNA NP_001104026.1 filamin-A isoform 2 [Homo sapiens]	High	High	#REF!	-1.63005	0.21	34	650000000	210000000
953	1	2	2	2	UBE2S	NP_055316.2	UBE2S NP_055316.2 ubiquitin-conjugating enzyme E2 S [Homo sapiens]	Not Found	High	#REF!	6.62936				24000000
1429	2	1	1	3	SSR3	XP_005247786.1	SSR3 XP_005247786.1 PREDICTED: translocon-associated protein subunit gamma isoform X1 [Homo sapiens]	High	High	#REF!	-2.23447	0.21	1	80000000	17000000
634	1	1	1	2	TOMM6	NP_001127965.1	TOMM6 NP_001127965.1 mitochondrial import receptor subunit TOM6 homolog [Homo sapiens]	High	High	#REF!	-2.24101	0.21	1	260000000	55000000
393	1	6	6	7	UFL1	NP_056138.1	UFL1 NP_056138.1 E3 UFM1-protein ligase 1 [Homo sapiens]	High	High	#REF!	-2.20645	0.21	2	180000000	39000000
1709	9	28	43	117	ACTN4	NP_004915.2	ACTN4 NP_004915.2 alpha-actinin-4 [Homo sapiens]	High	High	#REF!	-1.95936	0.2	46	2100000000	540000000
538	3	2	2	2	VPS29	NP_001269079.1	VPS29 NP_001269079.1 vacuolar protein sorting-associated protein 29 isoform 3 [Homo sapiens]	Not Found	High	#REF!	6.62936				7900000
2020	2	9	9	16	TIMM50	NP_001001563.1	TIMM50 NP_001001563.1 mitochondrial import inner membrane translocase subunit TIM50 [Homo sapiens]	High	High	#REF!	-2.17509	0.2	7	280000000	62000000
166	1	2	2	3	ATP5L	NP_006467.4	ATP5L NP_006467.4 ATP synthase subunit g, mitochondrial [Homo sapiens]	High	High	#REF!	-1.18161	0.19	1	93000000	41000000
2349	1	1	1	1	ACBD3	NP_073572.2	ACBD3 NP_073572.2 Golgi resident protein GCP60 [Homo sapiens]	Not Found	High	#REF!	6.62936				15000000
330	1	1	1	1	ACO1	XP_005251533.1	ACO1 XP_005251533.1 PREDICTED: cytoplasmic aconitate hydratase isoform X1 [Homo sapiens]	Not Found	High	#REF!	6.62936				12000000
867	4	2	2	3	UTP14A	NP_006640.2	UTP14A NP_006640.2 U3 small nucleolar RNA-associated protein 14 homolog A isoform 1 [Homo sapiens]	High	High	#REF!	-1.61891	0.19	1	43000000	14000000
738	8	1	1	1	ADD1	XP_005247991.1	ADD1 XP_005247991.1 PREDICTED: alpha-adducin isoform X2 [Homo sapiens]	Not Found	High	#REF!	6.62936				14000000
721	3	12	12	22	GLUD1	NP_005262.1	GLUD1 NP_005262.1 glutamate dehydrogenase 1, mitochondrial precursor [Homo sapiens]	High	High	#REF!	-2.23173	0.18	10	310000000	66000000
616	1	1	1	1	ADPGK	NP_112574.3	ADPGK NP_112574.3 ADP-dependent glucokinase precursor [Homo sapiens]	Not Found	High	#REF!	6.62936				4400000
835	2	2	2	3	CD59	XP_005253314.1	CD59 XP_005253314.1 PREDICTED: CD59 glycoprotein isoform X1 [Homo sapiens]	High	Peak Found	#REF!	-1.75803	0.17	1	230000000	68000000
1899	3	1	1	2	AGPAT1	XP_005275561.1	AGPAT1 XP_005275561.1 PREDICTED: 1-acyl-sn-glycerol-3-phosphate acyltransferase alpha isoform X1 [Homo sapiens]	High	High	#REF!	6.62936				8700000
2126	7	2	2	6	MT1G	NP_005941.1	MT1G NP_005941.1 metallothionein-1G [Homo sapiens]	High	High	#REF!	-2.26139	0.17	3	350000000	73000000
1664	9	9	9	14	OGDH	XP_005249816.1	OGDH XP_005249816.1 PREDICTED: 2-oxoglutarate dehydrogenase, mitochondrial isoform X1 [Homo sapiens]	High	High	#REF!	-1.82103	0.17	5	53000000	15000000
328	3	1	1	1	ARFIP1	XP_005262985.1	ARFIP1 XP_005262985.1 PREDICTED: arfaptin-1 isoform X1 [Homo sapiens]	Not Found	High	#REF!	6.62936				20000000
2150	2	1	1	1	ARID3B	XP_005254186.1	ARID3B XP_005254186.1 PREDICTED: AT-rich interactive domain-containing protein 3B isoform X1 [Homo sapiens]	Not Found	High	#REF!	6.62936				4100000
1341	6	3	3	5	HMGA1	XP_005249116.1	HMGA1 XP_005249116.1 PREDICTED: high mobility group protein HMG-I/HMG-Y isoform X1 [Homo sapiens]	High	High	#REF!	-1.85244	0.16	1	2600000000	720000000
808	2	1	1	1	BDH2	NP_064524.3	BDH2 NP_064524.3 3-hydroxybutyrate dehydrogenase type 2 [Homo sapiens]	Not Found	High	#REF!	6.62936				34000000
1040	7	20	35	91	ACTN1	NP_001093.1	ACTN1 NP_001093.1 alpha-actinin-1 isoform b [Homo sapiens]	High	High	#REF!	-1.95936	0.15	28	2100000000	540000000
210	6	1	1	1	BROX	XP_005273122.1	BROX XP_005273122.1 PREDICTED: BRO1 domain-containing protein BROX isoform X1 [Homo sapiens]	Not Found	High	#REF!	6.62936				5900000
1926	2	1	1	1	C17orf85	XP_005256774.1	C17orf85 XP_005256774.1 PREDICTED: uncharacterized protein C17orf85 isoform X1 [Homo sapiens]	Not Found	High	#REF!	6.62936				4300000
1491	2	1	1	1	C20orf27	NP_001034229.1	C20orf27 NP_001034229.1 UPF0687 protein C20orf27 isoform 1 [Homo sapiens]	Not Found	High	#REF!	6.62936				8200000
1914	2	1	1	1	C8orf33	XP_005272390.1	C8orf33 XP_005272390.1 PREDICTED: UPF0488 protein C8orf33 isoform X1 [Homo sapiens]	Not Found	High	#REF!	6.62936				17000000
2333	2	1	1	2	CARHSP1	XP_005255285.1	CARHSP1 XP_005255285.1 PREDICTED: calcium-regulated heat stable protein 1 isoform X1 [Homo sapiens]	Not Found	High	#REF!	6.62936				190000000
95	2	4	4	5	TWF1	NP_002813.3	TWF1 NP_002813.3 twinfilin-1 isoform 2 [Homo sapiens]	High	Peak Found	#REF!	-1.56294	0.15	1	130000000	44000000
171	2	1	1	1	CARM1	NP_954592.1	CARM1 NP_954592.1 histone-arginine methyltransferase CARM1 [Homo sapiens]	Not Found	High	#REF!	6.62936				39000000
323	1	1	1	1	CBS	NP_001171480.1	CBS NP_001171480.1 cystathionine beta-synthase [Homo sapiens]	Not Found	High	#REF!	6.62936				9100000
2420	3	34	48	65	FLNC	NP_001449.3	FLNC NP_001449.3 filamin-C isoform a [Homo sapiens]	High	High	#REF!	-2.27684	0.14	9	630000000	130000000
1356	2	1	1	1	CCAR1	NP_060707.2	CCAR1 NP_060707.2 cell division cycle and apoptosis regulator protein 1 isoform a [Homo sapiens]	Not Found	High	#REF!	6.62936				14000000
2197	3	1	1	1	CCDC43	XP_005257099.1	CCDC43 XP_005257099.1 PREDICTED: coiled-coil domain-containing protein 43 isoform X1 [Homo sapiens]	Not Found	High	#REF!	6.62936				5800000
35	6	1	1	1	CD99	XP_005274848.1	CD99 XP_005274848.1 PREDICTED: CD99 antigen isoform X16 [Homo sapiens]	High	Peak Found	#REF!	6.62936				21000000
1708	1	1	1	1	CHAF1B	NP_005432.1	CHAF1B NP_005432.1 chromatin assembly factor 1 subunit B [Homo sapiens]	Not Found	High	#REF!	6.62936				40000000
2067	2	4	4	5	NPC2	XP_005267327.1	NPC2 XP_005267327.1 PREDICTED: epididymal secretory protein E1 isoform X1 [Homo sapiens]	High	High	#REF!	-0.915936	0.13	2	100000000	53000000
1763	1	2	2	2	NUDT19	NP_001099040.1	NUDT19 NP_001099040.1 nucleoside diphosphate-linked moiety X motif 19, mitochondrial precursor [Homo sapiens]	High	Peak Found	#REF!	-2.06413	0.13	1	46000000	11000000
467	2	1	1	1	CHD1	XP_005271923.1	CHD1 XP_005271923.1 PREDICTED: chromodomain-helicase-DNA-binding protein 1 isoform X1 [Homo sapiens]	Not Found	High	#REF!	6.62936				2200000
987	2	6	6	8	SRPR	NP_003130.2	SRPR NP_003130.2 signal recognition particle receptor subunit alpha isoform 1 [Homo sapiens]	High	High	#REF!	-2	0.13	2	48000000	12000000
281	1	1	1	1	CHMP4A	NP_054888.2	CHMP4A NP_054888.2 charged multivesicular body protein 4a [Homo sapiens]	Not Found	High	#REF!	6.62936				3400000
213	1	1	1	1	CISD1	NP_060934.1	CISD1 NP_060934.1 CDGSH iron-sulfur domain-containing protein 1 [Homo sapiens]	High	Peak Found	#REF!	6.62936				27000000
1498	2	1	1	1	COLGALT1	NP_078932.2	COLGALT1 NP_078932.2 procollagen galactosyltransferase 1 precursor [Homo sapiens]	Not Found	High	#REF!	6.62936				14000000
1264	2	1	1	1	COMMD9	NP_054905.2	COMMD9 NP_054905.2 COMM domain-containing protein 9 isoform 1 [Homo sapiens]	Not Found	High	#REF!	6.62936				8800000
1081	2	1	1	2	COPS7A	NP_057403.1	COPS7A NP_057403.1 COP9 signalosome complex subunit 7a [Homo sapiens]	High	High	#REF!	6.62936				18000000
1437	4	1	1	1	CORO7-PAM16	NP_001188408.1	CORO7-PAM16 NP_001188408.1 CORO7-PAM16 protein [Homo sapiens]	High	Peak Found	#REF!	6.62936				18000000
6	4	1	1	1	CTBP2	NP_073713.2	CTBP2 NP_073713.2 C-terminal-binding protein 2 isoform 2 [Homo sapiens]	Not Found	High	#REF!	6.62936				19000000
1025	3	1	1	1	CTSC	NP_001805.3	CTSC NP_001805.3 dipeptidyl peptidase 1 isoform a preproprotein [Homo sapiens]	Not Found	High	#REF!	6.62936				5700000
1932	1	1	1	1	CUL1	XP_005250117.1	CUL1 XP_005250117.1 PREDICTED: cullin-1 isoform X1 [Homo sapiens]	High	Peak Found	#REF!	6.62936				49000000
2435	3	1	1	3	DCTN3	NP_009165.1	DCTN3 NP_009165.1 dynactin subunit 3 isoform 1 [Homo sapiens]	High	High	#REF!	6.62936				9400000
135	8	4	4	4	TJP1	XP_005254673.1	TJP1 XP_005254673.1 PREDICTED: tight junction protein ZO-1 isoform X1 [Homo sapiens]	High	Peak Found	#REF!	-2.04509	0.11	1	26000000	6300000
578	1	4	4	6	TMEM33	XP_005248174.1	TMEM33 XP_005248174.1 PREDICTED: transmembrane protein 33 isoform X2 [Homo sapiens]	High	High	#REF!	-2.27753	0.11	2	160000000	33000000
1578	4	1	1	1	DUSP3	XP_005257172.1	DUSP3 XP_005257172.1 PREDICTED: dual specificity protein phosphatase 3 isoform X1 [Homo sapiens]	Not Found	High	#REF!	6.62936				21000000
1059	4	1	1	1	ELP4	XP_005252920.1	ELP4 XP_005252920.1 PREDICTED: elongator complex protein 4 isoform X1 [Homo sapiens]	Not Found	High	#REF!	6.62936				2400000
1431	4	1	1	1	EML4	XP_005264324.1	EML4 XP_005264324.1 PREDICTED: echinoderm microtubule associated protein like 4 isoform X1 [Homo sapiens]	Not Found	High	#REF!	6.62936				3200000
1153	17	105	110	127	PLEC	XP_005276883.1	PLEC XP_005276883.1 PREDICTED: plectin isoform X1 [Homo sapiens]	High	High	#REF!	-0.660514	0.1	20	490000000	310000000
1575	3	1	1	1	ETFDH	NP_004444.2	ETFDH NP_004444.2 electron transfer flavoprotein-ubiquinone oxidoreductase, mitochondrial isoform 1 precursor [Homo sapiens]	Not Found	High	#REF!	6.62936				21000000
477	1	1	1	1	ETNK1	NP_061108.2	ETNK1 NP_061108.2 ethanolamine kinase 1 isoform A [Homo sapiens]	Not Found	High	#REF!	6.62936				38000000
1133	1	1	1	1	EXOSC8	NP_852480.1	EXOSC8 NP_852480.1 exosome complex component RRP43 [Homo sapiens]	Not Found	High	#REF!	6.62936				2900000
1315	6	34	35	71	LMNA	NP_733821.1	LMNA NP_733821.1 lamin isoform A [Homo sapiens]	High	High	#REF!	-1.64386	0.05	23	1500000000	480000000
391	4	1	1	1	FAM208A	XP_005265056.1	FAM208A XP_005265056.1 PREDICTED: protein FAM208A isoform X1 [Homo sapiens]	Not Found	High	#REF!	6.62936				6200000
2134	2	1	1	1	FAM91A1	NP_659400.2	FAM91A1 NP_659400.2 protein FAM91A1 [Homo sapiens]	Not Found	High	#REF!	6.62936				7800000
1015	8	1	1	1	FBXW11	XP_005265912.1	FBXW11 XP_005265912.1 PREDICTED: F-box/WD repeat-containing protein 11 isoform X1 [Homo sapiens]	Not Found	High	#REF!	6.62936				2400000
1938	2	1	1	1	GCLC	NP_001489.1	GCLC NP_001489.1 glutamate--cysteine ligase catalytic subunit isoform a [Homo sapiens]	Not Found	High	#REF!	6.62936				6500000
2130	1	1	1	1	GPX1	NP_000572.2	GPX1 NP_000572.2 glutathione peroxidase 1 isoform 1 [Homo sapiens]	Not Found	High	#REF!	6.62936				11000000
1425	2	1	1	1	GTF3C1	NP_001511.2	GTF3C1 NP_001511.2 general transcription factor 3C polypeptide 1 isoform 1 [Homo sapiens]	Not Found	High	#REF!	6.62936				7000000
83	4	1	1	1	HDAC6	XP_005278067.1	HDAC6 XP_005278067.1 PREDICTED: histone deacetylase 6 isoform X1 [Homo sapiens]	Not Found	High	#REF!	6.62936				3000000
1440	1	1	1	1	HDDC2	NP_057147.2	HDDC2 NP_057147.2 HD domain-containing protein 2 [Homo sapiens]	Not Found	High	#REF!	6.62936				51000000
2249	1	1	1	1	HEBP2	NP_055135.1	HEBP2 NP_055135.1 heme-binding protein 2 [Homo sapiens]	Not Found	High	#REF!	6.62936				21000000
2183	3	1	1	1	HEXA	XP_005254386.1	HEXA XP_005254386.1 PREDICTED: beta-hexosaminidase subunit alpha isoform X1 [Homo sapiens]	Not Found	High	#REF!	6.62936				9600000
1037	2	1	1	1	HLTF	NP_620636.1	HLTF NP_620636.1 helicase-like transcription factor [Homo sapiens]	Not Found	High	#REF!	6.62936				2000000
2312	3	1	1	1	HMBS	NP_000181.2	HMBS NP_000181.2 porphobilinogen deaminase isoform 1 [Homo sapiens]	Not Found	High	#REF!	6.62936				6500000
1363	4	1	1	2	HTRA2	NP_037379.1	HTRA2 NP_037379.1 serine protease HTRA2, mitochondrial isoform 1 preproprotein [Homo sapiens]	High	High	#REF!	6.62936				14000000
1388	4	1	1	1	INTS9	NP_060720.2	INTS9 NP_060720.2 integrator complex subunit 9 isoform 1 [Homo sapiens]	Not Found	High	#REF!	6.62936				1000000
1590	1	1	1	1	KIAA1279	NP_056449.1	KIAA1279 NP_056449.1 KIF1-binding protein [Homo sapiens]	Not Found	High	#REF!	6.62936				13000000
677	11	1	1	1	LIMS1	XP_005264004.1	LIMS1 XP_005264004.1 PREDICTED: LIM and senescent cell antigen-like domains 1 isoform X2 [Homo sapiens]	Not Found	High	#REF!	6.62936				13000000
1319	3	1	1	1	LLGL1	NP_004131.3	LLGL1 NP_004131.3 lethal(2) giant larvae protein homolog 1 [Homo sapiens]	Not Found	High	#REF!	6.62936				13000000
791	3	1	1	2	LPCAT1	NP_079106.3	LPCAT1 NP_079106.3 lysophosphatidylcholine acyltransferase 1 [Homo sapiens]	Not Found	High	#REF!	6.62936				12000000
193	1	1	1	1	LTV1	NP_116249.2	LTV1 NP_116249.2 protein LTV1 homolog [Homo sapiens]	Not Found	High	#REF!	6.62936				7100000
1208	2	1	1	1	ME1	NP_002386.1	ME1 NP_002386.1 NADP-dependent malic enzyme [Homo sapiens]	Not Found	High	#REF!	6.62936				9900000
463	2	1	1	2	MGST2	NP_002404.1	MGST2 NP_002404.1 microsomal glutathione S-transferase 2 isoform 1 precursor [Homo sapiens]	Not Found	High	#REF!	6.62936				16000000
2324	1	1	1	1	MLLT11	NP_006809.1	MLLT11 NP_006809.1 protein AF1q [Homo sapiens]	Not Found	High	#REF!	6.62936				9900000
5	3	2	2	2	AK3	NP_057366.2	AK3 NP_057366.2 GTP:AMP phosphotransferase AK3, mitochondrial isoform a [Homo sapiens]	High	Peak Found	#REF!	0.268817			8300000	10000000
1505	3	1	1	1	MPST	NP_066949.2	MPST NP_066949.2 3-mercaptopyruvate sulfurtransferase isoform 1 [Homo sapiens]	Not Found	High	#REF!	6.62936				5000000
1950	2	1	1	2	MRPL14	XP_005249356.1	MRPL14 XP_005249356.1 PREDICTED: 39S ribosomal protein L14, mitochondrial isoform X1 [Homo sapiens]	Not Found	High	#REF!	6.62936				18000000
55	4	1	1	1	NAE1	NP_001273429.1	NAE1 NP_001273429.1 NEDD8-activating enzyme E1 regulatory subunit isoform d [Homo sapiens]	Not Found	High	#REF!	6.62936				6600000
1865	2	1	1	1	NCLN	NP_064555.2	NCLN NP_064555.2 nicalin precursor [Homo sapiens]	High	Peak Found	#REF!	6.62936				11000000
904	3	3	3	3	ALDH9A1	NP_000687.3	ALDH9A1 NP_000687.3 4-trimethylaminobutyraldehyde dehydrogenase [Homo sapiens]	Peak Found	High	#REF!	0.0703893			40000000	42000000
24	2	1	1	1	NDUFA8	NP_055037.1	NDUFA8 NP_055037.1 NADH dehydrogenase [ubiquinone] 1 alpha subcomplex subunit 8 [Homo sapiens]	High	Peak Found	#REF!	6.62936				55000000
1605	1	1	1	1	NELFCD	NP_945327.2	NELFCD NP_945327.2 negative elongation factor C/D [Homo sapiens]	Not Found	High	#REF!	6.62936				4400000
2352	13	1	1	2	NFYC	XP_005270948.1	NFYC XP_005270948.1 PREDICTED: nuclear transcription factor Y subunit gamma isoform X1 [Homo sapiens]	Not Found	High	#REF!	6.62936				2000000
2162	4	1	1	1	NME4	NP_005000.1	NME4 NP_005000.1 nucleoside diphosphate kinase, mitochondrial isoform a precursor [Homo sapiens]	Not Found	High	#REF!	6.62936				28000000
548	2	1	1	1	NOM1	XP_005249617.1	NOM1 XP_005249617.1 PREDICTED: nucleolar MIF4G domain-containing protein 1 isoform X1 [Homo sapiens]	Not Found	High	#REF!	6.62936				2100000
841	2	1	1	1	NT5C	NP_055410.1	NT5C NP_055410.1 5'(3')-deoxyribonucleotidase, cytosolic type isoform 1 [Homo sapiens]	Not Found	High	#REF!	6.62936				5600000
2416	1	1	1	1	NTPCR	NP_115700.1	NTPCR NP_115700.1 cancer-related nucleoside-triphosphatase [Homo sapiens]	Not Found	High	#REF!	6.62936				13000000
2208	5	1	1	1	NUDT4	NP_950241.1	NUDT4 NP_950241.1 diphosphoinositol polyphosphate phosphohydrolase 2 isoform beta [Homo sapiens]	Not Found	High	#REF!	6.62936				18000000
1877	4	1	1	1	OCRL	NP_000267.2	OCRL NP_000267.2 inositol polyphosphate 5-phosphatase OCRL-1 isoform a [Homo sapiens]	Not Found	High	#REF!	6.62936				8300000
2268	1	1	1	1	PAWR	NP_002574.2	PAWR NP_002574.2 PRKC apoptosis WT1 regulator protein [Homo sapiens]	High	Peak Found	#REF!	6.62936				7100000
378	1	1	1	1	PC	NP_071504.2	PC NP_071504.2 pyruvate carboxylase, mitochondrial precursor [Homo sapiens]	Not Found	High	#REF!	6.62936				3000000
2250	1	1	1	1	ARL6IP5	NP_006398.1	ARL6IP5 NP_006398.1 PRA1 family protein 3 [Homo sapiens]	Peak Found	High	#REF!	-0.605721			35000000	23000000
1373	2	1	1	1	PIGS	NP_149975.1	PIGS NP_149975.1 GPI transamidase component PIG-S [Homo sapiens]	Not Found	High	#REF!	6.62936				27000000
1265	2	1	1	1	ARPC5	NP_001257368.1	ARPC5 NP_001257368.1 actin-related protein 2/3 complex subunit 5 isoform 2 [Homo sapiens]	High	Peak Found	#REF!	-0.747234			47000000	28000000
1079	2	1	1	2	PLOD1	XP_005263531.1	PLOD1 XP_005263531.1 PREDICTED: procollagen-lysine,2-oxoglutarate 5-dioxygenase 1 isoform X1 [Homo sapiens]	Not Found	High	#REF!	6.62936				12000000
2304	2	1	1	1	PMVK	NP_006547.1	PMVK NP_006547.1 phosphomevalonate kinase [Homo sapiens]	Not Found	High	#REF!	6.62936				2800000
56	6	1	1	1	POLR1B	NP_001269701.1	POLR1B NP_001269701.1 DNA-directed RNA polymerase I subunit RPA2 isoform 3 [Homo sapiens]	Not Found	High	#REF!	6.62936				4500000
2461	2	1	1	2	POR	NP_000932.3	POR NP_000932.3 NADPH--cytochrome P450 reductase [Homo sapiens]	Not Found	High	#REF!	6.62936				2900000
573	11	1	1	1	PPP1R12A	XP_005268942.1	PPP1R12A XP_005268942.1 PREDICTED: protein phosphatase 1 regulatory subunit 12A isoform X1 [Homo sapiens]	Not Found	High	#REF!	6.62936				5300000
1200	1	1	1	1	PRPF38A	NP_116253.2	PRPF38A NP_116253.2 pre-mRNA-splicing factor 38A [Homo sapiens]	High	Peak Found	#REF!	6.62936				13000000
1821	16	1	1	1	PUM1	XP_005271414.1	PUM1 XP_005271414.1 PREDICTED: pumilio homolog 1 isoform X1 [Homo sapiens]	Not Found	High	#REF!	6.62936				11000000
1507	2	1	1	1	QDPR	NP_000311.2	QDPR NP_000311.2 dihydropteridine reductase [Homo sapiens]	Not Found	High	#REF!	6.62936				4200000
42	3	1	1	1	ATP6V0D1	XP_005256288.1	ATP6V0D1 XP_005256288.1 PREDICTED: V-type proton ATPase subunit d 1 isoform X1 [Homo sapiens]	High	Peak Found	#REF!	0.242857			60000000	71000000
1300	9	6	6	8	ATXN10	NP_037368.1	ATXN10 NP_037368.1 ataxin-10 isoform 1 [Homo sapiens]	High	High	#REF!	-0.693897			550000000	340000000
2113	8	1	1	1	RBBP5	XP_005245455.1	RBBP5 XP_005245455.1 PREDICTED: retinoblastoma-binding protein 5 isoform X1 [Homo sapiens]	Not Found	High	#REF!	6.62936				10000000
819	3	1	1	1	RCL1	NP_005763.3	RCL1 NP_005763.3 RNA 3'-terminal phosphate cyclase-like protein [Homo sapiens]	Not Found	High	#REF!	6.62936				9600000
1410	2	1	1	2	RFC3	NP_002906.1	RFC3 NP_002906.1 replication factor C subunit 3 isoform 1 [Homo sapiens]	High	High	#REF!	6.62936				7700000
473	4	1	1	1	RNF40	XP_005255785.1	RNF40 XP_005255785.1 PREDICTED: E3 ubiquitin-protein ligase BRE1B isoform X2 [Homo sapiens]	Not Found	High	#REF!	6.62936				62000000
411	5	1	1	1	BCCIP	NP_057651.1	BCCIP NP_057651.1 BRCA2 and CDKN1A-interacting protein isoform BCCIPalpha [Homo sapiens]	High	Peak Found	#REF!	-0.514573			120000000	84000000
1696	1	1	1	2	RNMTL1	NP_060616.1	RNMTL1 NP_060616.1 RNA methyltransferase-like protein 1 [Homo sapiens]	High	High	#REF!	6.62936				2800000
1902	1	1	1	1	RNPEP	NP_064601.3	RNPEP NP_064601.3 aminopeptidase B [Homo sapiens]	High	Peak Found	#REF!	6.62936				17000000
272	4	1	1	2	RSU1	XP_005252609.1	RSU1 XP_005252609.1 PREDICTED: ras suppressor protein 1 isoform X1 [Homo sapiens]	High	High	#REF!	6.62936				19000000
2395	3	1	1	1	SEC23IP	NP_009121.1	SEC23IP NP_009121.1 SEC23-interacting protein [Homo sapiens]	Not Found	High	#REF!	6.62936				5300000
43	3	1	1	1	SMARCAD1	NP_001121901.1	SMARCAD1 NP_001121901.1 SWI/SNF-related matrix-associated actin-dependent regulator of chromatin subfamily A containing DEAD/H box 1 isoform a [Homo sapiens]	Not Found	High	#REF!	6.62936				110000000
1134	9	1	1	1	SMARCD1	XP_005269164.1	SMARCD1 XP_005269164.1 PREDICTED: SWI/SNF-related matrix-associated actin-dependent regulator of chromatin subfamily D member 1 isoform X1 [Homo sapiens]	Not Found	High	#REF!	6.62936				6000000
1606	5	1	1	1	SNX27	XP_005245566.1	SNX27 XP_005245566.1 PREDICTED: sorting nexin-27 isoform X1 [Homo sapiens]	Not Found	High	#REF!	6.62936				4200000
2270	2	1	1	1	SNX5	NP_055241.1	SNX5 NP_055241.1 sorting nexin-5 isoform a [Homo sapiens]	Not Found	High	#REF!	6.62936				21000000
758	1	1	1	1	SPCS3	NP_068747.1	SPCS3 NP_068747.1 signal peptidase complex subunit 3 [Homo sapiens]	High	Peak Found	#REF!	6.62936				68000000
206	1	1	1	1	SUMO1	NP_003343.1	SUMO1 NP_003343.1 small ubiquitin-related modifier 1 isoform a precursor [Homo sapiens]	High	Peak Found	#REF!	6.62936				29000000
1784	1	1	1	1	TARS2	NP_079426.2	TARS2 NP_079426.2 threonine--tRNA ligase, mitochondrial isoform a [Homo sapiens]	Not Found	High	#REF!	6.62936				5600000
1227	2	1	1	1	THEM6	NP_057731.1	THEM6 NP_057731.1 protein THEM6 precursor [Homo sapiens]	Not Found	High	#REF!	6.62936				32000000
948	3	1	1	1	THOC6	NP_077315.2	THOC6 NP_077315.2 THO complex subunit 6 homolog isoform 1 [Homo sapiens]	Not Found	High	#REF!	6.62936				3200000
1591	2	1	1	1	THOP1	XP_005259690.1	THOP1 XP_005259690.1 PREDICTED: thimet oligopeptidase isoform X1 [Homo sapiens]	Not Found	High	#REF!	6.62936				7900000
222	2	1	1	1	TK1	NP_003249.3	TK1 NP_003249.3 thymidine kinase, cytosolic [Homo sapiens]	Not Found	High	#REF!	6.62936				8400000
1775	14	1	1	1	TLE3	XP_005254689.1	TLE3 XP_005254689.1 PREDICTED: transducin-like enhancer protein 3 isoform X11 [Homo sapiens]	Not Found	High	#REF!	6.62936				28000000
1351	1	1	1	1	TM9SF2	NP_004791.1	TM9SF2 NP_004791.1 transmembrane 9 superfamily member 2 precursor [Homo sapiens]	Not Found	High	#REF!	6.62936				25000000
98	1	1	1	1	TTC37	NP_055454.1	TTC37 NP_055454.1 tetratricopeptide repeat protein 37 [Homo sapiens]	Not Found	High	#REF!	6.62936				3900000
1336	4	1	1	1	TUBG2	XP_005257279.1	TUBG2 XP_005257279.1 PREDICTED: tubulin gamma-2 chain isoform X1 [Homo sapiens]	Not Found	High	#REF!	6.62936				5600000
691	2	1	1	1	TUBGCP2	NP_001243546.1	TUBGCP2 NP_001243546.1 gamma-tubulin complex component 2 isoform 1 [Homo sapiens]	Not Found	High	#REF!	6.62936				3500000
588	2	1	1	1	UBA3	NP_003959.3	UBA3 NP_003959.3 NEDD8-activating enzyme E1 catalytic subunit isoform 1 [Homo sapiens]	Not Found	High	#REF!	6.62936				16000000
763	3	1	1	1	UBE2A	NP_003327.2	UBE2A NP_003327.2 ubiquitin-conjugating enzyme E2 A isoform 1 [Homo sapiens]	Not Found	High	#REF!	6.62936				23000000
2226	2	1	1	1	UFC1	NP_057490.2	UFC1 NP_057490.2 ubiquitin-fold modifier-conjugating enzyme 1 [Homo sapiens]	Not Found	High	#REF!	6.62936				50000000
1842	1	1	1	1	UQCR10	NP_037519.2	UQCR10 NP_037519.2 cytochrome b-c1 complex subunit 9 isoform a [Homo sapiens]	Not Found	High	#REF!	6.62936				53000000
1478	4	1	1	1	USP25	NP_001269970.1	USP25 NP_001269970.1 ubiquitin carboxyl-terminal hydrolase 25 isoform USP25m [Homo sapiens]	Not Found	High	#REF!	6.62936				14000000
501	3	1	1	2	VAT1	NP_006364.2	VAT1 NP_006364.2 synaptic vesicle membrane protein VAT-1 homolog [Homo sapiens]	Not Found	High	#REF!	6.62936				24000000
475	7	1	1	3	XP_933305.6	PREDICTED:	XP_933305.6 PREDICTED: protein KASH5-like [Homo sapiens]	Not Found	High	#REF!	6.62936				13000000
2515	3	1	1	1	YME1L1	NP_647473.1	YME1L1 NP_647473.1 ATP-dependent zinc metalloprotease YME1L1 isoform 1 [Homo sapiens]	High	Peak Found	#REF!	6.62936				2100000
1620	2	16	17	20	IRS4	NP_003595.1	IRS4 NP_003595.1 insulin receptor substrate 4 [Homo sapiens]	Peak Found	High	#REF!	5.24176	44.89	1	3700000	140000000
554	1	10	10	14	PHGDH	NP_006614.2	PHGDH NP_006614.2 D-3-phosphoglycerate dehydrogenase [Homo sapiens]	Peak Found	High	#REF!	4.64386	27.9	5	12000000	300000000
1447	1	16	16	23	RPA1	NP_002936.1	RPA1 NP_002936.1 replication protein A 70 kDa DNA-binding subunit [Homo sapiens]	High	High	#REF!	4.53492	1.48	9	220000000	5100000000
596	9	1	1	2	PPP6R3	XP_005274138.1	PPP6R3 XP_005274138.1 PREDICTED: serine/threonine-protein phosphatase 6 regulatory subunit 3 isoform X1 [Homo sapiens]	Peak Found	High	#REF!	4.08092	16.72	1	1300000	22000000
536	2	5	5	7	DNPH1	NP_006434.1	DNPH1 NP_006434.1 2'-deoxynucleoside 5'-phosphate N-hydrolase 1 isoform 1 [Homo sapiens]	Peak Found	High	#REF!	4.01707			2100000	34000000
771	5	1	1	1	IDE	NP_004960.2	IDE NP_004960.2 insulin-degrading enzyme isoform 1 [Homo sapiens]	Peak Found	High	#REF!	3.9558	15.33	1	2900000	45000000
1282	2	3	3	4	TTLL12	NP_055955.1	TTLL12 NP_055955.1 tubulin--tyrosine ligase-like protein 12 [Homo sapiens]	High	High	#REF!	3.58496	15.29	2	5500000	66000000
908	3	11	11	13	RRM1	NP_001024.1	RRM1 NP_001024.1 ribonucleoside-diphosphate reductase large subunit [Homo sapiens]	High	High	#REF!	3.55639	12.4	4	17000000	200000000
745	10	3	3	4	ENSA	XP_005245009.1	ENSA XP_005245009.1 PREDICTED: alpha-endosulfine isoform X1 [Homo sapiens]	Peak Found	High	#REF!	3.38466	12.75	1	9000000	94000000
508	8	4	4	5	KIF2A	NP_001091981.1	KIF2A NP_001091981.1 kinesin-like protein KIF2A isoform 2 [Homo sapiens]	High	High	#REF!	3.37255	6.36	1	5600000	58000000
101	1	2	2	2	H1F0	NP_005309.1	H1F0 NP_005309.1 histone H1.0 [Homo sapiens]	Peak Found	High	#REF!	3.32193	6.25	1	11000000	110000000
1395	2	1	1	1	CEP135	NP_079285.2	CEP135 NP_079285.2 centrosomal protein of 135 kDa [Homo sapiens]	High	Peak Found	#REF!	-0.0995357			1500000000	1400000000
434	4	1	1	1	CEP170	XP_005273418.1	CEP170 XP_005273418.1 PREDICTED: centrosomal protein of 170 kDa isoform X1 [Homo sapiens]	Peak Found	High	#REF!	0.571906			7400000	11000000
92	13	3	3	3	ALDH1B1	XP_005251463.1	ALDH1B1 XP_005251463.1 PREDICTED: aldehyde dehydrogenase X, mitochondrial isoform X1 [Homo sapiens]	Peak Found	High	#REF!	3.32193			2200000	22000000
632	1	2	2	2	GABARAPL2	NP_009216.1	GABARAPL2 NP_009216.1 gamma-aminobutyric acid receptor-associated protein-like 2 [Homo sapiens]	Peak Found	High	#REF!	3.29546	9.72	1	5500000	54000000
1031	1	1	1	1	IL13RA2	NP_000631.1	IL13RA2 NP_000631.1 interleukin-13 receptor subunit alpha-2 precursor [Homo sapiens]	High	Peak Found	#REF!	3.20645	9.26	1	3900000	36000000
1494	3	21	23	90	CKB	NP_001814.2	CKB NP_001814.2 creatine kinase B-type [Homo sapiens]	High	High	#REF!	3.02495	11.07	16	430000000	3500000000
1053	2	3	3	3	JUP	XP_005257370.1	JUP XP_005257370.1 PREDICTED: junction plakoglobin isoform X1 [Homo sapiens]	Peak Found	High	#REF!	2.9349	10.51	1	5100000	39000000
1637	5	8	11	13	CKMT1B	XP_005254205.1	CKMT1B XP_005254205.1 PREDICTED: creatine kinase U-type, mitochondrial isoform X1 [Homo sapiens]	Not Found	High	#REF!	2.90182	9.89	3	95000000	710000000
2405	8	4	4	5	DDX19A	NP_060802.1	DDX19A NP_060802.1 ATP-dependent RNA helicase DDX19A [Homo sapiens]	High	High	#REF!	2.81669	2.78	2	8800000	62000000
816	5	2	2	2	SMN1	NP_000335.1	SMN1 NP_000335.1 survival motor neuron protein isoform d [Homo sapiens]	Peak Found	High	#REF!	2.81097	6.89	1	5700000	40000000
1126	1	42	42	88	PARP1	NP_001609.2	PARP1 NP_001609.2 poly [ADP-ribose] polymerase 1 [Homo sapiens]	High	High	#REF!	2.80735	9.68	30	200000000	1400000000
240	1	1	1	1	TMA16	NP_060822.2	TMA16 NP_060822.2 translation machinery-associated protein 16 [Homo sapiens]	Peak Found	High	#REF!	2.79951	6.97	1	7900000	55000000
1710	1	2	2	3	KCTD12	NP_612453.1	KCTD12 NP_612453.1 BTB/POZ domain-containing protein KCTD12 [Homo sapiens]	Peak Found	High	#REF!	2.78351	11.81	1	6100000	42000000
27	1	2	2	2	SUCLG1	NP_003840.2	SUCLG1 NP_003840.2 succinyl-CoA ligase [ADP/GDP-forming] subunit alpha, mitochondrial precursor [Homo sapiens]	High	High	#REF!	2.77259	5.12	1	120000000	820000000
2368	4	2	2	2	GMFB	XP_005267598.1	GMFB XP_005267598.1 PREDICTED: glia maturation factor beta isoform X1 [Homo sapiens]	Peak Found	High	#REF!	2.75489	6.84	2	12000000	81000000
2287	1	2	2	3	PAIP2	XP_005272056.1	PAIP2 XP_005272056.1 PREDICTED: polyadenylate-binding protein-interacting protein 2 isoform X2 [Homo sapiens]	High	High	#REF!	2.68871			7600000	49000000
1983	2	2	2	3	SH3BGRL	XP_005262234.1	SH3BGRL XP_005262234.1 PREDICTED: SH3 domain binding glutamic acid-rich protein like isoform X1 [Homo sapiens]	Peak Found	High	#REF!	2.6746	6.46	1	13000000	83000000
1570	5	12	12	14	ALDH7A1	XP_005272050.1	ALDH7A1 XP_005272050.1 PREDICTED: alpha-aminoadipic semialdehyde dehydrogenase isoform X1 [Homo sapiens]	High	High	#REF!	2.63387	6.41	3	29000000	180000000
446	1	5	5	9	UBE2M	NP_003960.1	UBE2M NP_003960.1 NEDD8-conjugating enzyme Ubc12 [Homo sapiens]	High	High	#REF!	2.61566	6.28	2	31000000	190000000
1513	3	1	1	1	C17orf75	NP_071739.2	C17orf75 NP_071739.2 protein Njmu-R1 [Homo sapiens]	Peak Found	High	#REF!	2.56704	5.86	1	2700000	16000000
929	3	1	1	2	LZIC	XP_005263561.1	LZIC XP_005263561.1 PREDICTED: protein LZIC isoform X1 [Homo sapiens]	Peak Found	High	#REF!	2.55639	5.86	1	8500000	50000000
833	1	1	1	2	GSTM3	NP_000840.2	GSTM3 NP_000840.2 glutathione S-transferase Mu 3 [Homo sapiens]	Peak Found	High	#REF!	2.52838	5.89	1	13000000	75000000
1231	1	7	7	8	SRM	NP_003123.2	SRM NP_003123.2 spermidine synthase [Homo sapiens]	High	High	#REF!	2.5025	4.48	4	30000000	170000000
1450	1	1	1	1	SDR39U1	NP_064580.2	SDR39U1 NP_064580.2 epimerase family protein SDR39U1 [Homo sapiens]	Peak Found	High	#REF!	2.49185	5.75	1	4800000	27000000
2081	2	1	1	2	CASP3	NP_004337.2	CASP3 NP_004337.2 caspase-3 preproprotein [Homo sapiens]	High	High	#REF!	2.48543	5.57	1	25000000	140000000
2482	3	2	3	4	SRSF5	XP_005268055.1	SRSF5 XP_005268055.1 PREDICTED: serine/arginine-rich splicing factor 5 isoform X1 [Homo sapiens]	High	High	#REF!	2.47573	1.87	1	160000000	890000000
1221	6	1	2	4	PYCR1	NP_001269210.1	PYCR1 NP_001269210.1 pyrroline-5-carboxylate reductase 1, mitochondrial isoform 5 [Homo sapiens]	Peak Found	High	#REF!	2.47393	5.77	1	27000000	150000000
551	3	3	3	4	CNDP2	XP_005266784.1	CNDP2 XP_005266784.1 PREDICTED: cytosolic non-specific dipeptidase isoform X1 [Homo sapiens]	High	High	#REF!	2.44746			3300000	18000000
1782	7	6	6	7	PPP5C	NP_006238.1	PPP5C NP_006238.1 serine/threonine-protein phosphatase 5 isoform 1 [Homo sapiens]	Peak Found	High	#REF!	2.43741	6.51	1	12000000	65000000
1874	5	6	7	12	AKR1B1	NP_001619.1	AKR1B1 NP_001619.1 aldose reductase [Homo sapiens]	High	High	#REF!	2.42884	9.55	1	65000000	350000000
[truncated: 246 more rows]

## Sheet: down-regulate gene list 
GENE
USP16
EHD1
PLIN3
YLPM1
POLR1E
FABP5
FLNB
LAGE3
MYOF
CNN2
HIBCH
FSCN1
SLC7A5
FAM129B
ILVBL
OCIAD1
ITGB1
TFRC
EPPK1
CLPTM1
COPS8
OPA1
LIMA1
ANXA2
DBNL
ZYX
ZW10
INA
RAB2A
VIM
ACADVL
PQBP1
RTN4
C12orf10
KRT2
IMPA1
NEFM
MYO1C
VAPA
SPR
GFAP
COTL1
KRT18
KRT8
UGDH
AHNAK
RPN1
DHX38
UAP1
VASP
ELOVL1
HMGA2
MAP2K3
TMTC3
ANXA1
LGALS1
AHNAK2
AHSG
AKAP8
ANLN
ANXA4
ARL6IP1
ATL3
AXL
BLVRB
CAV1
CD3EAP
CD44
COMT
CRIP2
CTAG1B
CTSA
CYR61
DECR1
EPHA2
ERAP1
ETHE1
FOSL1
FRYL
GAGE2D
GAGE4
GLG1
GRHPR
HLA-B
HSPB1
ISYNA1
ITGA6
LACTB2
LDLR
LSG1
M6PR
MAGEA1
MAGEA10
MAGEA4
MTX2
MVP
NCEH1
NDUFA6
NDUFV1
NT5E
OGT
PAFAH1B1
PCYT1A
PNO1
PPP1R18
PTRF
SEC13
SEC22B
SON
SPATS2L
SQSTM1
STK4
TPX2
TRIP12

## Sheet: Term gene enrichment analysis
GO cellular component complete	Homo sapiens - REFLIST (21804)	upload_1 (114)	upload_1 (expected)	upload_1 (over/under)	upload_1 (fold Enrichment)	upload_1 (P-value)
cell-substrate adherens junction	384	14	1.97	+	7.1066	1.46e-05
cell-substrate junction	388	14	1.99	+	7.03518	1.66e-05
adherens junction	449	15	2.31	+	6.49351	1.35e-05
anchoring junction	467	15	2.4	+	6.25	2.25e-05
cell surface	685	15	3.52	+	4.26136	0.00281
extracellular vesicle	2679	48	13.76	+	3.48837	7.6e-13
extracellular exosome	2679	48	13.76	+	3.48837	7.6e-13
extracellular membrane-bounded organelle	2680	48	13.77	+	3.48584	7.71e-13
cell junction	1112	19	5.71	+	3.3275	0.00442
membrane region	1505	25	7.73	+	3.23415	0.000649
vesicle	3496	54	17.96	+	3.00668	1.14e-11
membrane-bounded vesicle	3393	52	17.43	+	2.98336	1.57e-11
extracellular region part	3599	53	18.49	+	2.86641	3.86e-11
extracellular region	4307	53	22.12	+	2.39602	5.41e-08
organelle membrane	2884	34	14.81	+	2.29575	0.00599
endomembrane system	3499	40	17.97	+	2.22593	0.00107
cell periphery	4756	44	24.43	+	1.80106	0.0245
