# Supplementary material for: GPRC5A suppresses protein synthesis at the endoplasmic reticulum to prevent radiation-induced lung tumorigenesis
Source: Nat Commun. 2016 Jun 8;7:11795. doi: 10.1038/ncomms11795 (PMC4899846; doi:10.1038/ncomms11795)
Supplement: Supplementary Data 4 — includes the information of primers, antibodies (including source and dilution information) and siRNA/shRNA sequence. [file ncomms11795-s5.xlsx]

## Sheet: Primers 
Supplementary Data 4. Materials information
Inserted Gene	Vector	Primers (5'→3')
mouse Gprc5a	pCDH-CMV-MCS-EF1-Puro	Forward	GCATCTAGAATGACTACTCCTAGAG
		Reverse	ATTGCGGCCGCGTTAGCTGTCGCCTTT
human Gprc5a	pCDH-CMV-MCS-EF1-Puro	Forward	CAGTCTAGAATGGCTACAACAGTC
		Reverse	ATTGCGGCCGCTTAGCTGCCCTCTTT
mouse Egfr	pCDH-CMV-MCS-EF1-Puro	Forward	ATAGCTAGCATGCGACCCTCAGGGACC
		Reverse	ATTGCGGCCGCTCATGCTCCAATAAACTC
mouse Egfr 3'UTR	psiCHECKTM-2	Forward	TCGCTCGAGCAAGAAGGGGCATCATACCAG
		Reverse	TCGGCGGCCGCCATTGCTACAGTTAGAGTGGC
human Gprc5a	p3XFLAG-CMV™-10	Forward	ATAGCGGCCGCGATGGCTACAACAGTC
		Reverse	ATTTCTAGATTAGCTGCCCTCTTT
human Gprc5a Δ(71-190)	p3XFLAG-CMV™-10	Forward	TCAGTTTCTCACCTTCCTCATGTCCTCCTTC	Overlapping	Out primer Forward	ATAGCGGCCGCGATGGCTACAACAGTC
		Reverse	TGAGGAAGGTGAGAAACTGAGTAGGCAGC
human Gprc5a Δ(71-170)	p3XFLAG-CMV™-10	Forward	TCAGTTTCTCCCTCGTCGCAATGAAGACTTTG
		Reverse	TGCGACGAGGGAGAAACTGAGTAGGCAGC
human Gprc5a Δ(91-170)	p3XFLAG-CMV™-10	Forward	CGGACTGGACCCTCGTCGCAATGAAGACTTTG
		Reverse	TGCGACGAGGGTCCAGTCCGATGATGAAGG
human Gprc5a Δ(110-170)	p3XFLAG-CMV™-10	Forward	CTGCTTCTCCCCTCGTCGCAATGAAGACTTTG		Out primer Reverse	ATTTCTAGATTAGCTGCCCTCTTT
		Reverse	TGCGACGAGGGGAGAAGCAGATGGAAAAG
human Gprc5a Δ(110-190)	p3XFLAG-CMV™-10	Forward	CTGCTTCTCCACCTTCCTCATGTCCTCCTTC			ATTTCTAGATTAGCTGCCCTCTTT
		Reverse	TGAGGAAGGTGGAGAAGCAGATGGAAAAG
human Gprc5a Δ(130-170)	p3XFLAG-CMV™-10	Forward	GCCCCTTTCCCCTCGTCGCAATGAAGACTTTG
		Reverse	TGCGACGAGGGGAAAGGGGCTTCCTCCC
human Gprc5a (51-357)	p3XFLAG-CMV™-10	Forward	ATAGCGGCCGCGATCCTCGTCTGCAAGGTG
		Reverse	ATTTCTAGATTAGCTGCCCTCTTT
human Gprc5a (61-357)	p3XFLAG-CMV™-10	Forward	ATAGCGGCCGCGAGGCGAAAAATGCTGCCT
		Reverse	ATTTCTAGATTAGCTGCCCTCTTT
human Gprc5a (91-357)	p3XFLAG-CMV™-10	Forward	ATAGCGGCCGCGGGGAGCACAGGGCCCACA
		Reverse	ATTTCTAGATTAGCTGCCCTCTTT
human Gprc5a (121-357)	p3XFLAG-CMV™-10	Forward	ATAGCGGCCGCGAAGCTCGTCCGGGGGAGG
		Reverse	ATTTCTAGATTAGCTGCCCTCTTT
human Gprc5a (151-357)	p3XFLAG-CMV™-10	Forward	ATAGCGGCCGCGGAATATATTGTCCTGACC
		Reverse	ATTTCTAGATTAGCTGCCCTCTTT
human Gprc5a (161-357)	p3XFLAG-CMV™-10	Forward	ATAGCGGCCGCGAACGTCAATGTCTTTTCTG
		Reverse	ATTTCTAGATTAGCTGCCCTCTTT
human Gprc5a (171-357)	p3XFLAG-CMV™-10	Forward	ATAGCGGCCGCGCCTCGTCGCAATGAAGACTTTG
		Reverse	ATTTCTAGATTAGCTGCCCTCTTT
human Gprc5a (1-130)	p3XFLAG-CMV™-10	Forward	ATAGCGGCCGCGATGGCTACAACAGTC
		Reverse	ATTTCTAGATTAGGAAAGGGGCTTCCTCCC
human Gprc5a (1-140)	p3XFLAG-CMV™-10	Forward	ATAGCGGCCGCGATGGCTACAACAGTC
		Reverse	ATTTCTAGATTAGCCCACGGCCAGACCCAG
human Gprc5a (1-150)	p3XFLAG-CMV™-10	Forward	ATAGCGGCCGCGATGGCTACAACAGTC
		Reverse	ATTTCTAGATTA AATAGCGATAACATCCTGGAC
human Gprc5a (1-155)	p3XFLAG-CMV™-10	Forward	ATAGCGGCCGCGATGGCTACAACAGTC
		Reverse	ATTTCTAGATTA CAGGACAATATATTCAATAGC
human Gprc5a (1-174)	p3XFLAG-CMV™-10	Forward	ATAGCGGCCGCGATGGCTACAACAGTC
		Reverse	ATTTCTAGATTAATTGCGACGAGGAGCGGA
human Gprc5a (1-194)	p3XFLAG-CMV™-10	Forward	ATAGCGGCCGCGATGGCTACAACAGTC
		Reverse	ATTTCTAGATTACATGAGGAAGGTCAGCGC
mouse Gprc5a Δ(71-190)	pCDH-CMV-MCS-EF1-Puro	Forward	GAAGAAGGTCAGCACCTTGATGATGAAGGC	Overlapping	Out primer Forward	GCATCTAGAATGACTACTCCTAGAG
		Reverse	GCCTTCATCATCAAGGTGCTGACCTTCTTC		Out primer Reverse	ATTGCGGCCGCGTTAGCTGTCGCCTTT
human Gprc5a Δ(71-190)	pCDH-CMV-MCS-EF1-Puro	Forward	TCAGTTTCTCACCTTCCTCATGTCCTCCTTC		Out primer Forward	CAGTCTAGAATGGCTACAACAGTC
		Reverse	TGAGGAAGGTGAGAAACTGAGTAGGCAGC		Out primer Reverse	ATTGCGGCCGCTTAGCTGCCCTCTTT

## Sheet: Antibody
Recognized protein	Host source	Usage	Company	Catlog #	Dilution
GPRC5A	Rabbit	WB,IHC, Immuno-EM	Santa Cruz	sc-98885	1:1000
GPRC5A	mouse	IF	Santa Cruz	sc-390263	1:1000
EGFR	Rabbit	WB,IP	millpore	06-847	1:1000
EGFR	Rabbit	IF, IHC	Abcam	ab52894	1:1000
β-Actin	mouse	WB	Santa Cruz	sc-47778	1:5000
PCNA	Rabbit	WB	Santa Cruz	sc-7907	1:3000
Phospho-EGFR(Tyr1068)	Rabbit	WB	Cell signaling	#2234	1:500
Intergin αV	Rabbit	WB	Cell signaling	#4711s	1:1000
Tubulin	mouse	WB	Santa Cruz	sc-23948	1:1000
Parp	Rabbit	WB	Cell signaling	#9452	1:1000
FLAG TAG M2	mouse	WB,IF	Sigma	F3165-1MG	1:3000
OCTA (FLAG TAG)	Rabbit	WB	Santa Cruz	sc-807	1:1000
eIF4A1	Rabbit	WB	Abcam	ab31217	1:1000
eIF4G1	Rabbit	WB	Abcam	ab2609	1:500
eIF4E	Rabbit	WB	Cell signaling	#9742	1:1000
Calnexin	Rabbit	WB,IF	Abcam	ab22595	1:1000
P-MEK1/2 (Ser217/221)	Rabbit	WB	Cell signaling	#9154P	1:1000
MEK1/2	Rabbit	WB	Santa Cruz	sc-219	1:1000
P-ErK1/2 (Thr202/Tyr204)	Rabbit	WB	Cell signaling	#4376S	1:1000
ErK1/2	mouse	WB	Santa Cruz	sc-135900	1:1000
P-AKT (Ser473)	Rabbit	WB	Cell signaling	#4060S	1:1000
AKT	Rabbit	WB	Cell signaling	#4685	1:1000
P-eIF2α (Ser51)	Rabbit	WB	Cell signaling	#3398	1:1000
eIF2α	Rabbit	WB	Cell signaling	#5324	1:1000
P-S6(Ser235/236)	Rabbit	WB	Cell signaling	#4857	1:1000
S6	mouse	WB	Santa Cruz	sc-74459	1:1000
P-4E-BP1 (Ser65)	Rabbit	WB	Cell signaling	#9451	1:1000
P-4E-BP1 (Thr37/46)	Rabbit	WB	Cell signaling	#2855	1:1000
4E-BP1	Rabbit	WB	Cell signaling	#9644	1:1000

## Sheet: SiRNA adn shRNA sequence
Description	Squence
Egfr siRNA (mouse) is a pool of 3 different siRNA duplexes (sc-29302 )	sc-29302A:
	• Sense: CCUGUCGCAAAGUUUGUAAtt
	• Antisense: UUACAAACUUUGCGACAGGtt
	sc-29302B:
	• Sense: GCUUUCGAGAACCUAGAAAtt
	• Antisense: UUUCUAGGUUCUCGAAAGCtt
	sc-29302C:
	• Sense: CAAGGGGUCAUGUCACAAAtt
	• Antisense: UUUGUGACAUGACCCCUUGtt
Gprc5a siRNA (human) is a pool of 4 different siRNA duplexes (M-004576-01-0005)	D-004576-01
	• Sense: GCAAUGGCCUGAAAUCCAA
	• Antisense: UUGGAUUUCAGGCCAUUGC
	D-004576-02
	• Sense: CAAAGACUAUGAAGUAAAG
	• Antisense: CUUUACUUCAUAGUCUUUG
	D-004576-03
	• Sense: GCUCAUGCUUCCUGACUUU
	• Antisense: AAAGUCAGGAAGCAUGAGC
	D-004576-04
	• Sense: GCGCUGACCUUCCUCAUGU
	• Antisense: ACAUGAGGAAGGUCAGCGC
Egfr shRNA (mouse) TRC lentiviral clone	Clone ID TRCN0000023480 Mature Antisense – TTTCCAGTTTATTGTGTTTGC
